# Supplementary material for: SS-VIME: a single-source virome-microbiome extraction protocol toward comprehensive soil community analysis
Source: Microbiol Spectr. 2026 Mar 24;14(5):e03323-25. doi: 10.1128/spectrum.03323-25 (PMC13141886; doi:10.1128/spectrum.03323-25)
Supplement: File S2 — This spreadsheet is a reagent calculator for ds-cDNA synthesis protocol. This method is the official downstream application for the dsRNA fraction isolated using our SS-VIME (Single-Source Virome-Microbiome Extraction) workflow. [file spectrum.03323-25-s0002.xlsx]

## Sheet: Double-Stranded cDNA From dsRNA
Instructions & Protocol Reference This spreadsheet is a reagent calculator for ds-cDNA synthesis protocol. This method is the official downstream application for the dsRNA fraction isolated using our SS-VIME (Single-Source Virome-Microbiome Extraction) workflow. How to Use: 1- Enter the total number of samples (n) into the Blue cell. 2- Use the calculated volumes in the Green columns to prepare e…
			err. (n+0.5)
	Number of samples?	16	16.5
	First Strand Synthesis
	Compounds and Steps	Each sample	Denaturation Mix (#1)
	dsRNA template (µL)	10
	Random hexamers (50 µM)	1	16.5	µL
	dNTPs (10 mM)	1	16.5	µL
	Nuclease-free water	1	16.5	µL
	Total	13	49.5	µL
	Add to each sample (µL)		3	µL
	Incubations	5 minutes at 95 °C
		Immediately keep on ice for 1 minute
		Each sample	RT Mix (#2)
	RNase Inhibitor, Murine (40 U/µL)	0.5	8.25	µL
	SuperScript IV (200 U/µL)	1	16.5	µL
	SuperScript IV Buffer (5X)	4	66	µL
	DTT (100 mM)	1	16.5	µL
	Nuclease-free water	0.5	8.25	µL
	Total	20	115.5	µL
	Add to each sample (µL)		7	µL
	Incubations	10 minutes at 23 °C
		30 minutes at 55 °C, then 10 minutes at 80 °C
		Place on ice for 1 minute
	Second Strand Synthesis
	Compounds and Steps	Each sample	2nd Strand Mix (#3)
	cDNA	20
	Klenow 10X buffer (+NAD)	2.5	41.25	µL
	dNTP (10 mM)	1	16.5	µL
	Klenow polymerase (5 U/µL)	0.5	8.25	µL
	Ecoli Ligase I (10 U/µL)	1	16.5	µL
	Rnase H (5 U/µL)	0.2	3.3	µL
	Total	25.2	85.8
	Add to each sample (µL)		5.2 *
	Incubations	150 minutes at 16 °C
		20 minutes at 75 °C
	Perform standard cleanup using beads at a 1.8 ratio (e.g., 45 µL beads for 25 µL double-stranded cDNA)
	* Pipette master mix briefly before aliquoting
