# Supplementary material for: SS-VIME: a single-source virome-microbiome extraction protocol toward comprehensive soil community analysis
Source: Microbiol Spectr. 2026 Mar 24;14(5):e03323-25. doi: 10.1128/spectrum.03323-25 (PMC13141886; doi:10.1128/spectrum.03323-25)
Supplement: File S3 — Statistics summary of pipelines performances. [file spectrum.03323-25-s0003.xlsx]

## Sheet: Summary Statistics
A. Classification Overlap & Uniqueness
Category	Count	Description
vConTACT3 Exclusive	6001	Detected only by vConTACT3
TransGINmer Exclusive	4829	Detected only by TransGINmer
DeepVirFinder Exclusive	1567	Detected only by DeepVirFinder
ViraLM Exclusive	507	Detected only by ViraLM
geNomad Exclusive	469	Detected only by geNomad
CheckV Exclusive	31	Detected only by CheckV
VirSorter2 Exclusive	7	Detected only by VirSorter2
Multi-tool Consensus	8816	Contigs detected by ≥2 tools
B. Individual Tool Performance
Tool	Total Contigs Detected	Thresholds / Parameters Used
TransGINmer	11702	Score > 0.9
vConTACT3	10911	Clustered with reference viral genomes
DeepVirFinder	6368	Score > 0.7; p-value < 0.05
geNomad	2798	Virus Score > 0.7
ViraLM	2403	Default prediction threshold
CheckV	522	Viral Genes ≥ 1 OR "Complete/High/Medium" Quality
VirSorter2	283	Default viral score threshold

## Sheet: Comparative Matrix
Sample	Contig_ID	Identified_by_geNomad	Identified_by_VirSorter2	Identified_by_CheckV	Identified_by_DVF	Identified_by_ViraLM	Identified_by_vConTACT3	Identified_by_TransGINmer	Category
Bulk_1	k127_1000	FALSE	FALSE	FALSE	FALSE	FALSE	TRUE	FALSE	vConTACT3 Only
Bulk_1	k127_10018	FALSE	FALSE	FALSE	FALSE	FALSE	FALSE	TRUE	TransGINmer Only
Bulk_1	k127_10031	FALSE	FALSE	FALSE	FALSE	FALSE	FALSE	TRUE	TransGINmer Only
Bulk_1	k127_10033	FALSE	FALSE	FALSE	FALSE	FALSE	TRUE	TRUE	Consensus (2+ Tools)
Bulk_1	k127_10036	FALSE	FALSE	FALSE	FALSE	FALSE	TRUE	TRUE	Consensus (2+ Tools)
Bulk_1	k127_10041	TRUE	FALSE	FALSE	FALSE	FALSE	FALSE	FALSE	geNomad Only
Bulk_1	k127_10045	FALSE	FALSE	FALSE	FALSE	FALSE	TRUE	TRUE	Consensus (2+ Tools)
Bulk_1	k127_10048	FALSE	FALSE	FALSE	FALSE	FALSE	TRUE	FALSE	vConTACT3 Only
Bulk_1	k127_10057	FALSE	FALSE	FALSE	FALSE	FALSE	TRUE	TRUE	Consensus (2+ Tools)
Bulk_1	k127_10058	FALSE	FALSE	FALSE	FALSE	FALSE	TRUE	TRUE	Consensus (2+ Tools)
Bulk_1	k127_10059	FALSE	FALSE	FALSE	FALSE	FALSE	TRUE	FALSE	vConTACT3 Only
Bulk_1	k127_10063	FALSE	FALSE	FALSE	FALSE	FALSE	TRUE	FALSE	vConTACT3 Only
Bulk_1	k127_10068	FALSE	FALSE	FALSE	FALSE	FALSE	TRUE	FALSE	vConTACT3 Only
Bulk_1	k127_10071	FALSE	FALSE	FALSE	FALSE	FALSE	TRUE	FALSE	vConTACT3 Only
Bulk_1	k127_10073	FALSE	FALSE	FALSE	FALSE	FALSE	TRUE	TRUE	Consensus (2+ Tools)
Bulk_1	k127_10074	FALSE	FALSE	FALSE	FALSE	TRUE	TRUE	TRUE	Consensus (2+ Tools)
Bulk_1	k127_10088	TRUE	FALSE	FALSE	TRUE	FALSE	TRUE	TRUE	Consensus (2+ Tools)
Bulk_1	k127_10089	FALSE	FALSE	FALSE	FALSE	FALSE	FALSE	TRUE	TransGINmer Only
Bulk_1	k127_10096	FALSE	FALSE	FALSE	FALSE	FALSE	TRUE	FALSE	vConTACT3 Only
Bulk_1	k127_10100	TRUE	FALSE	FALSE	FALSE	TRUE	FALSE	TRUE	Consensus (2+ Tools)
Bulk_1	k127_10101	FALSE	FALSE	FALSE	FALSE	FALSE	TRUE	TRUE	Consensus (2+ Tools)
Bulk_1	k127_10114	FALSE	FALSE	FALSE	TRUE	FALSE	FALSE	FALSE	DeepVirFinder Only
Bulk_1	k127_10128	FALSE	FALSE	FALSE	FALSE	FALSE	TRUE	FALSE	vConTACT3 Only
Bulk_1	k127_10130	FALSE	FALSE	FALSE	TRUE	FALSE	TRUE	FALSE	Consensus (2+ Tools)
Bulk_1	k127_10143	FALSE	FALSE	FALSE	FALSE	FALSE	TRUE	FALSE	vConTACT3 Only
Bulk_1	k127_10164	FALSE	FALSE	FALSE	TRUE	FALSE	TRUE	FALSE	Consensus (2+ Tools)
Bulk_1	k127_10172	TRUE	FALSE	FALSE	TRUE	TRUE	FALSE	FALSE	Consensus (2+ Tools)
Bulk_1	k127_10180	FALSE	FALSE	FALSE	FALSE	FALSE	FALSE	TRUE	TransGINmer Only
Bulk_1	k127_10188	FALSE	FALSE	FALSE	FALSE	FALSE	FALSE	TRUE	TransGINmer Only
Bulk_1	k127_10205	FALSE	FALSE	FALSE	TRUE	FALSE	TRUE	TRUE	Consensus (2+ Tools)
Bulk_1	k127_10206	FALSE	FALSE	FALSE	FALSE	FALSE	TRUE	FALSE	vConTACT3 Only
Bulk_1	k127_10214	FALSE	FALSE	FALSE	FALSE	FALSE	FALSE	TRUE	TransGINmer Only
Bulk_1	k127_10224	TRUE	FALSE	FALSE	FALSE	FALSE	TRUE	FALSE	Consensus (2+ Tools)
Bulk_1	k127_10233	FALSE	FALSE	FALSE	TRUE	FALSE	FALSE	FALSE	DeepVirFinder Only
Bulk_1	k127_10242	FALSE	FALSE	FALSE	TRUE	FALSE	FALSE	FALSE	DeepVirFinder Only
Bulk_1	k127_10245	TRUE	FALSE	FALSE	FALSE	FALSE	TRUE	TRUE	Consensus (2+ Tools)
Bulk_1	k127_10246	FALSE	FALSE	FALSE	FALSE	FALSE	TRUE	FALSE	vConTACT3 Only
Bulk_1	k127_10258	FALSE	FALSE	FALSE	FALSE	FALSE	FALSE	TRUE	TransGINmer Only
Bulk_1	k127_1026	FALSE	FALSE	FALSE	FALSE	FALSE	TRUE	FALSE	vConTACT3 Only
Bulk_1	k127_1027	TRUE	FALSE	FALSE	FALSE	FALSE	FALSE	FALSE	geNomad Only
Bulk_1	k127_10282	FALSE	FALSE	FALSE	FALSE	FALSE	TRUE	TRUE	Consensus (2+ Tools)
Bulk_1	k127_10297	FALSE	FALSE	FALSE	TRUE	FALSE	TRUE	TRUE	Consensus (2+ Tools)
Bulk_1	k127_10298	FALSE	FALSE	FALSE	FALSE	FALSE	TRUE	FALSE	vConTACT3 Only
Bulk_1	k127_10299	FALSE	FALSE	FALSE	FALSE	FALSE	FALSE	TRUE	TransGINmer Only
Bulk_1	k127_10309	FALSE	FALSE	FALSE	FALSE	FALSE	FALSE	TRUE	TransGINmer Only
Bulk_1	k127_1031	FALSE	FALSE	FALSE	FALSE	FALSE	TRUE	TRUE	Consensus (2+ Tools)
Bulk_1	k127_10310	FALSE	FALSE	FALSE	TRUE	TRUE	FALSE	FALSE	Consensus (2+ Tools)
Bulk_1	k127_10314	TRUE	FALSE	FALSE	FALSE	FALSE	FALSE	FALSE	geNomad Only
Bulk_1	k127_10322	FALSE	FALSE	FALSE	FALSE	FALSE	FALSE	TRUE	TransGINmer Only
Bulk_1	k127_10323	FALSE	FALSE	FALSE	FALSE	FALSE	FALSE	TRUE	TransGINmer Only
Bulk_1	k127_10335	FALSE	FALSE	FALSE	TRUE	FALSE	FALSE	FALSE	DeepVirFinder Only
Bulk_1	k127_10369	FALSE	FALSE	FALSE	FALSE	FALSE	TRUE	FALSE	vConTACT3 Only
Bulk_1	k127_10373	FALSE	FALSE	FALSE	TRUE	FALSE	TRUE	FALSE	Consensus (2+ Tools)
Bulk_1	k127_10394	FALSE	FALSE	FALSE	TRUE	FALSE	FALSE	TRUE	Consensus (2+ Tools)
Bulk_1	k127_1040	FALSE	FALSE	FALSE	TRUE	FALSE	FALSE	TRUE	Consensus (2+ Tools)
Bulk_1	k127_10400	FALSE	FALSE	FALSE	FALSE	FALSE	TRUE	FALSE	vConTACT3 Only
Bulk_1	k127_10407	FALSE	FALSE	FALSE	FALSE	FALSE	FALSE	TRUE	TransGINmer Only
Bulk_1	k127_10409	FALSE	FALSE	FALSE	TRUE	FALSE	FALSE	TRUE	Consensus (2+ Tools)
Bulk_1	k127_10418	FALSE	FALSE	FALSE	FALSE	FALSE	FALSE	TRUE	TransGINmer Only
Bulk_1	k127_10424	FALSE	FALSE	FALSE	TRUE	FALSE	FALSE	TRUE	Consensus (2+ Tools)
Bulk_1	k127_10434	FALSE	FALSE	FALSE	FALSE	TRUE	FALSE	FALSE	ViraLM Only
Bulk_1	k127_10436	FALSE	FALSE	FALSE	FALSE	FALSE	FALSE	TRUE	TransGINmer Only
Bulk_1	k127_10437	FALSE	FALSE	FALSE	TRUE	FALSE	FALSE	TRUE	Consensus (2+ Tools)
Bulk_1	k127_10459	FALSE	FALSE	FALSE	FALSE	FALSE	TRUE	FALSE	vConTACT3 Only
Bulk_1	k127_10462	FALSE	FALSE	FALSE	FALSE	FALSE	TRUE	FALSE	vConTACT3 Only
Bulk_1	k127_10480	FALSE	FALSE	FALSE	FALSE	FALSE	TRUE	FALSE	vConTACT3 Only
Bulk_1	k127_10488	FALSE	FALSE	FALSE	FALSE	FALSE	TRUE	FALSE	vConTACT3 Only
Bulk_1	k127_10504	TRUE	FALSE	FALSE	TRUE	TRUE	FALSE	TRUE	Consensus (2+ Tools)
Bulk_1	k127_10510	FALSE	FALSE	FALSE	TRUE	FALSE	FALSE	TRUE	Consensus (2+ Tools)
Bulk_1	k127_10534	FALSE	FALSE	FALSE	TRUE	FALSE	FALSE	FALSE	DeepVirFinder Only
Bulk_1	k127_10537	FALSE	FALSE	FALSE	FALSE	FALSE	FALSE	TRUE	TransGINmer Only
Bulk_1	k127_1055	FALSE	FALSE	FALSE	TRUE	FALSE	TRUE	FALSE	Consensus (2+ Tools)
Bulk_1	k127_10555	FALSE	FALSE	FALSE	FALSE	FALSE	TRUE	FALSE	vConTACT3 Only
Bulk_1	k127_10556	FALSE	FALSE	FALSE	TRUE	FALSE	FALSE	FALSE	DeepVirFinder Only
Bulk_1	k127_10562	FALSE	FALSE	FALSE	FALSE	FALSE	TRUE	FALSE	vConTACT3 Only
Bulk_1	k127_10580	FALSE	FALSE	FALSE	FALSE	FALSE	TRUE	FALSE	vConTACT3 Only
Bulk_1	k127_10581	FALSE	FALSE	FALSE	TRUE	FALSE	FALSE	TRUE	Consensus (2+ Tools)
Bulk_1	k127_10588	FALSE	FALSE	FALSE	TRUE	FALSE	TRUE	FALSE	Consensus (2+ Tools)
Bulk_1	k127_10589	FALSE	FALSE	FALSE	FALSE	FALSE	TRUE	TRUE	Consensus (2+ Tools)
Bulk_1	k127_1059	FALSE	FALSE	FALSE	TRUE	FALSE	TRUE	FALSE	Consensus (2+ Tools)
Bulk_1	k127_10593	FALSE	FALSE	FALSE	FALSE	TRUE	FALSE	FALSE	ViraLM Only
Bulk_1	k127_1061	FALSE	FALSE	FALSE	FALSE	FALSE	FALSE	TRUE	TransGINmer Only
Bulk_1	k127_10616	FALSE	FALSE	FALSE	TRUE	FALSE	FALSE	FALSE	DeepVirFinder Only
Bulk_1	k127_1062	FALSE	FALSE	FALSE	FALSE	FALSE	FALSE	TRUE	TransGINmer Only
Bulk_1	k127_10635	FALSE	FALSE	FALSE	TRUE	FALSE	FALSE	FALSE	DeepVirFinder Only
Bulk_1	k127_10639	FALSE	FALSE	FALSE	FALSE	FALSE	FALSE	TRUE	TransGINmer Only
Bulk_1	k127_1064	FALSE	FALSE	FALSE	FALSE	FALSE	TRUE	FALSE	vConTACT3 Only
Bulk_1	k127_10640	TRUE	FALSE	FALSE	TRUE	FALSE	FALSE	TRUE	Consensus (2+ Tools)
Bulk_1	k127_10643	FALSE	FALSE	FALSE	TRUE	FALSE	TRUE	FALSE	Consensus (2+ Tools)
Bulk_1	k127_10662	FALSE	FALSE	FALSE	TRUE	FALSE	TRUE	TRUE	Consensus (2+ Tools)
Bulk_1	k127_10663	TRUE	FALSE	FALSE	FALSE	FALSE	FALSE	FALSE	geNomad Only
Bulk_1	k127_10669	FALSE	FALSE	FALSE	TRUE	FALSE	TRUE	FALSE	Consensus (2+ Tools)
Bulk_1	k127_10681	FALSE	FALSE	FALSE	TRUE	FALSE	FALSE	FALSE	DeepVirFinder Only
Bulk_1	k127_10685	FALSE	FALSE	FALSE	FALSE	FALSE	TRUE	TRUE	Consensus (2+ Tools)
Bulk_1	k127_10694	FALSE	FALSE	FALSE	FALSE	FALSE	TRUE	FALSE	vConTACT3 Only
Bulk_1	k127_1070	FALSE	FALSE	FALSE	FALSE	FALSE	TRUE	TRUE	Consensus (2+ Tools)
Bulk_1	k127_10704	FALSE	FALSE	FALSE	FALSE	FALSE	FALSE	TRUE	TransGINmer Only
Bulk_1	k127_10708	FALSE	FALSE	FALSE	FALSE	FALSE	TRUE	FALSE	vConTACT3 Only
Bulk_1	k127_10717	TRUE	FALSE	FALSE	FALSE	FALSE	FALSE	FALSE	geNomad Only
Bulk_1	k127_10728	FALSE	FALSE	FALSE	FALSE	FALSE	TRUE	FALSE	vConTACT3 Only
Bulk_1	k127_1073	TRUE	FALSE	TRUE	FALSE	TRUE	TRUE	TRUE	Consensus (2+ Tools)
Bulk_1	k127_10730	FALSE	FALSE	FALSE	FALSE	FALSE	TRUE	FALSE	vConTACT3 Only
Bulk_1	k127_10735	FALSE	FALSE	FALSE	FALSE	FALSE	FALSE	TRUE	TransGINmer Only
Bulk_1	k127_10738	FALSE	FALSE	FALSE	FALSE	FALSE	TRUE	FALSE	vConTACT3 Only
Bulk_1	k127_10743	FALSE	FALSE	FALSE	FALSE	FALSE	TRUE	FALSE	vConTACT3 Only
Bulk_1	k127_10744	FALSE	FALSE	FALSE	FALSE	TRUE	FALSE	FALSE	ViraLM Only
Bulk_1	k127_10747	FALSE	FALSE	FALSE	FALSE	FALSE	FALSE	TRUE	TransGINmer Only
Bulk_1	k127_10752	FALSE	FALSE	FALSE	TRUE	FALSE	FALSE	TRUE	Consensus (2+ Tools)
Bulk_1	k127_10777	FALSE	FALSE	FALSE	FALSE	FALSE	TRUE	FALSE	vConTACT3 Only
Bulk_1	k127_1078	FALSE	FALSE	FALSE	FALSE	TRUE	FALSE	FALSE	ViraLM Only
Bulk_1	k127_10780	FALSE	FALSE	FALSE	FALSE	FALSE	FALSE	TRUE	TransGINmer Only
Bulk_1	k127_10784	FALSE	FALSE	FALSE	FALSE	TRUE	FALSE	FALSE	ViraLM Only
Bulk_1	k127_10796	FALSE	FALSE	FALSE	FALSE	FALSE	TRUE	TRUE	Consensus (2+ Tools)
Bulk_1	k127_10797	FALSE	FALSE	FALSE	TRUE	FALSE	FALSE	FALSE	DeepVirFinder Only
Bulk_1	k127_10806	FALSE	FALSE	FALSE	FALSE	FALSE	FALSE	TRUE	TransGINmer Only
Bulk_1	k127_1081	FALSE	FALSE	FALSE	FALSE	FALSE	FALSE	TRUE	TransGINmer Only
Bulk_1	k127_10813	FALSE	FALSE	FALSE	TRUE	TRUE	FALSE	FALSE	Consensus (2+ Tools)
Bulk_1	k127_10815	FALSE	FALSE	FALSE	FALSE	FALSE	FALSE	TRUE	TransGINmer Only
Bulk_1	k127_10824	FALSE	FALSE	FALSE	FALSE	FALSE	TRUE	FALSE	vConTACT3 Only
Bulk_1	k127_10825	TRUE	FALSE	FALSE	FALSE	FALSE	FALSE	FALSE	geNomad Only
Bulk_1	k127_10827	FALSE	FALSE	FALSE	FALSE	FALSE	FALSE	TRUE	TransGINmer Only
Bulk_1	k127_10830	FALSE	FALSE	FALSE	FALSE	FALSE	TRUE	FALSE	vConTACT3 Only
Bulk_1	k127_10831	FALSE	FALSE	FALSE	FALSE	FALSE	FALSE	TRUE	TransGINmer Only
Bulk_1	k127_10834	FALSE	FALSE	FALSE	FALSE	FALSE	TRUE	FALSE	vConTACT3 Only
Bulk_1	k127_10837	FALSE	FALSE	FALSE	FALSE	FALSE	TRUE	TRUE	Consensus (2+ Tools)
Bulk_1	k127_1084	FALSE	FALSE	FALSE	FALSE	FALSE	FALSE	TRUE	TransGINmer Only
Bulk_1	k127_10851	FALSE	FALSE	FALSE	TRUE	TRUE	FALSE	TRUE	Consensus (2+ Tools)
Bulk_1	k127_10859	FALSE	FALSE	FALSE	FALSE	FALSE	TRUE	FALSE	vConTACT3 Only
Bulk_1	k127_10861	FALSE	FALSE	FALSE	FALSE	FALSE	TRUE	FALSE	vConTACT3 Only
Bulk_1	k127_10863	FALSE	FALSE	FALSE	TRUE	FALSE	FALSE	FALSE	DeepVirFinder Only
Bulk_1	k127_10899	FALSE	FALSE	FALSE	FALSE	FALSE	TRUE	FALSE	vConTACT3 Only
Bulk_1	k127_1091	FALSE	FALSE	FALSE	FALSE	FALSE	TRUE	FALSE	vConTACT3 Only
Bulk_1	k127_10916	TRUE	FALSE	FALSE	FALSE	TRUE	FALSE	TRUE	Consensus (2+ Tools)
Bulk_1	k127_10930	FALSE	FALSE	FALSE	TRUE	FALSE	FALSE	FALSE	DeepVirFinder Only
Bulk_1	k127_10940	TRUE	TRUE	TRUE	TRUE	FALSE	FALSE	TRUE	Consensus (2+ Tools)
Bulk_1	k127_10941	FALSE	FALSE	FALSE	FALSE	TRUE	TRUE	FALSE	Consensus (2+ Tools)
Bulk_1	k127_10942	FALSE	FALSE	FALSE	FALSE	FALSE	TRUE	FALSE	vConTACT3 Only
Bulk_1	k127_10943	FALSE	FALSE	FALSE	FALSE	FALSE	TRUE	TRUE	Consensus (2+ Tools)
Bulk_1	k127_10951	FALSE	FALSE	FALSE	TRUE	FALSE	TRUE	TRUE	Consensus (2+ Tools)
Bulk_1	k127_10952	FALSE	FALSE	FALSE	TRUE	FALSE	FALSE	FALSE	DeepVirFinder Only
Bulk_1	k127_10959	FALSE	FALSE	FALSE	TRUE	FALSE	FALSE	FALSE	DeepVirFinder Only
Bulk_1	k127_1097	FALSE	FALSE	FALSE	TRUE	FALSE	FALSE	FALSE	DeepVirFinder Only
Bulk_1	k127_10974	FALSE	FALSE	FALSE	FALSE	FALSE	TRUE	FALSE	vConTACT3 Only
Bulk_1	k127_10992	FALSE	FALSE	FALSE	TRUE	TRUE	FALSE	FALSE	Consensus (2+ Tools)
Bulk_1	k127_10996	FALSE	FALSE	FALSE	FALSE	FALSE	FALSE	TRUE	TransGINmer Only
Bulk_1	k127_10997	FALSE	FALSE	FALSE	TRUE	FALSE	FALSE	FALSE	DeepVirFinder Only
Bulk_1	k127_1100	FALSE	FALSE	FALSE	TRUE	FALSE	TRUE	FALSE	Consensus (2+ Tools)
Bulk_1	k127_11002	FALSE	FALSE	FALSE	FALSE	FALSE	TRUE	FALSE	vConTACT3 Only
Bulk_1	k127_11007	FALSE	FALSE	FALSE	FALSE	FALSE	TRUE	FALSE	vConTACT3 Only
Bulk_1	k127_11010	FALSE	FALSE	FALSE	TRUE	FALSE	FALSE	FALSE	DeepVirFinder Only
Bulk_1	k127_11027	FALSE	FALSE	FALSE	TRUE	FALSE	FALSE	TRUE	Consensus (2+ Tools)
Bulk_1	k127_11028	FALSE	FALSE	FALSE	TRUE	FALSE	FALSE	FALSE	DeepVirFinder Only
Bulk_1	k127_11033	FALSE	FALSE	FALSE	TRUE	FALSE	FALSE	TRUE	Consensus (2+ Tools)
Bulk_1	k127_11051	FALSE	FALSE	FALSE	FALSE	FALSE	FALSE	TRUE	TransGINmer Only
Bulk_1	k127_11055	FALSE	FALSE	FALSE	FALSE	FALSE	TRUE	FALSE	vConTACT3 Only
Bulk_1	k127_11056	FALSE	FALSE	FALSE	FALSE	FALSE	FALSE	TRUE	TransGINmer Only
Bulk_1	k127_11061	FALSE	FALSE	FALSE	FALSE	FALSE	TRUE	TRUE	Consensus (2+ Tools)
Bulk_1	k127_11067	FALSE	FALSE	FALSE	FALSE	TRUE	FALSE	FALSE	ViraLM Only
Bulk_1	k127_11070	FALSE	FALSE	FALSE	FALSE	FALSE	FALSE	TRUE	TransGINmer Only
Bulk_1	k127_11075	FALSE	FALSE	FALSE	FALSE	FALSE	TRUE	FALSE	vConTACT3 Only
Bulk_1	k127_11079	FALSE	FALSE	FALSE	TRUE	FALSE	TRUE	TRUE	Consensus (2+ Tools)
Bulk_1	k127_11086	FALSE	FALSE	FALSE	FALSE	FALSE	TRUE	FALSE	vConTACT3 Only
Bulk_1	k127_1109	FALSE	FALSE	FALSE	FALSE	FALSE	TRUE	FALSE	vConTACT3 Only
Bulk_1	k127_11091	FALSE	FALSE	FALSE	TRUE	FALSE	FALSE	TRUE	Consensus (2+ Tools)
Bulk_1	k127_1111	FALSE	FALSE	FALSE	FALSE	FALSE	TRUE	FALSE	vConTACT3 Only
Bulk_1	k127_1112	FALSE	FALSE	FALSE	TRUE	FALSE	FALSE	FALSE	DeepVirFinder Only
Bulk_1	k127_11126	FALSE	FALSE	FALSE	FALSE	FALSE	FALSE	TRUE	TransGINmer Only
Bulk_1	k127_11138	FALSE	FALSE	FALSE	FALSE	FALSE	TRUE	FALSE	vConTACT3 Only
Bulk_1	k127_11139	FALSE	FALSE	FALSE	FALSE	FALSE	TRUE	FALSE	vConTACT3 Only
Bulk_1	k127_11148	FALSE	FALSE	FALSE	FALSE	FALSE	TRUE	TRUE	Consensus (2+ Tools)
Bulk_1	k127_1115	FALSE	FALSE	FALSE	FALSE	FALSE	FALSE	TRUE	TransGINmer Only
Bulk_1	k127_11158	FALSE	FALSE	FALSE	FALSE	FALSE	FALSE	TRUE	TransGINmer Only
Bulk_1	k127_11160	FALSE	FALSE	FALSE	FALSE	FALSE	TRUE	FALSE	vConTACT3 Only
Bulk_1	k127_11164	FALSE	FALSE	FALSE	FALSE	FALSE	TRUE	FALSE	vConTACT3 Only
Bulk_1	k127_1117	FALSE	FALSE	FALSE	FALSE	FALSE	FALSE	TRUE	TransGINmer Only
Bulk_1	k127_11176	TRUE	FALSE	FALSE	TRUE	TRUE	FALSE	TRUE	Consensus (2+ Tools)
Bulk_1	k127_11184	TRUE	TRUE	TRUE	TRUE	FALSE	FALSE	TRUE	Consensus (2+ Tools)
Bulk_1	k127_112	FALSE	FALSE	FALSE	FALSE	FALSE	TRUE	FALSE	vConTACT3 Only
Bulk_1	k127_11210	FALSE	FALSE	FALSE	FALSE	FALSE	FALSE	TRUE	TransGINmer Only
Bulk_1	k127_11214	FALSE	FALSE	FALSE	TRUE	FALSE	FALSE	TRUE	Consensus (2+ Tools)
Bulk_1	k127_11222	FALSE	FALSE	FALSE	FALSE	TRUE	FALSE	FALSE	ViraLM Only
Bulk_1	k127_11226	FALSE	FALSE	FALSE	TRUE	FALSE	FALSE	TRUE	Consensus (2+ Tools)
Bulk_1	k127_11232	FALSE	FALSE	FALSE	FALSE	FALSE	FALSE	TRUE	TransGINmer Only
Bulk_1	k127_11283	FALSE	FALSE	FALSE	FALSE	TRUE	FALSE	FALSE	ViraLM Only
Bulk_1	k127_11309	FALSE	FALSE	FALSE	FALSE	FALSE	TRUE	FALSE	vConTACT3 Only
Bulk_1	k127_11318	TRUE	FALSE	FALSE	TRUE	FALSE	TRUE	FALSE	Consensus (2+ Tools)
Bulk_1	k127_11333	FALSE	FALSE	FALSE	FALSE	FALSE	TRUE	FALSE	vConTACT3 Only
Bulk_1	k127_11336	TRUE	FALSE	FALSE	TRUE	FALSE	FALSE	FALSE	Consensus (2+ Tools)
Bulk_1	k127_11347	FALSE	FALSE	FALSE	FALSE	FALSE	TRUE	TRUE	Consensus (2+ Tools)
Bulk_1	k127_11348	FALSE	FALSE	FALSE	FALSE	FALSE	TRUE	FALSE	vConTACT3 Only
Bulk_1	k127_11359	FALSE	FALSE	FALSE	FALSE	FALSE	TRUE	TRUE	Consensus (2+ Tools)
Bulk_1	k127_11370	FALSE	FALSE	FALSE	FALSE	FALSE	FALSE	TRUE	TransGINmer Only
Bulk_1	k127_11379	TRUE	FALSE	FALSE	FALSE	FALSE	TRUE	FALSE	Consensus (2+ Tools)
Bulk_1	k127_1138	TRUE	FALSE	FALSE	TRUE	TRUE	FALSE	TRUE	Consensus (2+ Tools)
Bulk_1	k127_11385	FALSE	FALSE	FALSE	FALSE	FALSE	FALSE	TRUE	TransGINmer Only
Bulk_1	k127_11387	FALSE	FALSE	FALSE	FALSE	FALSE	TRUE	FALSE	vConTACT3 Only
Bulk_1	k127_11397	FALSE	FALSE	FALSE	TRUE	FALSE	TRUE	FALSE	Consensus (2+ Tools)
Bulk_1	k127_11403	FALSE	FALSE	FALSE	TRUE	TRUE	FALSE	FALSE	Consensus (2+ Tools)
Bulk_1	k127_11408	FALSE	FALSE	FALSE	FALSE	FALSE	FALSE	TRUE	TransGINmer Only
Bulk_1	k127_11416	FALSE	FALSE	FALSE	TRUE	FALSE	TRUE	TRUE	Consensus (2+ Tools)
Bulk_1	k127_11417	FALSE	TRUE	FALSE	FALSE	FALSE	FALSE	FALSE	VirSorter2 Only
Bulk_1	k127_11422	FALSE	FALSE	FALSE	FALSE	FALSE	TRUE	FALSE	vConTACT3 Only
Bulk_1	k127_11426	TRUE	FALSE	FALSE	FALSE	FALSE	FALSE	FALSE	geNomad Only
Bulk_1	k127_11433	FALSE	FALSE	FALSE	FALSE	FALSE	TRUE	FALSE	vConTACT3 Only
Bulk_1	k127_11446	FALSE	FALSE	FALSE	FALSE	FALSE	TRUE	FALSE	vConTACT3 Only
Bulk_1	k127_11450	FALSE	FALSE	FALSE	FALSE	FALSE	TRUE	FALSE	vConTACT3 Only
Bulk_1	k127_11486	FALSE	FALSE	FALSE	FALSE	FALSE	TRUE	FALSE	vConTACT3 Only
Bulk_1	k127_11503	FALSE	FALSE	FALSE	FALSE	FALSE	FALSE	TRUE	TransGINmer Only
Bulk_1	k127_11517	FALSE	FALSE	FALSE	TRUE	FALSE	FALSE	TRUE	Consensus (2+ Tools)
Bulk_1	k127_11540	FALSE	FALSE	FALSE	FALSE	FALSE	FALSE	TRUE	TransGINmer Only
Bulk_1	k127_11550	FALSE	FALSE	FALSE	FALSE	FALSE	TRUE	FALSE	vConTACT3 Only
Bulk_1	k127_11552	FALSE	FALSE	FALSE	FALSE	FALSE	FALSE	TRUE	TransGINmer Only
Bulk_1	k127_11554	FALSE	FALSE	FALSE	FALSE	FALSE	TRUE	FALSE	vConTACT3 Only
Bulk_1	k127_11556	FALSE	FALSE	FALSE	FALSE	FALSE	TRUE	TRUE	Consensus (2+ Tools)
Bulk_1	k127_1157	FALSE	FALSE	FALSE	FALSE	TRUE	FALSE	FALSE	ViraLM Only
Bulk_1	k127_11570	FALSE	FALSE	FALSE	FALSE	FALSE	TRUE	FALSE	vConTACT3 Only
Bulk_1	k127_11575	FALSE	FALSE	FALSE	FALSE	FALSE	TRUE	TRUE	Consensus (2+ Tools)
Bulk_1	k127_11576	FALSE	FALSE	FALSE	FALSE	FALSE	FALSE	TRUE	TransGINmer Only
Bulk_1	k127_11577	FALSE	FALSE	FALSE	FALSE	FALSE	TRUE	FALSE	vConTACT3 Only
Bulk_1	k127_11600	TRUE	FALSE	FALSE	FALSE	FALSE	FALSE	FALSE	geNomad Only
Bulk_1	k127_11602	FALSE	FALSE	FALSE	FALSE	FALSE	TRUE	FALSE	vConTACT3 Only
Bulk_1	k127_11607	FALSE	FALSE	FALSE	FALSE	FALSE	TRUE	FALSE	vConTACT3 Only
Bulk_1	k127_11613	FALSE	FALSE	FALSE	FALSE	FALSE	TRUE	FALSE	vConTACT3 Only
Bulk_1	k127_11625	FALSE	FALSE	FALSE	FALSE	FALSE	TRUE	FALSE	vConTACT3 Only
Bulk_1	k127_11628	FALSE	FALSE	FALSE	FALSE	FALSE	TRUE	FALSE	vConTACT3 Only
Bulk_1	k127_11634	FALSE	FALSE	FALSE	TRUE	FALSE	TRUE	FALSE	Consensus (2+ Tools)
Bulk_1	k127_11640	FALSE	FALSE	FALSE	FALSE	FALSE	TRUE	FALSE	vConTACT3 Only
Bulk_1	k127_11656	FALSE	FALSE	FALSE	FALSE	FALSE	TRUE	FALSE	vConTACT3 Only
Bulk_1	k127_11662	FALSE	FALSE	FALSE	FALSE	FALSE	TRUE	FALSE	vConTACT3 Only
Bulk_1	k127_11667	FALSE	FALSE	FALSE	FALSE	FALSE	TRUE	FALSE	vConTACT3 Only
Bulk_1	k127_11672	FALSE	FALSE	FALSE	FALSE	FALSE	TRUE	TRUE	Consensus (2+ Tools)
Bulk_1	k127_11673	FALSE	FALSE	FALSE	FALSE	FALSE	TRUE	FALSE	vConTACT3 Only
Bulk_1	k127_11683	FALSE	FALSE	FALSE	FALSE	FALSE	FALSE	TRUE	TransGINmer Only
Bulk_1	k127_11690	TRUE	FALSE	FALSE	TRUE	FALSE	FALSE	FALSE	Consensus (2+ Tools)
Bulk_1	k127_11691	FALSE	FALSE	FALSE	FALSE	FALSE	FALSE	TRUE	TransGINmer Only
Bulk_1	k127_11695	FALSE	FALSE	FALSE	FALSE	FALSE	TRUE	TRUE	Consensus (2+ Tools)
Bulk_1	k127_11700	FALSE	FALSE	FALSE	FALSE	FALSE	TRUE	FALSE	vConTACT3 Only
Bulk_1	k127_11705	FALSE	FALSE	FALSE	FALSE	TRUE	FALSE	TRUE	Consensus (2+ Tools)
Bulk_1	k127_11724	FALSE	FALSE	FALSE	TRUE	FALSE	FALSE	FALSE	DeepVirFinder Only
Bulk_1	k127_11729	FALSE	FALSE	FALSE	FALSE	FALSE	FALSE	TRUE	TransGINmer Only
Bulk_1	k127_11731	FALSE	FALSE	FALSE	FALSE	FALSE	TRUE	FALSE	vConTACT3 Only
Bulk_1	k127_11743	TRUE	FALSE	FALSE	TRUE	TRUE	FALSE	FALSE	Consensus (2+ Tools)
Bulk_1	k127_11744	FALSE	FALSE	FALSE	FALSE	FALSE	FALSE	TRUE	TransGINmer Only
Bulk_1	k127_11748	FALSE	FALSE	FALSE	FALSE	FALSE	TRUE	FALSE	vConTACT3 Only
Bulk_1	k127_11749	FALSE	FALSE	FALSE	FALSE	TRUE	FALSE	TRUE	Consensus (2+ Tools)
Bulk_1	k127_11751	FALSE	FALSE	FALSE	FALSE	FALSE	FALSE	TRUE	TransGINmer Only
Bulk_1	k127_11756	FALSE	FALSE	FALSE	FALSE	FALSE	FALSE	TRUE	TransGINmer Only
Bulk_1	k127_11759	FALSE	FALSE	FALSE	TRUE	FALSE	FALSE	FALSE	DeepVirFinder Only
Bulk_1	k127_11777	FALSE	FALSE	FALSE	FALSE	FALSE	TRUE	FALSE	vConTACT3 Only
Bulk_1	k127_11778	FALSE	FALSE	FALSE	FALSE	FALSE	TRUE	FALSE	vConTACT3 Only
Bulk_1	k127_1178	FALSE	FALSE	FALSE	FALSE	TRUE	FALSE	TRUE	Consensus (2+ Tools)
Bulk_1	k127_11786	FALSE	FALSE	FALSE	FALSE	FALSE	FALSE	TRUE	TransGINmer Only
Bulk_1	k127_11801	FALSE	FALSE	FALSE	FALSE	FALSE	TRUE	FALSE	vConTACT3 Only
Bulk_1	k127_11808	FALSE	FALSE	FALSE	FALSE	FALSE	TRUE	FALSE	vConTACT3 Only
Bulk_1	k127_11810	FALSE	FALSE	FALSE	FALSE	FALSE	FALSE	TRUE	TransGINmer Only
Bulk_1	k127_1182	FALSE	FALSE	FALSE	TRUE	FALSE	FALSE	FALSE	DeepVirFinder Only
Bulk_1	k127_11820	FALSE	FALSE	FALSE	FALSE	TRUE	FALSE	FALSE	ViraLM Only
Bulk_1	k127_11826	FALSE	FALSE	FALSE	TRUE	FALSE	FALSE	FALSE	DeepVirFinder Only
Bulk_1	k127_11829	FALSE	FALSE	FALSE	TRUE	FALSE	FALSE	TRUE	Consensus (2+ Tools)
Bulk_1	k127_11854	FALSE	FALSE	FALSE	FALSE	FALSE	FALSE	TRUE	TransGINmer Only
Bulk_1	k127_11855	FALSE	FALSE	FALSE	FALSE	FALSE	TRUE	FALSE	vConTACT3 Only
Bulk_1	k127_11857	FALSE	FALSE	FALSE	FALSE	FALSE	FALSE	TRUE	TransGINmer Only
Bulk_1	k127_11867	FALSE	FALSE	FALSE	TRUE	FALSE	FALSE	FALSE	DeepVirFinder Only
Bulk_1	k127_11887	FALSE	FALSE	FALSE	FALSE	FALSE	FALSE	TRUE	TransGINmer Only
Bulk_1	k127_11888	FALSE	FALSE	FALSE	FALSE	FALSE	TRUE	FALSE	vConTACT3 Only
Bulk_1	k127_11889	FALSE	FALSE	FALSE	FALSE	FALSE	FALSE	TRUE	TransGINmer Only
Bulk_1	k127_119	FALSE	FALSE	FALSE	TRUE	FALSE	FALSE	FALSE	DeepVirFinder Only
Bulk_1	k127_11905	FALSE	FALSE	FALSE	TRUE	FALSE	FALSE	FALSE	DeepVirFinder Only
Bulk_1	k127_11910	FALSE	FALSE	FALSE	FALSE	FALSE	TRUE	FALSE	vConTACT3 Only
Bulk_1	k127_11915	FALSE	FALSE	FALSE	TRUE	TRUE	FALSE	FALSE	Consensus (2+ Tools)
Bulk_1	k127_11924	TRUE	FALSE	FALSE	TRUE	FALSE	TRUE	TRUE	Consensus (2+ Tools)
Bulk_1	k127_11926	FALSE	FALSE	FALSE	FALSE	FALSE	TRUE	FALSE	vConTACT3 Only
Bulk_1	k127_11927	FALSE	FALSE	FALSE	FALSE	FALSE	TRUE	FALSE	vConTACT3 Only
Bulk_1	k127_11929	FALSE	FALSE	FALSE	FALSE	FALSE	TRUE	FALSE	vConTACT3 Only
Bulk_1	k127_11932	FALSE	FALSE	FALSE	FALSE	FALSE	TRUE	FALSE	vConTACT3 Only
Bulk_1	k127_11934	FALSE	FALSE	FALSE	TRUE	FALSE	FALSE	TRUE	Consensus (2+ Tools)
Bulk_1	k127_11943	FALSE	FALSE	FALSE	FALSE	FALSE	TRUE	TRUE	Consensus (2+ Tools)
Bulk_1	k127_11947	FALSE	FALSE	FALSE	TRUE	FALSE	FALSE	TRUE	Consensus (2+ Tools)
Bulk_1	k127_11951	FALSE	FALSE	FALSE	FALSE	FALSE	TRUE	TRUE	Consensus (2+ Tools)
Bulk_1	k127_11957	TRUE	FALSE	FALSE	FALSE	FALSE	FALSE	FALSE	geNomad Only
Bulk_1	k127_1197	FALSE	FALSE	FALSE	FALSE	FALSE	FALSE	TRUE	TransGINmer Only
Bulk_1	k127_11970	FALSE	FALSE	FALSE	FALSE	FALSE	FALSE	TRUE	TransGINmer Only
Bulk_1	k127_11975	FALSE	FALSE	FALSE	FALSE	FALSE	TRUE	FALSE	vConTACT3 Only
Bulk_1	k127_11976	FALSE	FALSE	FALSE	FALSE	FALSE	TRUE	TRUE	Consensus (2+ Tools)
Bulk_1	k127_11993	TRUE	FALSE	TRUE	TRUE	TRUE	FALSE	TRUE	Consensus (2+ Tools)
Bulk_1	k127_12000	FALSE	FALSE	FALSE	FALSE	FALSE	TRUE	FALSE	vConTACT3 Only
Bulk_1	k127_12012	FALSE	FALSE	FALSE	FALSE	FALSE	TRUE	TRUE	Consensus (2+ Tools)
Bulk_1	k127_12030	FALSE	FALSE	FALSE	FALSE	FALSE	FALSE	TRUE	TransGINmer Only
Bulk_1	k127_12037	FALSE	FALSE	FALSE	TRUE	FALSE	TRUE	TRUE	Consensus (2+ Tools)
Bulk_1	k127_12052	FALSE	FALSE	FALSE	FALSE	FALSE	TRUE	FALSE	vConTACT3 Only
Bulk_1	k127_12061	FALSE	FALSE	FALSE	TRUE	TRUE	TRUE	TRUE	Consensus (2+ Tools)
Bulk_1	k127_12070	FALSE	FALSE	FALSE	TRUE	FALSE	FALSE	TRUE	Consensus (2+ Tools)
Bulk_1	k127_12075	FALSE	FALSE	FALSE	TRUE	FALSE	FALSE	FALSE	DeepVirFinder Only
Bulk_1	k127_12118	FALSE	FALSE	FALSE	FALSE	FALSE	TRUE	TRUE	Consensus (2+ Tools)
Bulk_1	k127_12186	FALSE	FALSE	FALSE	FALSE	FALSE	TRUE	TRUE	Consensus (2+ Tools)
Bulk_1	k127_12189	FALSE	FALSE	FALSE	FALSE	FALSE	TRUE	TRUE	Consensus (2+ Tools)
Bulk_1	k127_12212	FALSE	FALSE	FALSE	TRUE	FALSE	TRUE	TRUE	Consensus (2+ Tools)
Bulk_1	k127_12226	TRUE	TRUE	TRUE	FALSE	FALSE	TRUE	FALSE	Consensus (2+ Tools)
Bulk_1	k127_12229	FALSE	FALSE	FALSE	FALSE	TRUE	TRUE	FALSE	Consensus (2+ Tools)
Bulk_1	k127_12240	FALSE	FALSE	FALSE	FALSE	FALSE	TRUE	TRUE	Consensus (2+ Tools)
Bulk_1	k127_12251	FALSE	FALSE	FALSE	TRUE	FALSE	FALSE	FALSE	DeepVirFinder Only
Bulk_1	k127_12252	FALSE	FALSE	FALSE	FALSE	FALSE	TRUE	FALSE	vConTACT3 Only
Bulk_1	k127_12255	FALSE	FALSE	FALSE	FALSE	FALSE	FALSE	TRUE	TransGINmer Only
Bulk_1	k127_12271	FALSE	FALSE	FALSE	TRUE	TRUE	FALSE	FALSE	Consensus (2+ Tools)
Bulk_1	k127_12277	FALSE	FALSE	FALSE	FALSE	FALSE	TRUE	FALSE	vConTACT3 Only
Bulk_1	k127_12284	FALSE	FALSE	FALSE	FALSE	FALSE	TRUE	FALSE	vConTACT3 Only
Bulk_1	k127_12301	FALSE	FALSE	FALSE	FALSE	FALSE	TRUE	FALSE	vConTACT3 Only
Bulk_1	k127_12306	FALSE	FALSE	FALSE	FALSE	FALSE	TRUE	FALSE	vConTACT3 Only
Bulk_1	k127_12310	FALSE	FALSE	FALSE	TRUE	FALSE	TRUE	TRUE	Consensus (2+ Tools)
Bulk_1	k127_12326	FALSE	FALSE	FALSE	FALSE	FALSE	TRUE	TRUE	Consensus (2+ Tools)
Bulk_1	k127_12327	FALSE	FALSE	FALSE	FALSE	FALSE	TRUE	FALSE	vConTACT3 Only
Bulk_1	k127_12333	FALSE	FALSE	FALSE	TRUE	FALSE	TRUE	TRUE	Consensus (2+ Tools)
Bulk_1	k127_12341	TRUE	FALSE	FALSE	FALSE	FALSE	FALSE	TRUE	Consensus (2+ Tools)
Bulk_1	k127_12354	FALSE	FALSE	FALSE	FALSE	FALSE	FALSE	TRUE	TransGINmer Only
Bulk_1	k127_12358	FALSE	FALSE	FALSE	FALSE	TRUE	FALSE	FALSE	ViraLM Only
Bulk_1	k127_12366	FALSE	FALSE	FALSE	TRUE	FALSE	FALSE	FALSE	DeepVirFinder Only
Bulk_1	k127_12372	FALSE	FALSE	FALSE	TRUE	FALSE	FALSE	FALSE	DeepVirFinder Only
Bulk_1	k127_12373	FALSE	FALSE	FALSE	FALSE	FALSE	TRUE	FALSE	vConTACT3 Only
Bulk_1	k127_12381	FALSE	FALSE	FALSE	TRUE	FALSE	FALSE	TRUE	Consensus (2+ Tools)
Bulk_1	k127_12389	FALSE	FALSE	FALSE	FALSE	FALSE	FALSE	TRUE	TransGINmer Only
Bulk_1	k127_12390	FALSE	FALSE	FALSE	FALSE	FALSE	TRUE	FALSE	vConTACT3 Only
Bulk_1	k127_12392	FALSE	FALSE	FALSE	FALSE	FALSE	TRUE	TRUE	Consensus (2+ Tools)
Bulk_1	k127_12403	FALSE	FALSE	FALSE	FALSE	FALSE	TRUE	FALSE	vConTACT3 Only
Bulk_1	k127_12408	FALSE	FALSE	FALSE	FALSE	FALSE	FALSE	TRUE	TransGINmer Only
Bulk_1	k127_12411	FALSE	FALSE	FALSE	TRUE	FALSE	TRUE	TRUE	Consensus (2+ Tools)
Bulk_1	k127_12417	FALSE	FALSE	FALSE	TRUE	FALSE	TRUE	TRUE	Consensus (2+ Tools)
Bulk_1	k127_12423	FALSE	FALSE	FALSE	FALSE	FALSE	TRUE	FALSE	vConTACT3 Only
Bulk_1	k127_12428	FALSE	FALSE	FALSE	TRUE	FALSE	FALSE	TRUE	Consensus (2+ Tools)
Bulk_1	k127_12432	TRUE	FALSE	FALSE	TRUE	FALSE	FALSE	FALSE	Consensus (2+ Tools)
Bulk_1	k127_12433	FALSE	FALSE	FALSE	FALSE	FALSE	TRUE	FALSE	vConTACT3 Only
Bulk_1	k127_12445	TRUE	TRUE	FALSE	FALSE	FALSE	FALSE	FALSE	Consensus (2+ Tools)
Bulk_1	k127_12459	FALSE	FALSE	FALSE	FALSE	TRUE	FALSE	TRUE	Consensus (2+ Tools)
Bulk_1	k127_12470	FALSE	FALSE	FALSE	FALSE	FALSE	FALSE	TRUE	TransGINmer Only
Bulk_1	k127_12490	FALSE	FALSE	FALSE	TRUE	FALSE	FALSE	TRUE	Consensus (2+ Tools)
Bulk_1	k127_12499	TRUE	FALSE	FALSE	FALSE	FALSE	FALSE	TRUE	Consensus (2+ Tools)
Bulk_1	k127_12513	FALSE	FALSE	FALSE	FALSE	FALSE	FALSE	TRUE	TransGINmer Only
Bulk_1	k127_12524	FALSE	FALSE	FALSE	FALSE	FALSE	TRUE	FALSE	vConTACT3 Only
Bulk_1	k127_12541	FALSE	FALSE	FALSE	FALSE	FALSE	TRUE	FALSE	vConTACT3 Only
Bulk_1	k127_12567	FALSE	FALSE	FALSE	FALSE	FALSE	TRUE	TRUE	Consensus (2+ Tools)
Bulk_1	k127_12569	FALSE	FALSE	FALSE	FALSE	TRUE	TRUE	FALSE	Consensus (2+ Tools)
Bulk_1	k127_1258	FALSE	FALSE	FALSE	FALSE	FALSE	FALSE	TRUE	TransGINmer Only
Bulk_1	k127_12586	TRUE	FALSE	FALSE	FALSE	FALSE	FALSE	FALSE	geNomad Only
Bulk_1	k127_12587	FALSE	FALSE	FALSE	FALSE	FALSE	TRUE	TRUE	Consensus (2+ Tools)
Bulk_1	k127_12606	FALSE	FALSE	FALSE	FALSE	FALSE	TRUE	FALSE	vConTACT3 Only
Bulk_1	k127_12613	FALSE	FALSE	FALSE	FALSE	FALSE	FALSE	TRUE	TransGINmer Only
Bulk_1	k127_12630	FALSE	FALSE	FALSE	TRUE	FALSE	FALSE	FALSE	DeepVirFinder Only
Bulk_1	k127_12631	FALSE	FALSE	FALSE	TRUE	FALSE	FALSE	TRUE	Consensus (2+ Tools)
Bulk_1	k127_12632	FALSE	FALSE	FALSE	FALSE	TRUE	TRUE	FALSE	Consensus (2+ Tools)
Bulk_1	k127_12641	FALSE	FALSE	FALSE	FALSE	FALSE	FALSE	TRUE	TransGINmer Only
Bulk_1	k127_12644	FALSE	FALSE	FALSE	FALSE	FALSE	TRUE	FALSE	vConTACT3 Only
Bulk_1	k127_12650	FALSE	FALSE	FALSE	TRUE	FALSE	FALSE	FALSE	DeepVirFinder Only
Bulk_1	k127_12660	FALSE	FALSE	FALSE	FALSE	FALSE	TRUE	FALSE	vConTACT3 Only
Bulk_1	k127_1269	FALSE	FALSE	FALSE	FALSE	FALSE	TRUE	FALSE	vConTACT3 Only
Bulk_1	k127_12690	FALSE	FALSE	FALSE	TRUE	FALSE	FALSE	FALSE	DeepVirFinder Only
Bulk_1	k127_12702	FALSE	FALSE	FALSE	FALSE	FALSE	FALSE	TRUE	TransGINmer Only
Bulk_1	k127_12708	FALSE	FALSE	FALSE	FALSE	FALSE	TRUE	TRUE	Consensus (2+ Tools)
Bulk_1	k127_12714	FALSE	FALSE	FALSE	TRUE	FALSE	FALSE	TRUE	Consensus (2+ Tools)
Bulk_1	k127_12717	FALSE	FALSE	FALSE	FALSE	FALSE	TRUE	TRUE	Consensus (2+ Tools)
Bulk_1	k127_12732	FALSE	FALSE	FALSE	FALSE	TRUE	FALSE	TRUE	Consensus (2+ Tools)
Bulk_1	k127_12738	FALSE	FALSE	FALSE	FALSE	FALSE	TRUE	FALSE	vConTACT3 Only
Bulk_1	k127_12764	TRUE	FALSE	FALSE	FALSE	FALSE	FALSE	FALSE	geNomad Only
Bulk_1	k127_12768	FALSE	FALSE	FALSE	TRUE	FALSE	FALSE	TRUE	Consensus (2+ Tools)
Bulk_1	k127_12769	FALSE	FALSE	FALSE	FALSE	FALSE	TRUE	TRUE	Consensus (2+ Tools)
Bulk_1	k127_12773	FALSE	FALSE	FALSE	TRUE	FALSE	FALSE	TRUE	Consensus (2+ Tools)
Bulk_1	k127_12775	FALSE	FALSE	FALSE	FALSE	FALSE	FALSE	TRUE	TransGINmer Only
Bulk_1	k127_12783	FALSE	FALSE	FALSE	FALSE	FALSE	TRUE	FALSE	vConTACT3 Only
Bulk_1	k127_12789	FALSE	FALSE	FALSE	TRUE	FALSE	FALSE	TRUE	Consensus (2+ Tools)
Bulk_1	k127_1279	FALSE	FALSE	FALSE	FALSE	TRUE	FALSE	FALSE	ViraLM Only
Bulk_1	k127_12791	FALSE	FALSE	FALSE	FALSE	FALSE	FALSE	TRUE	TransGINmer Only
Bulk_1	k127_12808	FALSE	FALSE	FALSE	TRUE	FALSE	TRUE	FALSE	Consensus (2+ Tools)
Bulk_1	k127_12819	FALSE	FALSE	FALSE	FALSE	FALSE	TRUE	TRUE	Consensus (2+ Tools)
Bulk_1	k127_12833	FALSE	FALSE	FALSE	TRUE	FALSE	TRUE	FALSE	Consensus (2+ Tools)
Bulk_1	k127_12838	FALSE	FALSE	FALSE	FALSE	FALSE	TRUE	FALSE	vConTACT3 Only
Bulk_1	k127_12844	TRUE	FALSE	FALSE	FALSE	FALSE	FALSE	FALSE	geNomad Only
Bulk_1	k127_12849	FALSE	FALSE	FALSE	TRUE	FALSE	TRUE	FALSE	Consensus (2+ Tools)
Bulk_1	k127_12852	FALSE	FALSE	FALSE	FALSE	FALSE	TRUE	FALSE	vConTACT3 Only
Bulk_1	k127_12866	FALSE	FALSE	FALSE	FALSE	FALSE	TRUE	FALSE	vConTACT3 Only
Bulk_1	k127_12874	FALSE	FALSE	FALSE	FALSE	TRUE	TRUE	TRUE	Consensus (2+ Tools)
Bulk_1	k127_12888	FALSE	FALSE	FALSE	FALSE	FALSE	TRUE	FALSE	vConTACT3 Only
Bulk_1	k127_12889	FALSE	FALSE	FALSE	FALSE	FALSE	FALSE	TRUE	TransGINmer Only
Bulk_1	k127_12897	FALSE	FALSE	FALSE	FALSE	FALSE	FALSE	TRUE	TransGINmer Only
Bulk_1	k127_12922	FALSE	FALSE	FALSE	TRUE	FALSE	TRUE	TRUE	Consensus (2+ Tools)
Bulk_1	k127_12934	FALSE	FALSE	FALSE	FALSE	FALSE	TRUE	FALSE	vConTACT3 Only
Bulk_1	k127_12935	FALSE	FALSE	FALSE	FALSE	FALSE	FALSE	TRUE	TransGINmer Only
Bulk_1	k127_12937	FALSE	FALSE	FALSE	TRUE	FALSE	TRUE	TRUE	Consensus (2+ Tools)
Bulk_1	k127_1294	FALSE	FALSE	FALSE	FALSE	FALSE	TRUE	TRUE	Consensus (2+ Tools)
Bulk_1	k127_12947	FALSE	FALSE	FALSE	FALSE	FALSE	FALSE	TRUE	TransGINmer Only
Bulk_1	k127_12950	TRUE	FALSE	FALSE	TRUE	FALSE	FALSE	TRUE	Consensus (2+ Tools)
Bulk_1	k127_12951	FALSE	FALSE	FALSE	FALSE	FALSE	TRUE	FALSE	vConTACT3 Only
Bulk_1	k127_12960	FALSE	FALSE	FALSE	FALSE	TRUE	TRUE	FALSE	Consensus (2+ Tools)
Bulk_1	k127_12968	TRUE	FALSE	FALSE	FALSE	FALSE	FALSE	FALSE	geNomad Only
Bulk_1	k127_12978	FALSE	FALSE	FALSE	FALSE	FALSE	TRUE	FALSE	vConTACT3 Only
Bulk_1	k127_12984	FALSE	FALSE	FALSE	FALSE	FALSE	FALSE	TRUE	TransGINmer Only
Bulk_1	k127_12990	FALSE	FALSE	FALSE	FALSE	FALSE	FALSE	TRUE	TransGINmer Only
Bulk_1	k127_12998	FALSE	FALSE	FALSE	FALSE	FALSE	TRUE	FALSE	vConTACT3 Only
Bulk_1	k127_13002	FALSE	FALSE	FALSE	FALSE	FALSE	TRUE	FALSE	vConTACT3 Only
Bulk_1	k127_13008	FALSE	FALSE	FALSE	FALSE	FALSE	TRUE	TRUE	Consensus (2+ Tools)
Bulk_1	k127_13025	FALSE	FALSE	FALSE	FALSE	FALSE	FALSE	TRUE	TransGINmer Only
Bulk_1	k127_13029	TRUE	FALSE	FALSE	FALSE	FALSE	TRUE	TRUE	Consensus (2+ Tools)
Bulk_1	k127_13031	FALSE	FALSE	FALSE	FALSE	FALSE	FALSE	TRUE	TransGINmer Only
Bulk_1	k127_13033	FALSE	FALSE	FALSE	FALSE	FALSE	TRUE	TRUE	Consensus (2+ Tools)
Bulk_1	k127_13037	FALSE	FALSE	FALSE	FALSE	FALSE	TRUE	FALSE	vConTACT3 Only
Bulk_1	k127_1304	FALSE	FALSE	FALSE	TRUE	FALSE	TRUE	FALSE	Consensus (2+ Tools)
Bulk_1	k127_13050	FALSE	FALSE	FALSE	FALSE	FALSE	FALSE	TRUE	TransGINmer Only
Bulk_1	k127_13068	FALSE	FALSE	FALSE	TRUE	FALSE	FALSE	TRUE	Consensus (2+ Tools)
Bulk_1	k127_13074	TRUE	FALSE	FALSE	TRUE	TRUE	FALSE	TRUE	Consensus (2+ Tools)
Bulk_1	k127_13080	FALSE	FALSE	FALSE	FALSE	FALSE	TRUE	FALSE	vConTACT3 Only
Bulk_1	k127_1309	FALSE	FALSE	FALSE	FALSE	FALSE	FALSE	TRUE	TransGINmer Only
Bulk_1	k127_13090	FALSE	FALSE	FALSE	FALSE	FALSE	TRUE	FALSE	vConTACT3 Only
Bulk_1	k127_13093	FALSE	FALSE	FALSE	TRUE	FALSE	FALSE	TRUE	Consensus (2+ Tools)
Bulk_1	k127_1310	FALSE	FALSE	FALSE	TRUE	FALSE	FALSE	FALSE	DeepVirFinder Only
Bulk_1	k127_13100	TRUE	FALSE	FALSE	FALSE	FALSE	FALSE	TRUE	Consensus (2+ Tools)
Bulk_1	k127_13121	FALSE	FALSE	FALSE	FALSE	FALSE	TRUE	FALSE	vConTACT3 Only
Bulk_1	k127_13127	FALSE	FALSE	FALSE	FALSE	FALSE	TRUE	FALSE	vConTACT3 Only
Bulk_1	k127_13130	FALSE	FALSE	FALSE	FALSE	TRUE	TRUE	FALSE	Consensus (2+ Tools)
Bulk_1	k127_13135	FALSE	FALSE	FALSE	FALSE	TRUE	TRUE	TRUE	Consensus (2+ Tools)
Bulk_1	k127_13158	FALSE	FALSE	FALSE	FALSE	FALSE	TRUE	TRUE	Consensus (2+ Tools)
Bulk_1	k127_13165	FALSE	FALSE	FALSE	TRUE	FALSE	FALSE	FALSE	DeepVirFinder Only
Bulk_1	k127_13175	TRUE	TRUE	TRUE	FALSE	TRUE	FALSE	TRUE	Consensus (2+ Tools)
Bulk_1	k127_13177	FALSE	FALSE	FALSE	FALSE	FALSE	TRUE	FALSE	vConTACT3 Only
Bulk_1	k127_13184	FALSE	FALSE	FALSE	FALSE	FALSE	FALSE	TRUE	TransGINmer Only
Bulk_1	k127_13186	FALSE	FALSE	FALSE	FALSE	FALSE	FALSE	TRUE	TransGINmer Only
Bulk_1	k127_13192	FALSE	FALSE	FALSE	TRUE	FALSE	TRUE	TRUE	Consensus (2+ Tools)
Bulk_1	k127_13199	FALSE	FALSE	FALSE	TRUE	FALSE	FALSE	FALSE	DeepVirFinder Only
Bulk_1	k127_13210	FALSE	FALSE	FALSE	FALSE	FALSE	TRUE	FALSE	vConTACT3 Only
Bulk_1	k127_13219	FALSE	FALSE	FALSE	TRUE	FALSE	FALSE	TRUE	Consensus (2+ Tools)
Bulk_1	k127_1322	FALSE	FALSE	FALSE	FALSE	FALSE	FALSE	TRUE	TransGINmer Only
Bulk_1	k127_13228	FALSE	FALSE	FALSE	FALSE	FALSE	TRUE	FALSE	vConTACT3 Only
Bulk_1	k127_13250	FALSE	FALSE	FALSE	FALSE	FALSE	FALSE	TRUE	TransGINmer Only
Bulk_1	k127_13267	FALSE	FALSE	FALSE	TRUE	FALSE	FALSE	FALSE	DeepVirFinder Only
Bulk_1	k127_1327	FALSE	FALSE	FALSE	TRUE	TRUE	TRUE	FALSE	Consensus (2+ Tools)
Bulk_1	k127_13273	FALSE	FALSE	FALSE	FALSE	FALSE	FALSE	TRUE	TransGINmer Only
Bulk_1	k127_13277	FALSE	FALSE	TRUE	FALSE	FALSE	FALSE	FALSE	CheckV Only
Bulk_1	k127_13279	FALSE	FALSE	FALSE	FALSE	FALSE	FALSE	TRUE	TransGINmer Only
Bulk_1	k127_13283	FALSE	FALSE	FALSE	FALSE	TRUE	FALSE	FALSE	ViraLM Only
Bulk_1	k127_13288	FALSE	FALSE	FALSE	TRUE	FALSE	TRUE	FALSE	Consensus (2+ Tools)
Bulk_1	k127_13290	FALSE	FALSE	FALSE	TRUE	FALSE	FALSE	FALSE	DeepVirFinder Only
Bulk_1	k127_13292	FALSE	FALSE	FALSE	FALSE	FALSE	FALSE	TRUE	TransGINmer Only
Bulk_1	k127_133	FALSE	FALSE	FALSE	FALSE	FALSE	TRUE	FALSE	vConTACT3 Only
Bulk_1	k127_13329	FALSE	FALSE	FALSE	FALSE	FALSE	TRUE	TRUE	Consensus (2+ Tools)
Bulk_1	k127_13331	FALSE	FALSE	FALSE	FALSE	FALSE	TRUE	FALSE	vConTACT3 Only
Bulk_1	k127_13332	TRUE	FALSE	FALSE	TRUE	FALSE	FALSE	FALSE	Consensus (2+ Tools)
Bulk_1	k127_13339	FALSE	FALSE	FALSE	TRUE	FALSE	TRUE	TRUE	Consensus (2+ Tools)
Bulk_1	k127_13340	TRUE	FALSE	FALSE	FALSE	FALSE	TRUE	TRUE	Consensus (2+ Tools)
Bulk_1	k127_13347	FALSE	FALSE	FALSE	FALSE	TRUE	FALSE	FALSE	ViraLM Only
Bulk_1	k127_13359	FALSE	FALSE	FALSE	FALSE	FALSE	TRUE	FALSE	vConTACT3 Only
Bulk_1	k127_13360	FALSE	FALSE	FALSE	FALSE	FALSE	FALSE	TRUE	TransGINmer Only
Bulk_1	k127_13363	FALSE	FALSE	FALSE	FALSE	FALSE	FALSE	TRUE	TransGINmer Only
Bulk_1	k127_13369	FALSE	FALSE	FALSE	FALSE	FALSE	TRUE	FALSE	vConTACT3 Only
Bulk_1	k127_13391	FALSE	FALSE	FALSE	FALSE	FALSE	TRUE	TRUE	Consensus (2+ Tools)
Bulk_1	k127_13397	FALSE	FALSE	FALSE	FALSE	FALSE	TRUE	TRUE	Consensus (2+ Tools)
Bulk_1	k127_134	TRUE	FALSE	FALSE	FALSE	FALSE	FALSE	TRUE	Consensus (2+ Tools)
Bulk_1	k127_13400	TRUE	FALSE	FALSE	FALSE	FALSE	TRUE	TRUE	Consensus (2+ Tools)
Bulk_1	k127_13411	FALSE	FALSE	FALSE	FALSE	FALSE	FALSE	TRUE	TransGINmer Only
Bulk_1	k127_13419	FALSE	FALSE	FALSE	FALSE	FALSE	TRUE	FALSE	vConTACT3 Only
Bulk_1	k127_13428	FALSE	FALSE	FALSE	FALSE	FALSE	FALSE	TRUE	TransGINmer Only
Bulk_1	k127_13429	FALSE	FALSE	FALSE	FALSE	FALSE	TRUE	FALSE	vConTACT3 Only
Bulk_1	k127_1343	FALSE	FALSE	FALSE	FALSE	FALSE	TRUE	FALSE	vConTACT3 Only
Bulk_1	k127_13434	FALSE	FALSE	FALSE	TRUE	FALSE	FALSE	FALSE	DeepVirFinder Only
Bulk_1	k127_13443	FALSE	FALSE	FALSE	FALSE	FALSE	FALSE	TRUE	TransGINmer Only
Bulk_1	k127_13469	TRUE	FALSE	FALSE	FALSE	TRUE	FALSE	FALSE	Consensus (2+ Tools)
Bulk_1	k127_13499	FALSE	FALSE	FALSE	FALSE	FALSE	FALSE	TRUE	TransGINmer Only
Bulk_1	k127_13502	FALSE	FALSE	FALSE	FALSE	FALSE	TRUE	TRUE	Consensus (2+ Tools)
Bulk_1	k127_13510	TRUE	FALSE	FALSE	FALSE	FALSE	FALSE	FALSE	geNomad Only
Bulk_1	k127_13513	FALSE	FALSE	FALSE	FALSE	FALSE	FALSE	TRUE	TransGINmer Only
Bulk_1	k127_13518	FALSE	FALSE	FALSE	FALSE	FALSE	FALSE	TRUE	TransGINmer Only
Bulk_1	k127_13523	TRUE	FALSE	FALSE	FALSE	FALSE	FALSE	TRUE	Consensus (2+ Tools)
Bulk_1	k127_13530	FALSE	FALSE	FALSE	TRUE	FALSE	FALSE	FALSE	DeepVirFinder Only
Bulk_1	k127_13531	FALSE	FALSE	FALSE	TRUE	FALSE	FALSE	FALSE	DeepVirFinder Only
Bulk_1	k127_13534	FALSE	FALSE	FALSE	FALSE	FALSE	TRUE	FALSE	vConTACT3 Only
Bulk_1	k127_13535	FALSE	FALSE	FALSE	FALSE	FALSE	TRUE	TRUE	Consensus (2+ Tools)
Bulk_1	k127_13537	FALSE	FALSE	FALSE	FALSE	FALSE	FALSE	TRUE	TransGINmer Only
Bulk_1	k127_13539	FALSE	FALSE	FALSE	FALSE	FALSE	TRUE	TRUE	Consensus (2+ Tools)
Bulk_1	k127_13542	FALSE	FALSE	FALSE	FALSE	FALSE	FALSE	TRUE	TransGINmer Only
Bulk_1	k127_13547	FALSE	FALSE	FALSE	FALSE	FALSE	TRUE	TRUE	Consensus (2+ Tools)
Bulk_1	k127_13551	FALSE	FALSE	FALSE	FALSE	FALSE	FALSE	TRUE	TransGINmer Only
Bulk_1	k127_13559	FALSE	FALSE	FALSE	FALSE	FALSE	TRUE	FALSE	vConTACT3 Only
Bulk_1	k127_13560	TRUE	TRUE	FALSE	TRUE	TRUE	FALSE	FALSE	Consensus (2+ Tools)
Bulk_1	k127_13565	FALSE	FALSE	FALSE	FALSE	FALSE	FALSE	TRUE	TransGINmer Only
Bulk_1	k127_13568	FALSE	FALSE	FALSE	FALSE	FALSE	FALSE	TRUE	TransGINmer Only
Bulk_1	k127_13571	FALSE	FALSE	FALSE	TRUE	FALSE	TRUE	TRUE	Consensus (2+ Tools)
Bulk_1	k127_13579	FALSE	FALSE	FALSE	FALSE	FALSE	TRUE	FALSE	vConTACT3 Only
Bulk_1	k127_1358	FALSE	FALSE	FALSE	FALSE	FALSE	TRUE	FALSE	vConTACT3 Only
Bulk_1	k127_1359	FALSE	FALSE	FALSE	TRUE	FALSE	TRUE	FALSE	Consensus (2+ Tools)
Bulk_1	k127_13603	FALSE	FALSE	FALSE	FALSE	TRUE	TRUE	FALSE	Consensus (2+ Tools)
Bulk_1	k127_13604	FALSE	FALSE	FALSE	TRUE	FALSE	FALSE	TRUE	Consensus (2+ Tools)
Bulk_1	k127_13611	FALSE	FALSE	FALSE	TRUE	FALSE	TRUE	FALSE	Consensus (2+ Tools)
Bulk_1	k127_13618	FALSE	FALSE	FALSE	FALSE	FALSE	FALSE	TRUE	TransGINmer Only
Bulk_1	k127_1362	FALSE	FALSE	FALSE	FALSE	FALSE	FALSE	TRUE	TransGINmer Only
Bulk_1	k127_13620	TRUE	FALSE	FALSE	TRUE	TRUE	FALSE	TRUE	Consensus (2+ Tools)
Bulk_1	k127_13632	FALSE	FALSE	FALSE	TRUE	FALSE	TRUE	FALSE	Consensus (2+ Tools)
Bulk_1	k127_13635	FALSE	FALSE	FALSE	FALSE	FALSE	FALSE	TRUE	TransGINmer Only
Bulk_1	k127_13639	FALSE	FALSE	FALSE	FALSE	TRUE	FALSE	FALSE	ViraLM Only
Bulk_1	k127_13640	FALSE	FALSE	FALSE	FALSE	FALSE	FALSE	TRUE	TransGINmer Only
Bulk_1	k127_13642	TRUE	FALSE	FALSE	FALSE	FALSE	FALSE	TRUE	Consensus (2+ Tools)
Bulk_1	k127_13648	FALSE	FALSE	FALSE	FALSE	FALSE	TRUE	FALSE	vConTACT3 Only
Bulk_1	k127_13654	FALSE	FALSE	FALSE	FALSE	FALSE	FALSE	TRUE	TransGINmer Only
Bulk_1	k127_13665	FALSE	FALSE	FALSE	FALSE	FALSE	FALSE	TRUE	TransGINmer Only
Bulk_1	k127_13687	FALSE	FALSE	FALSE	FALSE	FALSE	FALSE	TRUE	TransGINmer Only
Bulk_1	k127_13688	FALSE	FALSE	FALSE	FALSE	FALSE	TRUE	FALSE	vConTACT3 Only
Bulk_1	k127_13693	FALSE	FALSE	FALSE	TRUE	FALSE	FALSE	TRUE	Consensus (2+ Tools)
Bulk_1	k127_13698	FALSE	FALSE	FALSE	FALSE	FALSE	TRUE	FALSE	vConTACT3 Only
Bulk_1	k127_13707	FALSE	FALSE	FALSE	FALSE	FALSE	TRUE	FALSE	vConTACT3 Only
Bulk_1	k127_13711	FALSE	FALSE	TRUE	TRUE	FALSE	FALSE	TRUE	Consensus (2+ Tools)
Bulk_1	k127_1372	FALSE	FALSE	FALSE	FALSE	FALSE	TRUE	TRUE	Consensus (2+ Tools)
Bulk_1	k127_13726	FALSE	FALSE	FALSE	TRUE	FALSE	FALSE	TRUE	Consensus (2+ Tools)
Bulk_1	k127_13744	FALSE	FALSE	FALSE	FALSE	FALSE	TRUE	FALSE	vConTACT3 Only
Bulk_1	k127_13749	TRUE	FALSE	FALSE	FALSE	FALSE	FALSE	FALSE	geNomad Only
Bulk_1	k127_13753	FALSE	FALSE	FALSE	TRUE	FALSE	FALSE	FALSE	DeepVirFinder Only
Bulk_1	k127_13757	FALSE	FALSE	FALSE	FALSE	FALSE	TRUE	FALSE	vConTACT3 Only
Bulk_1	k127_13764	FALSE	FALSE	FALSE	FALSE	FALSE	TRUE	FALSE	vConTACT3 Only
Bulk_1	k127_13780	FALSE	FALSE	FALSE	FALSE	FALSE	FALSE	TRUE	TransGINmer Only
Bulk_1	k127_13785	FALSE	FALSE	FALSE	FALSE	FALSE	TRUE	FALSE	vConTACT3 Only
Bulk_1	k127_13786	FALSE	FALSE	FALSE	FALSE	TRUE	TRUE	FALSE	Consensus (2+ Tools)
Bulk_1	k127_13791	FALSE	FALSE	FALSE	FALSE	FALSE	TRUE	TRUE	Consensus (2+ Tools)
Bulk_1	k127_1381	FALSE	FALSE	FALSE	FALSE	FALSE	FALSE	TRUE	TransGINmer Only
Bulk_1	k127_13833	FALSE	FALSE	FALSE	FALSE	FALSE	TRUE	TRUE	Consensus (2+ Tools)
Bulk_1	k127_13836	FALSE	FALSE	FALSE	TRUE	FALSE	TRUE	TRUE	Consensus (2+ Tools)
Bulk_1	k127_13855	FALSE	FALSE	FALSE	TRUE	FALSE	FALSE	TRUE	Consensus (2+ Tools)
Bulk_1	k127_13861	FALSE	FALSE	FALSE	FALSE	FALSE	FALSE	TRUE	TransGINmer Only
Bulk_1	k127_13870	FALSE	FALSE	FALSE	TRUE	FALSE	FALSE	FALSE	DeepVirFinder Only
Bulk_1	k127_13880	FALSE	FALSE	FALSE	FALSE	TRUE	FALSE	FALSE	ViraLM Only
Bulk_1	k127_13882	FALSE	FALSE	FALSE	TRUE	FALSE	FALSE	FALSE	DeepVirFinder Only
Bulk_1	k127_13899	FALSE	FALSE	FALSE	FALSE	FALSE	TRUE	FALSE	vConTACT3 Only
Bulk_1	k127_1390	FALSE	FALSE	FALSE	FALSE	FALSE	TRUE	TRUE	Consensus (2+ Tools)
Bulk_1	k127_13904	FALSE	FALSE	FALSE	FALSE	FALSE	TRUE	FALSE	vConTACT3 Only
Bulk_1	k127_13906	TRUE	FALSE	FALSE	TRUE	FALSE	FALSE	FALSE	Consensus (2+ Tools)
Bulk_1	k127_1392	FALSE	FALSE	FALSE	FALSE	FALSE	TRUE	FALSE	vConTACT3 Only
Bulk_1	k127_13920	FALSE	FALSE	FALSE	FALSE	FALSE	TRUE	TRUE	Consensus (2+ Tools)
Bulk_1	k127_1393	FALSE	FALSE	FALSE	TRUE	FALSE	FALSE	FALSE	DeepVirFinder Only
Bulk_1	k127_13943	TRUE	FALSE	FALSE	FALSE	FALSE	FALSE	FALSE	geNomad Only
Bulk_1	k127_13944	FALSE	FALSE	FALSE	FALSE	FALSE	TRUE	FALSE	vConTACT3 Only
Bulk_1	k127_13945	FALSE	FALSE	FALSE	FALSE	FALSE	FALSE	TRUE	TransGINmer Only
Bulk_1	k127_13950	FALSE	FALSE	FALSE	FALSE	FALSE	FALSE	TRUE	TransGINmer Only
Bulk_1	k127_13961	FALSE	FALSE	FALSE	FALSE	FALSE	TRUE	FALSE	vConTACT3 Only
Bulk_1	k127_13973	FALSE	FALSE	FALSE	FALSE	FALSE	FALSE	TRUE	TransGINmer Only
Bulk_1	k127_13991	FALSE	FALSE	TRUE	FALSE	FALSE	FALSE	FALSE	CheckV Only
Bulk_1	k127_13999	FALSE	FALSE	FALSE	FALSE	FALSE	TRUE	FALSE	vConTACT3 Only
Bulk_1	k127_14009	FALSE	FALSE	FALSE	FALSE	FALSE	TRUE	FALSE	vConTACT3 Only
Bulk_1	k127_1401	TRUE	FALSE	FALSE	FALSE	FALSE	FALSE	FALSE	geNomad Only
Bulk_1	k127_14015	FALSE	FALSE	FALSE	FALSE	FALSE	FALSE	TRUE	TransGINmer Only
Bulk_1	k127_1402	FALSE	FALSE	FALSE	TRUE	FALSE	FALSE	FALSE	DeepVirFinder Only
Bulk_1	k127_14023	FALSE	FALSE	FALSE	TRUE	FALSE	FALSE	FALSE	DeepVirFinder Only
Bulk_1	k127_14057	TRUE	FALSE	FALSE	FALSE	FALSE	FALSE	FALSE	geNomad Only
Bulk_1	k127_14061	FALSE	FALSE	FALSE	FALSE	FALSE	TRUE	FALSE	vConTACT3 Only
Bulk_1	k127_14071	TRUE	FALSE	FALSE	FALSE	FALSE	FALSE	FALSE	geNomad Only
Bulk_1	k127_14075	FALSE	FALSE	FALSE	FALSE	FALSE	TRUE	TRUE	Consensus (2+ Tools)
Bulk_1	k127_14079	FALSE	FALSE	FALSE	FALSE	FALSE	FALSE	TRUE	TransGINmer Only
Bulk_1	k127_14085	TRUE	FALSE	FALSE	FALSE	FALSE	FALSE	FALSE	geNomad Only
Bulk_1	k127_14096	FALSE	FALSE	FALSE	TRUE	TRUE	TRUE	FALSE	Consensus (2+ Tools)
Bulk_1	k127_14097	FALSE	FALSE	FALSE	FALSE	TRUE	TRUE	FALSE	Consensus (2+ Tools)
Bulk_1	k127_14101	FALSE	FALSE	FALSE	FALSE	FALSE	TRUE	FALSE	vConTACT3 Only
Bulk_1	k127_14106	FALSE	FALSE	FALSE	FALSE	FALSE	FALSE	TRUE	TransGINmer Only
Bulk_1	k127_14108	FALSE	FALSE	FALSE	FALSE	FALSE	TRUE	FALSE	vConTACT3 Only
Bulk_1	k127_1412	FALSE	FALSE	FALSE	FALSE	FALSE	TRUE	FALSE	vConTACT3 Only
Bulk_1	k127_14142	FALSE	FALSE	FALSE	FALSE	FALSE	TRUE	TRUE	Consensus (2+ Tools)
Bulk_1	k127_14145	TRUE	FALSE	FALSE	TRUE	FALSE	FALSE	FALSE	Consensus (2+ Tools)
Bulk_1	k127_14161	FALSE	FALSE	FALSE	FALSE	FALSE	FALSE	TRUE	TransGINmer Only
Bulk_1	k127_14162	FALSE	FALSE	FALSE	FALSE	FALSE	FALSE	TRUE	TransGINmer Only
Bulk_1	k127_14163	FALSE	FALSE	FALSE	FALSE	FALSE	TRUE	FALSE	vConTACT3 Only
Bulk_1	k127_14165	FALSE	FALSE	FALSE	FALSE	FALSE	FALSE	TRUE	TransGINmer Only
Bulk_1	k127_14169	FALSE	FALSE	FALSE	TRUE	FALSE	FALSE	FALSE	DeepVirFinder Only
Bulk_1	k127_14174	FALSE	FALSE	FALSE	FALSE	FALSE	TRUE	FALSE	vConTACT3 Only
Bulk_1	k127_14177	TRUE	FALSE	FALSE	FALSE	FALSE	TRUE	FALSE	Consensus (2+ Tools)
Bulk_1	k127_14199	FALSE	FALSE	FALSE	FALSE	FALSE	FALSE	TRUE	TransGINmer Only
Bulk_1	k127_14204	FALSE	FALSE	FALSE	FALSE	FALSE	TRUE	FALSE	vConTACT3 Only
Bulk_1	k127_14208	FALSE	FALSE	FALSE	FALSE	FALSE	TRUE	FALSE	vConTACT3 Only
Bulk_1	k127_14210	FALSE	FALSE	FALSE	TRUE	FALSE	TRUE	FALSE	Consensus (2+ Tools)
Bulk_1	k127_14228	FALSE	FALSE	FALSE	FALSE	FALSE	FALSE	TRUE	TransGINmer Only
Bulk_1	k127_1423	FALSE	FALSE	FALSE	TRUE	FALSE	TRUE	TRUE	Consensus (2+ Tools)
Bulk_1	k127_14243	FALSE	FALSE	FALSE	FALSE	TRUE	FALSE	FALSE	ViraLM Only
Bulk_1	k127_14246	FALSE	FALSE	FALSE	TRUE	FALSE	FALSE	TRUE	Consensus (2+ Tools)
Bulk_1	k127_14249	FALSE	FALSE	FALSE	FALSE	FALSE	FALSE	TRUE	TransGINmer Only
Bulk_1	k127_14251	FALSE	FALSE	FALSE	FALSE	FALSE	TRUE	TRUE	Consensus (2+ Tools)
Bulk_1	k127_14253	FALSE	FALSE	FALSE	FALSE	FALSE	FALSE	TRUE	TransGINmer Only
Bulk_1	k127_14258	FALSE	FALSE	FALSE	FALSE	FALSE	TRUE	FALSE	vConTACT3 Only
Bulk_1	k127_14267	FALSE	FALSE	FALSE	FALSE	FALSE	TRUE	TRUE	Consensus (2+ Tools)
Bulk_1	k127_14272	FALSE	FALSE	FALSE	TRUE	TRUE	FALSE	TRUE	Consensus (2+ Tools)
Bulk_1	k127_14282	FALSE	FALSE	FALSE	TRUE	FALSE	TRUE	FALSE	Consensus (2+ Tools)
Bulk_1	k127_14290	FALSE	FALSE	FALSE	FALSE	FALSE	TRUE	TRUE	Consensus (2+ Tools)
Bulk_1	k127_14292	FALSE	FALSE	FALSE	FALSE	FALSE	FALSE	TRUE	TransGINmer Only
Bulk_1	k127_1430	FALSE	FALSE	FALSE	FALSE	TRUE	FALSE	FALSE	ViraLM Only
Bulk_1	k127_14305	FALSE	FALSE	FALSE	FALSE	FALSE	FALSE	TRUE	TransGINmer Only
Bulk_1	k127_1431	FALSE	FALSE	FALSE	FALSE	FALSE	TRUE	FALSE	vConTACT3 Only
Bulk_1	k127_14311	FALSE	FALSE	FALSE	TRUE	FALSE	FALSE	FALSE	DeepVirFinder Only
Bulk_1	k127_14313	FALSE	FALSE	FALSE	TRUE	FALSE	FALSE	TRUE	Consensus (2+ Tools)
Bulk_1	k127_14326	FALSE	FALSE	FALSE	FALSE	FALSE	FALSE	TRUE	TransGINmer Only
Bulk_1	k127_14331	FALSE	FALSE	FALSE	TRUE	FALSE	FALSE	TRUE	Consensus (2+ Tools)
Bulk_1	k127_14340	FALSE	FALSE	FALSE	FALSE	FALSE	TRUE	FALSE	vConTACT3 Only
Bulk_1	k127_14341	FALSE	FALSE	FALSE	FALSE	FALSE	TRUE	FALSE	vConTACT3 Only
Bulk_1	k127_14343	FALSE	FALSE	FALSE	FALSE	TRUE	FALSE	FALSE	ViraLM Only
Bulk_1	k127_14347	FALSE	FALSE	FALSE	FALSE	FALSE	FALSE	TRUE	TransGINmer Only
Bulk_1	k127_14359	FALSE	FALSE	FALSE	FALSE	FALSE	TRUE	FALSE	vConTACT3 Only
Bulk_1	k127_14361	FALSE	FALSE	FALSE	FALSE	FALSE	FALSE	TRUE	TransGINmer Only
Bulk_1	k127_14369	FALSE	FALSE	FALSE	TRUE	FALSE	TRUE	TRUE	Consensus (2+ Tools)
Bulk_1	k127_14373	FALSE	FALSE	FALSE	FALSE	FALSE	TRUE	FALSE	vConTACT3 Only
Bulk_1	k127_14389	FALSE	FALSE	FALSE	FALSE	FALSE	FALSE	TRUE	TransGINmer Only
Bulk_1	k127_14391	FALSE	FALSE	FALSE	FALSE	FALSE	TRUE	TRUE	Consensus (2+ Tools)
Bulk_1	k127_14393	FALSE	FALSE	FALSE	FALSE	FALSE	TRUE	FALSE	vConTACT3 Only
Bulk_1	k127_1441	FALSE	FALSE	FALSE	FALSE	FALSE	TRUE	FALSE	vConTACT3 Only
Bulk_1	k127_14412	FALSE	FALSE	FALSE	FALSE	FALSE	TRUE	FALSE	vConTACT3 Only
Bulk_1	k127_14413	FALSE	FALSE	FALSE	FALSE	TRUE	FALSE	FALSE	ViraLM Only
Bulk_1	k127_14415	FALSE	FALSE	FALSE	FALSE	FALSE	FALSE	TRUE	TransGINmer Only
Bulk_1	k127_14434	FALSE	FALSE	FALSE	TRUE	FALSE	TRUE	TRUE	Consensus (2+ Tools)
Bulk_1	k127_14447	FALSE	FALSE	FALSE	TRUE	FALSE	FALSE	TRUE	Consensus (2+ Tools)
Bulk_1	k127_14455	FALSE	FALSE	FALSE	FALSE	FALSE	TRUE	FALSE	vConTACT3 Only
Bulk_1	k127_1446	FALSE	FALSE	FALSE	FALSE	FALSE	FALSE	TRUE	TransGINmer Only
Bulk_1	k127_14479	FALSE	FALSE	FALSE	FALSE	TRUE	FALSE	FALSE	ViraLM Only
Bulk_1	k127_14488	FALSE	FALSE	FALSE	FALSE	FALSE	TRUE	FALSE	vConTACT3 Only
Bulk_1	k127_14489	FALSE	FALSE	FALSE	TRUE	FALSE	FALSE	TRUE	Consensus (2+ Tools)
Bulk_1	k127_14491	TRUE	FALSE	FALSE	FALSE	FALSE	TRUE	TRUE	Consensus (2+ Tools)
Bulk_1	k127_14495	FALSE	FALSE	FALSE	FALSE	FALSE	TRUE	FALSE	vConTACT3 Only
Bulk_1	k127_14498	FALSE	FALSE	FALSE	FALSE	FALSE	TRUE	FALSE	vConTACT3 Only
Bulk_1	k127_14501	FALSE	FALSE	FALSE	FALSE	FALSE	TRUE	TRUE	Consensus (2+ Tools)
Bulk_1	k127_14519	FALSE	FALSE	FALSE	FALSE	FALSE	TRUE	FALSE	vConTACT3 Only
Bulk_1	k127_1452	FALSE	FALSE	FALSE	FALSE	TRUE	TRUE	FALSE	Consensus (2+ Tools)
Bulk_1	k127_14522	FALSE	FALSE	FALSE	FALSE	FALSE	TRUE	FALSE	vConTACT3 Only
Bulk_1	k127_14531	FALSE	FALSE	FALSE	FALSE	FALSE	TRUE	FALSE	vConTACT3 Only
Bulk_1	k127_14533	FALSE	FALSE	FALSE	TRUE	FALSE	FALSE	FALSE	DeepVirFinder Only
Bulk_1	k127_14535	FALSE	FALSE	FALSE	TRUE	FALSE	FALSE	TRUE	Consensus (2+ Tools)
Bulk_1	k127_14540	FALSE	FALSE	FALSE	FALSE	FALSE	FALSE	TRUE	TransGINmer Only
Bulk_1	k127_14546	FALSE	FALSE	FALSE	FALSE	FALSE	FALSE	TRUE	TransGINmer Only
Bulk_1	k127_14569	FALSE	FALSE	FALSE	FALSE	FALSE	TRUE	FALSE	vConTACT3 Only
Bulk_1	k127_1457	FALSE	FALSE	FALSE	TRUE	FALSE	FALSE	FALSE	DeepVirFinder Only
Bulk_1	k127_14570	FALSE	FALSE	FALSE	FALSE	TRUE	FALSE	TRUE	Consensus (2+ Tools)
Bulk_1	k127_14573	FALSE	FALSE	FALSE	FALSE	FALSE	TRUE	TRUE	Consensus (2+ Tools)
Bulk_1	k127_14577	FALSE	FALSE	FALSE	TRUE	FALSE	TRUE	FALSE	Consensus (2+ Tools)
Bulk_1	k127_14588	FALSE	FALSE	FALSE	TRUE	FALSE	TRUE	FALSE	Consensus (2+ Tools)
Bulk_1	k127_1459	FALSE	FALSE	FALSE	FALSE	FALSE	FALSE	TRUE	TransGINmer Only
Bulk_1	k127_14597	FALSE	FALSE	FALSE	FALSE	FALSE	FALSE	TRUE	TransGINmer Only
Bulk_1	k127_14604	FALSE	FALSE	FALSE	FALSE	FALSE	TRUE	FALSE	vConTACT3 Only
Bulk_1	k127_14606	FALSE	FALSE	FALSE	FALSE	TRUE	TRUE	FALSE	Consensus (2+ Tools)
Bulk_1	k127_14608	FALSE	FALSE	FALSE	FALSE	FALSE	TRUE	TRUE	Consensus (2+ Tools)
Bulk_1	k127_14609	FALSE	FALSE	FALSE	TRUE	FALSE	FALSE	TRUE	Consensus (2+ Tools)
Bulk_1	k127_14620	FALSE	FALSE	FALSE	FALSE	FALSE	FALSE	TRUE	TransGINmer Only
Bulk_1	k127_14622	FALSE	FALSE	FALSE	FALSE	FALSE	TRUE	FALSE	vConTACT3 Only
Bulk_1	k127_1463	FALSE	FALSE	FALSE	TRUE	FALSE	FALSE	FALSE	DeepVirFinder Only
Bulk_1	k127_14632	FALSE	FALSE	FALSE	FALSE	FALSE	FALSE	TRUE	TransGINmer Only
Bulk_1	k127_14634	FALSE	FALSE	FALSE	FALSE	FALSE	TRUE	FALSE	vConTACT3 Only
Bulk_1	k127_14641	FALSE	FALSE	FALSE	FALSE	FALSE	TRUE	FALSE	vConTACT3 Only
Bulk_1	k127_14650	FALSE	FALSE	FALSE	FALSE	FALSE	TRUE	FALSE	vConTACT3 Only
Bulk_1	k127_14659	FALSE	FALSE	FALSE	FALSE	FALSE	FALSE	TRUE	TransGINmer Only
Bulk_1	k127_14665	FALSE	FALSE	FALSE	FALSE	FALSE	TRUE	FALSE	vConTACT3 Only
Bulk_1	k127_14669	FALSE	FALSE	FALSE	FALSE	FALSE	FALSE	TRUE	TransGINmer Only
Bulk_1	k127_14674	FALSE	FALSE	FALSE	FALSE	FALSE	FALSE	TRUE	TransGINmer Only
Bulk_1	k127_14693	FALSE	FALSE	FALSE	FALSE	FALSE	FALSE	TRUE	TransGINmer Only
Bulk_1	k127_14703	FALSE	FALSE	FALSE	FALSE	FALSE	TRUE	FALSE	vConTACT3 Only
Bulk_1	k127_14716	FALSE	FALSE	FALSE	FALSE	FALSE	FALSE	TRUE	TransGINmer Only
Bulk_1	k127_14720	FALSE	FALSE	FALSE	TRUE	FALSE	TRUE	TRUE	Consensus (2+ Tools)
Bulk_1	k127_14727	FALSE	FALSE	FALSE	FALSE	FALSE	TRUE	FALSE	vConTACT3 Only
Bulk_1	k127_14745	FALSE	FALSE	FALSE	FALSE	FALSE	TRUE	TRUE	Consensus (2+ Tools)
Bulk_1	k127_14749	FALSE	FALSE	FALSE	FALSE	FALSE	FALSE	TRUE	TransGINmer Only
Bulk_1	k127_14750	FALSE	FALSE	FALSE	FALSE	FALSE	TRUE	TRUE	Consensus (2+ Tools)
Bulk_1	k127_14754	FALSE	FALSE	FALSE	TRUE	FALSE	FALSE	FALSE	DeepVirFinder Only
Bulk_1	k127_14770	FALSE	FALSE	FALSE	TRUE	FALSE	FALSE	TRUE	Consensus (2+ Tools)
Bulk_1	k127_14777	FALSE	FALSE	FALSE	FALSE	FALSE	TRUE	FALSE	vConTACT3 Only
Bulk_1	k127_14779	FALSE	FALSE	FALSE	FALSE	FALSE	FALSE	TRUE	TransGINmer Only
Bulk_1	k127_14801	TRUE	FALSE	FALSE	FALSE	FALSE	TRUE	FALSE	Consensus (2+ Tools)
Bulk_1	k127_14805	FALSE	FALSE	FALSE	TRUE	FALSE	FALSE	FALSE	DeepVirFinder Only
Bulk_1	k127_14819	TRUE	FALSE	FALSE	TRUE	TRUE	FALSE	TRUE	Consensus (2+ Tools)
Bulk_1	k127_14820	FALSE	FALSE	FALSE	FALSE	FALSE	FALSE	TRUE	TransGINmer Only
Bulk_1	k127_14828	FALSE	FALSE	FALSE	FALSE	FALSE	TRUE	FALSE	vConTACT3 Only
Bulk_1	k127_14833	FALSE	FALSE	FALSE	FALSE	FALSE	FALSE	TRUE	TransGINmer Only
Bulk_1	k127_14843	FALSE	FALSE	FALSE	FALSE	FALSE	TRUE	FALSE	vConTACT3 Only
Bulk_1	k127_14846	FALSE	FALSE	FALSE	FALSE	FALSE	FALSE	TRUE	TransGINmer Only
Bulk_1	k127_14848	FALSE	FALSE	FALSE	FALSE	FALSE	TRUE	TRUE	Consensus (2+ Tools)
Bulk_1	k127_14859	FALSE	FALSE	FALSE	FALSE	TRUE	FALSE	FALSE	ViraLM Only
Bulk_1	k127_14863	FALSE	FALSE	FALSE	FALSE	FALSE	TRUE	TRUE	Consensus (2+ Tools)
Bulk_1	k127_14895	FALSE	FALSE	FALSE	FALSE	FALSE	TRUE	FALSE	vConTACT3 Only
Bulk_1	k127_14902	FALSE	FALSE	FALSE	FALSE	FALSE	TRUE	FALSE	vConTACT3 Only
Bulk_1	k127_14904	FALSE	FALSE	FALSE	FALSE	FALSE	TRUE	FALSE	vConTACT3 Only
Bulk_1	k127_14911	FALSE	FALSE	FALSE	FALSE	FALSE	FALSE	TRUE	TransGINmer Only
Bulk_1	k127_14925	FALSE	FALSE	FALSE	FALSE	FALSE	TRUE	FALSE	vConTACT3 Only
Bulk_1	k127_14938	FALSE	FALSE	FALSE	FALSE	FALSE	FALSE	TRUE	TransGINmer Only
Bulk_1	k127_14942	FALSE	FALSE	FALSE	FALSE	FALSE	TRUE	FALSE	vConTACT3 Only
Bulk_1	k127_14958	FALSE	FALSE	FALSE	FALSE	FALSE	FALSE	TRUE	TransGINmer Only
Bulk_1	k127_14975	FALSE	FALSE	FALSE	FALSE	FALSE	FALSE	TRUE	TransGINmer Only
Bulk_1	k127_14986	FALSE	FALSE	FALSE	FALSE	FALSE	FALSE	TRUE	TransGINmer Only
Bulk_1	k127_15000	TRUE	FALSE	TRUE	TRUE	FALSE	FALSE	TRUE	Consensus (2+ Tools)
Bulk_1	k127_15005	FALSE	FALSE	FALSE	FALSE	FALSE	TRUE	FALSE	vConTACT3 Only
Bulk_1	k127_15016	FALSE	FALSE	FALSE	TRUE	FALSE	FALSE	FALSE	DeepVirFinder Only
Bulk_1	k127_15020	FALSE	FALSE	FALSE	FALSE	FALSE	FALSE	TRUE	TransGINmer Only
Bulk_1	k127_15022	FALSE	FALSE	FALSE	FALSE	FALSE	FALSE	TRUE	TransGINmer Only
Bulk_1	k127_15049	FALSE	FALSE	FALSE	FALSE	FALSE	FALSE	TRUE	TransGINmer Only
Bulk_1	k127_15059	FALSE	FALSE	FALSE	FALSE	FALSE	TRUE	FALSE	vConTACT3 Only
Bulk_1	k127_15064	TRUE	FALSE	FALSE	FALSE	FALSE	FALSE	FALSE	geNomad Only
Bulk_1	k127_15095	FALSE	FALSE	FALSE	FALSE	FALSE	TRUE	FALSE	vConTACT3 Only
Bulk_1	k127_1511	FALSE	FALSE	FALSE	FALSE	FALSE	TRUE	FALSE	vConTACT3 Only
Bulk_1	k127_15111	TRUE	FALSE	FALSE	FALSE	TRUE	FALSE	TRUE	Consensus (2+ Tools)
Bulk_1	k127_15121	FALSE	FALSE	FALSE	FALSE	FALSE	TRUE	FALSE	vConTACT3 Only
Bulk_1	k127_15123	TRUE	FALSE	FALSE	FALSE	FALSE	TRUE	FALSE	Consensus (2+ Tools)
Bulk_1	k127_15124	FALSE	FALSE	FALSE	FALSE	FALSE	FALSE	TRUE	TransGINmer Only
Bulk_1	k127_15128	FALSE	FALSE	FALSE	FALSE	FALSE	TRUE	FALSE	vConTACT3 Only
Bulk_1	k127_15133	TRUE	FALSE	FALSE	FALSE	FALSE	FALSE	FALSE	geNomad Only
Bulk_1	k127_15140	FALSE	FALSE	FALSE	FALSE	FALSE	FALSE	TRUE	TransGINmer Only
Bulk_1	k127_15158	FALSE	FALSE	FALSE	TRUE	FALSE	FALSE	TRUE	Consensus (2+ Tools)
Bulk_1	k127_15159	FALSE	FALSE	FALSE	FALSE	FALSE	FALSE	TRUE	TransGINmer Only
Bulk_1	k127_15164	FALSE	FALSE	FALSE	FALSE	FALSE	TRUE	FALSE	vConTACT3 Only
Bulk_1	k127_15167	FALSE	FALSE	FALSE	FALSE	FALSE	TRUE	FALSE	vConTACT3 Only
Bulk_1	k127_15174	FALSE	FALSE	FALSE	TRUE	FALSE	FALSE	TRUE	Consensus (2+ Tools)
Bulk_1	k127_15184	FALSE	FALSE	FALSE	FALSE	FALSE	FALSE	TRUE	TransGINmer Only
Bulk_1	k127_15187	FALSE	FALSE	FALSE	FALSE	FALSE	TRUE	FALSE	vConTACT3 Only
Bulk_1	k127_15197	FALSE	FALSE	FALSE	FALSE	FALSE	TRUE	TRUE	Consensus (2+ Tools)
Bulk_1	k127_15203	FALSE	FALSE	FALSE	FALSE	FALSE	TRUE	FALSE	vConTACT3 Only
Bulk_1	k127_15209	FALSE	FALSE	FALSE	FALSE	FALSE	TRUE	FALSE	vConTACT3 Only
Bulk_1	k127_1521	FALSE	FALSE	FALSE	FALSE	FALSE	TRUE	FALSE	vConTACT3 Only
Bulk_1	k127_15211	FALSE	FALSE	FALSE	TRUE	FALSE	TRUE	FALSE	Consensus (2+ Tools)
Bulk_1	k127_15219	FALSE	FALSE	FALSE	TRUE	FALSE	FALSE	TRUE	Consensus (2+ Tools)
Bulk_1	k127_1522	FALSE	FALSE	FALSE	FALSE	TRUE	FALSE	FALSE	ViraLM Only
Bulk_1	k127_15239	TRUE	FALSE	FALSE	FALSE	FALSE	FALSE	FALSE	geNomad Only
Bulk_1	k127_15252	FALSE	FALSE	FALSE	TRUE	FALSE	TRUE	FALSE	Consensus (2+ Tools)
Bulk_1	k127_15260	FALSE	FALSE	FALSE	FALSE	FALSE	TRUE	FALSE	vConTACT3 Only
Bulk_1	k127_15266	FALSE	FALSE	FALSE	FALSE	FALSE	TRUE	TRUE	Consensus (2+ Tools)
Bulk_1	k127_15267	FALSE	FALSE	FALSE	TRUE	FALSE	FALSE	TRUE	Consensus (2+ Tools)
Bulk_1	k127_15275	FALSE	FALSE	FALSE	FALSE	FALSE	FALSE	TRUE	TransGINmer Only
Bulk_1	k127_15276	TRUE	FALSE	FALSE	TRUE	FALSE	TRUE	TRUE	Consensus (2+ Tools)
Bulk_1	k127_15288	FALSE	FALSE	FALSE	FALSE	FALSE	TRUE	FALSE	vConTACT3 Only
Bulk_1	k127_15301	FALSE	FALSE	FALSE	FALSE	FALSE	TRUE	FALSE	vConTACT3 Only
Bulk_1	k127_15304	TRUE	FALSE	FALSE	TRUE	TRUE	FALSE	TRUE	Consensus (2+ Tools)
Bulk_1	k127_15324	FALSE	FALSE	FALSE	FALSE	FALSE	TRUE	FALSE	vConTACT3 Only
Bulk_1	k127_15354	FALSE	FALSE	FALSE	FALSE	FALSE	TRUE	FALSE	vConTACT3 Only
Bulk_1	k127_15364	FALSE	FALSE	FALSE	FALSE	FALSE	TRUE	FALSE	vConTACT3 Only
Bulk_1	k127_15368	FALSE	FALSE	FALSE	FALSE	FALSE	TRUE	TRUE	Consensus (2+ Tools)
Bulk_1	k127_15369	TRUE	FALSE	FALSE	FALSE	FALSE	TRUE	FALSE	Consensus (2+ Tools)
Bulk_1	k127_15372	FALSE	FALSE	FALSE	FALSE	FALSE	TRUE	TRUE	Consensus (2+ Tools)
Bulk_1	k127_15377	FALSE	FALSE	FALSE	TRUE	FALSE	FALSE	FALSE	DeepVirFinder Only
Bulk_1	k127_15393	FALSE	FALSE	FALSE	FALSE	FALSE	TRUE	FALSE	vConTACT3 Only
Bulk_1	k127_15408	TRUE	FALSE	FALSE	TRUE	TRUE	FALSE	TRUE	Consensus (2+ Tools)
Bulk_1	k127_15416	FALSE	FALSE	FALSE	FALSE	FALSE	TRUE	FALSE	vConTACT3 Only
Bulk_1	k127_15427	FALSE	FALSE	FALSE	FALSE	FALSE	TRUE	FALSE	vConTACT3 Only
Bulk_1	k127_15428	FALSE	FALSE	FALSE	FALSE	FALSE	FALSE	TRUE	TransGINmer Only
Bulk_1	k127_1543	FALSE	FALSE	FALSE	TRUE	FALSE	FALSE	FALSE	DeepVirFinder Only
Bulk_1	k127_15434	FALSE	FALSE	FALSE	FALSE	FALSE	TRUE	FALSE	vConTACT3 Only
Bulk_1	k127_15467	FALSE	FALSE	FALSE	TRUE	FALSE	FALSE	FALSE	DeepVirFinder Only
Bulk_1	k127_15478	FALSE	FALSE	FALSE	FALSE	TRUE	FALSE	TRUE	Consensus (2+ Tools)
Bulk_1	k127_15480	FALSE	FALSE	FALSE	FALSE	FALSE	TRUE	FALSE	vConTACT3 Only
Bulk_1	k127_15487	FALSE	FALSE	FALSE	FALSE	TRUE	FALSE	FALSE	ViraLM Only
Bulk_1	k127_15489	FALSE	FALSE	FALSE	FALSE	FALSE	TRUE	FALSE	vConTACT3 Only
Bulk_1	k127_1549	FALSE	FALSE	FALSE	TRUE	FALSE	FALSE	TRUE	Consensus (2+ Tools)
Bulk_1	k127_15490	FALSE	FALSE	FALSE	TRUE	FALSE	FALSE	TRUE	Consensus (2+ Tools)
Bulk_1	k127_15499	TRUE	FALSE	FALSE	FALSE	FALSE	TRUE	TRUE	Consensus (2+ Tools)
Bulk_1	k127_15516	FALSE	FALSE	FALSE	FALSE	FALSE	FALSE	TRUE	TransGINmer Only
Bulk_1	k127_15517	FALSE	FALSE	FALSE	FALSE	FALSE	FALSE	TRUE	TransGINmer Only
Bulk_1	k127_15534	FALSE	FALSE	FALSE	FALSE	FALSE	TRUE	FALSE	vConTACT3 Only
Bulk_1	k127_15538	FALSE	FALSE	FALSE	TRUE	FALSE	FALSE	FALSE	DeepVirFinder Only
Bulk_1	k127_15539	FALSE	FALSE	FALSE	FALSE	FALSE	TRUE	TRUE	Consensus (2+ Tools)
Bulk_1	k127_15557	FALSE	FALSE	FALSE	FALSE	FALSE	FALSE	TRUE	TransGINmer Only
Bulk_1	k127_15558	FALSE	FALSE	FALSE	TRUE	FALSE	FALSE	TRUE	Consensus (2+ Tools)
Bulk_1	k127_15561	FALSE	FALSE	FALSE	TRUE	FALSE	TRUE	FALSE	Consensus (2+ Tools)
Bulk_1	k127_15562	FALSE	FALSE	FALSE	FALSE	TRUE	FALSE	FALSE	ViraLM Only
Bulk_1	k127_15563	FALSE	FALSE	FALSE	FALSE	FALSE	TRUE	FALSE	vConTACT3 Only
Bulk_1	k127_15576	FALSE	FALSE	FALSE	FALSE	FALSE	TRUE	TRUE	Consensus (2+ Tools)
Bulk_1	k127_15582	FALSE	FALSE	FALSE	FALSE	TRUE	FALSE	FALSE	ViraLM Only
Bulk_1	k127_15585	FALSE	FALSE	FALSE	FALSE	FALSE	TRUE	TRUE	Consensus (2+ Tools)
Bulk_1	k127_15590	FALSE	FALSE	FALSE	FALSE	FALSE	FALSE	TRUE	TransGINmer Only
Bulk_1	k127_15592	TRUE	FALSE	FALSE	FALSE	TRUE	FALSE	FALSE	Consensus (2+ Tools)
Bulk_1	k127_15614	FALSE	FALSE	FALSE	TRUE	FALSE	FALSE	TRUE	Consensus (2+ Tools)
Bulk_1	k127_15620	FALSE	FALSE	FALSE	FALSE	FALSE	TRUE	FALSE	vConTACT3 Only
Bulk_1	k127_15629	TRUE	FALSE	FALSE	FALSE	FALSE	FALSE	FALSE	geNomad Only
Bulk_1	k127_15633	FALSE	FALSE	FALSE	FALSE	FALSE	FALSE	TRUE	TransGINmer Only
Bulk_1	k127_15638	FALSE	FALSE	FALSE	FALSE	FALSE	TRUE	FALSE	vConTACT3 Only
Bulk_1	k127_1564	TRUE	FALSE	FALSE	TRUE	TRUE	FALSE	TRUE	Consensus (2+ Tools)
Bulk_1	k127_15654	FALSE	FALSE	FALSE	FALSE	FALSE	FALSE	TRUE	TransGINmer Only
Bulk_1	k127_15659	FALSE	FALSE	FALSE	FALSE	FALSE	TRUE	FALSE	vConTACT3 Only
Bulk_1	k127_15666	FALSE	FALSE	FALSE	FALSE	FALSE	FALSE	TRUE	TransGINmer Only
Bulk_1	k127_15670	FALSE	FALSE	FALSE	TRUE	FALSE	FALSE	TRUE	Consensus (2+ Tools)
Bulk_1	k127_15674	FALSE	FALSE	FALSE	FALSE	FALSE	TRUE	FALSE	vConTACT3 Only
Bulk_1	k127_15678	FALSE	FALSE	FALSE	FALSE	FALSE	TRUE	FALSE	vConTACT3 Only
Bulk_1	k127_15684	FALSE	FALSE	FALSE	FALSE	FALSE	TRUE	TRUE	Consensus (2+ Tools)
Bulk_1	k127_15689	FALSE	FALSE	FALSE	TRUE	FALSE	FALSE	FALSE	DeepVirFinder Only
Bulk_1	k127_1569	FALSE	FALSE	FALSE	FALSE	FALSE	FALSE	TRUE	TransGINmer Only
Bulk_1	k127_15693	FALSE	FALSE	FALSE	FALSE	FALSE	TRUE	FALSE	vConTACT3 Only
Bulk_1	k127_15694	FALSE	FALSE	FALSE	TRUE	FALSE	TRUE	TRUE	Consensus (2+ Tools)
Bulk_1	k127_15697	FALSE	FALSE	FALSE	FALSE	TRUE	TRUE	TRUE	Consensus (2+ Tools)
Bulk_1	k127_15705	FALSE	FALSE	FALSE	FALSE	FALSE	FALSE	TRUE	TransGINmer Only
Bulk_1	k127_15706	FALSE	FALSE	FALSE	TRUE	FALSE	FALSE	TRUE	Consensus (2+ Tools)
Bulk_1	k127_15724	FALSE	FALSE	FALSE	FALSE	FALSE	TRUE	FALSE	vConTACT3 Only
Bulk_1	k127_15727	FALSE	FALSE	FALSE	FALSE	FALSE	TRUE	FALSE	vConTACT3 Only
Bulk_1	k127_15738	TRUE	FALSE	FALSE	FALSE	FALSE	FALSE	FALSE	geNomad Only
Bulk_1	k127_15755	FALSE	FALSE	FALSE	FALSE	FALSE	FALSE	TRUE	TransGINmer Only
Bulk_1	k127_15768	FALSE	FALSE	FALSE	FALSE	FALSE	FALSE	TRUE	TransGINmer Only
Bulk_1	k127_15786	FALSE	FALSE	FALSE	FALSE	FALSE	TRUE	TRUE	Consensus (2+ Tools)
Bulk_1	k127_15789	FALSE	FALSE	FALSE	FALSE	FALSE	TRUE	FALSE	vConTACT3 Only
Bulk_1	k127_15794	TRUE	FALSE	FALSE	TRUE	FALSE	TRUE	FALSE	Consensus (2+ Tools)
Bulk_1	k127_15803	FALSE	FALSE	FALSE	FALSE	FALSE	FALSE	TRUE	TransGINmer Only
Bulk_1	k127_15807	FALSE	FALSE	FALSE	FALSE	FALSE	FALSE	TRUE	TransGINmer Only
Bulk_1	k127_15810	FALSE	FALSE	FALSE	FALSE	FALSE	TRUE	FALSE	vConTACT3 Only
Bulk_1	k127_15816	FALSE	FALSE	FALSE	FALSE	FALSE	TRUE	FALSE	vConTACT3 Only
Bulk_1	k127_15817	FALSE	FALSE	FALSE	FALSE	FALSE	TRUE	FALSE	vConTACT3 Only
Bulk_1	k127_15818	FALSE	FALSE	FALSE	TRUE	FALSE	FALSE	FALSE	DeepVirFinder Only
Bulk_1	k127_15835	TRUE	FALSE	FALSE	TRUE	FALSE	FALSE	TRUE	Consensus (2+ Tools)
Bulk_1	k127_15836	FALSE	FALSE	FALSE	FALSE	TRUE	FALSE	FALSE	ViraLM Only
Bulk_1	k127_15849	TRUE	FALSE	FALSE	FALSE	FALSE	FALSE	FALSE	geNomad Only
Bulk_1	k127_15850	FALSE	FALSE	FALSE	FALSE	TRUE	TRUE	FALSE	Consensus (2+ Tools)
Bulk_1	k127_15853	FALSE	FALSE	FALSE	FALSE	FALSE	TRUE	FALSE	vConTACT3 Only
Bulk_1	k127_15857	FALSE	FALSE	FALSE	FALSE	FALSE	TRUE	FALSE	vConTACT3 Only
Bulk_1	k127_15867	TRUE	FALSE	FALSE	TRUE	FALSE	FALSE	TRUE	Consensus (2+ Tools)
Bulk_1	k127_15872	TRUE	FALSE	FALSE	FALSE	FALSE	FALSE	TRUE	Consensus (2+ Tools)
Bulk_1	k127_15873	FALSE	FALSE	FALSE	TRUE	FALSE	FALSE	FALSE	DeepVirFinder Only
Bulk_1	k127_15879	FALSE	FALSE	FALSE	FALSE	FALSE	TRUE	FALSE	vConTACT3 Only
Bulk_1	k127_15880	FALSE	FALSE	FALSE	FALSE	FALSE	TRUE	TRUE	Consensus (2+ Tools)
Bulk_1	k127_159	FALSE	FALSE	FALSE	FALSE	FALSE	TRUE	TRUE	Consensus (2+ Tools)
Bulk_1	k127_15909	FALSE	FALSE	FALSE	TRUE	FALSE	FALSE	TRUE	Consensus (2+ Tools)
Bulk_1	k127_15912	FALSE	FALSE	FALSE	FALSE	FALSE	FALSE	TRUE	TransGINmer Only
Bulk_1	k127_15935	FALSE	FALSE	FALSE	FALSE	FALSE	FALSE	TRUE	TransGINmer Only
Bulk_1	k127_15943	FALSE	FALSE	FALSE	FALSE	FALSE	FALSE	TRUE	TransGINmer Only
Bulk_1	k127_15948	FALSE	FALSE	FALSE	FALSE	FALSE	FALSE	TRUE	TransGINmer Only
Bulk_1	k127_15953	FALSE	FALSE	FALSE	FALSE	TRUE	FALSE	TRUE	Consensus (2+ Tools)
Bulk_1	k127_15956	FALSE	FALSE	FALSE	FALSE	FALSE	TRUE	FALSE	vConTACT3 Only
Bulk_1	k127_15957	FALSE	FALSE	FALSE	TRUE	FALSE	FALSE	TRUE	Consensus (2+ Tools)
Bulk_1	k127_15965	FALSE	FALSE	FALSE	TRUE	FALSE	FALSE	FALSE	DeepVirFinder Only
Bulk_1	k127_15967	FALSE	FALSE	FALSE	FALSE	TRUE	FALSE	TRUE	Consensus (2+ Tools)
Bulk_1	k127_15968	FALSE	FALSE	FALSE	FALSE	FALSE	TRUE	FALSE	vConTACT3 Only
Bulk_1	k127_15983	FALSE	FALSE	FALSE	FALSE	TRUE	FALSE	FALSE	ViraLM Only
Bulk_1	k127_1599	TRUE	FALSE	FALSE	TRUE	FALSE	FALSE	TRUE	Consensus (2+ Tools)
Bulk_1	k127_15992	FALSE	FALSE	FALSE	FALSE	FALSE	FALSE	TRUE	TransGINmer Only
Bulk_1	k127_15999	TRUE	FALSE	TRUE	FALSE	FALSE	FALSE	TRUE	Consensus (2+ Tools)
Bulk_1	k127_16003	FALSE	FALSE	FALSE	FALSE	FALSE	TRUE	TRUE	Consensus (2+ Tools)
Bulk_1	k127_16008	FALSE	FALSE	FALSE	FALSE	FALSE	TRUE	FALSE	vConTACT3 Only
Bulk_1	k127_16013	FALSE	FALSE	FALSE	TRUE	FALSE	FALSE	FALSE	DeepVirFinder Only
Bulk_1	k127_16017	FALSE	FALSE	FALSE	FALSE	FALSE	TRUE	TRUE	Consensus (2+ Tools)
Bulk_1	k127_16025	FALSE	FALSE	FALSE	FALSE	FALSE	TRUE	FALSE	vConTACT3 Only
Bulk_1	k127_16032	TRUE	FALSE	FALSE	FALSE	FALSE	FALSE	TRUE	Consensus (2+ Tools)
Bulk_1	k127_1604	FALSE	FALSE	FALSE	FALSE	FALSE	TRUE	TRUE	Consensus (2+ Tools)
Bulk_1	k127_16041	FALSE	FALSE	FALSE	FALSE	FALSE	TRUE	TRUE	Consensus (2+ Tools)
Bulk_1	k127_16051	FALSE	FALSE	FALSE	FALSE	FALSE	FALSE	TRUE	TransGINmer Only
Bulk_1	k127_1606	TRUE	FALSE	FALSE	TRUE	FALSE	FALSE	TRUE	Consensus (2+ Tools)
Bulk_1	k127_16062	FALSE	FALSE	FALSE	FALSE	FALSE	TRUE	FALSE	vConTACT3 Only
Bulk_1	k127_16069	FALSE	FALSE	FALSE	FALSE	FALSE	FALSE	TRUE	TransGINmer Only
Bulk_1	k127_16076	TRUE	FALSE	FALSE	FALSE	FALSE	FALSE	FALSE	geNomad Only
Bulk_1	k127_16087	FALSE	FALSE	FALSE	FALSE	FALSE	TRUE	FALSE	vConTACT3 Only
Bulk_1	k127_16100	FALSE	FALSE	FALSE	TRUE	FALSE	FALSE	FALSE	DeepVirFinder Only
Bulk_1	k127_16105	FALSE	FALSE	FALSE	FALSE	FALSE	TRUE	FALSE	vConTACT3 Only
Bulk_1	k127_1611	FALSE	FALSE	FALSE	FALSE	FALSE	TRUE	FALSE	vConTACT3 Only
Bulk_1	k127_16111	FALSE	FALSE	FALSE	TRUE	FALSE	FALSE	TRUE	Consensus (2+ Tools)
Bulk_1	k127_16128	FALSE	FALSE	FALSE	TRUE	FALSE	FALSE	TRUE	Consensus (2+ Tools)
Bulk_1	k127_16131	FALSE	FALSE	FALSE	TRUE	FALSE	FALSE	FALSE	DeepVirFinder Only
Bulk_1	k127_16137	TRUE	FALSE	FALSE	FALSE	FALSE	FALSE	TRUE	Consensus (2+ Tools)
Bulk_1	k127_16138	FALSE	FALSE	FALSE	FALSE	FALSE	TRUE	FALSE	vConTACT3 Only
Bulk_1	k127_16139	FALSE	FALSE	FALSE	FALSE	TRUE	FALSE	FALSE	ViraLM Only
Bulk_1	k127_1614	FALSE	FALSE	FALSE	FALSE	FALSE	TRUE	FALSE	vConTACT3 Only
Bulk_1	k127_16150	FALSE	FALSE	FALSE	FALSE	FALSE	TRUE	FALSE	vConTACT3 Only
Bulk_1	k127_16184	FALSE	FALSE	FALSE	FALSE	FALSE	TRUE	FALSE	vConTACT3 Only
Bulk_1	k127_16204	FALSE	FALSE	FALSE	FALSE	FALSE	TRUE	FALSE	vConTACT3 Only
Bulk_1	k127_16208	FALSE	FALSE	FALSE	FALSE	FALSE	TRUE	FALSE	vConTACT3 Only
Bulk_1	k127_16216	FALSE	FALSE	FALSE	FALSE	FALSE	TRUE	FALSE	vConTACT3 Only
Bulk_1	k127_16222	TRUE	FALSE	TRUE	FALSE	FALSE	FALSE	TRUE	Consensus (2+ Tools)
Bulk_1	k127_16223	FALSE	FALSE	FALSE	TRUE	FALSE	FALSE	FALSE	DeepVirFinder Only
Bulk_1	k127_16227	FALSE	FALSE	FALSE	FALSE	FALSE	TRUE	FALSE	vConTACT3 Only
Bulk_1	k127_1623	FALSE	FALSE	FALSE	TRUE	FALSE	FALSE	FALSE	DeepVirFinder Only
Bulk_1	k127_1624	FALSE	FALSE	FALSE	FALSE	TRUE	FALSE	FALSE	ViraLM Only
Bulk_1	k127_16243	FALSE	FALSE	FALSE	TRUE	FALSE	FALSE	FALSE	DeepVirFinder Only
Bulk_1	k127_16244	FALSE	FALSE	FALSE	TRUE	FALSE	TRUE	TRUE	Consensus (2+ Tools)
Bulk_1	k127_16256	FALSE	FALSE	FALSE	FALSE	FALSE	TRUE	FALSE	vConTACT3 Only
Bulk_1	k127_16271	FALSE	FALSE	FALSE	TRUE	FALSE	FALSE	TRUE	Consensus (2+ Tools)
Bulk_1	k127_16274	FALSE	FALSE	FALSE	TRUE	FALSE	FALSE	FALSE	DeepVirFinder Only
Bulk_1	k127_16278	FALSE	FALSE	FALSE	FALSE	FALSE	TRUE	FALSE	vConTACT3 Only
Bulk_1	k127_16294	FALSE	FALSE	FALSE	FALSE	FALSE	TRUE	FALSE	vConTACT3 Only
Bulk_1	k127_16295	FALSE	FALSE	FALSE	TRUE	FALSE	FALSE	TRUE	Consensus (2+ Tools)
Bulk_1	k127_16300	FALSE	FALSE	FALSE	TRUE	FALSE	TRUE	TRUE	Consensus (2+ Tools)
Bulk_1	k127_16304	FALSE	FALSE	FALSE	FALSE	TRUE	TRUE	FALSE	Consensus (2+ Tools)
Bulk_1	k127_16305	FALSE	FALSE	FALSE	TRUE	FALSE	FALSE	TRUE	Consensus (2+ Tools)
Bulk_1	k127_16308	FALSE	FALSE	FALSE	TRUE	FALSE	FALSE	FALSE	DeepVirFinder Only
Bulk_1	k127_16309	FALSE	FALSE	FALSE	FALSE	FALSE	TRUE	FALSE	vConTACT3 Only
Bulk_1	k127_16313	FALSE	FALSE	FALSE	FALSE	FALSE	TRUE	FALSE	vConTACT3 Only
Bulk_1	k127_16321	TRUE	FALSE	FALSE	TRUE	FALSE	FALSE	TRUE	Consensus (2+ Tools)
Bulk_1	k127_16329	FALSE	FALSE	FALSE	TRUE	FALSE	FALSE	FALSE	DeepVirFinder Only
Bulk_1	k127_16338	FALSE	FALSE	FALSE	FALSE	FALSE	TRUE	FALSE	vConTACT3 Only
Bulk_1	k127_16343	FALSE	FALSE	FALSE	FALSE	FALSE	TRUE	FALSE	vConTACT3 Only
Bulk_1	k127_16344	FALSE	FALSE	FALSE	FALSE	FALSE	TRUE	FALSE	vConTACT3 Only
Bulk_1	k127_16350	FALSE	FALSE	FALSE	FALSE	FALSE	TRUE	FALSE	vConTACT3 Only
Bulk_1	k127_16352	FALSE	FALSE	FALSE	FALSE	FALSE	TRUE	FALSE	vConTACT3 Only
Bulk_1	k127_16354	FALSE	FALSE	FALSE	FALSE	FALSE	FALSE	TRUE	TransGINmer Only
Bulk_1	k127_16358	FALSE	FALSE	FALSE	TRUE	FALSE	FALSE	FALSE	DeepVirFinder Only
Bulk_1	k127_16372	FALSE	FALSE	FALSE	FALSE	FALSE	TRUE	FALSE	vConTACT3 Only
Bulk_1	k127_16376	TRUE	FALSE	FALSE	FALSE	FALSE	FALSE	FALSE	geNomad Only
Bulk_1	k127_1638	FALSE	FALSE	FALSE	TRUE	FALSE	FALSE	TRUE	Consensus (2+ Tools)
Bulk_1	k127_16389	FALSE	FALSE	FALSE	FALSE	FALSE	FALSE	TRUE	TransGINmer Only
Bulk_1	k127_1639	FALSE	FALSE	FALSE	FALSE	FALSE	FALSE	TRUE	TransGINmer Only
Bulk_1	k127_16393	FALSE	FALSE	FALSE	FALSE	FALSE	TRUE	TRUE	Consensus (2+ Tools)
Bulk_1	k127_16399	FALSE	FALSE	FALSE	TRUE	FALSE	FALSE	FALSE	DeepVirFinder Only
Bulk_1	k127_1640	FALSE	FALSE	FALSE	FALSE	FALSE	TRUE	FALSE	vConTACT3 Only
Bulk_1	k127_16402	TRUE	FALSE	FALSE	FALSE	FALSE	FALSE	FALSE	geNomad Only
Bulk_1	k127_16405	FALSE	FALSE	FALSE	FALSE	FALSE	FALSE	TRUE	TransGINmer Only
Bulk_1	k127_16411	FALSE	FALSE	FALSE	FALSE	FALSE	FALSE	TRUE	TransGINmer Only
Bulk_1	k127_16415	TRUE	FALSE	FALSE	FALSE	FALSE	FALSE	FALSE	geNomad Only
Bulk_1	k127_16422	FALSE	FALSE	FALSE	TRUE	FALSE	FALSE	TRUE	Consensus (2+ Tools)
Bulk_1	k127_16423	FALSE	FALSE	FALSE	FALSE	FALSE	FALSE	TRUE	TransGINmer Only
Bulk_1	k127_16427	FALSE	FALSE	FALSE	FALSE	TRUE	TRUE	TRUE	Consensus (2+ Tools)
Bulk_1	k127_16433	FALSE	FALSE	FALSE	TRUE	FALSE	FALSE	TRUE	Consensus (2+ Tools)
Bulk_1	k127_16439	FALSE	FALSE	FALSE	FALSE	FALSE	TRUE	FALSE	vConTACT3 Only
Bulk_1	k127_16440	FALSE	FALSE	FALSE	FALSE	FALSE	TRUE	FALSE	vConTACT3 Only
Bulk_1	k127_16442	FALSE	FALSE	FALSE	FALSE	FALSE	TRUE	FALSE	vConTACT3 Only
Bulk_1	k127_16453	FALSE	FALSE	FALSE	TRUE	FALSE	FALSE	FALSE	DeepVirFinder Only
Bulk_1	k127_16458	FALSE	FALSE	FALSE	FALSE	TRUE	TRUE	FALSE	Consensus (2+ Tools)
Bulk_1	k127_16462	FALSE	FALSE	FALSE	FALSE	FALSE	TRUE	FALSE	vConTACT3 Only
Bulk_1	k127_16470	FALSE	FALSE	FALSE	FALSE	FALSE	FALSE	TRUE	TransGINmer Only
Bulk_1	k127_16482	FALSE	FALSE	FALSE	FALSE	FALSE	TRUE	TRUE	Consensus (2+ Tools)
Bulk_1	k127_16488	TRUE	FALSE	FALSE	FALSE	FALSE	TRUE	FALSE	Consensus (2+ Tools)
Bulk_1	k127_16496	FALSE	FALSE	FALSE	TRUE	FALSE	FALSE	FALSE	DeepVirFinder Only
Bulk_1	k127_16507	TRUE	FALSE	FALSE	FALSE	FALSE	FALSE	FALSE	geNomad Only
Bulk_1	k127_16508	FALSE	FALSE	FALSE	FALSE	FALSE	FALSE	TRUE	TransGINmer Only
Bulk_1	k127_16532	FALSE	FALSE	FALSE	FALSE	FALSE	TRUE	FALSE	vConTACT3 Only
Bulk_1	k127_16543	FALSE	FALSE	FALSE	FALSE	FALSE	TRUE	TRUE	Consensus (2+ Tools)
Bulk_1	k127_16548	FALSE	FALSE	FALSE	FALSE	FALSE	FALSE	TRUE	TransGINmer Only
Bulk_1	k127_16554	TRUE	TRUE	TRUE	FALSE	FALSE	TRUE	TRUE	Consensus (2+ Tools)
Bulk_1	k127_16555	FALSE	FALSE	FALSE	FALSE	FALSE	FALSE	TRUE	TransGINmer Only
Bulk_1	k127_1656	FALSE	FALSE	FALSE	FALSE	FALSE	FALSE	TRUE	TransGINmer Only
Bulk_1	k127_16570	TRUE	FALSE	TRUE	FALSE	FALSE	FALSE	TRUE	Consensus (2+ Tools)
Bulk_1	k127_16576	FALSE	FALSE	FALSE	FALSE	FALSE	TRUE	FALSE	vConTACT3 Only
Bulk_1	k127_16586	FALSE	FALSE	FALSE	FALSE	FALSE	TRUE	FALSE	vConTACT3 Only
Bulk_1	k127_1661	FALSE	FALSE	FALSE	TRUE	FALSE	TRUE	TRUE	Consensus (2+ Tools)
Bulk_1	k127_16619	FALSE	FALSE	FALSE	FALSE	FALSE	FALSE	TRUE	TransGINmer Only
Bulk_1	k127_16620	FALSE	FALSE	FALSE	TRUE	FALSE	FALSE	FALSE	DeepVirFinder Only
Bulk_1	k127_16621	FALSE	FALSE	FALSE	FALSE	FALSE	TRUE	FALSE	vConTACT3 Only
Bulk_1	k127_16624	FALSE	FALSE	FALSE	TRUE	FALSE	FALSE	FALSE	DeepVirFinder Only
Bulk_1	k127_16641	TRUE	FALSE	FALSE	TRUE	TRUE	FALSE	FALSE	Consensus (2+ Tools)
Bulk_1	k127_16650	FALSE	FALSE	FALSE	FALSE	FALSE	FALSE	TRUE	TransGINmer Only
Bulk_1	k127_16653	FALSE	FALSE	FALSE	FALSE	FALSE	TRUE	TRUE	Consensus (2+ Tools)
Bulk_1	k127_16657	TRUE	FALSE	FALSE	FALSE	FALSE	FALSE	TRUE	Consensus (2+ Tools)
Bulk_1	k127_16661	FALSE	FALSE	FALSE	FALSE	FALSE	TRUE	FALSE	vConTACT3 Only
Bulk_1	k127_16675	FALSE	FALSE	FALSE	FALSE	FALSE	TRUE	TRUE	Consensus (2+ Tools)
Bulk_1	k127_1668	FALSE	FALSE	FALSE	FALSE	FALSE	TRUE	FALSE	vConTACT3 Only
Bulk_1	k127_16687	TRUE	FALSE	FALSE	TRUE	TRUE	FALSE	TRUE	Consensus (2+ Tools)
Bulk_1	k127_16692	FALSE	FALSE	FALSE	FALSE	FALSE	TRUE	FALSE	vConTACT3 Only
Bulk_1	k127_16696	FALSE	FALSE	FALSE	FALSE	TRUE	FALSE	TRUE	Consensus (2+ Tools)
Bulk_1	k127_16698	FALSE	FALSE	FALSE	FALSE	FALSE	TRUE	FALSE	vConTACT3 Only
Bulk_1	k127_1670	FALSE	FALSE	FALSE	FALSE	FALSE	TRUE	TRUE	Consensus (2+ Tools)
Bulk_1	k127_16717	FALSE	FALSE	FALSE	FALSE	TRUE	TRUE	FALSE	Consensus (2+ Tools)
Bulk_1	k127_16718	TRUE	FALSE	FALSE	TRUE	FALSE	FALSE	TRUE	Consensus (2+ Tools)
Bulk_1	k127_16722	FALSE	FALSE	FALSE	FALSE	FALSE	TRUE	FALSE	vConTACT3 Only
Bulk_1	k127_16736	FALSE	FALSE	FALSE	TRUE	FALSE	FALSE	FALSE	DeepVirFinder Only
Bulk_1	k127_16740	FALSE	FALSE	FALSE	FALSE	FALSE	TRUE	FALSE	vConTACT3 Only
Bulk_1	k127_16743	FALSE	FALSE	FALSE	FALSE	FALSE	TRUE	FALSE	vConTACT3 Only
Bulk_1	k127_16749	FALSE	FALSE	FALSE	FALSE	FALSE	FALSE	TRUE	TransGINmer Only
Bulk_1	k127_16760	FALSE	FALSE	FALSE	FALSE	FALSE	FALSE	TRUE	TransGINmer Only
Bulk_1	k127_16765	FALSE	FALSE	FALSE	FALSE	FALSE	TRUE	FALSE	vConTACT3 Only
Bulk_1	k127_16775	FALSE	FALSE	FALSE	FALSE	FALSE	TRUE	FALSE	vConTACT3 Only
Bulk_1	k127_16790	FALSE	FALSE	FALSE	FALSE	FALSE	TRUE	FALSE	vConTACT3 Only
Bulk_1	k127_16794	TRUE	FALSE	FALSE	FALSE	FALSE	FALSE	FALSE	geNomad Only
Bulk_1	k127_168	FALSE	FALSE	FALSE	FALSE	FALSE	TRUE	TRUE	Consensus (2+ Tools)
Bulk_1	k127_16811	FALSE	FALSE	FALSE	FALSE	FALSE	TRUE	FALSE	vConTACT3 Only
Bulk_1	k127_16813	FALSE	FALSE	FALSE	FALSE	FALSE	FALSE	TRUE	TransGINmer Only
Bulk_1	k127_16828	FALSE	FALSE	FALSE	FALSE	FALSE	TRUE	FALSE	vConTACT3 Only
Bulk_1	k127_16839	FALSE	FALSE	FALSE	TRUE	FALSE	TRUE	TRUE	Consensus (2+ Tools)
Bulk_1	k127_16852	FALSE	FALSE	FALSE	FALSE	FALSE	FALSE	TRUE	TransGINmer Only
Bulk_1	k127_16856	FALSE	FALSE	FALSE	FALSE	FALSE	TRUE	FALSE	vConTACT3 Only
Bulk_1	k127_16867	FALSE	FALSE	FALSE	FALSE	FALSE	TRUE	FALSE	vConTACT3 Only
Bulk_1	k127_1688	FALSE	FALSE	FALSE	FALSE	TRUE	TRUE	FALSE	Consensus (2+ Tools)
Bulk_1	k127_16895	FALSE	FALSE	FALSE	FALSE	FALSE	TRUE	FALSE	vConTACT3 Only
Bulk_1	k127_16904	FALSE	FALSE	FALSE	FALSE	FALSE	TRUE	FALSE	vConTACT3 Only
Bulk_1	k127_16907	FALSE	FALSE	FALSE	FALSE	TRUE	TRUE	TRUE	Consensus (2+ Tools)
Bulk_1	k127_16909	FALSE	FALSE	FALSE	FALSE	FALSE	FALSE	TRUE	TransGINmer Only
Bulk_1	k127_16913	FALSE	FALSE	FALSE	FALSE	FALSE	TRUE	FALSE	vConTACT3 Only
Bulk_1	k127_16914	FALSE	FALSE	FALSE	FALSE	TRUE	FALSE	TRUE	Consensus (2+ Tools)
Bulk_1	k127_16927	FALSE	FALSE	FALSE	FALSE	FALSE	TRUE	TRUE	Consensus (2+ Tools)
Bulk_1	k127_16942	FALSE	FALSE	FALSE	TRUE	TRUE	FALSE	TRUE	Consensus (2+ Tools)
Bulk_1	k127_16954	FALSE	FALSE	FALSE	FALSE	FALSE	FALSE	TRUE	TransGINmer Only
Bulk_1	k127_1696	FALSE	FALSE	FALSE	FALSE	FALSE	TRUE	TRUE	Consensus (2+ Tools)
Bulk_1	k127_16977	FALSE	FALSE	FALSE	FALSE	FALSE	TRUE	FALSE	vConTACT3 Only
Bulk_1	k127_16983	FALSE	FALSE	FALSE	FALSE	FALSE	FALSE	TRUE	TransGINmer Only
Bulk_1	k127_1699	FALSE	FALSE	FALSE	TRUE	FALSE	FALSE	FALSE	DeepVirFinder Only
Bulk_1	k127_16999	FALSE	FALSE	FALSE	FALSE	FALSE	TRUE	FALSE	vConTACT3 Only
Bulk_1	k127_17000	FALSE	FALSE	FALSE	TRUE	FALSE	FALSE	FALSE	DeepVirFinder Only
Bulk_1	k127_17004	FALSE	FALSE	FALSE	FALSE	TRUE	FALSE	FALSE	ViraLM Only
Bulk_1	k127_17009	FALSE	FALSE	FALSE	FALSE	FALSE	TRUE	FALSE	vConTACT3 Only
Bulk_1	k127_1703	FALSE	FALSE	FALSE	TRUE	FALSE	FALSE	FALSE	DeepVirFinder Only
Bulk_1	k127_1704	FALSE	FALSE	FALSE	FALSE	FALSE	TRUE	FALSE	vConTACT3 Only
Bulk_1	k127_17046	FALSE	FALSE	FALSE	TRUE	FALSE	TRUE	TRUE	Consensus (2+ Tools)
Bulk_1	k127_17049	TRUE	FALSE	FALSE	TRUE	FALSE	FALSE	TRUE	Consensus (2+ Tools)
Bulk_1	k127_17053	TRUE	FALSE	FALSE	FALSE	TRUE	FALSE	TRUE	Consensus (2+ Tools)
Bulk_1	k127_17054	FALSE	FALSE	FALSE	FALSE	FALSE	TRUE	FALSE	vConTACT3 Only
Bulk_1	k127_17059	FALSE	FALSE	FALSE	TRUE	FALSE	FALSE	FALSE	DeepVirFinder Only
Bulk_1	k127_17061	FALSE	FALSE	FALSE	FALSE	FALSE	FALSE	TRUE	TransGINmer Only
Bulk_1	k127_17070	FALSE	FALSE	FALSE	FALSE	FALSE	TRUE	TRUE	Consensus (2+ Tools)
Bulk_1	k127_17074	FALSE	FALSE	FALSE	FALSE	TRUE	FALSE	FALSE	ViraLM Only
Bulk_1	k127_17077	FALSE	FALSE	FALSE	FALSE	FALSE	TRUE	FALSE	vConTACT3 Only
Bulk_1	k127_17092	FALSE	FALSE	FALSE	FALSE	FALSE	TRUE	FALSE	vConTACT3 Only
Bulk_1	k127_171	FALSE	FALSE	FALSE	FALSE	FALSE	TRUE	FALSE	vConTACT3 Only
Bulk_1	k127_17103	TRUE	FALSE	FALSE	FALSE	FALSE	FALSE	TRUE	Consensus (2+ Tools)
Bulk_1	k127_1711	FALSE	FALSE	FALSE	FALSE	FALSE	TRUE	FALSE	vConTACT3 Only
Bulk_1	k127_17152	FALSE	FALSE	FALSE	FALSE	TRUE	FALSE	FALSE	ViraLM Only
Bulk_1	k127_17154	FALSE	FALSE	FALSE	FALSE	FALSE	TRUE	FALSE	vConTACT3 Only
Bulk_1	k127_17163	FALSE	FALSE	FALSE	TRUE	TRUE	FALSE	TRUE	Consensus (2+ Tools)
Bulk_1	k127_17168	TRUE	TRUE	TRUE	FALSE	FALSE	TRUE	TRUE	Consensus (2+ Tools)
Bulk_1	k127_17172	FALSE	FALSE	FALSE	FALSE	FALSE	TRUE	FALSE	vConTACT3 Only
Bulk_1	k127_17174	FALSE	FALSE	FALSE	FALSE	FALSE	FALSE	TRUE	TransGINmer Only
Bulk_1	k127_17190	FALSE	FALSE	FALSE	FALSE	FALSE	TRUE	FALSE	vConTACT3 Only
Bulk_1	k127_17192	FALSE	FALSE	FALSE	FALSE	FALSE	TRUE	FALSE	vConTACT3 Only
Bulk_1	k127_17198	FALSE	FALSE	FALSE	FALSE	FALSE	TRUE	FALSE	vConTACT3 Only
Bulk_1	k127_172	FALSE	FALSE	FALSE	TRUE	FALSE	FALSE	FALSE	DeepVirFinder Only
Bulk_1	k127_17202	FALSE	FALSE	FALSE	FALSE	FALSE	TRUE	FALSE	vConTACT3 Only
Bulk_1	k127_17204	FALSE	FALSE	FALSE	FALSE	FALSE	TRUE	FALSE	vConTACT3 Only
Bulk_1	k127_17205	FALSE	FALSE	FALSE	FALSE	FALSE	FALSE	TRUE	TransGINmer Only
Bulk_1	k127_17212	FALSE	FALSE	FALSE	TRUE	FALSE	FALSE	TRUE	Consensus (2+ Tools)
Bulk_1	k127_17217	FALSE	FALSE	FALSE	TRUE	FALSE	FALSE	FALSE	DeepVirFinder Only
Bulk_1	k127_1722	FALSE	FALSE	FALSE	FALSE	FALSE	FALSE	TRUE	TransGINmer Only
Bulk_1	k127_17228	FALSE	FALSE	FALSE	FALSE	FALSE	FALSE	TRUE	TransGINmer Only
Bulk_1	k127_1723	FALSE	FALSE	FALSE	FALSE	FALSE	TRUE	FALSE	vConTACT3 Only
Bulk_1	k127_1724	FALSE	FALSE	FALSE	FALSE	FALSE	TRUE	FALSE	vConTACT3 Only
Bulk_1	k127_17240	FALSE	FALSE	FALSE	FALSE	FALSE	TRUE	FALSE	vConTACT3 Only
Bulk_1	k127_17247	FALSE	FALSE	FALSE	FALSE	FALSE	FALSE	TRUE	TransGINmer Only
Bulk_1	k127_17250	FALSE	FALSE	FALSE	FALSE	FALSE	FALSE	TRUE	TransGINmer Only
Bulk_1	k127_17253	FALSE	FALSE	FALSE	TRUE	FALSE	FALSE	TRUE	Consensus (2+ Tools)
Bulk_1	k127_17258	FALSE	FALSE	FALSE	FALSE	FALSE	FALSE	TRUE	TransGINmer Only
Bulk_1	k127_17270	FALSE	FALSE	FALSE	TRUE	FALSE	TRUE	FALSE	Consensus (2+ Tools)
Bulk_1	k127_17273	FALSE	FALSE	FALSE	TRUE	FALSE	FALSE	TRUE	Consensus (2+ Tools)
Bulk_1	k127_17281	TRUE	FALSE	FALSE	TRUE	FALSE	FALSE	FALSE	Consensus (2+ Tools)
Bulk_1	k127_17293	FALSE	FALSE	FALSE	FALSE	FALSE	FALSE	TRUE	TransGINmer Only
Bulk_1	k127_17336	FALSE	FALSE	FALSE	TRUE	FALSE	FALSE	TRUE	Consensus (2+ Tools)
Bulk_1	k127_17337	TRUE	FALSE	FALSE	TRUE	TRUE	FALSE	TRUE	Consensus (2+ Tools)
Bulk_1	k127_17340	FALSE	FALSE	FALSE	FALSE	FALSE	FALSE	TRUE	TransGINmer Only
Bulk_1	k127_17352	FALSE	FALSE	FALSE	FALSE	FALSE	FALSE	TRUE	TransGINmer Only
Bulk_1	k127_17366	FALSE	FALSE	FALSE	FALSE	TRUE	FALSE	FALSE	ViraLM Only
Bulk_1	k127_17367	FALSE	FALSE	FALSE	FALSE	FALSE	TRUE	FALSE	vConTACT3 Only
Bulk_1	k127_17394	FALSE	FALSE	FALSE	FALSE	FALSE	TRUE	FALSE	vConTACT3 Only
Bulk_1	k127_17403	FALSE	FALSE	FALSE	FALSE	TRUE	FALSE	FALSE	ViraLM Only
Bulk_1	k127_17407	FALSE	FALSE	FALSE	FALSE	FALSE	TRUE	FALSE	vConTACT3 Only
Bulk_1	k127_17412	FALSE	FALSE	FALSE	FALSE	FALSE	TRUE	FALSE	vConTACT3 Only
Bulk_1	k127_17423	FALSE	FALSE	FALSE	FALSE	FALSE	TRUE	FALSE	vConTACT3 Only
Bulk_1	k127_17429	FALSE	FALSE	FALSE	FALSE	FALSE	FALSE	TRUE	TransGINmer Only
Bulk_1	k127_17430	FALSE	FALSE	FALSE	FALSE	FALSE	TRUE	FALSE	vConTACT3 Only
Bulk_1	k127_17440	FALSE	FALSE	FALSE	FALSE	FALSE	TRUE	TRUE	Consensus (2+ Tools)
Bulk_1	k127_1745	FALSE	FALSE	FALSE	FALSE	FALSE	TRUE	FALSE	vConTACT3 Only
Bulk_1	k127_17453	FALSE	FALSE	FALSE	FALSE	FALSE	FALSE	TRUE	TransGINmer Only
Bulk_1	k127_17461	FALSE	FALSE	FALSE	FALSE	FALSE	TRUE	FALSE	vConTACT3 Only
Bulk_1	k127_17462	FALSE	FALSE	FALSE	FALSE	FALSE	TRUE	FALSE	vConTACT3 Only
Bulk_1	k127_1747	FALSE	FALSE	FALSE	FALSE	FALSE	TRUE	TRUE	Consensus (2+ Tools)
Bulk_1	k127_17470	FALSE	FALSE	FALSE	FALSE	FALSE	TRUE	TRUE	Consensus (2+ Tools)
Bulk_1	k127_17471	FALSE	FALSE	FALSE	FALSE	FALSE	FALSE	TRUE	TransGINmer Only
Bulk_1	k127_17472	TRUE	FALSE	FALSE	FALSE	FALSE	FALSE	FALSE	geNomad Only
Bulk_1	k127_17479	FALSE	FALSE	FALSE	FALSE	FALSE	TRUE	TRUE	Consensus (2+ Tools)
Bulk_1	k127_17494	TRUE	FALSE	FALSE	FALSE	FALSE	FALSE	FALSE	geNomad Only
Bulk_1	k127_17510	FALSE	FALSE	FALSE	TRUE	FALSE	FALSE	TRUE	Consensus (2+ Tools)
Bulk_1	k127_17518	FALSE	FALSE	FALSE	FALSE	FALSE	FALSE	TRUE	TransGINmer Only
Bulk_1	k127_17547	TRUE	FALSE	FALSE	FALSE	FALSE	TRUE	TRUE	Consensus (2+ Tools)
Bulk_1	k127_17549	FALSE	FALSE	FALSE	FALSE	TRUE	FALSE	TRUE	Consensus (2+ Tools)
Bulk_1	k127_17550	FALSE	FALSE	FALSE	FALSE	FALSE	FALSE	TRUE	TransGINmer Only
Bulk_1	k127_17556	FALSE	FALSE	FALSE	FALSE	FALSE	TRUE	FALSE	vConTACT3 Only
Bulk_1	k127_1756	FALSE	FALSE	FALSE	FALSE	TRUE	TRUE	FALSE	Consensus (2+ Tools)
Bulk_1	k127_17561	FALSE	FALSE	FALSE	FALSE	FALSE	TRUE	TRUE	Consensus (2+ Tools)
Bulk_1	k127_17569	FALSE	FALSE	FALSE	TRUE	FALSE	FALSE	FALSE	DeepVirFinder Only
Bulk_1	k127_17577	FALSE	FALSE	TRUE	FALSE	FALSE	FALSE	TRUE	Consensus (2+ Tools)
Bulk_1	k127_17582	FALSE	FALSE	FALSE	FALSE	FALSE	TRUE	FALSE	vConTACT3 Only
Bulk_1	k127_17586	FALSE	FALSE	FALSE	FALSE	FALSE	TRUE	FALSE	vConTACT3 Only
Bulk_1	k127_17587	FALSE	FALSE	FALSE	TRUE	FALSE	FALSE	TRUE	Consensus (2+ Tools)
Bulk_1	k127_17588	FALSE	FALSE	FALSE	FALSE	FALSE	FALSE	TRUE	TransGINmer Only
Bulk_1	k127_17603	FALSE	FALSE	FALSE	FALSE	FALSE	TRUE	FALSE	vConTACT3 Only
Bulk_1	k127_17613	FALSE	FALSE	FALSE	FALSE	FALSE	TRUE	FALSE	vConTACT3 Only
Bulk_1	k127_17638	FALSE	FALSE	FALSE	FALSE	FALSE	FALSE	TRUE	TransGINmer Only
Bulk_1	k127_1765	FALSE	FALSE	FALSE	FALSE	FALSE	FALSE	TRUE	TransGINmer Only
Bulk_1	k127_17651	TRUE	FALSE	FALSE	TRUE	TRUE	FALSE	FALSE	Consensus (2+ Tools)
Bulk_1	k127_17656	FALSE	FALSE	FALSE	TRUE	FALSE	FALSE	FALSE	DeepVirFinder Only
Bulk_1	k127_17665	FALSE	FALSE	FALSE	FALSE	FALSE	FALSE	TRUE	TransGINmer Only
Bulk_1	k127_1767	TRUE	FALSE	FALSE	FALSE	FALSE	FALSE	FALSE	geNomad Only
Bulk_1	k127_17672	FALSE	FALSE	FALSE	FALSE	FALSE	FALSE	TRUE	TransGINmer Only
Bulk_1	k127_17680	FALSE	FALSE	FALSE	FALSE	FALSE	TRUE	TRUE	Consensus (2+ Tools)
Bulk_1	k127_17684	FALSE	FALSE	FALSE	FALSE	FALSE	TRUE	TRUE	Consensus (2+ Tools)
Bulk_1	k127_17697	FALSE	FALSE	FALSE	FALSE	TRUE	FALSE	FALSE	ViraLM Only
Bulk_1	k127_17704	FALSE	FALSE	FALSE	TRUE	FALSE	FALSE	TRUE	Consensus (2+ Tools)
Bulk_1	k127_17726	TRUE	FALSE	FALSE	FALSE	FALSE	FALSE	TRUE	Consensus (2+ Tools)
Bulk_1	k127_17729	FALSE	FALSE	FALSE	FALSE	FALSE	TRUE	TRUE	Consensus (2+ Tools)
Bulk_1	k127_1773	FALSE	FALSE	FALSE	TRUE	FALSE	TRUE	FALSE	Consensus (2+ Tools)
Bulk_1	k127_17738	FALSE	FALSE	FALSE	FALSE	FALSE	TRUE	TRUE	Consensus (2+ Tools)
Bulk_1	k127_1774	FALSE	FALSE	FALSE	FALSE	FALSE	TRUE	TRUE	Consensus (2+ Tools)
Bulk_1	k127_17740	FALSE	FALSE	FALSE	TRUE	FALSE	FALSE	TRUE	Consensus (2+ Tools)
Bulk_1	k127_17743	FALSE	FALSE	FALSE	FALSE	FALSE	TRUE	FALSE	vConTACT3 Only
Bulk_1	k127_17744	FALSE	FALSE	FALSE	FALSE	FALSE	TRUE	FALSE	vConTACT3 Only
Bulk_1	k127_17756	FALSE	FALSE	FALSE	FALSE	FALSE	TRUE	FALSE	vConTACT3 Only
Bulk_1	k127_17758	FALSE	FALSE	FALSE	FALSE	FALSE	TRUE	FALSE	vConTACT3 Only
Bulk_1	k127_17760	FALSE	FALSE	FALSE	FALSE	FALSE	FALSE	TRUE	TransGINmer Only
Bulk_1	k127_17772	FALSE	FALSE	FALSE	FALSE	FALSE	TRUE	FALSE	vConTACT3 Only
Bulk_1	k127_17778	FALSE	FALSE	FALSE	FALSE	FALSE	FALSE	TRUE	TransGINmer Only
Bulk_1	k127_17793	FALSE	FALSE	FALSE	TRUE	FALSE	TRUE	TRUE	Consensus (2+ Tools)
Bulk_1	k127_17798	FALSE	FALSE	FALSE	FALSE	FALSE	TRUE	FALSE	vConTACT3 Only
Bulk_1	k127_17808	FALSE	FALSE	FALSE	FALSE	FALSE	FALSE	TRUE	TransGINmer Only
Bulk_1	k127_17813	FALSE	FALSE	FALSE	TRUE	TRUE	FALSE	FALSE	Consensus (2+ Tools)
Bulk_1	k127_17819	TRUE	TRUE	TRUE	TRUE	FALSE	FALSE	FALSE	Consensus (2+ Tools)
Bulk_1	k127_17820	FALSE	FALSE	FALSE	FALSE	FALSE	TRUE	TRUE	Consensus (2+ Tools)
Bulk_1	k127_17823	TRUE	FALSE	FALSE	FALSE	FALSE	TRUE	FALSE	Consensus (2+ Tools)
Bulk_1	k127_17830	FALSE	FALSE	FALSE	FALSE	FALSE	TRUE	FALSE	vConTACT3 Only
Bulk_1	k127_17836	FALSE	FALSE	FALSE	FALSE	FALSE	FALSE	TRUE	TransGINmer Only
Bulk_1	k127_17855	FALSE	FALSE	FALSE	FALSE	FALSE	TRUE	TRUE	Consensus (2+ Tools)
Bulk_1	k127_17859	TRUE	FALSE	FALSE	FALSE	FALSE	FALSE	TRUE	Consensus (2+ Tools)
Bulk_1	k127_17861	FALSE	FALSE	FALSE	FALSE	FALSE	FALSE	TRUE	TransGINmer Only
Bulk_1	k127_17865	FALSE	FALSE	FALSE	FALSE	FALSE	TRUE	TRUE	Consensus (2+ Tools)
Bulk_1	k127_1787	FALSE	FALSE	FALSE	TRUE	FALSE	FALSE	TRUE	Consensus (2+ Tools)
Bulk_1	k127_17878	FALSE	FALSE	FALSE	FALSE	FALSE	FALSE	TRUE	TransGINmer Only
Bulk_1	k127_17879	FALSE	FALSE	FALSE	TRUE	FALSE	TRUE	FALSE	Consensus (2+ Tools)
Bulk_1	k127_17884	FALSE	FALSE	FALSE	FALSE	FALSE	TRUE	FALSE	vConTACT3 Only
Bulk_1	k127_17890	FALSE	FALSE	FALSE	FALSE	FALSE	FALSE	TRUE	TransGINmer Only
Bulk_1	k127_17898	FALSE	FALSE	FALSE	TRUE	FALSE	TRUE	FALSE	Consensus (2+ Tools)
Bulk_1	k127_17899	FALSE	FALSE	FALSE	TRUE	FALSE	FALSE	FALSE	DeepVirFinder Only
Bulk_1	k127_1791	FALSE	FALSE	FALSE	TRUE	FALSE	FALSE	FALSE	DeepVirFinder Only
Bulk_1	k127_1792	FALSE	FALSE	FALSE	FALSE	FALSE	TRUE	FALSE	vConTACT3 Only
Bulk_1	k127_17923	FALSE	FALSE	FALSE	FALSE	FALSE	FALSE	TRUE	TransGINmer Only
Bulk_1	k127_17937	FALSE	FALSE	FALSE	FALSE	FALSE	FALSE	TRUE	TransGINmer Only
Bulk_1	k127_17953	FALSE	FALSE	FALSE	FALSE	TRUE	FALSE	FALSE	ViraLM Only
Bulk_1	k127_17958	FALSE	FALSE	FALSE	FALSE	TRUE	FALSE	FALSE	ViraLM Only
Bulk_1	k127_17959	FALSE	FALSE	FALSE	FALSE	FALSE	TRUE	FALSE	vConTACT3 Only
Bulk_1	k127_17965	FALSE	FALSE	FALSE	TRUE	FALSE	FALSE	TRUE	Consensus (2+ Tools)
Bulk_1	k127_17969	FALSE	FALSE	FALSE	FALSE	FALSE	FALSE	TRUE	TransGINmer Only
Bulk_1	k127_17970	FALSE	FALSE	FALSE	FALSE	FALSE	FALSE	TRUE	TransGINmer Only
Bulk_1	k127_17973	FALSE	FALSE	FALSE	FALSE	TRUE	FALSE	FALSE	ViraLM Only
Bulk_1	k127_17979	FALSE	FALSE	FALSE	TRUE	FALSE	FALSE	FALSE	DeepVirFinder Only
Bulk_1	k127_17980	FALSE	FALSE	FALSE	FALSE	FALSE	TRUE	FALSE	vConTACT3 Only
Bulk_1	k127_17990	FALSE	FALSE	FALSE	TRUE	FALSE	FALSE	FALSE	DeepVirFinder Only
Bulk_1	k127_17991	FALSE	FALSE	FALSE	TRUE	FALSE	FALSE	FALSE	DeepVirFinder Only
Bulk_1	k127_180	FALSE	FALSE	FALSE	FALSE	FALSE	TRUE	FALSE	vConTACT3 Only
Bulk_1	k127_18000	FALSE	FALSE	FALSE	FALSE	FALSE	FALSE	TRUE	TransGINmer Only
Bulk_1	k127_18003	FALSE	FALSE	FALSE	FALSE	FALSE	TRUE	TRUE	Consensus (2+ Tools)
Bulk_1	k127_18009	FALSE	FALSE	FALSE	FALSE	FALSE	FALSE	TRUE	TransGINmer Only
Bulk_1	k127_18010	TRUE	FALSE	FALSE	FALSE	FALSE	FALSE	FALSE	geNomad Only
Bulk_1	k127_18011	FALSE	FALSE	FALSE	TRUE	TRUE	TRUE	FALSE	Consensus (2+ Tools)
Bulk_1	k127_1802	FALSE	FALSE	FALSE	FALSE	FALSE	TRUE	FALSE	vConTACT3 Only
Bulk_1	k127_18023	FALSE	FALSE	FALSE	FALSE	FALSE	FALSE	TRUE	TransGINmer Only
Bulk_1	k127_18033	FALSE	FALSE	FALSE	TRUE	FALSE	TRUE	FALSE	Consensus (2+ Tools)
Bulk_1	k127_18046	FALSE	FALSE	FALSE	FALSE	FALSE	TRUE	FALSE	vConTACT3 Only
Bulk_1	k127_18047	FALSE	FALSE	FALSE	FALSE	FALSE	TRUE	FALSE	vConTACT3 Only
Bulk_1	k127_18054	FALSE	FALSE	FALSE	FALSE	FALSE	FALSE	TRUE	TransGINmer Only
Bulk_1	k127_18055	FALSE	FALSE	FALSE	FALSE	FALSE	TRUE	FALSE	vConTACT3 Only
Bulk_1	k127_18061	FALSE	FALSE	FALSE	FALSE	FALSE	TRUE	FALSE	vConTACT3 Only
Bulk_1	k127_18064	FALSE	FALSE	FALSE	FALSE	FALSE	FALSE	TRUE	TransGINmer Only
Bulk_1	k127_18065	TRUE	FALSE	FALSE	FALSE	FALSE	FALSE	FALSE	geNomad Only
Bulk_1	k127_1807	FALSE	FALSE	FALSE	FALSE	FALSE	TRUE	FALSE	vConTACT3 Only
Bulk_1	k127_18071	FALSE	FALSE	FALSE	FALSE	FALSE	FALSE	TRUE	TransGINmer Only
Bulk_1	k127_18075	FALSE	FALSE	FALSE	FALSE	FALSE	TRUE	FALSE	vConTACT3 Only
Bulk_1	k127_18076	FALSE	FALSE	FALSE	TRUE	FALSE	TRUE	TRUE	Consensus (2+ Tools)
Bulk_1	k127_18078	FALSE	FALSE	FALSE	FALSE	FALSE	TRUE	FALSE	vConTACT3 Only
Bulk_1	k127_1808	FALSE	FALSE	FALSE	TRUE	FALSE	FALSE	FALSE	DeepVirFinder Only
Bulk_1	k127_18093	FALSE	FALSE	FALSE	FALSE	FALSE	TRUE	TRUE	Consensus (2+ Tools)
Bulk_1	k127_18100	FALSE	FALSE	FALSE	FALSE	FALSE	FALSE	TRUE	TransGINmer Only
Bulk_1	k127_1812	FALSE	FALSE	FALSE	FALSE	FALSE	TRUE	FALSE	vConTACT3 Only
Bulk_1	k127_18120	FALSE	FALSE	FALSE	FALSE	FALSE	TRUE	TRUE	Consensus (2+ Tools)
Bulk_1	k127_18123	TRUE	FALSE	FALSE	FALSE	TRUE	FALSE	TRUE	Consensus (2+ Tools)
Bulk_1	k127_18125	FALSE	FALSE	FALSE	FALSE	FALSE	FALSE	TRUE	TransGINmer Only
Bulk_1	k127_18131	TRUE	FALSE	FALSE	TRUE	FALSE	FALSE	TRUE	Consensus (2+ Tools)
Bulk_1	k127_18138	TRUE	FALSE	FALSE	FALSE	TRUE	FALSE	FALSE	Consensus (2+ Tools)
Bulk_1	k127_18139	FALSE	FALSE	FALSE	FALSE	FALSE	FALSE	TRUE	TransGINmer Only
Bulk_1	k127_18143	FALSE	FALSE	FALSE	TRUE	TRUE	TRUE	FALSE	Consensus (2+ Tools)
Bulk_1	k127_18147	FALSE	FALSE	FALSE	FALSE	FALSE	TRUE	FALSE	vConTACT3 Only
Bulk_1	k127_18159	FALSE	FALSE	TRUE	FALSE	FALSE	FALSE	FALSE	CheckV Only
Bulk_1	k127_18167	FALSE	FALSE	FALSE	FALSE	TRUE	FALSE	FALSE	ViraLM Only
Bulk_1	k127_18173	FALSE	FALSE	FALSE	FALSE	FALSE	TRUE	FALSE	vConTACT3 Only
Bulk_1	k127_18182	FALSE	FALSE	FALSE	FALSE	FALSE	TRUE	TRUE	Consensus (2+ Tools)
Bulk_1	k127_18201	FALSE	FALSE	FALSE	FALSE	FALSE	TRUE	TRUE	Consensus (2+ Tools)
Bulk_1	k127_18205	FALSE	FALSE	FALSE	FALSE	FALSE	TRUE	FALSE	vConTACT3 Only
Bulk_1	k127_18220	FALSE	FALSE	FALSE	FALSE	FALSE	TRUE	TRUE	Consensus (2+ Tools)
Bulk_1	k127_18222	FALSE	FALSE	FALSE	FALSE	FALSE	TRUE	FALSE	vConTACT3 Only
Bulk_1	k127_18228	FALSE	FALSE	FALSE	TRUE	FALSE	FALSE	TRUE	Consensus (2+ Tools)
Bulk_1	k127_18251	FALSE	FALSE	FALSE	FALSE	FALSE	FALSE	TRUE	TransGINmer Only
Bulk_1	k127_18253	FALSE	FALSE	FALSE	FALSE	FALSE	FALSE	TRUE	TransGINmer Only
Bulk_1	k127_18257	FALSE	FALSE	FALSE	FALSE	FALSE	TRUE	FALSE	vConTACT3 Only
Bulk_1	k127_18260	FALSE	FALSE	FALSE	FALSE	FALSE	FALSE	TRUE	TransGINmer Only
Bulk_1	k127_18272	FALSE	FALSE	FALSE	FALSE	FALSE	TRUE	FALSE	vConTACT3 Only
Bulk_1	k127_18283	FALSE	FALSE	FALSE	FALSE	FALSE	FALSE	TRUE	TransGINmer Only
Bulk_1	k127_18287	FALSE	FALSE	FALSE	FALSE	FALSE	FALSE	TRUE	TransGINmer Only
Bulk_1	k127_18289	FALSE	FALSE	FALSE	FALSE	FALSE	FALSE	TRUE	TransGINmer Only
Bulk_1	k127_1829	FALSE	FALSE	FALSE	TRUE	FALSE	TRUE	FALSE	Consensus (2+ Tools)
Bulk_1	k127_18292	FALSE	FALSE	FALSE	FALSE	FALSE	TRUE	FALSE	vConTACT3 Only
Bulk_1	k127_18296	FALSE	FALSE	FALSE	FALSE	TRUE	FALSE	FALSE	ViraLM Only
Bulk_1	k127_18299	FALSE	FALSE	FALSE	FALSE	FALSE	TRUE	FALSE	vConTACT3 Only
Bulk_1	k127_18307	FALSE	FALSE	FALSE	FALSE	FALSE	TRUE	FALSE	vConTACT3 Only
Bulk_1	k127_18323	FALSE	FALSE	FALSE	FALSE	FALSE	TRUE	FALSE	vConTACT3 Only
Bulk_1	k127_18340	FALSE	FALSE	FALSE	FALSE	FALSE	TRUE	FALSE	vConTACT3 Only
Bulk_1	k127_18345	FALSE	FALSE	FALSE	FALSE	FALSE	TRUE	FALSE	vConTACT3 Only
Bulk_1	k127_1835	TRUE	FALSE	FALSE	TRUE	TRUE	TRUE	TRUE	Consensus (2+ Tools)
Bulk_1	k127_18355	FALSE	FALSE	FALSE	FALSE	FALSE	FALSE	TRUE	TransGINmer Only
Bulk_1	k127_1836	FALSE	FALSE	FALSE	FALSE	FALSE	FALSE	TRUE	TransGINmer Only
Bulk_1	k127_18364	FALSE	FALSE	FALSE	FALSE	FALSE	TRUE	FALSE	vConTACT3 Only
Bulk_1	k127_18371	FALSE	FALSE	FALSE	FALSE	FALSE	TRUE	FALSE	vConTACT3 Only
Bulk_1	k127_18375	FALSE	FALSE	FALSE	TRUE	FALSE	FALSE	FALSE	DeepVirFinder Only
Bulk_1	k127_18377	FALSE	FALSE	FALSE	FALSE	FALSE	TRUE	FALSE	vConTACT3 Only
Bulk_1	k127_18382	TRUE	TRUE	TRUE	FALSE	TRUE	TRUE	TRUE	Consensus (2+ Tools)
Bulk_1	k127_18385	FALSE	FALSE	FALSE	TRUE	FALSE	TRUE	FALSE	Consensus (2+ Tools)
Bulk_1	k127_18394	TRUE	FALSE	FALSE	FALSE	FALSE	FALSE	FALSE	geNomad Only
Bulk_1	k127_18410	FALSE	FALSE	FALSE	FALSE	FALSE	TRUE	FALSE	vConTACT3 Only
Bulk_1	k127_18412	FALSE	FALSE	FALSE	FALSE	FALSE	TRUE	FALSE	vConTACT3 Only
Bulk_1	k127_18414	FALSE	FALSE	FALSE	FALSE	FALSE	TRUE	FALSE	vConTACT3 Only
Bulk_1	k127_18420	FALSE	FALSE	FALSE	TRUE	FALSE	FALSE	FALSE	DeepVirFinder Only
Bulk_1	k127_18423	FALSE	FALSE	FALSE	FALSE	FALSE	TRUE	FALSE	vConTACT3 Only
Bulk_1	k127_18452	FALSE	FALSE	FALSE	TRUE	FALSE	TRUE	TRUE	Consensus (2+ Tools)
Bulk_1	k127_18466	TRUE	FALSE	FALSE	TRUE	TRUE	FALSE	FALSE	Consensus (2+ Tools)
Bulk_1	k127_18470	FALSE	FALSE	FALSE	TRUE	TRUE	FALSE	FALSE	Consensus (2+ Tools)
Bulk_1	k127_1848	FALSE	FALSE	FALSE	TRUE	FALSE	FALSE	FALSE	DeepVirFinder Only
Bulk_1	k127_18482	FALSE	FALSE	FALSE	FALSE	FALSE	TRUE	FALSE	vConTACT3 Only
Bulk_1	k127_18486	FALSE	FALSE	FALSE	FALSE	FALSE	FALSE	TRUE	TransGINmer Only
Bulk_1	k127_18488	FALSE	FALSE	FALSE	FALSE	FALSE	TRUE	FALSE	vConTACT3 Only
Bulk_1	k127_18493	FALSE	FALSE	FALSE	FALSE	FALSE	TRUE	TRUE	Consensus (2+ Tools)
Bulk_1	k127_18500	TRUE	FALSE	FALSE	TRUE	FALSE	FALSE	TRUE	Consensus (2+ Tools)
Bulk_1	k127_18524	FALSE	FALSE	FALSE	FALSE	FALSE	TRUE	FALSE	vConTACT3 Only
Bulk_1	k127_18531	TRUE	FALSE	FALSE	FALSE	TRUE	FALSE	FALSE	Consensus (2+ Tools)
Bulk_1	k127_18535	FALSE	FALSE	FALSE	FALSE	FALSE	TRUE	FALSE	vConTACT3 Only
Bulk_1	k127_18577	FALSE	FALSE	FALSE	FALSE	FALSE	TRUE	FALSE	vConTACT3 Only
Bulk_1	k127_18580	FALSE	FALSE	FALSE	FALSE	TRUE	TRUE	FALSE	Consensus (2+ Tools)
Bulk_1	k127_18581	FALSE	FALSE	FALSE	FALSE	FALSE	TRUE	FALSE	vConTACT3 Only
Bulk_1	k127_186	FALSE	FALSE	FALSE	TRUE	TRUE	TRUE	FALSE	Consensus (2+ Tools)
Bulk_1	k127_18611	TRUE	TRUE	TRUE	FALSE	FALSE	TRUE	FALSE	Consensus (2+ Tools)
Bulk_1	k127_18613	FALSE	FALSE	FALSE	FALSE	FALSE	FALSE	TRUE	TransGINmer Only
Bulk_1	k127_18622	FALSE	FALSE	FALSE	FALSE	FALSE	TRUE	FALSE	vConTACT3 Only
Bulk_1	k127_18624	FALSE	FALSE	FALSE	FALSE	FALSE	FALSE	TRUE	TransGINmer Only
Bulk_1	k127_18626	FALSE	FALSE	FALSE	FALSE	FALSE	TRUE	FALSE	vConTACT3 Only
Bulk_1	k127_18634	FALSE	FALSE	FALSE	TRUE	TRUE	FALSE	FALSE	Consensus (2+ Tools)
Bulk_1	k127_18642	FALSE	FALSE	FALSE	FALSE	FALSE	TRUE	FALSE	vConTACT3 Only
Bulk_1	k127_18647	FALSE	FALSE	FALSE	TRUE	TRUE	FALSE	FALSE	Consensus (2+ Tools)
Bulk_1	k127_18659	FALSE	FALSE	FALSE	FALSE	FALSE	TRUE	TRUE	Consensus (2+ Tools)
Bulk_1	k127_18666	FALSE	FALSE	FALSE	FALSE	FALSE	FALSE	TRUE	TransGINmer Only
Bulk_1	k127_18679	TRUE	FALSE	FALSE	TRUE	FALSE	TRUE	FALSE	Consensus (2+ Tools)
Bulk_1	k127_1868	FALSE	FALSE	FALSE	FALSE	FALSE	TRUE	FALSE	vConTACT3 Only
Bulk_1	k127_18689	FALSE	FALSE	FALSE	FALSE	FALSE	TRUE	TRUE	Consensus (2+ Tools)
Bulk_1	k127_18697	FALSE	FALSE	FALSE	FALSE	FALSE	FALSE	TRUE	TransGINmer Only
Bulk_1	k127_18698	FALSE	FALSE	FALSE	FALSE	FALSE	TRUE	FALSE	vConTACT3 Only
Bulk_1	k127_18699	TRUE	FALSE	FALSE	FALSE	FALSE	FALSE	FALSE	geNomad Only
Bulk_1	k127_1870	FALSE	FALSE	FALSE	FALSE	TRUE	FALSE	FALSE	ViraLM Only
Bulk_1	k127_18700	TRUE	TRUE	TRUE	FALSE	FALSE	FALSE	TRUE	Consensus (2+ Tools)
Bulk_1	k127_18702	FALSE	FALSE	FALSE	FALSE	FALSE	TRUE	FALSE	vConTACT3 Only
Bulk_1	k127_18713	FALSE	FALSE	FALSE	FALSE	FALSE	FALSE	TRUE	TransGINmer Only
Bulk_1	k127_18715	TRUE	FALSE	FALSE	FALSE	FALSE	FALSE	FALSE	geNomad Only
Bulk_1	k127_18741	FALSE	FALSE	FALSE	FALSE	FALSE	TRUE	TRUE	Consensus (2+ Tools)
Bulk_1	k127_1876	TRUE	FALSE	FALSE	FALSE	FALSE	FALSE	FALSE	geNomad Only
Bulk_1	k127_18767	FALSE	FALSE	FALSE	FALSE	FALSE	TRUE	FALSE	vConTACT3 Only
Bulk_1	k127_18773	FALSE	FALSE	FALSE	TRUE	FALSE	FALSE	FALSE	DeepVirFinder Only
Bulk_1	k127_18774	FALSE	FALSE	FALSE	FALSE	FALSE	TRUE	FALSE	vConTACT3 Only
Bulk_1	k127_1878	FALSE	FALSE	FALSE	FALSE	FALSE	FALSE	TRUE	TransGINmer Only
Bulk_1	k127_18783	FALSE	FALSE	FALSE	FALSE	FALSE	TRUE	TRUE	Consensus (2+ Tools)
Bulk_1	k127_18787	FALSE	FALSE	FALSE	FALSE	FALSE	TRUE	TRUE	Consensus (2+ Tools)
Bulk_1	k127_18801	FALSE	FALSE	FALSE	TRUE	FALSE	FALSE	TRUE	Consensus (2+ Tools)
Bulk_1	k127_18803	FALSE	FALSE	FALSE	FALSE	FALSE	TRUE	FALSE	vConTACT3 Only
Bulk_1	k127_18804	TRUE	FALSE	FALSE	FALSE	FALSE	FALSE	FALSE	geNomad Only
Bulk_1	k127_18808	FALSE	FALSE	TRUE	FALSE	FALSE	FALSE	TRUE	Consensus (2+ Tools)
Bulk_1	k127_1881	FALSE	FALSE	FALSE	FALSE	FALSE	TRUE	FALSE	vConTACT3 Only
Bulk_1	k127_18813	FALSE	FALSE	FALSE	FALSE	FALSE	TRUE	TRUE	Consensus (2+ Tools)
Bulk_1	k127_1883	FALSE	FALSE	FALSE	FALSE	FALSE	FALSE	TRUE	TransGINmer Only
Bulk_1	k127_18831	FALSE	FALSE	FALSE	FALSE	FALSE	FALSE	TRUE	TransGINmer Only
Bulk_1	k127_1884	TRUE	FALSE	TRUE	FALSE	FALSE	FALSE	TRUE	Consensus (2+ Tools)
Bulk_1	k127_18847	FALSE	FALSE	FALSE	FALSE	FALSE	TRUE	TRUE	Consensus (2+ Tools)
Bulk_1	k127_18853	TRUE	FALSE	FALSE	FALSE	FALSE	TRUE	FALSE	Consensus (2+ Tools)
Bulk_1	k127_18854	FALSE	FALSE	FALSE	FALSE	FALSE	TRUE	FALSE	vConTACT3 Only
Bulk_1	k127_18855	FALSE	FALSE	FALSE	TRUE	FALSE	FALSE	FALSE	DeepVirFinder Only
Bulk_1	k127_18859	FALSE	FALSE	FALSE	FALSE	FALSE	TRUE	FALSE	vConTACT3 Only
Bulk_1	k127_18864	FALSE	FALSE	FALSE	FALSE	FALSE	TRUE	TRUE	Consensus (2+ Tools)
Bulk_1	k127_18866	FALSE	FALSE	FALSE	FALSE	FALSE	TRUE	FALSE	vConTACT3 Only
Bulk_1	k127_1887	FALSE	FALSE	FALSE	FALSE	FALSE	TRUE	TRUE	Consensus (2+ Tools)
Bulk_1	k127_18870	FALSE	FALSE	FALSE	TRUE	FALSE	TRUE	TRUE	Consensus (2+ Tools)
Bulk_1	k127_18875	TRUE	FALSE	FALSE	TRUE	TRUE	FALSE	FALSE	Consensus (2+ Tools)
Bulk_1	k127_18877	FALSE	FALSE	FALSE	FALSE	FALSE	TRUE	FALSE	vConTACT3 Only
Bulk_1	k127_18886	FALSE	FALSE	FALSE	TRUE	FALSE	FALSE	TRUE	Consensus (2+ Tools)
Bulk_1	k127_18890	FALSE	FALSE	FALSE	FALSE	FALSE	FALSE	TRUE	TransGINmer Only
Bulk_1	k127_18912	TRUE	FALSE	FALSE	TRUE	FALSE	FALSE	TRUE	Consensus (2+ Tools)
Bulk_1	k127_18914	FALSE	FALSE	FALSE	FALSE	FALSE	TRUE	FALSE	vConTACT3 Only
Bulk_1	k127_1892	FALSE	FALSE	FALSE	FALSE	FALSE	TRUE	TRUE	Consensus (2+ Tools)
Bulk_1	k127_18920	FALSE	FALSE	FALSE	FALSE	FALSE	TRUE	FALSE	vConTACT3 Only
Bulk_1	k127_18931	FALSE	FALSE	FALSE	FALSE	FALSE	TRUE	FALSE	vConTACT3 Only
Bulk_1	k127_1894	FALSE	FALSE	FALSE	FALSE	FALSE	FALSE	TRUE	TransGINmer Only
Bulk_1	k127_18941	TRUE	FALSE	TRUE	FALSE	TRUE	FALSE	TRUE	Consensus (2+ Tools)
Bulk_1	k127_18944	FALSE	FALSE	FALSE	FALSE	FALSE	TRUE	FALSE	vConTACT3 Only
Bulk_1	k127_18954	FALSE	FALSE	FALSE	FALSE	FALSE	TRUE	FALSE	vConTACT3 Only
Bulk_1	k127_18960	FALSE	FALSE	FALSE	TRUE	FALSE	FALSE	FALSE	DeepVirFinder Only
Bulk_1	k127_18968	TRUE	FALSE	FALSE	FALSE	TRUE	FALSE	FALSE	Consensus (2+ Tools)
Bulk_1	k127_18981	FALSE	FALSE	FALSE	FALSE	FALSE	TRUE	TRUE	Consensus (2+ Tools)
Bulk_1	k127_18992	FALSE	FALSE	FALSE	FALSE	FALSE	TRUE	FALSE	vConTACT3 Only
Bulk_1	k127_18993	FALSE	FALSE	FALSE	FALSE	FALSE	TRUE	FALSE	vConTACT3 Only
Bulk_1	k127_18995	FALSE	FALSE	FALSE	TRUE	FALSE	FALSE	FALSE	DeepVirFinder Only
Bulk_1	k127_19010	FALSE	FALSE	FALSE	FALSE	FALSE	FALSE	TRUE	TransGINmer Only
Bulk_1	k127_19025	FALSE	FALSE	FALSE	TRUE	FALSE	TRUE	TRUE	Consensus (2+ Tools)
Bulk_1	k127_19026	FALSE	FALSE	FALSE	FALSE	FALSE	TRUE	FALSE	vConTACT3 Only
Bulk_1	k127_19030	FALSE	FALSE	FALSE	FALSE	FALSE	TRUE	FALSE	vConTACT3 Only
Bulk_1	k127_19031	FALSE	FALSE	FALSE	TRUE	FALSE	TRUE	TRUE	Consensus (2+ Tools)
Bulk_1	k127_19033	FALSE	FALSE	FALSE	TRUE	FALSE	FALSE	FALSE	DeepVirFinder Only
Bulk_1	k127_19040	FALSE	FALSE	FALSE	TRUE	FALSE	TRUE	FALSE	Consensus (2+ Tools)
Bulk_1	k127_19050	FALSE	FALSE	FALSE	FALSE	FALSE	FALSE	TRUE	TransGINmer Only
Bulk_1	k127_19066	FALSE	FALSE	FALSE	FALSE	FALSE	TRUE	FALSE	vConTACT3 Only
Bulk_1	k127_19082	FALSE	FALSE	FALSE	FALSE	TRUE	FALSE	FALSE	ViraLM Only
Bulk_1	k127_19085	FALSE	FALSE	FALSE	TRUE	FALSE	TRUE	FALSE	Consensus (2+ Tools)
Bulk_1	k127_19090	TRUE	FALSE	FALSE	FALSE	TRUE	FALSE	TRUE	Consensus (2+ Tools)
Bulk_1	k127_19092	FALSE	FALSE	FALSE	FALSE	FALSE	TRUE	FALSE	vConTACT3 Only
Bulk_1	k127_19100	FALSE	FALSE	FALSE	FALSE	FALSE	TRUE	FALSE	vConTACT3 Only
Bulk_1	k127_19117	FALSE	FALSE	FALSE	TRUE	FALSE	TRUE	FALSE	Consensus (2+ Tools)
Bulk_1	k127_1912	FALSE	FALSE	FALSE	FALSE	FALSE	FALSE	TRUE	TransGINmer Only
Bulk_1	k127_19139	FALSE	FALSE	FALSE	TRUE	FALSE	FALSE	FALSE	DeepVirFinder Only
Bulk_1	k127_19142	TRUE	FALSE	FALSE	FALSE	TRUE	FALSE	FALSE	Consensus (2+ Tools)
Bulk_1	k127_19149	TRUE	FALSE	FALSE	FALSE	TRUE	FALSE	FALSE	Consensus (2+ Tools)
Bulk_1	k127_1915	FALSE	FALSE	FALSE	FALSE	FALSE	TRUE	FALSE	vConTACT3 Only
Bulk_1	k127_19153	FALSE	FALSE	FALSE	FALSE	FALSE	TRUE	FALSE	vConTACT3 Only
Bulk_1	k127_19159	FALSE	FALSE	FALSE	TRUE	FALSE	FALSE	FALSE	DeepVirFinder Only
Bulk_1	k127_19165	FALSE	FALSE	FALSE	FALSE	FALSE	TRUE	TRUE	Consensus (2+ Tools)
Bulk_1	k127_19171	FALSE	FALSE	FALSE	TRUE	FALSE	FALSE	TRUE	Consensus (2+ Tools)
Bulk_1	k127_19173	FALSE	FALSE	FALSE	FALSE	FALSE	TRUE	TRUE	Consensus (2+ Tools)
Bulk_1	k127_19181	FALSE	FALSE	FALSE	FALSE	TRUE	TRUE	FALSE	Consensus (2+ Tools)
Bulk_1	k127_19183	FALSE	FALSE	FALSE	FALSE	FALSE	FALSE	TRUE	TransGINmer Only
Bulk_1	k127_19184	FALSE	FALSE	FALSE	TRUE	FALSE	TRUE	FALSE	Consensus (2+ Tools)
Bulk_1	k127_19208	FALSE	FALSE	FALSE	TRUE	FALSE	FALSE	FALSE	DeepVirFinder Only
Bulk_1	k127_19209	TRUE	FALSE	FALSE	FALSE	FALSE	FALSE	FALSE	geNomad Only
Bulk_1	k127_19210	TRUE	FALSE	FALSE	FALSE	FALSE	FALSE	FALSE	geNomad Only
Bulk_1	k127_19211	FALSE	FALSE	FALSE	FALSE	FALSE	TRUE	TRUE	Consensus (2+ Tools)
Bulk_1	k127_19213	FALSE	FALSE	FALSE	FALSE	TRUE	FALSE	FALSE	ViraLM Only
Bulk_1	k127_19216	FALSE	FALSE	FALSE	FALSE	FALSE	TRUE	FALSE	vConTACT3 Only
Bulk_1	k127_1922	FALSE	FALSE	FALSE	FALSE	FALSE	TRUE	FALSE	vConTACT3 Only
Bulk_1	k127_19227	FALSE	FALSE	FALSE	FALSE	FALSE	TRUE	FALSE	vConTACT3 Only
Bulk_1	k127_19233	FALSE	FALSE	FALSE	FALSE	FALSE	FALSE	TRUE	TransGINmer Only
Bulk_1	k127_19240	TRUE	FALSE	FALSE	FALSE	FALSE	FALSE	TRUE	Consensus (2+ Tools)
Bulk_1	k127_19252	FALSE	FALSE	FALSE	TRUE	FALSE	TRUE	TRUE	Consensus (2+ Tools)
Bulk_1	k127_19255	FALSE	FALSE	FALSE	TRUE	FALSE	FALSE	TRUE	Consensus (2+ Tools)
Bulk_1	k127_19260	FALSE	FALSE	FALSE	FALSE	FALSE	FALSE	TRUE	TransGINmer Only
Bulk_1	k127_19294	FALSE	FALSE	FALSE	FALSE	FALSE	FALSE	TRUE	TransGINmer Only
Bulk_1	k127_19301	FALSE	FALSE	FALSE	FALSE	FALSE	TRUE	TRUE	Consensus (2+ Tools)
Bulk_1	k127_19306	FALSE	FALSE	FALSE	TRUE	FALSE	FALSE	FALSE	DeepVirFinder Only
Bulk_1	k127_19307	FALSE	FALSE	FALSE	FALSE	FALSE	FALSE	TRUE	TransGINmer Only
Bulk_1	k127_19308	TRUE	FALSE	FALSE	TRUE	TRUE	FALSE	TRUE	Consensus (2+ Tools)
Bulk_1	k127_1931	FALSE	FALSE	FALSE	FALSE	FALSE	FALSE	TRUE	TransGINmer Only
Bulk_1	k127_19319	FALSE	FALSE	FALSE	FALSE	FALSE	TRUE	FALSE	vConTACT3 Only
Bulk_1	k127_19322	FALSE	FALSE	FALSE	TRUE	FALSE	TRUE	FALSE	Consensus (2+ Tools)
Bulk_1	k127_19330	FALSE	FALSE	FALSE	TRUE	FALSE	TRUE	FALSE	Consensus (2+ Tools)
Bulk_1	k127_19343	FALSE	FALSE	FALSE	TRUE	FALSE	FALSE	FALSE	DeepVirFinder Only
Bulk_1	k127_19345	TRUE	FALSE	FALSE	TRUE	TRUE	FALSE	TRUE	Consensus (2+ Tools)
Bulk_1	k127_19346	TRUE	FALSE	FALSE	TRUE	TRUE	FALSE	TRUE	Consensus (2+ Tools)
Bulk_1	k127_19350	FALSE	FALSE	FALSE	TRUE	FALSE	TRUE	TRUE	Consensus (2+ Tools)
Bulk_1	k127_19360	FALSE	FALSE	FALSE	FALSE	FALSE	TRUE	FALSE	vConTACT3 Only
Bulk_1	k127_19367	FALSE	FALSE	FALSE	FALSE	FALSE	FALSE	TRUE	TransGINmer Only
Bulk_1	k127_19374	FALSE	FALSE	FALSE	FALSE	FALSE	TRUE	FALSE	vConTACT3 Only
Bulk_1	k127_19382	TRUE	FALSE	FALSE	TRUE	FALSE	FALSE	TRUE	Consensus (2+ Tools)
Bulk_1	k127_19399	FALSE	FALSE	FALSE	TRUE	TRUE	TRUE	FALSE	Consensus (2+ Tools)
Bulk_1	k127_194	FALSE	FALSE	FALSE	FALSE	FALSE	FALSE	TRUE	TransGINmer Only
Bulk_1	k127_19403	FALSE	FALSE	FALSE	FALSE	FALSE	FALSE	TRUE	TransGINmer Only
Bulk_1	k127_19407	FALSE	FALSE	FALSE	TRUE	FALSE	FALSE	TRUE	Consensus (2+ Tools)
Bulk_1	k127_19409	FALSE	FALSE	FALSE	FALSE	TRUE	FALSE	FALSE	ViraLM Only
Bulk_1	k127_19420	FALSE	FALSE	FALSE	FALSE	TRUE	FALSE	FALSE	ViraLM Only
Bulk_1	k127_19424	FALSE	FALSE	FALSE	TRUE	FALSE	FALSE	TRUE	Consensus (2+ Tools)
Bulk_1	k127_19425	FALSE	FALSE	FALSE	FALSE	FALSE	TRUE	FALSE	vConTACT3 Only
Bulk_1	k127_19426	FALSE	FALSE	FALSE	TRUE	TRUE	FALSE	TRUE	Consensus (2+ Tools)
Bulk_1	k127_19432	FALSE	FALSE	FALSE	FALSE	FALSE	TRUE	TRUE	Consensus (2+ Tools)
Bulk_1	k127_19437	FALSE	FALSE	FALSE	FALSE	FALSE	TRUE	FALSE	vConTACT3 Only
Bulk_1	k127_19439	FALSE	FALSE	FALSE	FALSE	FALSE	TRUE	FALSE	vConTACT3 Only
Bulk_1	k127_19444	FALSE	FALSE	FALSE	FALSE	FALSE	FALSE	TRUE	TransGINmer Only
Bulk_1	k127_19464	FALSE	FALSE	FALSE	FALSE	FALSE	TRUE	TRUE	Consensus (2+ Tools)
Bulk_1	k127_19480	FALSE	FALSE	FALSE	FALSE	FALSE	TRUE	FALSE	vConTACT3 Only
Bulk_1	k127_19481	FALSE	FALSE	FALSE	FALSE	FALSE	FALSE	TRUE	TransGINmer Only
Bulk_1	k127_19483	FALSE	FALSE	FALSE	FALSE	FALSE	FALSE	TRUE	TransGINmer Only
Bulk_1	k127_19488	FALSE	FALSE	FALSE	FALSE	FALSE	TRUE	TRUE	Consensus (2+ Tools)
Bulk_1	k127_19496	TRUE	FALSE	FALSE	FALSE	FALSE	TRUE	TRUE	Consensus (2+ Tools)
Bulk_1	k127_1950	FALSE	FALSE	FALSE	TRUE	TRUE	FALSE	TRUE	Consensus (2+ Tools)
Bulk_1	k127_19503	TRUE	FALSE	FALSE	TRUE	FALSE	FALSE	TRUE	Consensus (2+ Tools)
Bulk_1	k127_19508	FALSE	FALSE	FALSE	FALSE	FALSE	TRUE	FALSE	vConTACT3 Only
Bulk_1	k127_19528	TRUE	FALSE	FALSE	FALSE	FALSE	FALSE	FALSE	geNomad Only
Bulk_1	k127_19529	FALSE	FALSE	FALSE	FALSE	FALSE	FALSE	TRUE	TransGINmer Only
Bulk_1	k127_19534	FALSE	FALSE	FALSE	FALSE	FALSE	TRUE	FALSE	vConTACT3 Only
Bulk_1	k127_1954	FALSE	FALSE	FALSE	FALSE	FALSE	FALSE	TRUE	TransGINmer Only
Bulk_1	k127_19540	FALSE	FALSE	FALSE	FALSE	FALSE	TRUE	FALSE	vConTACT3 Only
Bulk_1	k127_19541	FALSE	FALSE	FALSE	TRUE	FALSE	TRUE	TRUE	Consensus (2+ Tools)
Bulk_1	k127_19549	TRUE	FALSE	FALSE	FALSE	FALSE	FALSE	FALSE	geNomad Only
Bulk_1	k127_19570	FALSE	FALSE	FALSE	TRUE	TRUE	TRUE	TRUE	Consensus (2+ Tools)
Bulk_1	k127_19583	FALSE	FALSE	FALSE	TRUE	FALSE	TRUE	FALSE	Consensus (2+ Tools)
Bulk_1	k127_19589	FALSE	FALSE	FALSE	FALSE	TRUE	TRUE	FALSE	Consensus (2+ Tools)
Bulk_1	k127_19590	FALSE	FALSE	FALSE	FALSE	FALSE	TRUE	FALSE	vConTACT3 Only
Bulk_1	k127_19599	FALSE	FALSE	FALSE	TRUE	FALSE	FALSE	FALSE	DeepVirFinder Only
Bulk_1	k127_19600	FALSE	FALSE	FALSE	TRUE	FALSE	FALSE	FALSE	DeepVirFinder Only
Bulk_1	k127_19610	FALSE	FALSE	FALSE	FALSE	FALSE	TRUE	FALSE	vConTACT3 Only
Bulk_1	k127_19619	TRUE	FALSE	FALSE	FALSE	FALSE	TRUE	FALSE	Consensus (2+ Tools)
Bulk_1	k127_19621	FALSE	FALSE	FALSE	TRUE	FALSE	FALSE	FALSE	DeepVirFinder Only
Bulk_1	k127_19631	FALSE	FALSE	FALSE	FALSE	FALSE	TRUE	FALSE	vConTACT3 Only
Bulk_1	k127_19646	FALSE	FALSE	FALSE	FALSE	TRUE	TRUE	FALSE	Consensus (2+ Tools)
Bulk_1	k127_19655	FALSE	FALSE	FALSE	FALSE	FALSE	FALSE	TRUE	TransGINmer Only
Bulk_1	k127_19659	FALSE	FALSE	FALSE	TRUE	FALSE	FALSE	FALSE	DeepVirFinder Only
Bulk_1	k127_19662	FALSE	FALSE	FALSE	TRUE	FALSE	TRUE	FALSE	Consensus (2+ Tools)
Bulk_1	k127_19673	FALSE	FALSE	FALSE	FALSE	FALSE	TRUE	FALSE	vConTACT3 Only
Bulk_1	k127_19676	FALSE	FALSE	FALSE	FALSE	FALSE	FALSE	TRUE	TransGINmer Only
Bulk_1	k127_19686	FALSE	FALSE	FALSE	FALSE	TRUE	FALSE	TRUE	Consensus (2+ Tools)
Bulk_1	k127_19687	FALSE	FALSE	FALSE	FALSE	FALSE	TRUE	TRUE	Consensus (2+ Tools)
Bulk_1	k127_19689	FALSE	FALSE	FALSE	FALSE	FALSE	TRUE	TRUE	Consensus (2+ Tools)
Bulk_1	k127_19694	FALSE	FALSE	FALSE	FALSE	FALSE	TRUE	TRUE	Consensus (2+ Tools)
Bulk_1	k127_19702	FALSE	FALSE	FALSE	FALSE	FALSE	FALSE	TRUE	TransGINmer Only
Bulk_1	k127_19713	FALSE	FALSE	FALSE	FALSE	FALSE	TRUE	FALSE	vConTACT3 Only
Bulk_1	k127_19715	TRUE	FALSE	FALSE	TRUE	FALSE	FALSE	FALSE	Consensus (2+ Tools)
Bulk_1	k127_19719	FALSE	FALSE	FALSE	FALSE	FALSE	FALSE	TRUE	TransGINmer Only
Bulk_1	k127_19722	TRUE	FALSE	FALSE	TRUE	FALSE	FALSE	FALSE	Consensus (2+ Tools)
Bulk_1	k127_19725	FALSE	FALSE	FALSE	FALSE	FALSE	TRUE	TRUE	Consensus (2+ Tools)
Bulk_1	k127_19734	FALSE	FALSE	FALSE	TRUE	FALSE	TRUE	TRUE	Consensus (2+ Tools)
Bulk_1	k127_19738	FALSE	FALSE	FALSE	FALSE	FALSE	TRUE	FALSE	vConTACT3 Only
Bulk_1	k127_1974	FALSE	FALSE	FALSE	FALSE	FALSE	FALSE	TRUE	TransGINmer Only
Bulk_1	k127_19755	FALSE	FALSE	FALSE	TRUE	FALSE	FALSE	FALSE	DeepVirFinder Only
Bulk_1	k127_19759	FALSE	FALSE	FALSE	FALSE	FALSE	TRUE	FALSE	vConTACT3 Only
Bulk_1	k127_19764	FALSE	FALSE	FALSE	TRUE	FALSE	TRUE	FALSE	Consensus (2+ Tools)
Bulk_1	k127_19768	FALSE	FALSE	FALSE	TRUE	FALSE	FALSE	FALSE	DeepVirFinder Only
Bulk_1	k127_19769	FALSE	FALSE	FALSE	FALSE	FALSE	TRUE	TRUE	Consensus (2+ Tools)
Bulk_1	k127_19775	FALSE	FALSE	FALSE	FALSE	FALSE	FALSE	TRUE	TransGINmer Only
Bulk_1	k127_19777	FALSE	FALSE	FALSE	TRUE	FALSE	TRUE	FALSE	Consensus (2+ Tools)
Bulk_1	k127_19780	FALSE	FALSE	FALSE	FALSE	FALSE	FALSE	TRUE	TransGINmer Only
Bulk_1	k127_1979	FALSE	FALSE	FALSE	FALSE	FALSE	TRUE	FALSE	vConTACT3 Only
Bulk_1	k127_1980	FALSE	FALSE	FALSE	FALSE	FALSE	FALSE	TRUE	TransGINmer Only
Bulk_1	k127_19804	FALSE	FALSE	FALSE	FALSE	TRUE	FALSE	TRUE	Consensus (2+ Tools)
Bulk_1	k127_19812	FALSE	FALSE	FALSE	FALSE	FALSE	TRUE	FALSE	vConTACT3 Only
Bulk_1	k127_19830	FALSE	FALSE	FALSE	FALSE	FALSE	FALSE	TRUE	TransGINmer Only
Bulk_1	k127_19831	FALSE	FALSE	FALSE	FALSE	FALSE	TRUE	FALSE	vConTACT3 Only
Bulk_1	k127_19832	FALSE	FALSE	FALSE	TRUE	FALSE	FALSE	TRUE	Consensus (2+ Tools)
Bulk_1	k127_1984	FALSE	FALSE	FALSE	FALSE	FALSE	TRUE	FALSE	vConTACT3 Only
Bulk_1	k127_19844	FALSE	FALSE	FALSE	FALSE	FALSE	TRUE	FALSE	vConTACT3 Only
Bulk_1	k127_19857	FALSE	FALSE	FALSE	TRUE	FALSE	FALSE	TRUE	Consensus (2+ Tools)
Bulk_1	k127_19860	FALSE	FALSE	FALSE	FALSE	TRUE	TRUE	FALSE	Consensus (2+ Tools)
Bulk_1	k127_19862	FALSE	FALSE	FALSE	TRUE	FALSE	TRUE	TRUE	Consensus (2+ Tools)
Bulk_1	k127_19863	FALSE	FALSE	FALSE	FALSE	FALSE	TRUE	TRUE	Consensus (2+ Tools)
Bulk_1	k127_19869	FALSE	FALSE	FALSE	FALSE	FALSE	FALSE	TRUE	TransGINmer Only
Bulk_1	k127_1988	TRUE	FALSE	FALSE	TRUE	FALSE	FALSE	FALSE	Consensus (2+ Tools)
Bulk_1	k127_19882	FALSE	FALSE	FALSE	FALSE	FALSE	TRUE	TRUE	Consensus (2+ Tools)
Bulk_1	k127_19891	FALSE	FALSE	FALSE	TRUE	FALSE	TRUE	FALSE	Consensus (2+ Tools)
Bulk_1	k127_19897	FALSE	FALSE	FALSE	FALSE	FALSE	TRUE	FALSE	vConTACT3 Only
Bulk_1	k127_19904	FALSE	FALSE	FALSE	FALSE	FALSE	FALSE	TRUE	TransGINmer Only
Bulk_1	k127_19925	FALSE	FALSE	FALSE	FALSE	FALSE	TRUE	FALSE	vConTACT3 Only
Bulk_1	k127_19926	FALSE	FALSE	FALSE	TRUE	FALSE	FALSE	TRUE	Consensus (2+ Tools)
Bulk_1	k127_19927	FALSE	FALSE	FALSE	FALSE	FALSE	TRUE	FALSE	vConTACT3 Only
Bulk_1	k127_19939	FALSE	FALSE	FALSE	TRUE	FALSE	FALSE	TRUE	Consensus (2+ Tools)
Bulk_1	k127_19948	FALSE	FALSE	FALSE	TRUE	FALSE	FALSE	TRUE	Consensus (2+ Tools)
Bulk_1	k127_19950	FALSE	FALSE	FALSE	TRUE	FALSE	TRUE	TRUE	Consensus (2+ Tools)
Bulk_1	k127_19963	FALSE	FALSE	FALSE	FALSE	FALSE	TRUE	FALSE	vConTACT3 Only
Bulk_1	k127_19974	FALSE	FALSE	FALSE	TRUE	FALSE	TRUE	TRUE	Consensus (2+ Tools)
Bulk_1	k127_19981	FALSE	FALSE	FALSE	FALSE	FALSE	TRUE	FALSE	vConTACT3 Only
Bulk_1	k127_19989	FALSE	FALSE	FALSE	TRUE	FALSE	TRUE	TRUE	Consensus (2+ Tools)
Bulk_1	k127_19996	FALSE	FALSE	FALSE	TRUE	FALSE	TRUE	TRUE	Consensus (2+ Tools)
Bulk_1	k127_20006	TRUE	FALSE	FALSE	FALSE	FALSE	FALSE	FALSE	geNomad Only
Bulk_1	k127_20008	FALSE	FALSE	FALSE	FALSE	FALSE	FALSE	TRUE	TransGINmer Only
Bulk_1	k127_20009	FALSE	FALSE	FALSE	FALSE	FALSE	TRUE	TRUE	Consensus (2+ Tools)
Bulk_1	k127_20022	FALSE	FALSE	FALSE	FALSE	FALSE	FALSE	TRUE	TransGINmer Only
Bulk_1	k127_20024	FALSE	FALSE	FALSE	FALSE	FALSE	TRUE	FALSE	vConTACT3 Only
Bulk_1	k127_20030	FALSE	FALSE	FALSE	FALSE	FALSE	TRUE	FALSE	vConTACT3 Only
Bulk_1	k127_20037	FALSE	FALSE	FALSE	FALSE	FALSE	TRUE	FALSE	vConTACT3 Only
Bulk_1	k127_20051	FALSE	FALSE	FALSE	TRUE	FALSE	TRUE	TRUE	Consensus (2+ Tools)
Bulk_1	k127_20052	TRUE	FALSE	FALSE	TRUE	TRUE	FALSE	TRUE	Consensus (2+ Tools)
Bulk_1	k127_20064	FALSE	FALSE	FALSE	FALSE	FALSE	TRUE	FALSE	vConTACT3 Only
Bulk_1	k127_20070	FALSE	FALSE	FALSE	FALSE	FALSE	TRUE	FALSE	vConTACT3 Only
Bulk_1	k127_20073	FALSE	FALSE	FALSE	TRUE	FALSE	FALSE	FALSE	DeepVirFinder Only
Bulk_1	k127_20098	FALSE	FALSE	FALSE	FALSE	FALSE	TRUE	FALSE	vConTACT3 Only
Bulk_1	k127_20106	TRUE	FALSE	FALSE	FALSE	FALSE	FALSE	FALSE	geNomad Only
Bulk_1	k127_20110	FALSE	FALSE	FALSE	FALSE	FALSE	TRUE	FALSE	vConTACT3 Only
Bulk_1	k127_2012	FALSE	FALSE	FALSE	FALSE	FALSE	TRUE	FALSE	vConTACT3 Only
Bulk_1	k127_20123	FALSE	FALSE	FALSE	TRUE	FALSE	FALSE	FALSE	DeepVirFinder Only
Bulk_1	k127_20136	FALSE	FALSE	FALSE	TRUE	FALSE	TRUE	FALSE	Consensus (2+ Tools)
Bulk_1	k127_20139	TRUE	FALSE	FALSE	FALSE	TRUE	FALSE	FALSE	Consensus (2+ Tools)
Bulk_1	k127_2014	FALSE	FALSE	FALSE	FALSE	FALSE	TRUE	FALSE	vConTACT3 Only
Bulk_1	k127_20145	FALSE	FALSE	FALSE	FALSE	FALSE	TRUE	FALSE	vConTACT3 Only
Bulk_1	k127_20146	FALSE	FALSE	FALSE	FALSE	FALSE	TRUE	FALSE	vConTACT3 Only
Bulk_1	k127_20159	TRUE	FALSE	FALSE	FALSE	FALSE	FALSE	FALSE	geNomad Only
Bulk_1	k127_20178	TRUE	FALSE	FALSE	TRUE	FALSE	TRUE	TRUE	Consensus (2+ Tools)
Bulk_1	k127_2018	FALSE	FALSE	FALSE	FALSE	FALSE	FALSE	TRUE	TransGINmer Only
Bulk_1	k127_20182	FALSE	FALSE	TRUE	FALSE	FALSE	FALSE	TRUE	Consensus (2+ Tools)
Bulk_1	k127_20188	FALSE	FALSE	FALSE	TRUE	FALSE	FALSE	FALSE	DeepVirFinder Only
Bulk_1	k127_20190	FALSE	FALSE	FALSE	FALSE	FALSE	FALSE	TRUE	TransGINmer Only
Bulk_1	k127_20193	TRUE	FALSE	FALSE	FALSE	TRUE	FALSE	TRUE	Consensus (2+ Tools)
Bulk_1	k127_2020	FALSE	FALSE	FALSE	FALSE	FALSE	TRUE	TRUE	Consensus (2+ Tools)
Bulk_1	k127_20202	FALSE	FALSE	FALSE	FALSE	FALSE	TRUE	FALSE	vConTACT3 Only
Bulk_1	k127_20209	FALSE	FALSE	FALSE	FALSE	FALSE	TRUE	FALSE	vConTACT3 Only
Bulk_1	k127_20213	FALSE	FALSE	FALSE	FALSE	FALSE	FALSE	TRUE	TransGINmer Only
Bulk_1	k127_20218	TRUE	FALSE	FALSE	TRUE	FALSE	FALSE	TRUE	Consensus (2+ Tools)
Bulk_1	k127_2022	TRUE	FALSE	FALSE	FALSE	FALSE	TRUE	FALSE	Consensus (2+ Tools)
Bulk_1	k127_20222	FALSE	FALSE	FALSE	FALSE	FALSE	TRUE	FALSE	vConTACT3 Only
Bulk_1	k127_20262	FALSE	FALSE	FALSE	FALSE	FALSE	FALSE	TRUE	TransGINmer Only
Bulk_1	k127_2027	TRUE	FALSE	FALSE	TRUE	TRUE	FALSE	TRUE	Consensus (2+ Tools)
Bulk_1	k127_20272	FALSE	FALSE	FALSE	TRUE	FALSE	FALSE	TRUE	Consensus (2+ Tools)
Bulk_1	k127_20273	FALSE	FALSE	FALSE	FALSE	FALSE	TRUE	FALSE	vConTACT3 Only
Bulk_1	k127_20284	FALSE	FALSE	FALSE	FALSE	FALSE	FALSE	TRUE	TransGINmer Only
Bulk_1	k127_20285	FALSE	FALSE	FALSE	FALSE	FALSE	TRUE	FALSE	vConTACT3 Only
Bulk_1	k127_2031	FALSE	FALSE	FALSE	TRUE	FALSE	TRUE	FALSE	Consensus (2+ Tools)
Bulk_1	k127_20323	FALSE	FALSE	FALSE	FALSE	FALSE	TRUE	FALSE	vConTACT3 Only
Bulk_1	k127_20337	FALSE	FALSE	FALSE	FALSE	TRUE	FALSE	TRUE	Consensus (2+ Tools)
Bulk_1	k127_2034	FALSE	FALSE	FALSE	FALSE	FALSE	FALSE	TRUE	TransGINmer Only
Bulk_1	k127_20348	FALSE	FALSE	FALSE	FALSE	FALSE	FALSE	TRUE	TransGINmer Only
Bulk_1	k127_2035	FALSE	FALSE	FALSE	TRUE	FALSE	FALSE	TRUE	Consensus (2+ Tools)
Bulk_1	k127_20352	TRUE	FALSE	FALSE	FALSE	TRUE	FALSE	FALSE	Consensus (2+ Tools)
Bulk_1	k127_20364	FALSE	FALSE	FALSE	FALSE	FALSE	TRUE	FALSE	vConTACT3 Only
Bulk_1	k127_20369	FALSE	FALSE	FALSE	TRUE	FALSE	FALSE	TRUE	Consensus (2+ Tools)
Bulk_1	k127_2038	FALSE	FALSE	FALSE	FALSE	FALSE	FALSE	TRUE	TransGINmer Only
Bulk_1	k127_20395	FALSE	FALSE	FALSE	TRUE	FALSE	FALSE	TRUE	Consensus (2+ Tools)
Bulk_1	k127_20407	FALSE	FALSE	FALSE	FALSE	FALSE	FALSE	TRUE	TransGINmer Only
Bulk_1	k127_20418	FALSE	FALSE	FALSE	FALSE	FALSE	TRUE	TRUE	Consensus (2+ Tools)
Bulk_1	k127_20419	FALSE	FALSE	FALSE	FALSE	FALSE	TRUE	FALSE	vConTACT3 Only
Bulk_1	k127_2044	FALSE	FALSE	FALSE	FALSE	FALSE	FALSE	TRUE	TransGINmer Only
Bulk_1	k127_20445	FALSE	FALSE	FALSE	FALSE	FALSE	TRUE	FALSE	vConTACT3 Only
Bulk_1	k127_20449	FALSE	FALSE	FALSE	FALSE	FALSE	FALSE	TRUE	TransGINmer Only
Bulk_1	k127_20456	FALSE	FALSE	FALSE	FALSE	FALSE	TRUE	FALSE	vConTACT3 Only
Bulk_1	k127_2048	FALSE	FALSE	FALSE	FALSE	FALSE	FALSE	TRUE	TransGINmer Only
Bulk_1	k127_20487	FALSE	FALSE	FALSE	FALSE	TRUE	FALSE	TRUE	Consensus (2+ Tools)
Bulk_1	k127_20492	FALSE	FALSE	FALSE	FALSE	FALSE	TRUE	FALSE	vConTACT3 Only
Bulk_1	k127_20493	FALSE	FALSE	FALSE	FALSE	FALSE	FALSE	TRUE	TransGINmer Only
Bulk_1	k127_20504	TRUE	FALSE	FALSE	FALSE	FALSE	TRUE	FALSE	Consensus (2+ Tools)
Bulk_1	k127_20513	FALSE	FALSE	FALSE	FALSE	FALSE	TRUE	FALSE	vConTACT3 Only
Bulk_1	k127_2053	TRUE	FALSE	FALSE	FALSE	FALSE	TRUE	FALSE	Consensus (2+ Tools)
Bulk_1	k127_20530	FALSE	FALSE	FALSE	TRUE	FALSE	TRUE	FALSE	Consensus (2+ Tools)
Bulk_1	k127_20537	FALSE	FALSE	FALSE	FALSE	FALSE	FALSE	TRUE	TransGINmer Only
Bulk_1	k127_20538	TRUE	TRUE	TRUE	FALSE	TRUE	TRUE	TRUE	Consensus (2+ Tools)
Bulk_1	k127_20546	FALSE	FALSE	FALSE	FALSE	FALSE	FALSE	TRUE	TransGINmer Only
Bulk_1	k127_20550	FALSE	FALSE	FALSE	FALSE	FALSE	TRUE	TRUE	Consensus (2+ Tools)
Bulk_1	k127_20562	FALSE	FALSE	TRUE	FALSE	FALSE	FALSE	FALSE	CheckV Only
Bulk_1	k127_20565	FALSE	FALSE	FALSE	FALSE	FALSE	TRUE	TRUE	Consensus (2+ Tools)
Bulk_1	k127_20566	FALSE	FALSE	FALSE	FALSE	TRUE	FALSE	TRUE	Consensus (2+ Tools)
Bulk_1	k127_20567	FALSE	FALSE	FALSE	TRUE	FALSE	TRUE	TRUE	Consensus (2+ Tools)
Bulk_1	k127_20573	TRUE	TRUE	TRUE	TRUE	FALSE	FALSE	FALSE	Consensus (2+ Tools)
Bulk_1	k127_20576	TRUE	FALSE	FALSE	TRUE	TRUE	FALSE	TRUE	Consensus (2+ Tools)
Bulk_1	k127_20584	FALSE	FALSE	FALSE	TRUE	FALSE	TRUE	FALSE	Consensus (2+ Tools)
Bulk_1	k127_20588	FALSE	FALSE	FALSE	TRUE	FALSE	FALSE	TRUE	Consensus (2+ Tools)
Bulk_1	k127_20592	FALSE	FALSE	FALSE	FALSE	FALSE	TRUE	TRUE	Consensus (2+ Tools)
Bulk_1	k127_20594	FALSE	FALSE	FALSE	FALSE	FALSE	TRUE	TRUE	Consensus (2+ Tools)
Bulk_1	k127_20595	FALSE	FALSE	FALSE	TRUE	FALSE	TRUE	FALSE	Consensus (2+ Tools)
Bulk_1	k127_20621	FALSE	FALSE	FALSE	FALSE	FALSE	TRUE	TRUE	Consensus (2+ Tools)
Bulk_1	k127_20624	FALSE	FALSE	FALSE	FALSE	FALSE	TRUE	FALSE	vConTACT3 Only
Bulk_1	k127_20629	FALSE	FALSE	FALSE	FALSE	FALSE	FALSE	TRUE	TransGINmer Only
Bulk_1	k127_2065	FALSE	FALSE	FALSE	FALSE	FALSE	TRUE	FALSE	vConTACT3 Only
Bulk_1	k127_20650	FALSE	FALSE	FALSE	FALSE	FALSE	FALSE	TRUE	TransGINmer Only
Bulk_1	k127_20663	FALSE	FALSE	FALSE	TRUE	FALSE	FALSE	FALSE	DeepVirFinder Only
Bulk_1	k127_20680	FALSE	FALSE	FALSE	FALSE	FALSE	TRUE	FALSE	vConTACT3 Only
Bulk_1	k127_20685	FALSE	FALSE	FALSE	FALSE	TRUE	TRUE	FALSE	Consensus (2+ Tools)
Bulk_1	k127_20686	FALSE	FALSE	FALSE	TRUE	FALSE	TRUE	TRUE	Consensus (2+ Tools)
Bulk_1	k127_20694	FALSE	FALSE	FALSE	FALSE	FALSE	FALSE	TRUE	TransGINmer Only
Bulk_1	k127_20695	FALSE	FALSE	FALSE	FALSE	TRUE	TRUE	FALSE	Consensus (2+ Tools)
Bulk_1	k127_20699	FALSE	FALSE	FALSE	FALSE	FALSE	TRUE	FALSE	vConTACT3 Only
Bulk_1	k127_20701	FALSE	FALSE	FALSE	FALSE	FALSE	TRUE	TRUE	Consensus (2+ Tools)
Bulk_1	k127_20712	FALSE	FALSE	FALSE	FALSE	FALSE	FALSE	TRUE	TransGINmer Only
Bulk_1	k127_20713	TRUE	FALSE	FALSE	FALSE	FALSE	FALSE	TRUE	Consensus (2+ Tools)
Bulk_1	k127_20714	TRUE	FALSE	FALSE	FALSE	FALSE	FALSE	FALSE	geNomad Only
Bulk_1	k127_20723	FALSE	FALSE	FALSE	FALSE	FALSE	TRUE	FALSE	vConTACT3 Only
Bulk_1	k127_20743	FALSE	FALSE	FALSE	FALSE	FALSE	FALSE	TRUE	TransGINmer Only
Bulk_1	k127_20744	FALSE	FALSE	FALSE	FALSE	FALSE	TRUE	FALSE	vConTACT3 Only
Bulk_1	k127_20751	TRUE	FALSE	FALSE	FALSE	FALSE	FALSE	FALSE	geNomad Only
Bulk_1	k127_20754	FALSE	FALSE	FALSE	FALSE	FALSE	TRUE	FALSE	vConTACT3 Only
Bulk_1	k127_20758	FALSE	FALSE	FALSE	FALSE	FALSE	FALSE	TRUE	TransGINmer Only
Bulk_1	k127_20780	FALSE	FALSE	FALSE	FALSE	FALSE	TRUE	TRUE	Consensus (2+ Tools)
Bulk_1	k127_20781	FALSE	FALSE	FALSE	TRUE	FALSE	FALSE	TRUE	Consensus (2+ Tools)
Bulk_1	k127_20787	TRUE	FALSE	FALSE	FALSE	FALSE	TRUE	FALSE	Consensus (2+ Tools)
Bulk_1	k127_20801	FALSE	FALSE	FALSE	FALSE	FALSE	TRUE	FALSE	vConTACT3 Only
Bulk_1	k127_20804	FALSE	FALSE	FALSE	FALSE	FALSE	FALSE	TRUE	TransGINmer Only
Bulk_1	k127_20808	FALSE	FALSE	FALSE	FALSE	FALSE	TRUE	FALSE	vConTACT3 Only
Bulk_1	k127_20816	FALSE	FALSE	FALSE	FALSE	FALSE	FALSE	TRUE	TransGINmer Only
Bulk_1	k127_20820	FALSE	FALSE	FALSE	TRUE	TRUE	FALSE	TRUE	Consensus (2+ Tools)
Bulk_1	k127_20821	FALSE	FALSE	FALSE	FALSE	FALSE	TRUE	FALSE	vConTACT3 Only
Bulk_1	k127_20823	TRUE	FALSE	FALSE	FALSE	FALSE	TRUE	FALSE	Consensus (2+ Tools)
Bulk_1	k127_20841	FALSE	FALSE	FALSE	FALSE	FALSE	TRUE	FALSE	vConTACT3 Only
Bulk_1	k127_20845	FALSE	FALSE	FALSE	FALSE	FALSE	TRUE	FALSE	vConTACT3 Only
Bulk_1	k127_20852	FALSE	FALSE	FALSE	FALSE	FALSE	FALSE	TRUE	TransGINmer Only
Bulk_1	k127_20855	FALSE	FALSE	FALSE	FALSE	FALSE	TRUE	FALSE	vConTACT3 Only
Bulk_1	k127_20873	TRUE	FALSE	FALSE	FALSE	FALSE	TRUE	FALSE	Consensus (2+ Tools)
Bulk_1	k127_20884	FALSE	FALSE	FALSE	FALSE	FALSE	TRUE	FALSE	vConTACT3 Only
Bulk_1	k127_20889	FALSE	FALSE	FALSE	FALSE	FALSE	TRUE	TRUE	Consensus (2+ Tools)
Bulk_1	k127_20897	TRUE	FALSE	FALSE	FALSE	FALSE	TRUE	FALSE	Consensus (2+ Tools)
Bulk_1	k127_20900	TRUE	TRUE	TRUE	TRUE	TRUE	TRUE	TRUE	Consensus (2+ Tools)
Bulk_1	k127_20907	FALSE	FALSE	FALSE	TRUE	FALSE	FALSE	FALSE	DeepVirFinder Only
Bulk_1	k127_20921	TRUE	FALSE	FALSE	FALSE	FALSE	FALSE	FALSE	geNomad Only
Bulk_1	k127_20933	FALSE	FALSE	FALSE	FALSE	FALSE	TRUE	TRUE	Consensus (2+ Tools)
Bulk_1	k127_20934	FALSE	FALSE	FALSE	FALSE	TRUE	TRUE	FALSE	Consensus (2+ Tools)
Bulk_1	k127_20936	FALSE	FALSE	FALSE	FALSE	FALSE	TRUE	FALSE	vConTACT3 Only
Bulk_1	k127_20956	FALSE	FALSE	FALSE	FALSE	FALSE	FALSE	TRUE	TransGINmer Only
Bulk_1	k127_20964	FALSE	FALSE	FALSE	FALSE	FALSE	TRUE	FALSE	vConTACT3 Only
Bulk_1	k127_20975	FALSE	FALSE	FALSE	TRUE	FALSE	FALSE	TRUE	Consensus (2+ Tools)
Bulk_1	k127_20983	FALSE	FALSE	FALSE	FALSE	FALSE	TRUE	FALSE	vConTACT3 Only
Bulk_1	k127_20990	FALSE	FALSE	FALSE	FALSE	FALSE	FALSE	TRUE	TransGINmer Only
Bulk_1	k127_20995	FALSE	FALSE	FALSE	FALSE	TRUE	TRUE	FALSE	Consensus (2+ Tools)
Bulk_1	k127_20997	TRUE	FALSE	FALSE	FALSE	FALSE	TRUE	TRUE	Consensus (2+ Tools)
Bulk_1	k127_21019	FALSE	FALSE	FALSE	FALSE	FALSE	TRUE	FALSE	vConTACT3 Only
Bulk_1	k127_21037	FALSE	FALSE	FALSE	FALSE	FALSE	TRUE	FALSE	vConTACT3 Only
Bulk_1	k127_21056	FALSE	FALSE	FALSE	TRUE	FALSE	TRUE	FALSE	Consensus (2+ Tools)
Bulk_1	k127_2106	FALSE	FALSE	FALSE	FALSE	FALSE	TRUE	TRUE	Consensus (2+ Tools)
Bulk_1	k127_21063	FALSE	FALSE	FALSE	FALSE	FALSE	TRUE	FALSE	vConTACT3 Only
Bulk_1	k127_21070	TRUE	FALSE	FALSE	FALSE	TRUE	FALSE	FALSE	Consensus (2+ Tools)
Bulk_1	k127_21090	FALSE	FALSE	FALSE	TRUE	FALSE	FALSE	TRUE	Consensus (2+ Tools)
Bulk_1	k127_21094	FALSE	FALSE	FALSE	FALSE	FALSE	TRUE	FALSE	vConTACT3 Only
Bulk_1	k127_21099	FALSE	FALSE	FALSE	FALSE	FALSE	FALSE	TRUE	TransGINmer Only
Bulk_1	k127_21116	FALSE	FALSE	FALSE	FALSE	FALSE	TRUE	TRUE	Consensus (2+ Tools)
Bulk_1	k127_21117	FALSE	FALSE	FALSE	FALSE	FALSE	FALSE	TRUE	TransGINmer Only
Bulk_1	k127_21120	FALSE	FALSE	FALSE	FALSE	FALSE	TRUE	TRUE	Consensus (2+ Tools)
Bulk_1	k127_21125	FALSE	FALSE	FALSE	FALSE	FALSE	TRUE	FALSE	vConTACT3 Only
Bulk_1	k127_21142	FALSE	FALSE	FALSE	FALSE	FALSE	FALSE	TRUE	TransGINmer Only
Bulk_1	k127_21168	FALSE	FALSE	FALSE	FALSE	FALSE	TRUE	FALSE	vConTACT3 Only
Bulk_1	k127_21172	FALSE	FALSE	FALSE	FALSE	FALSE	FALSE	TRUE	TransGINmer Only
Bulk_1	k127_21173	FALSE	FALSE	FALSE	FALSE	FALSE	TRUE	FALSE	vConTACT3 Only
Bulk_1	k127_21182	FALSE	FALSE	FALSE	TRUE	FALSE	TRUE	FALSE	Consensus (2+ Tools)
Bulk_1	k127_21185	FALSE	FALSE	FALSE	TRUE	FALSE	FALSE	FALSE	DeepVirFinder Only
Bulk_1	k127_21186	FALSE	FALSE	FALSE	FALSE	FALSE	TRUE	TRUE	Consensus (2+ Tools)
Bulk_1	k127_21187	TRUE	FALSE	FALSE	FALSE	FALSE	FALSE	TRUE	Consensus (2+ Tools)
Bulk_1	k127_21192	FALSE	FALSE	FALSE	FALSE	FALSE	TRUE	FALSE	vConTACT3 Only
Bulk_1	k127_21195	FALSE	FALSE	FALSE	FALSE	FALSE	TRUE	FALSE	vConTACT3 Only
Bulk_1	k127_21197	FALSE	FALSE	FALSE	TRUE	FALSE	FALSE	FALSE	DeepVirFinder Only
Bulk_1	k127_21219	FALSE	FALSE	FALSE	FALSE	FALSE	TRUE	FALSE	vConTACT3 Only
Bulk_1	k127_21223	FALSE	FALSE	FALSE	FALSE	FALSE	FALSE	TRUE	TransGINmer Only
Bulk_1	k127_2123	FALSE	FALSE	FALSE	FALSE	TRUE	TRUE	FALSE	Consensus (2+ Tools)
Bulk_1	k127_21234	FALSE	FALSE	FALSE	TRUE	FALSE	FALSE	TRUE	Consensus (2+ Tools)
Bulk_1	k127_21235	FALSE	FALSE	FALSE	FALSE	FALSE	TRUE	FALSE	vConTACT3 Only
Bulk_1	k127_21238	TRUE	FALSE	FALSE	TRUE	FALSE	TRUE	TRUE	Consensus (2+ Tools)
Bulk_1	k127_21243	FALSE	FALSE	FALSE	TRUE	FALSE	TRUE	FALSE	Consensus (2+ Tools)
Bulk_1	k127_21254	FALSE	FALSE	FALSE	FALSE	FALSE	FALSE	TRUE	TransGINmer Only
Bulk_1	k127_21263	FALSE	FALSE	FALSE	FALSE	FALSE	FALSE	TRUE	TransGINmer Only
Bulk_1	k127_21270	TRUE	FALSE	FALSE	FALSE	FALSE	FALSE	FALSE	geNomad Only
Bulk_1	k127_21271	FALSE	FALSE	FALSE	FALSE	FALSE	TRUE	FALSE	vConTACT3 Only
Bulk_1	k127_21274	FALSE	FALSE	FALSE	FALSE	FALSE	TRUE	TRUE	Consensus (2+ Tools)
Bulk_1	k127_21276	FALSE	FALSE	FALSE	FALSE	FALSE	FALSE	TRUE	TransGINmer Only
Bulk_1	k127_21278	FALSE	FALSE	FALSE	TRUE	FALSE	TRUE	FALSE	Consensus (2+ Tools)
Bulk_1	k127_21279	FALSE	FALSE	FALSE	FALSE	TRUE	TRUE	FALSE	Consensus (2+ Tools)
Bulk_1	k127_21286	FALSE	FALSE	FALSE	FALSE	FALSE	TRUE	TRUE	Consensus (2+ Tools)
Bulk_1	k127_21299	FALSE	FALSE	FALSE	TRUE	FALSE	FALSE	TRUE	Consensus (2+ Tools)
Bulk_1	k127_21302	FALSE	FALSE	FALSE	TRUE	FALSE	TRUE	FALSE	Consensus (2+ Tools)
Bulk_1	k127_2131	FALSE	FALSE	FALSE	TRUE	FALSE	FALSE	FALSE	DeepVirFinder Only
Bulk_1	k127_21311	FALSE	FALSE	FALSE	FALSE	TRUE	FALSE	FALSE	ViraLM Only
Bulk_1	k127_21326	FALSE	FALSE	FALSE	TRUE	FALSE	FALSE	FALSE	DeepVirFinder Only
Bulk_1	k127_21331	FALSE	FALSE	FALSE	FALSE	FALSE	TRUE	TRUE	Consensus (2+ Tools)
Bulk_1	k127_21334	FALSE	FALSE	FALSE	FALSE	FALSE	FALSE	TRUE	TransGINmer Only
Bulk_1	k127_21337	FALSE	FALSE	FALSE	TRUE	FALSE	FALSE	TRUE	Consensus (2+ Tools)
Bulk_1	k127_21340	FALSE	FALSE	FALSE	FALSE	FALSE	TRUE	TRUE	Consensus (2+ Tools)
Bulk_1	k127_21368	FALSE	FALSE	FALSE	FALSE	FALSE	FALSE	TRUE	TransGINmer Only
Bulk_1	k127_2138	FALSE	FALSE	FALSE	FALSE	FALSE	FALSE	TRUE	TransGINmer Only
Bulk_1	k127_21380	FALSE	FALSE	FALSE	FALSE	FALSE	FALSE	TRUE	TransGINmer Only
Bulk_1	k127_21381	FALSE	FALSE	FALSE	FALSE	FALSE	FALSE	TRUE	TransGINmer Only
Bulk_1	k127_21382	FALSE	FALSE	FALSE	FALSE	FALSE	TRUE	FALSE	vConTACT3 Only
Bulk_1	k127_21390	FALSE	FALSE	FALSE	FALSE	TRUE	FALSE	TRUE	Consensus (2+ Tools)
Bulk_1	k127_21392	FALSE	FALSE	FALSE	TRUE	FALSE	FALSE	TRUE	Consensus (2+ Tools)
Bulk_1	k127_21406	FALSE	FALSE	FALSE	FALSE	FALSE	TRUE	TRUE	Consensus (2+ Tools)
Bulk_1	k127_21411	FALSE	FALSE	FALSE	FALSE	TRUE	FALSE	FALSE	ViraLM Only
Bulk_1	k127_21416	FALSE	FALSE	FALSE	FALSE	FALSE	FALSE	TRUE	TransGINmer Only
Bulk_1	k127_21441	TRUE	FALSE	FALSE	TRUE	FALSE	FALSE	FALSE	Consensus (2+ Tools)
Bulk_1	k127_21446	TRUE	TRUE	TRUE	FALSE	TRUE	FALSE	TRUE	Consensus (2+ Tools)
Bulk_1	k127_21447	FALSE	FALSE	FALSE	TRUE	FALSE	FALSE	FALSE	DeepVirFinder Only
Bulk_1	k127_2145	FALSE	FALSE	FALSE	FALSE	FALSE	FALSE	TRUE	TransGINmer Only
Bulk_1	k127_21472	FALSE	FALSE	FALSE	FALSE	FALSE	TRUE	TRUE	Consensus (2+ Tools)
Bulk_1	k127_21476	FALSE	FALSE	FALSE	TRUE	FALSE	FALSE	TRUE	Consensus (2+ Tools)
Bulk_1	k127_21478	FALSE	FALSE	FALSE	TRUE	FALSE	TRUE	FALSE	Consensus (2+ Tools)
Bulk_1	k127_21482	FALSE	FALSE	FALSE	TRUE	TRUE	FALSE	FALSE	Consensus (2+ Tools)
Bulk_1	k127_21485	FALSE	FALSE	TRUE	FALSE	FALSE	FALSE	FALSE	CheckV Only
Bulk_1	k127_21489	FALSE	FALSE	FALSE	FALSE	FALSE	FALSE	TRUE	TransGINmer Only
Bulk_1	k127_21492	TRUE	FALSE	FALSE	FALSE	FALSE	TRUE	FALSE	Consensus (2+ Tools)
Bulk_1	k127_2150	TRUE	TRUE	FALSE	TRUE	FALSE	FALSE	TRUE	Consensus (2+ Tools)
Bulk_1	k127_21501	FALSE	FALSE	FALSE	TRUE	FALSE	FALSE	FALSE	DeepVirFinder Only
Bulk_1	k127_21503	FALSE	FALSE	FALSE	FALSE	FALSE	FALSE	TRUE	TransGINmer Only
Bulk_1	k127_21508	FALSE	FALSE	FALSE	TRUE	FALSE	FALSE	FALSE	DeepVirFinder Only
Bulk_1	k127_2152	FALSE	FALSE	FALSE	FALSE	FALSE	FALSE	TRUE	TransGINmer Only
Bulk_1	k127_21522	FALSE	FALSE	FALSE	FALSE	FALSE	TRUE	TRUE	Consensus (2+ Tools)
Bulk_1	k127_21524	FALSE	FALSE	FALSE	TRUE	TRUE	FALSE	FALSE	Consensus (2+ Tools)
Bulk_1	k127_21543	FALSE	FALSE	FALSE	FALSE	FALSE	TRUE	FALSE	vConTACT3 Only
Bulk_1	k127_21554	FALSE	FALSE	FALSE	TRUE	FALSE	FALSE	TRUE	Consensus (2+ Tools)
Bulk_1	k127_21556	FALSE	FALSE	FALSE	FALSE	FALSE	FALSE	TRUE	TransGINmer Only
Bulk_1	k127_21557	FALSE	FALSE	FALSE	TRUE	FALSE	TRUE	TRUE	Consensus (2+ Tools)
Bulk_1	k127_21564	FALSE	FALSE	FALSE	FALSE	FALSE	TRUE	FALSE	vConTACT3 Only
Bulk_1	k127_21582	TRUE	FALSE	FALSE	TRUE	FALSE	TRUE	TRUE	Consensus (2+ Tools)
Bulk_1	k127_21585	FALSE	FALSE	FALSE	FALSE	FALSE	TRUE	FALSE	vConTACT3 Only
Bulk_1	k127_21586	FALSE	FALSE	FALSE	FALSE	FALSE	TRUE	FALSE	vConTACT3 Only
Bulk_1	k127_21587	FALSE	FALSE	FALSE	TRUE	FALSE	FALSE	TRUE	Consensus (2+ Tools)
Bulk_1	k127_21589	FALSE	FALSE	FALSE	FALSE	FALSE	TRUE	FALSE	vConTACT3 Only
Bulk_1	k127_21607	FALSE	FALSE	FALSE	TRUE	FALSE	TRUE	TRUE	Consensus (2+ Tools)
Bulk_1	k127_21610	FALSE	FALSE	FALSE	FALSE	FALSE	FALSE	TRUE	TransGINmer Only
Bulk_1	k127_21624	FALSE	FALSE	FALSE	TRUE	TRUE	TRUE	TRUE	Consensus (2+ Tools)
Bulk_1	k127_2163	FALSE	FALSE	FALSE	TRUE	FALSE	FALSE	FALSE	DeepVirFinder Only
Bulk_1	k127_21643	FALSE	FALSE	FALSE	FALSE	FALSE	TRUE	FALSE	vConTACT3 Only
Bulk_1	k127_21651	FALSE	FALSE	FALSE	FALSE	FALSE	TRUE	FALSE	vConTACT3 Only
Bulk_1	k127_21652	TRUE	FALSE	FALSE	TRUE	FALSE	TRUE	TRUE	Consensus (2+ Tools)
Bulk_1	k127_21654	FALSE	FALSE	FALSE	FALSE	FALSE	FALSE	TRUE	TransGINmer Only
Bulk_1	k127_21655	FALSE	FALSE	FALSE	TRUE	FALSE	FALSE	FALSE	DeepVirFinder Only
Bulk_1	k127_21658	FALSE	FALSE	FALSE	FALSE	FALSE	FALSE	TRUE	TransGINmer Only
Bulk_1	k127_21661	FALSE	FALSE	FALSE	FALSE	FALSE	FALSE	TRUE	TransGINmer Only
Bulk_1	k127_21662	FALSE	FALSE	FALSE	FALSE	FALSE	FALSE	TRUE	TransGINmer Only
Bulk_1	k127_21665	FALSE	FALSE	FALSE	FALSE	FALSE	FALSE	TRUE	TransGINmer Only
Bulk_1	k127_21671	FALSE	FALSE	FALSE	FALSE	FALSE	TRUE	TRUE	Consensus (2+ Tools)
Bulk_1	k127_21673	FALSE	FALSE	FALSE	FALSE	FALSE	TRUE	FALSE	vConTACT3 Only
Bulk_1	k127_21698	FALSE	FALSE	FALSE	TRUE	FALSE	TRUE	FALSE	Consensus (2+ Tools)
Bulk_1	k127_21713	FALSE	FALSE	FALSE	FALSE	FALSE	FALSE	TRUE	TransGINmer Only
Bulk_1	k127_2172	FALSE	FALSE	FALSE	FALSE	FALSE	FALSE	TRUE	TransGINmer Only
Bulk_1	k127_21725	FALSE	FALSE	FALSE	TRUE	FALSE	FALSE	TRUE	Consensus (2+ Tools)
Bulk_1	k127_21728	FALSE	FALSE	FALSE	FALSE	FALSE	TRUE	FALSE	vConTACT3 Only
Bulk_1	k127_21736	FALSE	FALSE	FALSE	FALSE	FALSE	TRUE	TRUE	Consensus (2+ Tools)
Bulk_1	k127_21741	FALSE	FALSE	FALSE	FALSE	FALSE	TRUE	FALSE	vConTACT3 Only
Bulk_1	k127_21743	FALSE	FALSE	FALSE	FALSE	FALSE	TRUE	FALSE	vConTACT3 Only
Bulk_1	k127_21746	FALSE	FALSE	FALSE	TRUE	FALSE	TRUE	TRUE	Consensus (2+ Tools)
Bulk_1	k127_21759	FALSE	FALSE	FALSE	FALSE	FALSE	TRUE	TRUE	Consensus (2+ Tools)
Bulk_1	k127_21760	FALSE	FALSE	FALSE	FALSE	FALSE	FALSE	TRUE	TransGINmer Only
Bulk_1	k127_21770	FALSE	FALSE	FALSE	FALSE	FALSE	FALSE	TRUE	TransGINmer Only
Bulk_1	k127_21778	FALSE	FALSE	FALSE	TRUE	FALSE	FALSE	TRUE	Consensus (2+ Tools)
Bulk_1	k127_21779	FALSE	FALSE	FALSE	TRUE	FALSE	TRUE	TRUE	Consensus (2+ Tools)
Bulk_1	k127_21782	FALSE	FALSE	FALSE	FALSE	TRUE	FALSE	FALSE	ViraLM Only
Bulk_1	k127_21785	FALSE	FALSE	FALSE	FALSE	FALSE	TRUE	TRUE	Consensus (2+ Tools)
Bulk_1	k127_21791	FALSE	FALSE	FALSE	FALSE	FALSE	FALSE	TRUE	TransGINmer Only
Bulk_1	k127_21792	TRUE	FALSE	FALSE	FALSE	FALSE	TRUE	TRUE	Consensus (2+ Tools)
Bulk_1	k127_21794	FALSE	FALSE	FALSE	FALSE	TRUE	FALSE	TRUE	Consensus (2+ Tools)
Bulk_1	k127_21808	TRUE	FALSE	FALSE	TRUE	FALSE	FALSE	TRUE	Consensus (2+ Tools)
Bulk_1	k127_21809	FALSE	FALSE	FALSE	FALSE	FALSE	TRUE	TRUE	Consensus (2+ Tools)
Bulk_1	k127_2181	FALSE	FALSE	FALSE	TRUE	FALSE	FALSE	FALSE	DeepVirFinder Only
Bulk_1	k127_21813	FALSE	FALSE	FALSE	FALSE	FALSE	TRUE	TRUE	Consensus (2+ Tools)
Bulk_1	k127_21818	FALSE	FALSE	FALSE	FALSE	FALSE	TRUE	FALSE	vConTACT3 Only
Bulk_1	k127_21819	FALSE	FALSE	FALSE	FALSE	FALSE	FALSE	TRUE	TransGINmer Only
Bulk_1	k127_21820	TRUE	FALSE	FALSE	FALSE	TRUE	TRUE	TRUE	Consensus (2+ Tools)
Bulk_1	k127_21859	FALSE	FALSE	FALSE	FALSE	FALSE	TRUE	FALSE	vConTACT3 Only
Bulk_1	k127_21870	FALSE	FALSE	FALSE	FALSE	TRUE	FALSE	TRUE	Consensus (2+ Tools)
Bulk_1	k127_21892	FALSE	FALSE	FALSE	TRUE	FALSE	FALSE	FALSE	DeepVirFinder Only
Bulk_1	k127_21895	FALSE	FALSE	FALSE	FALSE	FALSE	TRUE	TRUE	Consensus (2+ Tools)
Bulk_1	k127_2190	FALSE	FALSE	FALSE	FALSE	FALSE	FALSE	TRUE	TransGINmer Only
Bulk_1	k127_21909	FALSE	FALSE	FALSE	FALSE	FALSE	TRUE	FALSE	vConTACT3 Only
Bulk_1	k127_21918	FALSE	FALSE	FALSE	TRUE	FALSE	FALSE	TRUE	Consensus (2+ Tools)
Bulk_1	k127_21924	TRUE	FALSE	FALSE	FALSE	FALSE	FALSE	FALSE	geNomad Only
Bulk_1	k127_21931	FALSE	FALSE	FALSE	FALSE	FALSE	TRUE	FALSE	vConTACT3 Only
Bulk_1	k127_21938	TRUE	FALSE	FALSE	FALSE	FALSE	FALSE	FALSE	geNomad Only
Bulk_1	k127_21943	FALSE	FALSE	FALSE	TRUE	FALSE	TRUE	TRUE	Consensus (2+ Tools)
Bulk_1	k127_2196	FALSE	FALSE	FALSE	FALSE	FALSE	FALSE	TRUE	TransGINmer Only
Bulk_1	k127_21963	FALSE	FALSE	FALSE	FALSE	FALSE	TRUE	FALSE	vConTACT3 Only
Bulk_1	k127_21971	FALSE	FALSE	FALSE	FALSE	FALSE	TRUE	FALSE	vConTACT3 Only
Bulk_1	k127_21974	FALSE	FALSE	FALSE	FALSE	FALSE	TRUE	FALSE	vConTACT3 Only
Bulk_1	k127_2198	FALSE	FALSE	FALSE	FALSE	FALSE	FALSE	TRUE	TransGINmer Only
Bulk_1	k127_21985	FALSE	FALSE	FALSE	TRUE	FALSE	FALSE	TRUE	Consensus (2+ Tools)
Bulk_1	k127_21995	FALSE	FALSE	FALSE	FALSE	FALSE	TRUE	FALSE	vConTACT3 Only
Bulk_1	k127_22012	FALSE	FALSE	FALSE	FALSE	FALSE	TRUE	FALSE	vConTACT3 Only
Bulk_1	k127_22020	TRUE	FALSE	FALSE	FALSE	FALSE	FALSE	TRUE	Consensus (2+ Tools)
Bulk_1	k127_22024	FALSE	FALSE	FALSE	FALSE	FALSE	FALSE	TRUE	TransGINmer Only
Bulk_1	k127_22039	FALSE	FALSE	FALSE	TRUE	FALSE	FALSE	TRUE	Consensus (2+ Tools)
Bulk_1	k127_22043	FALSE	FALSE	FALSE	FALSE	FALSE	TRUE	FALSE	vConTACT3 Only
Bulk_1	k127_22052	FALSE	FALSE	FALSE	FALSE	FALSE	TRUE	TRUE	Consensus (2+ Tools)
Bulk_1	k127_22054	FALSE	FALSE	FALSE	TRUE	FALSE	FALSE	FALSE	DeepVirFinder Only
Bulk_1	k127_22064	FALSE	FALSE	FALSE	TRUE	FALSE	FALSE	FALSE	DeepVirFinder Only
Bulk_1	k127_22072	FALSE	FALSE	FALSE	FALSE	FALSE	TRUE	FALSE	vConTACT3 Only
Bulk_1	k127_22073	TRUE	FALSE	FALSE	FALSE	TRUE	FALSE	FALSE	Consensus (2+ Tools)
Bulk_1	k127_22076	FALSE	FALSE	FALSE	TRUE	FALSE	FALSE	FALSE	DeepVirFinder Only
Bulk_1	k127_22089	FALSE	FALSE	FALSE	FALSE	FALSE	FALSE	TRUE	TransGINmer Only
Bulk_1	k127_22097	FALSE	FALSE	FALSE	FALSE	FALSE	TRUE	FALSE	vConTACT3 Only
Bulk_1	k127_22104	FALSE	FALSE	FALSE	FALSE	FALSE	TRUE	FALSE	vConTACT3 Only
Bulk_1	k127_22107	FALSE	FALSE	FALSE	FALSE	FALSE	TRUE	TRUE	Consensus (2+ Tools)
Bulk_1	k127_22108	TRUE	FALSE	FALSE	FALSE	FALSE	FALSE	FALSE	geNomad Only
Bulk_1	k127_22117	TRUE	FALSE	FALSE	FALSE	FALSE	FALSE	FALSE	geNomad Only
Bulk_1	k127_22145	FALSE	FALSE	FALSE	FALSE	TRUE	FALSE	TRUE	Consensus (2+ Tools)
Bulk_1	k127_22166	FALSE	FALSE	FALSE	FALSE	FALSE	TRUE	FALSE	vConTACT3 Only
Bulk_1	k127_22169	FALSE	FALSE	FALSE	FALSE	FALSE	TRUE	TRUE	Consensus (2+ Tools)
Bulk_1	k127_22172	FALSE	FALSE	FALSE	FALSE	FALSE	TRUE	TRUE	Consensus (2+ Tools)
Bulk_1	k127_22174	FALSE	FALSE	FALSE	FALSE	FALSE	FALSE	TRUE	TransGINmer Only
Bulk_1	k127_22180	TRUE	TRUE	TRUE	FALSE	FALSE	FALSE	TRUE	Consensus (2+ Tools)
Bulk_1	k127_22192	FALSE	FALSE	FALSE	TRUE	TRUE	FALSE	FALSE	Consensus (2+ Tools)
Bulk_1	k127_2221	FALSE	FALSE	FALSE	FALSE	FALSE	TRUE	FALSE	vConTACT3 Only
Bulk_1	k127_22213	FALSE	FALSE	FALSE	FALSE	FALSE	TRUE	FALSE	vConTACT3 Only
Bulk_1	k127_22227	FALSE	FALSE	FALSE	FALSE	FALSE	FALSE	TRUE	TransGINmer Only
Bulk_1	k127_22231	FALSE	FALSE	FALSE	FALSE	FALSE	TRUE	TRUE	Consensus (2+ Tools)
Bulk_1	k127_22232	FALSE	FALSE	FALSE	FALSE	FALSE	FALSE	TRUE	TransGINmer Only
Bulk_1	k127_22240	FALSE	FALSE	FALSE	FALSE	FALSE	FALSE	TRUE	TransGINmer Only
Bulk_1	k127_2225	TRUE	FALSE	FALSE	FALSE	FALSE	FALSE	TRUE	Consensus (2+ Tools)
Bulk_1	k127_22252	FALSE	FALSE	FALSE	FALSE	FALSE	TRUE	FALSE	vConTACT3 Only
Bulk_1	k127_22273	FALSE	FALSE	FALSE	FALSE	FALSE	FALSE	TRUE	TransGINmer Only
Bulk_1	k127_22277	FALSE	FALSE	FALSE	FALSE	FALSE	FALSE	TRUE	TransGINmer Only
Bulk_1	k127_22281	FALSE	FALSE	FALSE	TRUE	FALSE	TRUE	TRUE	Consensus (2+ Tools)
Bulk_1	k127_22289	FALSE	FALSE	FALSE	TRUE	FALSE	FALSE	FALSE	DeepVirFinder Only
Bulk_1	k127_223	FALSE	FALSE	FALSE	FALSE	FALSE	FALSE	TRUE	TransGINmer Only
Bulk_1	k127_2230	FALSE	FALSE	FALSE	FALSE	FALSE	TRUE	FALSE	vConTACT3 Only
Bulk_1	k127_22303	FALSE	FALSE	FALSE	FALSE	FALSE	TRUE	FALSE	vConTACT3 Only
Bulk_1	k127_22308	FALSE	FALSE	FALSE	FALSE	FALSE	TRUE	TRUE	Consensus (2+ Tools)
Bulk_1	k127_22312	FALSE	FALSE	FALSE	TRUE	FALSE	TRUE	FALSE	Consensus (2+ Tools)
Bulk_1	k127_22318	FALSE	FALSE	FALSE	FALSE	FALSE	FALSE	TRUE	TransGINmer Only
Bulk_1	k127_22325	FALSE	FALSE	FALSE	FALSE	FALSE	TRUE	TRUE	Consensus (2+ Tools)
Bulk_1	k127_22328	TRUE	FALSE	FALSE	FALSE	FALSE	FALSE	TRUE	Consensus (2+ Tools)
Bulk_1	k127_22340	FALSE	FALSE	FALSE	FALSE	FALSE	TRUE	FALSE	vConTACT3 Only
Bulk_1	k127_22353	FALSE	FALSE	FALSE	FALSE	FALSE	FALSE	TRUE	TransGINmer Only
Bulk_1	k127_22356	FALSE	FALSE	FALSE	FALSE	FALSE	TRUE	FALSE	vConTACT3 Only
Bulk_1	k127_22367	TRUE	FALSE	FALSE	TRUE	FALSE	FALSE	FALSE	Consensus (2+ Tools)
Bulk_1	k127_22394	FALSE	FALSE	FALSE	TRUE	FALSE	FALSE	FALSE	DeepVirFinder Only
Bulk_1	k127_224	TRUE	FALSE	FALSE	FALSE	FALSE	FALSE	FALSE	geNomad Only
Bulk_1	k127_22404	FALSE	FALSE	FALSE	FALSE	FALSE	FALSE	TRUE	TransGINmer Only
Bulk_1	k127_22409	TRUE	FALSE	FALSE	FALSE	FALSE	FALSE	FALSE	geNomad Only
Bulk_1	k127_22420	FALSE	FALSE	FALSE	FALSE	FALSE	TRUE	FALSE	vConTACT3 Only
Bulk_1	k127_2243	FALSE	FALSE	FALSE	FALSE	FALSE	TRUE	TRUE	Consensus (2+ Tools)
Bulk_1	k127_22436	FALSE	FALSE	FALSE	FALSE	FALSE	FALSE	TRUE	TransGINmer Only
Bulk_1	k127_22446	FALSE	FALSE	FALSE	FALSE	FALSE	TRUE	FALSE	vConTACT3 Only
Bulk_1	k127_22450	FALSE	FALSE	FALSE	FALSE	FALSE	TRUE	FALSE	vConTACT3 Only
Bulk_1	k127_22459	FALSE	FALSE	FALSE	TRUE	FALSE	FALSE	TRUE	Consensus (2+ Tools)
Bulk_1	k127_22463	FALSE	FALSE	FALSE	FALSE	FALSE	TRUE	TRUE	Consensus (2+ Tools)
Bulk_1	k127_22469	FALSE	FALSE	FALSE	FALSE	FALSE	FALSE	TRUE	TransGINmer Only
Bulk_1	k127_22475	FALSE	FALSE	FALSE	FALSE	FALSE	FALSE	TRUE	TransGINmer Only
Bulk_1	k127_22477	FALSE	FALSE	FALSE	FALSE	FALSE	FALSE	TRUE	TransGINmer Only
Bulk_1	k127_22483	FALSE	FALSE	FALSE	FALSE	FALSE	TRUE	FALSE	vConTACT3 Only
Bulk_1	k127_22486	FALSE	FALSE	FALSE	FALSE	FALSE	FALSE	TRUE	TransGINmer Only
Bulk_1	k127_22490	FALSE	FALSE	FALSE	FALSE	FALSE	TRUE	FALSE	vConTACT3 Only
Bulk_1	k127_22492	FALSE	FALSE	FALSE	FALSE	FALSE	TRUE	FALSE	vConTACT3 Only
Bulk_1	k127_2250	FALSE	FALSE	FALSE	FALSE	FALSE	TRUE	FALSE	vConTACT3 Only
Bulk_1	k127_22500	FALSE	FALSE	FALSE	FALSE	FALSE	TRUE	FALSE	vConTACT3 Only
Bulk_1	k127_22501	FALSE	FALSE	FALSE	FALSE	TRUE	FALSE	TRUE	Consensus (2+ Tools)
Bulk_1	k127_22503	FALSE	FALSE	FALSE	FALSE	FALSE	TRUE	FALSE	vConTACT3 Only
Bulk_1	k127_22505	FALSE	FALSE	FALSE	FALSE	FALSE	FALSE	TRUE	TransGINmer Only
Bulk_1	k127_22520	FALSE	FALSE	FALSE	FALSE	FALSE	TRUE	TRUE	Consensus (2+ Tools)
Bulk_1	k127_22535	FALSE	FALSE	FALSE	FALSE	FALSE	TRUE	FALSE	vConTACT3 Only
Bulk_1	k127_22552	FALSE	FALSE	FALSE	FALSE	FALSE	TRUE	FALSE	vConTACT3 Only
Bulk_1	k127_22554	FALSE	FALSE	FALSE	FALSE	FALSE	TRUE	TRUE	Consensus (2+ Tools)
Bulk_1	k127_22555	FALSE	FALSE	FALSE	TRUE	FALSE	FALSE	TRUE	Consensus (2+ Tools)
Bulk_1	k127_22568	FALSE	FALSE	FALSE	FALSE	FALSE	TRUE	FALSE	vConTACT3 Only
Bulk_1	k127_22586	FALSE	FALSE	FALSE	TRUE	FALSE	FALSE	TRUE	Consensus (2+ Tools)
Bulk_1	k127_2259	FALSE	FALSE	FALSE	TRUE	FALSE	FALSE	TRUE	Consensus (2+ Tools)
Bulk_1	k127_226	TRUE	FALSE	FALSE	FALSE	FALSE	FALSE	FALSE	geNomad Only
Bulk_1	k127_22615	FALSE	FALSE	FALSE	FALSE	FALSE	TRUE	FALSE	vConTACT3 Only
Bulk_1	k127_22619	FALSE	FALSE	FALSE	FALSE	FALSE	TRUE	FALSE	vConTACT3 Only
Bulk_1	k127_22622	TRUE	TRUE	FALSE	FALSE	FALSE	TRUE	FALSE	Consensus (2+ Tools)
Bulk_1	k127_22626	FALSE	FALSE	FALSE	FALSE	FALSE	TRUE	FALSE	vConTACT3 Only
Bulk_1	k127_22636	TRUE	FALSE	FALSE	FALSE	FALSE	TRUE	FALSE	Consensus (2+ Tools)
Bulk_1	k127_22639	TRUE	TRUE	TRUE	FALSE	FALSE	FALSE	TRUE	Consensus (2+ Tools)
Bulk_1	k127_22643	FALSE	FALSE	FALSE	FALSE	FALSE	TRUE	FALSE	vConTACT3 Only
Bulk_1	k127_22651	FALSE	FALSE	FALSE	FALSE	TRUE	TRUE	FALSE	Consensus (2+ Tools)
Bulk_1	k127_22668	FALSE	FALSE	FALSE	FALSE	FALSE	TRUE	FALSE	vConTACT3 Only
Bulk_1	k127_22680	FALSE	FALSE	FALSE	FALSE	FALSE	TRUE	TRUE	Consensus (2+ Tools)
Bulk_1	k127_22697	FALSE	FALSE	FALSE	TRUE	FALSE	FALSE	FALSE	DeepVirFinder Only
Bulk_1	k127_227	FALSE	FALSE	FALSE	FALSE	FALSE	TRUE	TRUE	Consensus (2+ Tools)
Bulk_1	k127_22703	TRUE	FALSE	FALSE	TRUE	FALSE	TRUE	FALSE	Consensus (2+ Tools)
Bulk_1	k127_22707	FALSE	FALSE	FALSE	FALSE	FALSE	TRUE	FALSE	vConTACT3 Only
Bulk_1	k127_22719	FALSE	FALSE	FALSE	FALSE	FALSE	FALSE	TRUE	TransGINmer Only
Bulk_1	k127_22722	FALSE	FALSE	FALSE	FALSE	FALSE	TRUE	TRUE	Consensus (2+ Tools)
Bulk_1	k127_22725	FALSE	FALSE	FALSE	TRUE	FALSE	FALSE	FALSE	DeepVirFinder Only
Bulk_1	k127_2273	FALSE	FALSE	FALSE	FALSE	FALSE	TRUE	TRUE	Consensus (2+ Tools)
Bulk_1	k127_22740	FALSE	FALSE	FALSE	FALSE	FALSE	FALSE	TRUE	TransGINmer Only
Bulk_1	k127_22745	FALSE	FALSE	FALSE	FALSE	FALSE	TRUE	FALSE	vConTACT3 Only
Bulk_1	k127_22749	FALSE	FALSE	FALSE	FALSE	FALSE	TRUE	FALSE	vConTACT3 Only
Bulk_1	k127_22752	FALSE	FALSE	FALSE	TRUE	FALSE	FALSE	FALSE	DeepVirFinder Only
Bulk_1	k127_22760	TRUE	FALSE	FALSE	FALSE	FALSE	TRUE	FALSE	Consensus (2+ Tools)
Bulk_1	k127_22763	FALSE	FALSE	FALSE	FALSE	FALSE	TRUE	FALSE	vConTACT3 Only
Bulk_1	k127_22775	FALSE	FALSE	FALSE	FALSE	FALSE	FALSE	TRUE	TransGINmer Only
Bulk_1	k127_22777	TRUE	FALSE	FALSE	TRUE	TRUE	FALSE	FALSE	Consensus (2+ Tools)
Bulk_1	k127_22786	FALSE	FALSE	FALSE	FALSE	FALSE	TRUE	FALSE	vConTACT3 Only
Bulk_1	k127_22788	FALSE	FALSE	FALSE	TRUE	TRUE	TRUE	FALSE	Consensus (2+ Tools)
Bulk_1	k127_22809	TRUE	FALSE	FALSE	FALSE	FALSE	FALSE	FALSE	geNomad Only
Bulk_1	k127_22812	FALSE	FALSE	FALSE	FALSE	FALSE	TRUE	TRUE	Consensus (2+ Tools)
Bulk_1	k127_22825	FALSE	FALSE	FALSE	FALSE	FALSE	TRUE	FALSE	vConTACT3 Only
Bulk_1	k127_22830	FALSE	FALSE	FALSE	FALSE	FALSE	TRUE	FALSE	vConTACT3 Only
Bulk_1	k127_22844	FALSE	FALSE	FALSE	TRUE	FALSE	FALSE	FALSE	DeepVirFinder Only
Bulk_1	k127_22845	FALSE	FALSE	FALSE	FALSE	FALSE	TRUE	FALSE	vConTACT3 Only
Bulk_1	k127_2285	FALSE	FALSE	FALSE	FALSE	FALSE	TRUE	FALSE	vConTACT3 Only
Bulk_1	k127_22851	FALSE	FALSE	FALSE	FALSE	FALSE	FALSE	TRUE	TransGINmer Only
Bulk_1	k127_22852	FALSE	FALSE	FALSE	FALSE	FALSE	TRUE	TRUE	Consensus (2+ Tools)
Bulk_1	k127_22866	FALSE	FALSE	FALSE	TRUE	FALSE	FALSE	FALSE	DeepVirFinder Only
Bulk_1	k127_2287	FALSE	FALSE	FALSE	FALSE	FALSE	FALSE	TRUE	TransGINmer Only
Bulk_1	k127_22882	FALSE	FALSE	FALSE	FALSE	FALSE	FALSE	TRUE	TransGINmer Only
Bulk_1	k127_22883	FALSE	FALSE	FALSE	FALSE	FALSE	FALSE	TRUE	TransGINmer Only
Bulk_1	k127_22888	FALSE	FALSE	FALSE	FALSE	FALSE	FALSE	TRUE	TransGINmer Only
Bulk_1	k127_22889	FALSE	FALSE	FALSE	TRUE	FALSE	FALSE	TRUE	Consensus (2+ Tools)
Bulk_1	k127_2289	FALSE	FALSE	FALSE	TRUE	FALSE	FALSE	FALSE	DeepVirFinder Only
Bulk_1	k127_22902	FALSE	FALSE	FALSE	FALSE	FALSE	FALSE	TRUE	TransGINmer Only
Bulk_1	k127_22904	FALSE	FALSE	FALSE	FALSE	FALSE	TRUE	TRUE	Consensus (2+ Tools)
Bulk_1	k127_22911	FALSE	FALSE	FALSE	FALSE	FALSE	FALSE	TRUE	TransGINmer Only
Bulk_1	k127_22913	FALSE	FALSE	FALSE	FALSE	FALSE	TRUE	FALSE	vConTACT3 Only
Bulk_1	k127_22917	FALSE	FALSE	FALSE	FALSE	FALSE	FALSE	TRUE	TransGINmer Only
Bulk_1	k127_22920	FALSE	FALSE	FALSE	TRUE	FALSE	FALSE	FALSE	DeepVirFinder Only
Bulk_1	k127_22921	FALSE	FALSE	FALSE	TRUE	FALSE	FALSE	FALSE	DeepVirFinder Only
Bulk_1	k127_22928	FALSE	FALSE	FALSE	TRUE	FALSE	FALSE	FALSE	DeepVirFinder Only
Bulk_1	k127_2293	FALSE	FALSE	FALSE	FALSE	FALSE	FALSE	TRUE	TransGINmer Only
Bulk_1	k127_22941	FALSE	FALSE	FALSE	FALSE	FALSE	TRUE	FALSE	vConTACT3 Only
Bulk_1	k127_22954	FALSE	FALSE	FALSE	TRUE	FALSE	FALSE	TRUE	Consensus (2+ Tools)
Bulk_1	k127_22957	FALSE	FALSE	FALSE	FALSE	FALSE	TRUE	FALSE	vConTACT3 Only
Bulk_1	k127_22970	FALSE	FALSE	FALSE	FALSE	FALSE	TRUE	FALSE	vConTACT3 Only
Bulk_1	k127_23003	FALSE	FALSE	FALSE	FALSE	FALSE	FALSE	TRUE	TransGINmer Only
Bulk_1	k127_23035	FALSE	FALSE	FALSE	FALSE	FALSE	FALSE	TRUE	TransGINmer Only
Bulk_1	k127_23036	FALSE	FALSE	FALSE	FALSE	FALSE	TRUE	FALSE	vConTACT3 Only
Bulk_1	k127_23046	FALSE	FALSE	FALSE	TRUE	FALSE	FALSE	TRUE	Consensus (2+ Tools)
Bulk_1	k127_23048	FALSE	FALSE	FALSE	FALSE	FALSE	TRUE	FALSE	vConTACT3 Only
Bulk_1	k127_23049	FALSE	FALSE	FALSE	FALSE	FALSE	FALSE	TRUE	TransGINmer Only
Bulk_1	k127_23050	FALSE	FALSE	FALSE	FALSE	FALSE	FALSE	TRUE	TransGINmer Only
Bulk_1	k127_23054	FALSE	FALSE	FALSE	FALSE	FALSE	TRUE	FALSE	vConTACT3 Only
Bulk_1	k127_2306	FALSE	FALSE	FALSE	FALSE	FALSE	TRUE	FALSE	vConTACT3 Only
Bulk_1	k127_23060	FALSE	FALSE	FALSE	FALSE	TRUE	FALSE	FALSE	ViraLM Only
Bulk_1	k127_23061	FALSE	FALSE	FALSE	FALSE	FALSE	TRUE	FALSE	vConTACT3 Only
Bulk_1	k127_23079	TRUE	FALSE	FALSE	FALSE	FALSE	FALSE	FALSE	geNomad Only
Bulk_1	k127_23086	FALSE	FALSE	FALSE	FALSE	FALSE	FALSE	TRUE	TransGINmer Only
Bulk_1	k127_23088	FALSE	FALSE	FALSE	TRUE	FALSE	TRUE	FALSE	Consensus (2+ Tools)
Bulk_1	k127_2310	FALSE	FALSE	FALSE	FALSE	TRUE	FALSE	FALSE	ViraLM Only
Bulk_1	k127_23132	FALSE	FALSE	FALSE	FALSE	FALSE	FALSE	TRUE	TransGINmer Only
Bulk_1	k127_23141	FALSE	FALSE	FALSE	TRUE	TRUE	FALSE	FALSE	Consensus (2+ Tools)
Bulk_1	k127_23144	FALSE	FALSE	FALSE	TRUE	FALSE	FALSE	TRUE	Consensus (2+ Tools)
Bulk_1	k127_23146	FALSE	FALSE	FALSE	TRUE	FALSE	TRUE	FALSE	Consensus (2+ Tools)
Bulk_1	k127_23153	FALSE	FALSE	FALSE	TRUE	FALSE	FALSE	TRUE	Consensus (2+ Tools)
Bulk_1	k127_23154	FALSE	FALSE	FALSE	TRUE	FALSE	FALSE	TRUE	Consensus (2+ Tools)
Bulk_1	k127_23161	FALSE	FALSE	FALSE	TRUE	TRUE	FALSE	FALSE	Consensus (2+ Tools)
Bulk_1	k127_23183	FALSE	FALSE	FALSE	TRUE	FALSE	FALSE	FALSE	DeepVirFinder Only
Bulk_1	k127_23195	FALSE	FALSE	FALSE	FALSE	FALSE	TRUE	FALSE	vConTACT3 Only
Bulk_1	k127_23202	FALSE	FALSE	FALSE	TRUE	FALSE	TRUE	FALSE	Consensus (2+ Tools)
Bulk_1	k127_23203	FALSE	FALSE	FALSE	FALSE	FALSE	FALSE	TRUE	TransGINmer Only
Bulk_1	k127_23222	FALSE	FALSE	FALSE	TRUE	FALSE	FALSE	TRUE	Consensus (2+ Tools)
Bulk_1	k127_23237	FALSE	FALSE	FALSE	TRUE	FALSE	TRUE	TRUE	Consensus (2+ Tools)
Bulk_1	k127_23245	FALSE	FALSE	FALSE	FALSE	FALSE	TRUE	FALSE	vConTACT3 Only
Bulk_1	k127_23248	FALSE	FALSE	FALSE	FALSE	FALSE	TRUE	FALSE	vConTACT3 Only
Bulk_1	k127_2325	FALSE	FALSE	FALSE	FALSE	FALSE	FALSE	TRUE	TransGINmer Only
Bulk_1	k127_23270	FALSE	FALSE	FALSE	FALSE	FALSE	TRUE	TRUE	Consensus (2+ Tools)
Bulk_1	k127_23273	FALSE	FALSE	FALSE	TRUE	TRUE	FALSE	FALSE	Consensus (2+ Tools)
Bulk_1	k127_23308	FALSE	FALSE	FALSE	TRUE	FALSE	FALSE	TRUE	Consensus (2+ Tools)
Bulk_1	k127_23321	FALSE	FALSE	FALSE	FALSE	FALSE	FALSE	TRUE	TransGINmer Only
Bulk_1	k127_23322	FALSE	FALSE	FALSE	FALSE	FALSE	FALSE	TRUE	TransGINmer Only
Bulk_1	k127_23335	FALSE	FALSE	FALSE	FALSE	FALSE	TRUE	FALSE	vConTACT3 Only
Bulk_1	k127_23342	FALSE	FALSE	FALSE	TRUE	FALSE	FALSE	FALSE	DeepVirFinder Only
Bulk_1	k127_23344	FALSE	FALSE	FALSE	FALSE	FALSE	TRUE	FALSE	vConTACT3 Only
Bulk_1	k127_23351	FALSE	FALSE	FALSE	FALSE	FALSE	TRUE	TRUE	Consensus (2+ Tools)
Bulk_1	k127_23364	FALSE	FALSE	FALSE	FALSE	FALSE	TRUE	TRUE	Consensus (2+ Tools)
Bulk_1	k127_2337	FALSE	FALSE	FALSE	FALSE	FALSE	FALSE	TRUE	TransGINmer Only
Bulk_1	k127_23370	FALSE	FALSE	FALSE	FALSE	FALSE	TRUE	FALSE	vConTACT3 Only
Bulk_1	k127_23389	FALSE	FALSE	FALSE	FALSE	FALSE	TRUE	FALSE	vConTACT3 Only
Bulk_1	k127_23398	FALSE	FALSE	FALSE	FALSE	FALSE	TRUE	TRUE	Consensus (2+ Tools)
Bulk_1	k127_234	TRUE	FALSE	FALSE	TRUE	TRUE	FALSE	FALSE	Consensus (2+ Tools)
Bulk_1	k127_23403	FALSE	FALSE	FALSE	FALSE	FALSE	TRUE	FALSE	vConTACT3 Only
Bulk_1	k127_23405	FALSE	FALSE	FALSE	TRUE	FALSE	FALSE	TRUE	Consensus (2+ Tools)
Bulk_1	k127_23409	FALSE	FALSE	FALSE	FALSE	FALSE	FALSE	TRUE	TransGINmer Only
Bulk_1	k127_2341	FALSE	FALSE	FALSE	FALSE	FALSE	TRUE	FALSE	vConTACT3 Only
Bulk_1	k127_23415	FALSE	FALSE	FALSE	FALSE	TRUE	FALSE	TRUE	Consensus (2+ Tools)
Bulk_1	k127_23419	TRUE	FALSE	FALSE	TRUE	FALSE	FALSE	TRUE	Consensus (2+ Tools)
Bulk_1	k127_23424	FALSE	FALSE	FALSE	FALSE	FALSE	TRUE	FALSE	vConTACT3 Only
Bulk_1	k127_23425	FALSE	FALSE	FALSE	TRUE	FALSE	FALSE	FALSE	DeepVirFinder Only
Bulk_1	k127_23427	FALSE	FALSE	FALSE	FALSE	FALSE	TRUE	FALSE	vConTACT3 Only
Bulk_1	k127_23430	FALSE	FALSE	FALSE	FALSE	FALSE	TRUE	FALSE	vConTACT3 Only
Bulk_1	k127_23432	TRUE	FALSE	FALSE	FALSE	FALSE	FALSE	FALSE	geNomad Only
Bulk_1	k127_23433	FALSE	FALSE	FALSE	FALSE	FALSE	FALSE	TRUE	TransGINmer Only
Bulk_1	k127_23436	FALSE	FALSE	FALSE	FALSE	FALSE	FALSE	TRUE	TransGINmer Only
Bulk_1	k127_23455	FALSE	FALSE	FALSE	FALSE	FALSE	TRUE	FALSE	vConTACT3 Only
Bulk_1	k127_23470	FALSE	FALSE	FALSE	FALSE	FALSE	TRUE	FALSE	vConTACT3 Only
Bulk_1	k127_23473	FALSE	FALSE	FALSE	FALSE	FALSE	TRUE	FALSE	vConTACT3 Only
Bulk_1	k127_2350	FALSE	FALSE	FALSE	FALSE	FALSE	TRUE	FALSE	vConTACT3 Only
Bulk_1	k127_23507	FALSE	FALSE	FALSE	FALSE	FALSE	FALSE	TRUE	TransGINmer Only
Bulk_1	k127_23514	FALSE	FALSE	FALSE	FALSE	FALSE	TRUE	FALSE	vConTACT3 Only
Bulk_1	k127_2352	FALSE	FALSE	FALSE	FALSE	FALSE	FALSE	TRUE	TransGINmer Only
Bulk_1	k127_2353	FALSE	FALSE	FALSE	FALSE	FALSE	TRUE	TRUE	Consensus (2+ Tools)
Bulk_1	k127_23530	FALSE	FALSE	FALSE	TRUE	FALSE	FALSE	FALSE	DeepVirFinder Only
Bulk_1	k127_23532	FALSE	FALSE	FALSE	FALSE	FALSE	TRUE	TRUE	Consensus (2+ Tools)
Bulk_1	k127_23539	FALSE	FALSE	FALSE	FALSE	FALSE	TRUE	FALSE	vConTACT3 Only
Bulk_1	k127_23552	TRUE	FALSE	FALSE	TRUE	FALSE	FALSE	FALSE	Consensus (2+ Tools)
Bulk_1	k127_23555	FALSE	FALSE	FALSE	FALSE	FALSE	TRUE	TRUE	Consensus (2+ Tools)
Bulk_1	k127_2356	FALSE	FALSE	FALSE	FALSE	FALSE	FALSE	TRUE	TransGINmer Only
Bulk_1	k127_23561	FALSE	FALSE	TRUE	FALSE	FALSE	FALSE	TRUE	Consensus (2+ Tools)
Bulk_1	k127_23580	TRUE	FALSE	FALSE	TRUE	TRUE	FALSE	FALSE	Consensus (2+ Tools)
Bulk_1	k127_23583	FALSE	FALSE	FALSE	FALSE	FALSE	TRUE	TRUE	Consensus (2+ Tools)
Bulk_1	k127_23596	FALSE	FALSE	FALSE	FALSE	FALSE	TRUE	FALSE	vConTACT3 Only
Bulk_1	k127_23600	FALSE	FALSE	FALSE	FALSE	FALSE	TRUE	TRUE	Consensus (2+ Tools)
Bulk_1	k127_23609	FALSE	FALSE	FALSE	FALSE	FALSE	TRUE	TRUE	Consensus (2+ Tools)
Bulk_1	k127_23617	FALSE	FALSE	FALSE	FALSE	TRUE	FALSE	FALSE	ViraLM Only
Bulk_1	k127_23619	FALSE	FALSE	FALSE	TRUE	FALSE	TRUE	FALSE	Consensus (2+ Tools)
Bulk_1	k127_23638	FALSE	FALSE	FALSE	FALSE	TRUE	FALSE	TRUE	Consensus (2+ Tools)
Bulk_1	k127_2364	FALSE	FALSE	FALSE	FALSE	FALSE	FALSE	TRUE	TransGINmer Only
Bulk_1	k127_23640	FALSE	FALSE	FALSE	FALSE	FALSE	TRUE	FALSE	vConTACT3 Only
Bulk_1	k127_23658	FALSE	FALSE	FALSE	TRUE	FALSE	FALSE	FALSE	DeepVirFinder Only
Bulk_1	k127_23683	FALSE	FALSE	FALSE	TRUE	FALSE	FALSE	TRUE	Consensus (2+ Tools)
Bulk_1	k127_23687	FALSE	FALSE	FALSE	FALSE	FALSE	TRUE	FALSE	vConTACT3 Only
Bulk_1	k127_23689	FALSE	FALSE	FALSE	FALSE	FALSE	TRUE	TRUE	Consensus (2+ Tools)
Bulk_1	k127_23699	TRUE	FALSE	FALSE	FALSE	FALSE	TRUE	FALSE	Consensus (2+ Tools)
Bulk_1	k127_237	FALSE	FALSE	FALSE	FALSE	FALSE	TRUE	FALSE	vConTACT3 Only
Bulk_1	k127_23711	FALSE	FALSE	FALSE	FALSE	TRUE	TRUE	FALSE	Consensus (2+ Tools)
Bulk_1	k127_23712	FALSE	FALSE	FALSE	FALSE	FALSE	TRUE	FALSE	vConTACT3 Only
Bulk_1	k127_23714	FALSE	FALSE	FALSE	FALSE	FALSE	TRUE	FALSE	vConTACT3 Only
Bulk_1	k127_23717	FALSE	FALSE	FALSE	FALSE	FALSE	TRUE	FALSE	vConTACT3 Only
Bulk_1	k127_23718	FALSE	FALSE	FALSE	FALSE	FALSE	FALSE	TRUE	TransGINmer Only
Bulk_1	k127_23724	FALSE	FALSE	FALSE	TRUE	FALSE	FALSE	FALSE	DeepVirFinder Only
Bulk_1	k127_23744	FALSE	FALSE	FALSE	FALSE	FALSE	TRUE	FALSE	vConTACT3 Only
Bulk_1	k127_23748	FALSE	FALSE	FALSE	TRUE	FALSE	FALSE	FALSE	DeepVirFinder Only
Bulk_1	k127_23751	FALSE	FALSE	FALSE	FALSE	FALSE	TRUE	TRUE	Consensus (2+ Tools)
Bulk_1	k127_23755	FALSE	FALSE	FALSE	FALSE	FALSE	TRUE	FALSE	vConTACT3 Only
Bulk_1	k127_23759	FALSE	FALSE	FALSE	FALSE	FALSE	TRUE	FALSE	vConTACT3 Only
Bulk_1	k127_23772	FALSE	FALSE	FALSE	TRUE	FALSE	FALSE	FALSE	DeepVirFinder Only
Bulk_1	k127_23774	FALSE	FALSE	FALSE	TRUE	FALSE	FALSE	FALSE	DeepVirFinder Only
Bulk_1	k127_23792	FALSE	FALSE	FALSE	FALSE	FALSE	TRUE	FALSE	vConTACT3 Only
Bulk_1	k127_23793	FALSE	FALSE	FALSE	TRUE	FALSE	TRUE	FALSE	Consensus (2+ Tools)
Bulk_1	k127_23800	FALSE	FALSE	FALSE	FALSE	FALSE	TRUE	FALSE	vConTACT3 Only
Bulk_1	k127_23828	FALSE	FALSE	FALSE	FALSE	FALSE	TRUE	TRUE	Consensus (2+ Tools)
Bulk_1	k127_23837	FALSE	FALSE	FALSE	FALSE	FALSE	FALSE	TRUE	TransGINmer Only
Bulk_1	k127_23839	TRUE	FALSE	FALSE	FALSE	FALSE	FALSE	FALSE	geNomad Only
Bulk_1	k127_23845	FALSE	FALSE	FALSE	FALSE	FALSE	FALSE	TRUE	TransGINmer Only
Bulk_1	k127_2385	FALSE	FALSE	FALSE	FALSE	FALSE	TRUE	FALSE	vConTACT3 Only
Bulk_1	k127_23858	FALSE	FALSE	FALSE	FALSE	FALSE	TRUE	FALSE	vConTACT3 Only
Bulk_1	k127_2386	FALSE	FALSE	FALSE	TRUE	FALSE	FALSE	FALSE	DeepVirFinder Only
Bulk_1	k127_23874	FALSE	FALSE	FALSE	FALSE	FALSE	TRUE	FALSE	vConTACT3 Only
Bulk_1	k127_2388	FALSE	FALSE	FALSE	TRUE	FALSE	FALSE	TRUE	Consensus (2+ Tools)
Bulk_1	k127_23892	TRUE	FALSE	FALSE	FALSE	FALSE	TRUE	FALSE	Consensus (2+ Tools)
Bulk_1	k127_23896	FALSE	FALSE	FALSE	TRUE	FALSE	FALSE	FALSE	DeepVirFinder Only
Bulk_1	k127_23903	FALSE	FALSE	FALSE	FALSE	FALSE	TRUE	FALSE	vConTACT3 Only
Bulk_1	k127_23921	FALSE	FALSE	FALSE	FALSE	FALSE	TRUE	FALSE	vConTACT3 Only
Bulk_1	k127_23924	FALSE	FALSE	FALSE	FALSE	FALSE	TRUE	FALSE	vConTACT3 Only
Bulk_1	k127_23926	FALSE	FALSE	FALSE	FALSE	FALSE	FALSE	TRUE	TransGINmer Only
Bulk_1	k127_2394	FALSE	FALSE	FALSE	FALSE	FALSE	TRUE	TRUE	Consensus (2+ Tools)
Bulk_1	k127_23943	FALSE	FALSE	FALSE	FALSE	FALSE	FALSE	TRUE	TransGINmer Only
Bulk_1	k127_23958	FALSE	FALSE	FALSE	FALSE	FALSE	TRUE	FALSE	vConTACT3 Only
Bulk_1	k127_23959	FALSE	FALSE	FALSE	FALSE	FALSE	TRUE	FALSE	vConTACT3 Only
Bulk_1	k127_23985	FALSE	FALSE	FALSE	FALSE	TRUE	FALSE	TRUE	Consensus (2+ Tools)
Bulk_1	k127_23991	FALSE	FALSE	FALSE	FALSE	FALSE	FALSE	TRUE	TransGINmer Only
Bulk_1	k127_23993	FALSE	FALSE	FALSE	FALSE	FALSE	FALSE	TRUE	TransGINmer Only
Bulk_1	k127_23997	FALSE	FALSE	FALSE	FALSE	FALSE	TRUE	FALSE	vConTACT3 Only
Bulk_1	k127_23998	FALSE	FALSE	FALSE	FALSE	FALSE	FALSE	TRUE	TransGINmer Only
Bulk_1	k127_24003	FALSE	FALSE	FALSE	TRUE	FALSE	TRUE	FALSE	Consensus (2+ Tools)
Bulk_1	k127_24010	FALSE	FALSE	TRUE	FALSE	FALSE	FALSE	FALSE	CheckV Only
Bulk_1	k127_24015	FALSE	FALSE	FALSE	FALSE	TRUE	FALSE	FALSE	ViraLM Only
Bulk_1	k127_24017	FALSE	FALSE	FALSE	FALSE	FALSE	TRUE	FALSE	vConTACT3 Only
Bulk_1	k127_24022	FALSE	FALSE	FALSE	TRUE	FALSE	FALSE	FALSE	DeepVirFinder Only
Bulk_1	k127_24023	FALSE	FALSE	FALSE	FALSE	FALSE	TRUE	FALSE	vConTACT3 Only
Bulk_1	k127_2404	TRUE	FALSE	TRUE	FALSE	TRUE	FALSE	TRUE	Consensus (2+ Tools)
Bulk_1	k127_24045	FALSE	FALSE	FALSE	TRUE	FALSE	FALSE	TRUE	Consensus (2+ Tools)
Bulk_1	k127_24046	TRUE	FALSE	FALSE	FALSE	FALSE	FALSE	FALSE	geNomad Only
Bulk_1	k127_2405	FALSE	FALSE	FALSE	TRUE	TRUE	FALSE	TRUE	Consensus (2+ Tools)
Bulk_1	k127_24051	FALSE	FALSE	FALSE	TRUE	FALSE	FALSE	TRUE	Consensus (2+ Tools)
Bulk_1	k127_2406	FALSE	FALSE	FALSE	TRUE	FALSE	FALSE	FALSE	DeepVirFinder Only
Bulk_1	k127_24065	TRUE	FALSE	FALSE	TRUE	TRUE	FALSE	TRUE	Consensus (2+ Tools)
Bulk_1	k127_24069	FALSE	FALSE	FALSE	FALSE	FALSE	TRUE	TRUE	Consensus (2+ Tools)
Bulk_1	k127_24080	FALSE	FALSE	FALSE	FALSE	FALSE	TRUE	FALSE	vConTACT3 Only
Bulk_1	k127_24090	FALSE	FALSE	FALSE	TRUE	FALSE	FALSE	TRUE	Consensus (2+ Tools)
Bulk_1	k127_24092	FALSE	FALSE	FALSE	TRUE	FALSE	FALSE	FALSE	DeepVirFinder Only
Bulk_1	k127_24094	FALSE	FALSE	FALSE	TRUE	FALSE	FALSE	FALSE	DeepVirFinder Only
Bulk_1	k127_24101	FALSE	FALSE	FALSE	FALSE	FALSE	FALSE	TRUE	TransGINmer Only
Bulk_1	k127_24105	FALSE	FALSE	FALSE	TRUE	FALSE	FALSE	TRUE	Consensus (2+ Tools)
Bulk_1	k127_2411	TRUE	FALSE	FALSE	FALSE	FALSE	TRUE	TRUE	Consensus (2+ Tools)
Bulk_1	k127_24110	FALSE	FALSE	FALSE	TRUE	FALSE	FALSE	TRUE	Consensus (2+ Tools)
Bulk_1	k127_24115	FALSE	FALSE	FALSE	FALSE	FALSE	TRUE	FALSE	vConTACT3 Only
Bulk_1	k127_24116	FALSE	FALSE	FALSE	FALSE	FALSE	FALSE	TRUE	TransGINmer Only
Bulk_1	k127_24126	FALSE	FALSE	FALSE	FALSE	FALSE	TRUE	TRUE	Consensus (2+ Tools)
Bulk_1	k127_24144	FALSE	FALSE	FALSE	TRUE	FALSE	TRUE	TRUE	Consensus (2+ Tools)
Bulk_1	k127_24150	FALSE	FALSE	FALSE	FALSE	FALSE	TRUE	FALSE	vConTACT3 Only
Bulk_1	k127_24154	TRUE	FALSE	FALSE	FALSE	FALSE	FALSE	FALSE	geNomad Only
Bulk_1	k127_24157	FALSE	FALSE	FALSE	FALSE	FALSE	TRUE	FALSE	vConTACT3 Only
Bulk_1	k127_24161	FALSE	FALSE	FALSE	FALSE	TRUE	TRUE	TRUE	Consensus (2+ Tools)
Bulk_1	k127_24165	FALSE	FALSE	FALSE	TRUE	FALSE	TRUE	FALSE	Consensus (2+ Tools)
Bulk_1	k127_24170	TRUE	FALSE	TRUE	FALSE	TRUE	FALSE	TRUE	Consensus (2+ Tools)
Bulk_1	k127_24180	FALSE	FALSE	FALSE	TRUE	FALSE	TRUE	FALSE	Consensus (2+ Tools)
[truncated: 20,228 more rows]
