# Supplementary material for: SS-VIME: a single-source virome-microbiome extraction protocol toward comprehensive soil community analysis
Source: Microbiol Spectr. 2026 Mar 24;14(5):e03323-25. doi: 10.1128/spectrum.03323-25 (PMC13141886; doi:10.1128/spectrum.03323-25)
Supplement: File S4 — Microbial profiling outputs. [file spectrum.03323-25-s0004.xlsx]

## Sheet: Mock_ITS
ID	Kingdom	Phylum	Class	Order	Family	Genus	Species	Species_exact	confidence	sequence	Mock_C1	Mock_C2
00e2f06acb1135ec9514ef6310a93084	Fungi	Basidiomycota	Tremellomycetes	Tremellales	Cryptococcaceae	Cryptococcus	Cryptococcus_neoformans		0.98	GCGTTCTTCATCGATGTGGAAGCCAAGAGATCCGTTGTTGAAAGTTTTATTATTGTTATAATATGATTACATTCATTACATTTAGAAGTTTGTGTAAAACGTGCCGAAGCACATAAACAGTTCACAGGTGTAGATGGGTAGATAAATGGACCAAAGTCCAATATTCTCTACTGATCCTTCCGCAGGTTCACCTACGGAAACCTTGTTACGACTTTTACTTCCTCGATGGGTGGCTGTAGATCGGAAGAGCACACGTCTGAAC	0.173874	0
05af4abadbf7c7263e1d9eb004ecfb87	Fungi	Basidiomycota	Tremellomycetes	Tremellales	Cryptococcaceae	Cryptococcus	Cryptococcus_neoformans		0.99	TGCGTCTTCATCGATGTGGAAGCCAAGAGATCCGTTGTTGAAAGTTTTATTATTGTTATAATATGATTACATTCATTACATTTAGAAGTTTGTGTAAAACGTGCCGAAGCACATAAACAGTTCACAGGTGTAGATGGGTAGATAAATGGACCAAAGTCCAATATTCTCTACTGATCCTTCCGCAGGTTCACCTACGGAAACCTTGTTACGACTTTTACTTCCTCGGCTTGCGAGACAAGATCGGAAGAGCACACGTCTGAAC	0	0.00108937
160460dd530ac1bc2f01fbc5d71ae925	Fungi	Basidiomycota	Agaricomycetes	Polyporales	Ischnodermataceae	Ischnoderma	Ischnoderma_benzoinum		1	GAGAACCAAGAGATCCGTTGTTGAAAGTTGTATATAATGCGTTTAACGCAATGACATTCTATAAACTGAGTGTATGTATAAAATCATAGGCAAGCTTAAACGAGACCGTAAGGTCAAGTCCAAAACCAACCTACAAAGAGTGCACAGGTGTGAATGGAGATGAGCGAGGCGTGCACATGTCCCGAAAGACCAGCAACAATACCTCTTTCAAATTCAATAATGATCCTTCCGCAGGTTCACCTACGGAAA	8.13206e-05	0
284c44b7ec72363083331e4641306147	Fungi	Basidiomycota	Malasseziomycetes	Malasseziales	Malasseziaceae	Malassezia	Malassezia_globosa		0.97	GAGAACCAAGAGATCCGTTGTCGAAAGTTGTGTTATATTTGTTGGCCAGTGACGGTCCAACGATATATCTCACGTTCATACAAATCCATACGAGTTTGTAATTAACCGGAGAGAGAGAGTGGAGAGTGAGAGAGAGTTATATGCAAAGCACATGCACTCTCTCTCCCCTCCCCTTCTTCTTTCTTACTCCTTAGAACAGTGCACACGGGTTTATGGATGTATAGTGGATGCGAGCCGCCAGAGACACACTTATTGTACGTCTGTATGGCTGGCCCTTGAATCTTCACTAATGATCCTTCTGCAGGTTCACCTACAGAAA	0	9.55584e-05
34d5741866cbee0a205cb6cebb343801	Fungi	Basidiomycota	Tremellomycetes	Tremellales	Cryptococcaceae	Cryptococcus	Cryptococcus_neoformans		0.97	TGGTTCTTCATCGATGTGGAAGCCAAGAGATCCGTTGTTGAAAGTTTTATTATTGTTATAATATGATTACATTCATTACATTTAGAAGTTTGTGTAAAACGTGCCGAAGCACATAAACAGTTCACAGGTGTAGATGGGTAGATAAATGGACCAAAGTCCAATATTCTCTACTGATCCTTCCGCAGGTTCACCTACGGAAACCTTGTTACGACTTTTACTTCCTCGATGGGTGGCTGTAGATCGGAAGAGCACACGTCTGAAC	0.0340596	0
39d463a4a9889c221df900fffe349096	Fungi	Ascomycota	Sordariomycetes	Hypocreales	Nectriaceae	Fusarium	Fusarium_equiseti		0.67	CAGAACCAAGAGATCCGTTGTTGAAAGTTTTGATTTATTTGTTTGTTTTACTCAGAAGTTCCACTAAAAACAGAGTTTAGGGGTCCTCGGGCGGGCCGTCCCTTTTTACGGGGCGCGGGCTGATCCGCCGAGGCAACGTATAGGTATGTTCACAGGGGTTTGGGAGTTGTAAACTCGGTAATGATCCCTCCGCTGGTTCACCAACGGAGACCTTGTTACGACTTTTACTTCCTCGGCTTGCGAGA	0	0.000127639
3a972fe3dd1e87fcaade808f32ca92a2	Fungi	Basidiomycota	Malasseziomycetes	Malasseziales	Malasseziaceae	Malassezia	Malassezia_restricta		0.63	GAGAACCAAGAGATCCGTTGTCGAAAGTTGTGTATAGTTTGTTGGCCAGTGACGGTCCAACCAAGTTCCACGTTCATACTAACCATTCGAGTTTGTAGCGAGGAAAGGGCCTCAGAGAGACCAAGCCAGAGATCAACGCCCAACGCGACGGATCGCACTGTTCTCGCTTCTCTTCCTTTTTCTCTCCAAATGCCCTTTCCAAGGACAGTGCACACGGGTTTGTGGATGTATAGTGGGTGTAGGCGGCCAGGGACACTTTGTGGCGTCCGTATGGCCTGCCCAAATCTTCACTAATGATCCTTCTGCAGGTTCACCTACAGAAA	0	5.73351e-05
3ba8c16e67edb25020798e7e5b0b38d2	Fungi	Basidiomycota	Tremellomycetes	Tremellales	Cryptococcaceae	Cryptococcus	Cryptococcus_neoformans		0.96	GCGTTCTTCATCGATGTGGAAGCCAAGAGATCCGTTGTTGAAAGTTTTATTATTGTTATAATATGATTACATTCATTACATTTAGAAGTTTGTGTAAAACGTGCCGAAGCACATAAACAGTTCACAGGTGTAGATGGGTAGATAAATGGACCAAAGTCCAATATTCTCTACTGATCCTTCCGCAGGTTCACCTACGGAAACCTTGTTACGACTTTTACTTCCTCGGCTTGCGAGACAAGATCGGAAGAGCACACGTCTGAAC	0	0.183097
4058345ae54d92dde2876960cd568247	Fungi	Basidiomycota	Tremellomycetes	Tremellales	Cryptococcaceae	Cryptococcus	Cryptococcus_neoformans		0.97	TGCTTCTTCATCGATGTGGAAGCCAAGAGATCCGTTGTTGAAAGTTTTATTATTGTTATAATATGATTACATTCATTACATTTAGAAGTTTGTGTAAAACGTGCCGAAGCACATAAACAGTTCACAGGTGTAGATGGGTAGATAAATGGACCAAAGTCCAATATTCTCTACTGATCCTTCCGCAGGTTCACCTACGGAAACCTTGTTACGACTTTTACTTCCTCGATGGGTGGCTGTAGATCGGAAGAGCACACGTCTGAAC	0.0907319	0
453d4e8ae3be29012cf9607ff91ad72c	Fungi	Basidiomycota	Tremellomycetes	Tremellales	Cryptococcaceae	Cryptococcus	Cryptococcus_neoformans		0.96	TGCTTCTTCATCGATGTGGAAGCCAAGAGATCCGTTGTTGAAAGTTTTATTATTGTTATAATATGATTACATTCATTACATTTAGAAGTTTGTGTAAAACGTGCCGAAGCACATAAACAGTTCACAGGTGTAGATGGGTAGATAAATGGACCAAAGTCCAATATTCTCTACTGATCCTTCCGCAGGTTCACCTACGGAAACCTTGTTACGACTTTTACTTCCTCGGCTTGCGAGACAAGATCGGAAGAGCACACGTCTGAAC	0	0.080269
4d14c7362b3049d5794b2a36c42c86e3	Fungi								1	GCTGCGTTCTTCATCGATGCGAGAGCCAAGAGATCCTTTGTTGAAAGTTTTAATTCTCGATTCCATTTCAGACGACAGACACATATAAAGCATTGGGGCGATGCCCAGGGGCATCGAAGCACATCTTGCTACCACGGGTTTGATGGCAAAGGCCCGAGGGCCATTCAACAATGATCCCTCCGCAGGTTCACCTACGGAGACCTTGTTACGACTTTTACTTCCTCGATGGGTGGCTGTAGATCGGAAGAGCACACGTCTGAACTCC	5.42138e-05	0
4f8d207b286fefd80540f54a41af4b6f	Fungi	Basidiomycota	Tremellomycetes	Tremellales	Cryptococcaceae	Cryptococcus	Cryptococcus_neoformans		0.95	TGGTTCTTCATCGATGTGGAAGCCAAGAGATCCGTTGTTGAAAGTTTTATTATTGTTATAATATGATTACATTCATTACATTTAGAAGTTTGTGTAAAACGTGCCGAAGCACATAAACAGTTCACAGGTGTAGATGGGTAGATAAATGGACCAAAGTCCAATATTCTCTACTGATCCTTCCGCAGGTTCACCTACGGAAACCTTGTTACGACTTTTACTTCCTCGGCTTGCGAGACAAGATCGGAAGAGCACACGTCTGAAC	0	0.0102268
51e90efe34fa1a7f4e9521c06a2befaf	Fungi	Basidiomycota	Tremellomycetes	Tremellales	Cryptococcaceae	Cryptococcus	Cryptococcus_neoformans		0.95	GCGTTCTTCATCGATGTGGAAGCCAAGAGATCCGTTGTTGAAAGTTTTATTATTGTTATAATATGATTACATTCATTACATTTAGAAGTTTGTGTAAAACGTGCCGAAGCACATAAACAGTTCACAGGTGTAGATGGGTAGATAAATGGACCAAAGTCCAATATTCTCTACTGATCCTTCCGCAGGTTCACCTACGGAAACCTTGTTACGACTTTTACTTCCTCGGCTTGCGAGACAAGATCGGAAGAGCACACGTCTTGAA	0	0.000363122
784fb121b74aa92b8625ed44d8021f76	Fungi	Ascomycota	Saccharomycetes	Saccharomycetales	Saccharomycetaceae	Saccharomyces	Saccharomyces_cerevisiae		1	GAGAACCAAGAGATCCGTTGTTGAAAGTTTTTAATATTTTAAAATTTCCAGTTACGAAAATTCTTGTTTTTGACAAAAATTTAATGAATAGATAAAATTGTTTGTGTTTGTTAACCTCTGGGCCCCGATTGCTCGAATGCCCAAAGAAAAAGTTGCAAAGATATGAAAACTCCACGGTGTGTTGTATTGAAACGGTTTTAATTGTCCTATAACAAAAGCACAGAAATCTCTCACCGTTTGGAATAGCAAGAAAGAAACTTACAAGCCTAGCAAGACCGCGCACTTAAGCGCAGGCCCGGCTGGACTCTCCATCTCTTGTCTTCTTGCCCAGTAAAAGCTCTCATGCTCTTGCCAAAACAAAAAAAAAAATCCATTTTCAAAATTATTAAATTTCTTTAA…	0.147639	0.167801
a079bbf03393f60688e842516a4aca25	Fungi	Basidiomycota	Malasseziomycetes	Malasseziales	Malasseziaceae	Malassezia	Malassezia_restricta		0.95	GAGAACCAAGAGATCCGTTGTCGAAAGTTGTGTATAGTTTGTTGGCCAGTGACGGTCCAACCAAGTTCCACGTTCATACTAACCATTCGAGTTTGTAGCGAAGAAAGACCCCAAGAGAGGCCACAAAAAACTTCTCTGAAGCCTTTCTCCAAGACAGTGCACACGGGTTTGTGGATGTATAGTGGGTGTAGGCGGCCAGGGACACTTTTTGGCGTCCGTATGGCCTGCCCAAATCTTCACTAATGATCCTTCTGCAGGTTCACCTACAGAAA	0.00108447	0.000688021
a226da4b654b35a011d42418ccefc2c6	Fungi	Basidiomycota	Tremellomycetes	Tremellales	Cryptococcaceae	Cryptococcus	Cryptococcus_neoformans		0.98	GCGTTCTTCATCGATGCGAGAACCAAGAGATCCGTTGTTGAAAGTTTTATTATTGTTATAATATGATTACATTCATTACATTTAGAAGTTTGTGTAAAACGTGCCGAAGCACATAAACAGTTCACAGGTGTAGATGGGTAGATAAATGGACCAAAGTCCAATATTCTCTACTGATCCTTCCGCAGGTTCACCTACGGAAACCTTGTTACGACTTTTACTTCCTCGATGGGTGGCTGTAGATCGGAAGAGCACACGTCTGAAC	0.0454433	0
bcd0d27502730c168be8e17568aeb854	Fungi	Basidiomycota	Tremellomycetes	Tremellales	Cryptococcaceae	Cryptococcus	Cryptococcus_neoformans		0.99	GCGTTCTTCATCGATGTGGAAGCCAAGAGATCCGTTGTTGAAAGTTTTATTATTGTTATAATAAGATTACATTCATTACATTTAGAAGTTTGTGTAAAACGTGCCGAAGCACATAAACAGTTCACAGGTGTAGATGGGTAGATAAATGGACCGAAGTCCAATATTCTCTACTGATCCTTCCGCAGGTTCACCTACGGAAACCTTGTTACGACTTTTACTTCCTCGATGGGTGGCTGTAGATCGGAAGAGCACACGTCTGAAC	0.0335806	0
cc7b2abeb2f38c679c74695d4ca68aab	Fungi	Basidiomycota	Tremellomycetes	Tremellales	Cryptococcaceae	Cryptococcus	Cryptococcus_neoformans		0.96	GCGTTCTTCATCGATGCGAGAACCAAGAGATCCGTTGTTGAAAGTTTTATTATTGTTATAATATGATTACATTCATTACATTTAGAAGTTTGTGTAAAACGTGCCGAAGCACATAAACAGTTCACAGGTGTAGATGGGTAGATAAATGGACCAAAGTCCAATATTCTCTACTGATCCTTCCGCAGGTTCACCTACGGAAACCTTGTTACGACTTTTACTTCCTCGGCTTGCGAGACAAGATCGGAAGAGCACACGTCTGAAC	0	0.0903601
d34fe439b502e38452990ea7df4f10f0	Fungi	Basidiomycota	Tremellomycetes	Tremellales	Cryptococcaceae	Cryptococcus	Cryptococcus_neoformans		0.98	TGCGTCTTCATCGATGTGGAAGCCAAGAGATCCGTTGTTGAAAGTTTTATTATTGTTATAATATGATTACATTCATTACATTTAGAAGTTTGTGTAAAACGTGCCGAAGCACATAAACAGTTCACAGGTGTAGATGGGTAGATAAATGGACCAAAGTCCAATATTCTCTACTGATCCTTCCGCAGGTTCACCTACGGAAACCTTGTTACGACTTTTACTTCCTCGATGGGTGGCTGTAGATCGGAAGAGCACACGTCTGAAC	0.047861	0
dfd6e484ebf84cfe8a45357096153afa	Fungi	Ascomycota	Saccharomycetes	Saccharomycetales	Saccharomycetaceae	Saccharomyces	Saccharomyces_cerevisiae		0.98	GAGAACCAAGAGATCCGTTGTTGAAAGTTTTTAATATTTTAAAATTTCCAGTTACGAAAATTCTTGTTTTTGACAAAAATTTAATGAATAAATAAAATTGTTTGTGTTTGTTACCTCTGGGCCCCGATTGCTCGAATGCCCAAAGAAAAAGTTGCAAAGATATGAAAACTCCACAGTGTGTTGTATTGAAACGGTTTTAATTGTCCTATAACAAAAGCACAGAAATCTCTCACCGTTTGGAATAGCAAGAAAGAAACTTACAAGCCTAGCAAGACCGCGCACTTAAGCGCAGGCCCGGCTGGACTCTCCATCTCTTGTCTTCTTGCCCAGTAAAAGCTCTCATGCTCTTGCCAAAACAAAAAAAAAAATCCATTTTCAAAATTATTAAATTTCTTTAAT…	0.422325	0.341335
e398d11b919a6688656f95c5c0f403f8	Fungi	Basidiomycota	Agaricomycetes	Agaricales	Typhulaceae	Typhula	Typhula_phacorrhiza		1	GAGAGCCAAGAGATCCATTGTTAAAAATTGTAATTTAATAAGTCTGCTTTTTGACGGCAAGACTAGAAGACATTCAAAGGTTTATTGAAGGGGTATGTAAAAACATAGTCCTTTTGAGATGGAGTAGAGCCAATGCTTGCGCACGGCAACACTCCGCCTTCCTCCGAAGAGGAATACAAAAAGACTACAAGAGGTGCACAGGTGGTAAGAGAGTGAAAGGAGCGAGCACAATACCTCGAAAGGCCAGCTAAACAACTCCTCTACATTCAATAATGATCCTTCCGCAGGTTCACCTACGGAAA	0	3.82234e-05
e8af70a7af939e9302718738ab4c3ff8	Fungi	Basidiomycota	Agaricomycetes	Agaricales	Porotheleaceae	Porotheleum	Porotheleum_fimbriatum		1	GAGAGCCAAGAGATCCGTTGCTGAAAGTTGTACAAGTTTATTATCGGTTCAAAGACCAACAATAGAGACACATTCAAAGACTTTTTCAATGGTGTATATAAGACATAGGCTTTTAACAATCGGTTGAGAAGACAACCTTTCGCGCAAAGCCTACATAAGGTGCACAGTGGAAAGTAGAAAAAGCGACAGAGGCGAGCACGTACTCCTAGGAGCCAGCTCAACCTTTGCCATTTCTTCAGTAATGATCCTTCCGCAGGTTCACCTACGGAAA	0	3.82234e-05
ee435e48437f084741905596dd697a33	Fungi	Ascomycota	Saccharomycetes	Saccharomycetales	Saccharomycetaceae	Saccharomyces	Saccharomyces_cerevisiae		1	GAGAACCAAGAGATCCGTTGTTGAAAGTTTTTAATATTTTAAAATTTCCAGTTACGAAAATTCTTGTTTTTGACAAAAATTTAATGAATAGATAAAATTGTTTGTGTTTGTTAACCTCTGGGCCCCGATTGCTCGAATGCCCAAAGAAAAAGTTGCAAAGATATGAAAACTCCACAGTGTGTTGTATTGAAACGGTTTTAATTGTCCTATAACAAAAGCACAGAAATCTCTCACCGTTTGGAATAGCAAGAAAGAAACTTACAAGCCTAGCAAGACCGCGCACTTAAGCGCAGGCCCGGCTGGACTCTCCATCTCTTGTCTTCTTGCCCAGTAAAAGCTCTCATGCTCTTGCCAAAACAAAAAAAAAAATCCATTTTCAAAATTATTAAATTTCTTTAA…	0.00326605	0.11526
f2ed8949719c73bc25d5624e5a8b87d9	Fungi	Basidiomycota	Tremellomycetes	Tremellales	Cryptococcaceae	Cryptococcus	Cryptococcus_neoformans		1	GCGTTCTTCATCGATGTGGAAGCCAAGAGATCCGTTGTTGAAAGTTTTATTATTGTTATAATAAGATTACATTCATTACATTTAGAAGTTTGTGTAAAACGTGCCGAAGCACATAAACAGTTCACAGGTGTAGATGGGTAGATAAATGGACCGAAGTCCAATATTCTCTACTGATCCTTCCGCAGGTTCACCTACGGAAACCTTGTTACGACTTTTACTTCCTCGGCTTGCGAGACAAGATCGGAAGAGCACACGTCTGAAC	0	0.0091545

## Sheet: Mock_16S
ID	Kingdom	Phylum	Class	Order	Family	Genus	Species	Species_exact	confidence	sequence	Mock_C1	Mock_C2
212267f1af8c2328c10f8c5001c75447	Bacteria	Firmicutes	Bacilli	Lactobacillales	Listeriaceae	Listeria	monocytogenes		1	CAACCTTGCGGTCGTACTCCCCAGGCGGAGTGCTTAATGCGTTAGCTGCAGCACTAAGGGGCGGAAACCCCCTAACACTTAGCACTCATCGTTTACGGCGTGGACTACCAGGGTATCTAATCCTGTTTGCTCCCCACGCTTTCGCGCCTCAGCGTCAGTTACAGACCAGAGAGTCGCCTTCGCCACTGGTGTTCCTCCACATATCTACGCATTTCACCGCTACACGTGGAATTCCACTCTCCTCTTCTGCACTCCAGTCTTCCAGTTTCCAATGACCCTCCCCGGTTAAGCCGGGGGCTTTCACATCAGACTTAAAAGACCGCCTGCGCGCGCTTTACGCCCAATAAATCCGGACAACGCTTGCCACCTACGTA	0.0816673	0.0805188
2d32189de6380be74f704eaf748af6ee	Bacteria	Proteobacteria	Gammaproteobacteria	Enterobacterales	Enterobacteriaceae	Escherichia-Shigella	coli		1	TAACCTTGCGGCCGTACTCCCCAGGCGGTCGACTTAACGCGTTAGCTCCGGAAGCCACGCCTCAAGGGCACAACCTCCAAGTCGACATCGTTTACGGCGTGGACTACCAGGGTATCTAATCCTGTTTGCTCCCCACGCTTTCGCACCTGAGCGTCAGTCTTCGTCCAGGGGGCCGCCTTCGCCACCGGTATTCCTCCAGATCTCTACGCATTTCACCGCTACACCTGGAATTCTACCCCCCTCTACGAGACTCAAGCTTGCCAGTATCAGATGCAGTTCCCAGGTTGAGCCCGGGGATTTCACATCTGACTTAACAAACCGCCTGCGTGCGCTTTACGCCCAGTAATTCCGATTAACGCTTGCACCCTCCGTA	0.172916	0.170313
306a1dd835f9baca759853289cee0d40	Bacteria	Proteobacteria	Gammaproteobacteria	Enterobacterales	Enterobacteriaceae	Salmonella	enterica	enterica	0.74	TAACCTTGCGGCCGTACTCCCCAGGCGGTCTACTTAACGCGTTAGCTCCGGAAGCCACGCCTCAAGGGCACAACCTCCAAGTAGACATCGTTTACGGCGTGGACTACCAGGGTATCTAATCCTGTTTGCTCCCCACGCTTTCGCACCTGAGCGTCAGTCTTTGTCCAGGGGGCCGCCTTCGCCACCGGTATTCCTCCAGATCTCTACGCATTTCACCGCTACACCTGGAATTCTCCCCCCCTCTACAAGACTCAAGCCTGCCAGTTTCGAATGCAGTTCCCAGGTTGAGCCCGGGGATTTCACATCCGACTTGACAGACCGCCTGCGTGCGCTTTACGCCCAGTAATTCCGATTAACGCTTGCACCCTCCGTA	0.0183524	0.0173062
3ea8d695d0f44b53b8838f069a63fe6f	Bacteria	Firmicutes	Bacilli	Bacillales	Bacillaceae	Bacillus	subtilis		1	CAGGCTTGCGACCGTACTCCCCAGGCGGAGTGCTTAATGCGTTAGCTGCAGCACTAAGGGGCGGAAACCCCCTAACACTTAGCACTCATCGTTTACGGCGTGGACTACCAGGGTATCTAATCCTGTTCGCTCCCCACGCTTTCGCTCCTCAGCGTCAGTTACAGACCAGAGAGTCGCCTTCGCCACTGGTGTTCCTCCACATCTCTACGCATTTCACCGCTACACGTGGAATTCCACTCTCCTCTTCTGCACTCAAGTTCCCCAGTTTCCAATGACCCTCCCCGGTTGAGCCGGGGGCTTTCACATCAGACTTAAGGAACCGCCTGCGAGCCCTTTACGCCCAATAATTCCGGACAACGCTTGCCACCTACGTA	0.00278546	0.00294162
56006c62d899c7b87633cf3d4ebcc08e	Bacteria	Firmicutes	Bacilli	Bacillales	Bacillaceae	Bacillus	subtilis		1	CAGTCTTGCGCCCGTACTCCCCAGGCGGAGTGCTTAATGCGTTAGCTGCAGCACTAAGGGGCGGAAACCCCCTAACACTTAGCACTCATCGTTTACGGCGTGGACTACCAGGGTATCTAATCCTGTTCGCTCCCCACGCTTTCGCTCCTCAGCGTCAGTTACAGACCAGAGAGTCGCCTTCGCCACTGGTGTTCCTCCACATCTCTACGCATTTCACCGCTACACGTGGAATTCCACTCTCCTCTTCTGCACTCAAGTTCCCCAGTTTCCAATGACCCTCCCCGGTTGAGCCGGGGGCTTTCACATCAGACTTAAGGAACCGCCTGCGAGCCCTTTACGCCCAATAATTCCGGACAACGCTTGCCACCTACGTA	0	0.00152449
674482e1adc68cfac16daee158996410	Bacteria	Proteobacteria	Gammaproteobacteria	Enterobacterales	Enterobacteriaceae				0.6	TAACCTTGCGGCCGTACTCCCCAGGCGGTCTACTTAACGCGTTAGCTCCGGAAGCCACGCCTCAAGGGCACAACCTCCAAGTCGACATCGTTTACGGCGTGGACTACCAGGGTATCTAATCCTGTTTGCTCCCCACGCTTTCGCACCTGAGCGTCAGTCTTCGTCCAGGGGGCCGCCTTCGCCACCGGTATTCCTCCAGATCTCTACGCATTTCACCGCTACACCTGGAATTCTACCCCCCTCTACAAGACTCAAGCCTGCCAGTTTCCAATGACCCTCCCCGGTTGAGCCGGGGGCTTTCACATCAGACTTAAGGAACCGCCTGCGAGCCCTTTACGCCCAATAATTCCGGACAACGCTTGCCACCTACGTA	0	5.29433e-05
74b489df14cbe53dea7f336f5012be53	Bacteria	Proteobacteria	Gammaproteobacteria	Pseudomonadales	Pseudomonadaceae	Pseudomonas	aeruginosa		1	TAACCTTGCGGCCGTACTCCCCAGGCGGTCGACTTATCGCGTTAGCTGCGCCACTAAGATCTCAAGGATCCCAACGGCTAGTCGACATCGTTTACGGCGTGGACTACCAGGGTATCTAATCCTGTTTGCTCCCCACGCTTTCGCACCTCAGTGTCAGTATCAGTCCAGGTGGTCGCCTTCGCCACTGGTGTTCCTTCCTATATCTACGCATTTCACCGCTACACAGGAAATTCCACCACCCTCTACCGTACTCTAGCTCAGTAGTTTTGGATGCAGTTCCCAGGTTGAGCCCGGGGATTTCACATCCAACTTGCTGAACCACCTACGCGCGCTTTACGCCCAGTAATTCCGATTAACGCTTGCACCCTTCGTA	0.070644	0.0672063
7c5239f0d33c70ef2aec7d32a6139f45	Bacteria	Proteobacteria	Gammaproteobacteria	Enterobacterales	Enterobacteriaceae				0.93	TAACCTTGCGGCCGTACTCCCCAGGCGGTCTACTTAACGCGTTAGCTCCGGAAGCCACGCCTCAAGGGCACAACCTCCAAGTCGACATCGTTTACGGCGTGGACTACCAGGGTATCTAATCCTGTTTGCTCCCCACGCTTTCGCACCTGAGCGTCAGTCTTCGTCCAGGGGGCCGCCTTCGCCACCGGTATTCCTCCAGATCTCTACGCATTTCACCGCTACACCTGGAATTCTACCCCCCTCTACAAGACTCAAGCCTGCCAGTTTCGAATGCAGTTCCCAGGTTGAGCCCGGGGATTTCACATCCGACTTGACAGACCGCCTGCGAGCCCTTTACGCCCAATAATTCCGGACAACGCTTGCCACCTACGTA	0	3.14717e-05
82a20c4f43cfac050169d2ef06b78640	Bacteria	Firmicutes	Bacilli	Staphylococcales	Staphylococcaceae	Staphylococcus	aureus		1	CAACCTTGCGGTCGTACTCCCCAGGCGGAGTGCTTAATGCGTTAGCTGCAGCACTAAGGGGCGGAAACCCCCTAACACTTAGCACTCATCGTTTACGGCGTGGACTACCAGGGTATCTAATCCTGTTTGATCCCCACGCTTTCGCACATCAGCGTCAGTTACAGACCAGAAAGTCGCCTTCGCCACTGGTGTTCCTCCATATCTCTGCGCATTTCACCGCTACACATGGAATTCCACTTTCCTCTTCTGCACTCAAGTTTTCCAGTTTCCAATGACCCTCCACGGTTGAGCCGTGGGCTTTCACATCAGACTTAAAAAACCGCCTACGCGCGCTTTACGCCCAATAATTCCGGATAACGCTTGCCACCTACGTA	0.0495109	0.0489951
98f1b14900994f95bbf677116514f898	Bacteria	Firmicutes	Bacilli	Lactobacillales	Lactobacillaceae	Limosilactobacillus	fermentum		1	CAACCTTGCGGTCGTACTCCCCAGGCGGAGTGCTTAAGGCGTTAGCTCCGGCACTGAAGGGCGGAAACCCTCCAACACCTAGCACTCATCGTTTACGGCATGGACTACCAGGGTATCTAATCCTGTTCGCTACCCATGCTTTCGAGTCTCAGCGTCAGTTGCAGACCAGGTAGCCGCCTTCGCCACTGGTGTTCTTCCATATATCTACGCATTCCACCGCTACACATGGAGTTCCACTACCCTCTTCTGCACTCAAGTTATCCAGTTTCCGATGCACTTCTCCGGTTAAGCCGAAGGCTTTCACATCAGACTTAGAAAACCGCCTGCACTCTCTTTACGCCCAATAAATCCGGATAACGCTTGCCACCTACGTA	0.00132359	0.0064386
a0f0b666230417deb1f794b35ee37fe2	Bacteria	Firmicutes	Bacilli	Bacillales	Bacillaceae	Bacillus	subtilis		1	CAGGCTTGCGACCGTACTCCCCAGGCGGAGTGCTTAAGGCGTTAGCTGCAGCACTAAGGGGCGGAAACCCCCTAACACTTAGCACTCATCGTTTACGGCGTGGACTACCAGGGTATCTAATCCTGTTCGCTCCCCACGCTTTCGCTCCTCAGCGTCAGTTACAGACCAGAGAGTCGCCTTCGCCACTGGTGTTCCTCCACATCTCTACGCATTTCACCGCTACACGTGGAATTCCACTCTCCTCTTCTGCACTCAAGTTCCCCAGTTTCCAATGACCCTCCCCGGTTGAGCCGGGGGCTTTCACATCAGACTTAAGGAACCGCCTGCGAGCCCTTTACGCCCAATAATTCCGGACAACGCTTGCCACCTACGTA	0.000711181	0.000622678
ac222c954b6c6857c5736664833ca250	Bacteria	Proteobacteria	Gammaproteobacteria	Enterobacterales	Enterobacteriaceae	Escherichia-Shigella	coli		0.96	TAACCTTGCGGCCGTACTCCCCAGGCGGTCGACTTAACGCGTTAGCTCCGGAATCCACGCCTCAAGGGCACAACCTCCAAGTCGACATCGTTTACGGCGTGGACTACCAGGGTATCTAATCCTGTTTGCTCCCCACGCTTTCGCACCTGAGCGTCAGTCTTCGTCCAGGGGGCCGCCTTCGCCACCGGTATTCCTCCAGATCTCTACGCATTTCACCGCTACACCTGGAATTCTACCCCCCTCTACGAGACTCAAGCTTGCCAGTATCAGATGCAGTTCCCAGGTTGAGCCCGGGGATTTCACATCTGACTTAACAAACCGCCTGCGTGCGCTTTACGCCCAGTAATTCCGATTAACGCTTGCACCCTCCGTA	0.00766495	0.00790157
b02acbdca60fcd51fabe3d5c1ba89410	Bacteria	Firmicutes	Bacilli	Bacillales	Bacillaceae	Bacillus	subtilis		0.67	CAGTCTTGCGACCGTACTCCCCAGGCGGAGTGCTTAATGCGTTAGCTGCAGCACTAAGGGGCGGAAACCCCCTAACACTTAGCACTCATCGTTTACGGCGTGGACTACCAGGGTATCTAATCCTGTTCGCTCCCCACGCTTTCGCTCCTCAGCGTCAGTTACAGACCAGAGAGTCGCCTTCGCCACTGGTGTTCCTCCACATCTCTACGCATTTCACCGCTACACGTGGAATTCCACTCTCCTCTTCTGCACTCAAGTTCCCCAGTTTCCAATGACCCTCCCCGGTTGAGCCGGGGGCTTTCACATCAGACTTAAGGAACCGCCTGCGAGCCCTTTACGCCCAATAATTCCGGACAACGCTTGCCACCTACGTA	0.153911	0.159771
b49f59f571d6df29037d9e99cfe8c0b0	Bacteria	Firmicutes	Bacilli	Paenibacillales	Paenibacillaceae	Paenibacillus	cookii	cookii	0.97	CAGTCTTGCGACCGTACTCCCCAGGCGGAATGCTTAATGTGTTAACTTCGGCACCAAGGGTATCGAAACCCCTAACACCTAGCATTCATCGTTTACGGCGTGGACTACCAGGGTATCTAATCCTGTTTGCTCCCCACGCTTTCGCGCCTCAGCGTCAGTTACAGCCCAGAAAGTCGCCTTCGCCACTGGTGTTCCTCCACATCTCTACGCATTTCACCGCTACACGTGGAATTCCACTTTCCTCTTCTGCACTCAAGTCACCCAGTTTCCAGTGCGAACTAGAGTTGAGCCCTAGCCTTAAACACCAGACTTAAGTGACCGCCTGCGCGCGCTTTACGCCCAATAATTCCGGACAACGCTTGCCCCCTACGTA	0.00011853	9.58867e-05
b829f10ae4233e9090a70ed3b520ce73	Bacteria	Firmicutes	Bacilli	Bacillales	Bacillaceae	Bacillus	subtilis		1	CAGGCTTGCGACCGTACTCCCCAGGCGGAGTGCTTAATGCGTTAGCTGCAGCACTCAGGGGCGGAAACCCCCTAACACTTAGCACTCATCGTTTACGGCGTGGACTACCAGGGTATCTAATCCTGTTCGCTCCCCACGCTTTCGCTCCTCAGCGTCAGTTACAGACCAGAGAGTCGCCTTCGCCACTGGTGTTCCTCCACATCTCTACGCATTTCACCGCTACACGTGGAATTCCACTCTCCTCTTCTGCACTCAAGTTCCCCAGTTTCCAATGACCCTCCCCGGTTGAGCCGGGGGCTTTCACATCAGACTTAAGGAACCGCCTGCGAGCCCTTTACGCCCAATAATTCCGGACAACGCTTGCCACCTACGTA	0.000888977	0
be7bbf90b85424a3bf3f746576c788aa	Bacteria	Proteobacteria	Gammaproteobacteria	Enterobacterales	Enterobacteriaceae	Salmonella	enterica		1	TAACCTTGCGGCCGTACTCCCCAGGCGGTCTACTTAACGCGTTAGCTCCGGAAGCCACGCCTCAAGGGCACAACCTCCAAGTAGACATCGTTTACGGCGTGGACTACCAGGGTATCTAATCCTGTTTGCTCCCCACGCTTTCGCACCTGAGCGTCAGTCTTTGTCCAGGGGGCCGCCTTCGCCACCGGTATTCCTCCAGATCTCTACGCATTTCACCGCTACACCTGGAATTCTACCCCCCTCTACAAGACTCAAGCCTGCCAGTTTCGAATGCAGTTCCCAGGTTGAGCCCGGGGATTTCACATCCGACTTGACAGACCGCCTGCGTGCGCTTTACGCCCAGTAATTCCGATTAACGCTTGCACCCTCCGTA	0.100711	0.0942821
bf40bf5e9e4bf54ea23a2746f4f5edd7	Bacteria	Firmicutes	Bacilli	Lactobacillales	Enterococcaceae	Enterococcus	faecalis		0.94	CAACCTTGCGGTCGTACTCCCCAGGCGGAGTGCTTAATGCGTTTGCTGCAGCACTGAAGGGCGGAAACCCTCCAACACTTAGCACTCATCGTTTACGGCGTGGACTACCAGGGTATCTAATCCTGTTTGCTCCCCACGCTTTCGAGCCTCAGCGTCAGTTACAGACCAGAGAGCCGCCTTCGCCACTGGTGTTCCTCCATATATCTACGCATTTCACCGCTACACATGGAATTCCACTCTCCTCTTCTGCACTCAAGTCTCCCAGTTTCCAATGACCCTCCCCGGTTGAGCCGGGGGCTTTCACATCAGACTTAAGAAACCGCCTGCGCTCGCTTTACGCCCAATAAATCCGGACAACGCTTGCCACCTACGTA	0.0557657	0.0563979
c4483a66e01699b85c77902d18504998	Bacteria	Proteobacteria	Gammaproteobacteria	Enterobacterales	Enterobacteriaceae	Salmonella	enterica		0.91	TAACCTTGCGGCCGTACTCCCCAGGCGGTCTACTTAACGCGTTAGCTCCGGAATCCACGCCTCAAGGGCACAACCTCCAAGTAGACATCGTTTACGGCGTGGACTACCAGGGTATCTAATCCTGTTTGCTCCCCACGCTTTCGCACCTGAGCGTCAGTCTTTGTCCAGGGGGCCGCCTTCGCCACCGGTATTCCTCCAGATCTCTACGCATTTCACCGCTACACCTGGAATTCTACCCCCCTCTACAAGACTCAAGCCTGCCAGTTTCGAATGCAGTTCCCAGGTTGAGCCCGGGGATTTCACATCCGACTTGACAGACCGCCTGCGTGCGCTTTACGCCCAGTAATTCCGATTAACGCTTGCACCCTCCGTA	0.00495851	0.00422992
cb751ddfd55cbbc28f46c19ad3cb8ec6	Bacteria	Firmicutes	Bacilli	Lactobacillales	Lactobacillaceae	Limosilactobacillus	fermentum		1	CAACCTTGCGGTCGTACTCCCCAGGCGGAGTGCTTAATGCGTTAGCTCCGGCACTGAAGGGCGGAAACCCTCCAACACCTAGCACTCATCGTTTACGGCATGGACTACCAGGGTATCTAATCCTGTTCGCTACCCATGCTTTCGAGTCTCAGCGTCAGTTGCAGACCAGGTAGCCGCCTTCGCCACTGGTGTTCTTCCATATATCTACGCATTCCACCGCTACACATGGAGTTCCACTACCCTCTTCTGCACTCAAGTTATCCAGTTTCCGATGCACTTCTCCGGTTAAGCCGAAGGCTTTCACATCAGACTTAGAAAACCGCCTGCACTCTCTTTACGCCCAATAAATCCGGATAACGCTTGCCACCTACGTA	0.27807	0.281371

## Sheet: ITS
ID	Kingdom	Phylum	Class	Order	Family	Genus	Species	Species_exact	confidence	sequence	Bulk_1	Rhizo_1	Bulk_2	Rhizo_2	Bulk_3	Rhizo_3	Bulk_4	Rhizo_4
000c51c4f11c77817ed5b91e08d26915	Fungi	Ascomycota	Sordariomycetes	Sordariales	Sordariales_fam_Incertae_sedis	Papulaspora	Papulaspora_funabasensis		0.91	CAGAGCCAAGAGATCCGTTGCCAAAAGTTTTTACTCGTTTAAAGTTTCTAGTTCAGAAGGAGCGCGGAGCTTTTCAGAGCGTTTGTGGAGGGGCCTGCGGCGGGAGGCCCGCCGAGGCAACGTGTTTGTATAAAGTTCGCGGGGTTGGCAGAGCCATGACACAGTGGTCACTCTGTAATGATCCCTCCGCTGGTTCACCAACGGAGACCTTGTTACGACTTTTACTTCCACAATTGCGTACCTAG	0	0	0	0	0	0.00148614	0	0
002433a6f964cd9d8c8fc74a69051352	Fungi	Ascomycota	Sordariomycetes	Sordariales	Sordariales_fam_Incertae_sedis	Papulaspora	Papulaspora_byssina		0.72	GGGAACCAAGAGATCCGTTGTTGAAAGTTTTAATAATTTATTGCTTTAACTCAGACAACACCATTAAAATATAGATTTTTTATTGGACTTTGGTAGGCATTTCTCACCCACCAAAGCAAGCTTGGATGGATATACAAAGGGTTTGGAGGTTGGGCCATATAGAACCCTAACTCAGTAATGATCCTTCCGCAGGTTCACCTACGGAAACCTTGTTACGACTTTTACTTCCTCGATGGGTGGCTGTA	0	0	0	0	0.00125409	0	0	0
006ac586dc61e0029545b33a129a0ec1	Fungi	Fungi_phy_Incertae_sedis	Fungi_cls_Incertae_sedis	Fungi_ord_Incertae_sedis	Fungi_fam_Incertae_sedis	Fungi_gen_Incertae_sedis	Fungi_sp		0.53	AAGAACCTAGATATCCATTGTTAAAAGTTGTTTTACAATTAATAATCTAGCGTTATAATGAGACGAACTCATTGATAACATTTAAGTTCCATTGTATAGTTCAGTGTTTTGTTTTGGTTGGTGTTTAAATTGTTACCGACTAAAGAAGGGCTTTGACCTCCTTCTCTTAGCTAGTCAGTAAAGGTTTACAGTTCACAAAAAGTGTCGATCTTGGATCGTGTGTGGCAATGATCCTTCCGCAGGTTCACCTACGGAAA	0	0	0.000141256	0	0	0.00011656	0	0
006d0d5883bb9d91db4d99b347b013fc	Fungi	Ascomycota	Sordariomycetes	Sordariales	Sordariales_fam_Incertae_sedis	Papulaspora	Papulaspora_equi		0.98	CAGAACCAAGAGATCCGTTGTTGAAAGTTTTGACTTAATTAAAAGTACAGTTAACTCAGAGAGGCCGGTACTGAAAGCGATGGTTTTTTGGATTCCTCCGGCGGGCTCGGCGGCCCCCGGGGGCGCGGCTTGCGCACCCCCGCGGGCCACCCGCCGAAGCAACTGTTTAGCGGTAAAGGTTCACGATGGTTTGGGGAGTTTTGCAACTCTGTAATGATCCCTCCGCTGGTTCACCAACGGAGACC	0	0	0	0	0	0.000203981	0	0
006d2e43778e344e5ccfefd2904f29ac	Fungi	Ascomycota	Sordariomycetes	Hypocreales	Nectriaceae	Volutella	Volutella_ciliata		1	CAGAACCAAGAGATCCGTTGTTGAAAGTTTTAATTTATTTAACTTATGTTACTCAGAAGATACTTTAGAATTCAAGAGTTTGTTTGGGTCCTCCGGCGGGCGCCTGGTACCGGTGCGAGGCTTTCGCCAACGCCCGGGGCTCTCCCGCCGAGGCAACGATAGGTATGTTCACAGGGGTTTGGGAGTTGAAAACTCGGTAATGATCCCTCCGCTGGTTCACCAACGGAGACCTTGTTACGACTTTT	0	0	0	0	0.000380026	0	0.00110567	0.00052203
007acf8627f47f4a5a82e6136c6ea71e	Fungi	Ascomycota	Leotiomycetes	Helotiales					0.96	CAGAACCAAGAGATCCGTTGTTGAAAGTTTTAACTATTTTATAGTACTCAGACGACACTATAATTCAGAGTTTAAGGTTCTCTGGCGGGCACTCACCAGCCGGAGCCGGTAGCCGAAGCGGCCCGCCAAAGCAACAAAGGTTTAGATATTCAAGGGTGGGAGATCTACCCGTAAGGGCATGAACTCAGTAATGATCCTTCCGCAGGTTCACCTACGGAAACCTTGTTACGACTTTTACTTCCTCG	0.00165436	0	0	0	0	0	0	0
0091ca692cc3c86af307914973d37ade	Fungi								1	CGAGAGCCAAGAGATCCTTTGTTGAAAGTTTTGATTCTTCAAGTTACGTTCAGACGGAAAGAGACTGATGTACGGCATAAAGGCGGCGCCCCACGAGCGGGGGGCGCCGAAGCACGTTTCATAACGTCCACAGGTTTTGAAGGTTGAAAGGTTACGGGAACCATTCGTTAATGATCCCTCCGCAGGTTCACCTACGGAGACCTTGTTACGACTTTTACTTCCACTTGGTCGGACATAGATCGGAAG	0	0	0	6.95846e-05	0	0	0	0
00a00af66d6c50a4e3e927ab19138d06	Fungi	Fungi_phy_Incertae_sedis	Fungi_cls_Incertae_sedis	Fungi_ord_Incertae_sedis	Fungi_fam_Incertae_sedis	Fungi_gen_Incertae_sedis	Fungi_sp		0.72	GAGCCGAGTGATCCACCGTTTGCAGTTGTACTGTATTTTTGTTCCTTTTCAAGCACAGGGTTCGGTGAAAGCACCGAGTCCGTTCTCAGAGCTCCCCGCCGACGCCGGAGCATCGTTGGGGGAACGGCGCTGGAAAGAATCACTCATGTCAGCATGATTCTTTCCCTCACGCCACGCGGAACCGCGCGGCGCTTGCTCATGGTTGTGCCTGCGAATCTCTCGAAAGCGCAGGGCTTTTCAGAAGAATTTGGTAATGATCCTTCCGCAGGTTCACCTACGGAAA	0	9.35848e-05	0	0	0	0	0	0
00a5a7e163351d4616b15c4c04a7ed71	Fungi								1	GAGAACCAAGATATCCGTTGCTAAGAGTTGTTTTTAGTTTCGGAATATCTCTTTTCTTTTTACAGAAAAAAGAAGTTTTCAGATCAAAAAGATACAAGGGGTTAAAAAGTGATTAAAAACAAGAAACCAAACAGGCAAAAGAAATTGGAAGTTTGACCTTCCGCTTCCTTCTACACACACTTTTGGCTTCTAACAAGTACAAGTTCACATTGGGTTAAACGTTTTGAAACGTATTAATGATCCTTCCGCAGGTTCACCTACGGAAA	0	0	9.41708e-05	0	0	0	0	0
00aa3c758313f25aec4de9a4386a0a53	Fungi	Mortierellomycota	Mortierellomycetes	Mortierellales	Mortierellaceae	Mortierella	Mortierella_bisporalis		0.97	GAGAGCCAAGAGATCCGTTGTTGAAAGTTGTATTTTTGAATTATGTTATTCAGAAATAGGTATTCAGACAAACTGTTTTAAAGGAGTTGAGTTAAGTTAATCAAACATCCTGGCTTTCCTTCTCTTATAAAAAGAGATATCAGCGCCAGGGTGTCTAAAAACGTTGCACACAAGGTGGATATGGATTTTTTAAAGAATGCCATAAAACACTCAATTATGAATGATCCTTCCGCAGGTTCACCTACGGAAA	8.07005e-05	0	0	6.95846e-05	0	0	0	0.000661238
00b3a23d621e7e2af082c3a5ad799e7b	Fungi	Ascomycota	Sordariomycetes	Sordariales	Lasiosphaeriaceae	Schizothecium			0.63	CAGAACCAAGAGATCCGTTGTTGAAAGTTTTGACTTATTATATAAGTTACTCAGAGAGGCCAATGATAACTAATGGTTTCGGTCTTCTGACGGGTTGCCGGCTCCGCAAGCAGAGCCGGCGCAGCCCGGTTTTTGCCGGGCTACCCGCCGAAGCAACGGTGAGGTAGGTTCACAATGGTTGGGAGTTTTGCAACTCTGTAATGATCCCTCCGCTGGTTCACCAACGGAGACCTTGTTACGACTTT	0	0	0	0.000173961	0	0	0	0
00daa84ba67d597d5a671853cee8588f	Fungi	Basidiomycota	Microbotryomycetes	Sporidiobolales	Sporidiobolaceae	Rhodotorula	Rhodotorula_graminis		0.84	GAGAGCCAAGAGATCCGTTGTTGAAAGTTTTGTTTTGTTATAAATTTGTATACATTCATAGACTTTGTGTTTTATAAGTGAATGGTGGTTCACTCCGAAGAGCTACTATTCCAATTAACAGATGCACAGGGTTAGAAAGTGAGAGTTCGGACTCCAAGTTAAGTTGGACGTCCTAGATTCACTAATGATCCTTCCGCAGGTTCACCTACGGAAACCTTGTTACGACTTTTACTTCCACAGAAACG	0	0	0	0	0	0	0	0.000661238
00dd428e0deec74b1d42c3bf11b3dd0d	Fungi	Basidiomycota	Agaricomycetes	Agaricales	Psathyrellaceae	Lacrymaria	Lacrymaria_glareosa		0.76	TTGTTGCGTTTCTTCGCTGCGTTCTTCATCGATGCGAGAGCCAAGAGATCCGTTGTTGAAAGTGATCTTTTTTATTTTTATCATTAGATAAATATTTTTAAAGAGTGGGATGTTTTAAATATAAAATGGACGCAAGACCTCGCGAAACGCGAGGTTCGCCATGATTTGTAATGATCCTTCCGCAGGTTCACCTACGGAAACCTTGTTACGACTTTTACTTCCTCGATGGGTGGCTGTAGATCGGAAGAGCACACGTCTGAACTCCAGTCACATCTCGTAT	0	0	0	0	0.00133009	0	0	0
00e1bd26f26c507ab4908b69bfea4ba6	Fungi	Glomeromycota	Glomeromycetes	Glomerales	Glomeraceae	Dominikia	Dominikia_bernensis		0.86	TTACCGGCTTGCATGCGAGCTGCGTTCTTCATCGATGCGAGAGCCAAGAGATCCGTTGTTGAAAGTGATCTTTAATTTTTATCATACAAAAATTTTATACGTTCAAAAGTGTGGGTTTTAAATACAAGTGATCGCAGAACCTTGCTGACGCTCGGTTCGCAAAATCATTAATGATCCTTCCGCAGGTTCACCTACGGAAACCTTGTTACGACTTTTACTTCCACAGAAACGCAACAAGATCGGAAGAGCACACGTCTGAACTCCAGTCACATCTCGTATGCCG	0	0	0	0	0	0	0	0.00247094
00ec879fcd2bff3b944ec550b03efa20	Fungi								1	GAGAGCCAAGAGATCCATTGTTAAAAGTTATTTAATATTAATAATTAATGTGTTCAATAAAGAACATAAAATAACATCAGACTTTTGATAAAAATTGGGTTGGTACTTGTTCACAAAATGTTCACTGGGGGGTTACCCTCCCCAAGGCCCAATCCGATGCAAGGCTTTTATCCCTAGCCTACGCGAAACGTAGGCTAATAATGGGTACCTTGTTGTACATCGGGGGGCACGATATCTAATGATCCTTCCGCAGGTTCACCTACGGAAA	0	0	9.41708e-05	0	0	0	0	0
00ffb7f66eaf638f72f9038870891f5f	Fungi	Basidiomycota	Ustilaginomycetes	Urocystidales	Urocystidaceae	Urocystis	Urocystis_agropyri		0.83	GAGAACCAAGAGATCCATTGCCGAAAGTTGTATTTAACTTTCACCCCGCTTTGGAGGATTTGTATTTACACTCGATAACCGTGTTAATAAGTGACTACCACGCCGAGGCGGGTATGGTTGTGTGTGCACAGGTGTGTGTGTGGATCGAAGGGTCGGGGGCGGATACAGATCCAGCCCCCTGTTCTCATTAATGATCCTTCTGCAGGTTCACCTACAGAAACCTTGTTACGACTTTTACTTCCACT	0	0	0	0.000243546	0	0	0	0
0100503a34fd25a3ee2b6132d355c08b	Fungi								1	CAGAGCCAAGAGATCCGTTGTTGAAAGTTTTAACTATTGCGTTTTTGCTCAGAGAGGCCTACAAAACAAGAGTCTGCGTCGTCCCCGGCGGGCGCCCTCGCGGGCAGCGGCCCCTCCTAGGAGCCTCCCGCCGAGGCAACAATCGTTCCTCGGGCGGTTCTCGATGGTCAGGAGAGTAGTGAACTCTTTAATGATCCCTCCGCTGGTTCACCAACGGAGACCTTGTTACGACTTTTACTTCCTCG	0	0	0	0	0	0	0.000368557	0
0101f18852c6acb180a81bdc051a8ba1	Fungi	Ascomycota	Sordariomycetes	Myrmecridiales	Myrmecridiales_fam_Incertae_sedis	Atractospora	Atractospora_verruculosa		0.74	CAGAACCAAGAGATCCACAATTGAAAATTTTGATATTTTTTTTGTTTTCTCAGACAGTATAATATAGAGCAGTGGATACCCCTTCGGCAGGTGCTTAGGCTAGGCCATAGGCTCGGTCCCTCCCTGGAACCGCCTGCCGGAGAAGCAAAAATAGGTAGATAAACAATGGTTGGAGAGTTTGCACTCAGTAATGATCCCTCCGCTGGTTCACCAACGGAGACCTTGTTACGACTTTTACTTCCAAG	0	0	0.003861	0	0	0	0	0
010da7a0fa82e47c9dc81421782d8371	Fungi	Ascomycota	Sordariomycetes						0.8	CAGAACCAAGAGATCCGTTGTTGAAAGTTTTTACTTGTTTGTTTGGTTACTCAGGTAATTTACCAGAAAAAAAGAGTTTGGGGGGCTTTCGGCAGGCGCCACAGAATGGCCTCGTGCTCCCCCGGAGCCGCCTGCCGAAGCAACGATCGGTAATGTTCACAAAGGTTTGGAGTTTGGATAACTCGTTAATGATCCCTCCGCTGGTTCACCAACGGAGACCTTGTTACGACTTTTACTTCCTCGGC	0	0	0	0	0	0	0.000157953	0
01367e7ca28dc9c3b3923aafcfe11603	Fungi								1	TGCGAGCTGCGTTCTTCATCGATGCAAGAACCAAGAGATCCATTGTTGAAAGTTGTAATATTTATTTACAAGATTTCTAAAATTTAGTTGATATGATTCCCGGAACGCTCGCCAGAACGGAAAACGCACGGGAATCGTTGGTGACTCATGGCCCGTGAGGGCGTATAGTAATGATCCTTCCGCAGGTTCACCTACGGAAACCTTGTTACGACTTTTACTTCCACTTGGTCGGACATAGATCGGAAGAGCACACGTCTGAACTCCAGTCAC	0	0	0	0.000139169	0	0	0	0
014bc85b3c52a126a077dde0faf30058	Fungi	Ascomycota	Dothideomycetes	Pleosporales	Cucurbitariaceae	Pyrenochaetopsis	Pyrenochaetopsis_leptospora		0.64	CAGAACCAAGAGATCCGTTGTTGAAAGTTGTAATTATTATTTGTTTTCTGACGCTGATTGCAACTACAAAAAGGTTTGATATTGTCCAACCGGCAGGCAAGCCCGCCGAGGAAACATACGGTACGCAAAAGACAAGGGTGCAGCAAGGACCGAAGTCCGCTGTTTTGATAATGATCCTTCCGCAGGTTCACCTACGGAAACCTTGTTACGACTTTTACTTCCTCATTCCGAGGCGGTAAGATCGG	0	0.00018717	0	0	0	0	0	0
01c25295564643df497ef95bd4488369	Fungi	Basidiomycota	Cystobasidiomycetes	Sakaguchiales	Sakaguchiaceae	Sakaguchia			0.79	GAGAGCCAAGAGATCCGTTGCTGAAAGTTTTGTTTCAATTTTATGCTCAATCAAGAGACTGTTTACATCCTTAGACTTTAAGTGTTAAAACGTTGTTTAAAAGTAGTAGCGTGCACTGTGTAAGAAAATGAATTGGGTCGGACCTCTAAAGAGAGCGTCCTCGCATTTCATTAATGATCCTTCCGCAGGTTCACCTACGGAAACCTTGTTACGACTTTTACTTCCTCGGCTTGCGAGACAAGATC	8.07005e-05	0	0	0	0	0	0	0
01e9c48f552e4b7c3e7e232b060755e8	Fungi	Ascomycota	Sordariomycetes	Sordariales	Chaetomiaceae	Chaetomiaceae_gen_Incertae_sedis	Chaetomiaceae_sp		0.55	CAGAACCAAGAGATCCGTTGTTGAAAGTTTTGACTTCAGTACTGCTGCTCAGAGAGGCCATGCAAAACGTCACTGGTTTGGGTGCCTCCGGCGGGCCCCCCGGGAGGGGCTCGCGCGGCTGTAGGGCCGCGCCCGCCGAAGCAACGGCTGGTAAAGTTCACAGTGGTCTGGGAGTCTTGCAACTCTGTAATGATCCCTCCGCTGGTTCACCAACGGAGACCTTGTTACGACTTTTACTTCCACTT	0	0	0	0.000939392	0	0	0	0
01ec1c462b30f069bd159e9540dcb93d	Fungi	Ascomycota	Dothideomycetes	Pleosporales	Phaeosphaeriaceae	Sclerostagonospora	Sclerostagonospora_sp		0.66	CAGAACCAAGAGATCCATTGTTGAAAGTTGTAAATAATTAAATTTGTTTTCAGACGTTTGATGCTTATACAAAAGGGTTTATGGGGTTCCTGTCGGCAGGCGGACCTGCCGAGGGAACAACAAAGGTGCGCATAATCAAGGTAAGAGTCAAGGGCTAAGCACCCCCGGAAGCGCCGCCGCAAGCGACGAGCCCCCACGAGCGGCCCAAGGCCAGGTAATGATCCTTCCGCAGGTTCACCTACGGAAA	0	0	0	0.000417507	0	0.000203981	0	0
01f5ed1c26a039a098d0409816f62f30	Fungi	Ascomycota	Pezizomycetes	Pezizales	Ascodesmidaceae	Ascodesmidaceae_gen_Incertae_sedis	Ascodesmidaceae_sp		0.93	GAGAACCAAGAGATCCGTTGTTGAAAGTTTTAACGTTTATTACAACTAATTCAGACAAACTACACTTCAAAGAAGAGTTTTTGTGGGTCCTCCCATGGGCACTCATCAGCCGTGCAGCCGATGTGGACTTGGAAGTCCAGGTCCCATGGAAGCAACAGTTACAAAATACACAGGTGGGTTTATAGAATTGGAAATTCCATATACTATAATGATCCTTCCGCAGGTTCACCTACGGAAACCTTGTT	0	0	0	0	0	0.000407961	0	0
020622ee773733eaf6c2d46810e1298d	Fungi	Ascomycota	Dothideomycetes	Pleosporales	Microsphaeropsidaceae	Microsphaeropsis	Microsphaeropsis_sp		1	CAGAACCAAGAGATCCATTGTTAAAAGTTGTAACTATTGATTTATCAGACGTTGATTGCAACTGCAAAGGGTTTGTAAGGGGATTCCAATGGCGGGCAAGCCCACCAAGGAAACAAACACGGTACACAAAAACAGAGAATGAGGGTAACAAAAGCCAACTGTCCCGAGAGACAGCGGCCTTTGGCACGATAATGATCCTTCCGCAGGTTCACCTACGGAAACCTTGTTACGACTTTTACTTCCAC	0	0	0	0.000730638	0	0	0	0.000243614
0217e791884b9b13acc9272f826b555f	Fungi	Chytridiomycota	Chytridiomycota_cls_Incertae_sedis	Chytridiomycota_ord_Incertae_sedis	Chytridiomycota_fam_Incertae_sedis	Chytridiomycota_gen_Incertae_sedis	Chytridiomycota_sp		0.51	GAGAGCCAAGAGATCCGTTGTCAAAAGTTGTAATTAATCATTAATCATCAAAGATTAAATCTTAAAAGTTCAGACAAAAAAATCAAAATGTTTGTTCAAATGGTCGGTAGCCCAACCGCGCGTTGCCCAATGACGGTGCCCAGGTTGTAAAACCAGTCCACCTAATCGGGCAGCGGTAGGCACCTCGGGGTGTTGAGTCCCGAGGAGCAACTCGAACTACCAAAAACAGTCATTTGGTGCACACAGGTGTTCATTTGGTACAAGACCAAACATTTTTTAATGATCCAACCGCAGGTTCACCTACGGTTA	0.000282452	0.000233962	9.41708e-05	0	0	0	0.000895067	0
024a762e7f38c4bf3c6f5028d1aeed53	Fungi	Basidiomycota	Tremellomycetes	Tremellales	Cryptococcaceae	Cryptococcus	Cryptococcus_watticus		0.95	TGCGTTTCTTCGCTGCGTTCTTCATCGATGCGAGAGCCAAGAGATCCGTTGTTAAAAGTTTTATTTTGTTATAATAATTTACGTTCGTCACAGTTGTAATTAAAGACCCGAAGGCCAACAGTTCACAGGTGTGTATAGATCAGAGCGGCCGAAGCCAGCTCAATTCACTAATGATCCTTCCGCAGGTTCACCTACGGAAACCTTGTTACGACTTTTACTTCCTCGGCTTTACTCCTCAGATCGGAAGAGCACACGTCTGAACTCCAGTCACATCTC	0	0	0	0	0	0	0.00100037	0
024cff1e52276da03d505f567e6e6e80	Fungi	Basidiomycota	Agaricomycetes						0.8	GAGAGCCAAGAGATCCGTTGTTGAAAGTTGTCATCATTTCAAATAAAAAAAACATGCCAAGATTTAAAAGTGTGTGTGTAAAGGACCCGACTATATGCGGGTCAAAAGTGCACAGGTGTGGATGTATCAGACAAAGCGTGCAAGCCAGGGCCGCACAGCACAAGTCCTTTACGTTTGGAATTCAATAATGATCCTTCCGCAGGTTCACCTACGGAAACCTTGTTACGACTTTTACTTCCACAGAA	0	0	0	0	0	0	0	0.000139208
026546baa1e0525be72a63a945ad7815	Fungi	Ascomycota	Dothideomycetes	Minutisphaerales	Minutisphaeraceae	Minutisphaera	Minutisphaera_aspera		0.87	GAGAACCAAGAGATCCGTTGTTGAAAGTTTTAACTTATTGCTTGTAAAGCTCAGACACCACCGTTTAACATGAGTTTGACGGTTCTCTGGCGGGCCCTCGCGGGGCCTTGGAGAGGCCCTACGGACAGCTTCCCAGCAGGGCCGCTGGCTGCCGTCCCGCCAAAGCAACGCGGTAGATATACAGAGGGTGTTGATGTCTAAGCGGCCGCCTGGCGATGCCTGGGGCCGCCTCGAACAACTTTTAATGATCCTTCCGCAGGTTCACCTACGGAAA	0.000282452	0	0.000376683	0.000208754	0	0	0.000895067	0.000208812
02685e579b49c2cfc5ca0ffe7cdb2421	Fungi	Kickxellomycota	GS19	GS19_ord_Incertae_sedis	GS19_fam_Incertae_sedis	GS19_gen_Incertae_sedis	GS19_sp		0.99	GAGAGCCAAGAGATCCATTGTTAAAAGTTGTATGTGTTGAAATTTTGGTAACGTTAGACATGATTTTAAAAGATTAATTGTAGAGAGAGAACACGCGCGACAGGGTGCATGCGGTTGGCGGGAGAGTTTGTGTATAGGGCTCTCTCGCCAACACACACACACACATGTCACACATTGTGTTCTCGATCGGTGAGAAACGGTGCACACAAGATTGGTTGGGGCGGCGGCGTGGTGTGTGGTGAGTGAGTAGCGGTGGAGACCACCACCACCACCCCCCACACATCCATGCCTCCTTATCCCCTGAGAATCAGTGATGATCCTTCCGCAGGTTCACCTACGGAAA	0	0.00018717	0	0	0	0	0	0
028b4fe8ed506dabd5075fb013647aac	Fungi								1	GAGAGCCAAGAGATCCGTTGTTGAAAGTTGTATTTTGAATTTAAAATAATAAAAAGTTTAGGCAAAATTTCAATAGTATTTCGTTGGATAAAAACTTTGGCATGCCACGCGGTCCAGGACTCACACGTCTGAGGCACCACAGAAAGTTGTAAAAACAACCTTCGTCGAGTAGGAACTCAATAAAACATGCCAAAGTCAACGGTAAAACAGTGCACACAAGGTGAATATGGATTAAAGTTGTCCATATTATTTAGACACTTTTGAATGATCCTTCCGCAGGTTCACCTACGGAAA	0	0	0	0	0	0	0	0.000104406
02b2cffe13acc6db7d38f8352253d105	Fungi	Basidiomycota	Agaricomycetes	Cantharellales	Hydnaceae	Minimedusa	Minimedusa_polyspora		1	GAGAGCCAAGAGATCCGTTGTTAAAAGTTGTTTATATTTTATAGCCTTGCGGCCAGAGAACATTCTAATAGACATTAAGAGTTTGTATAAGAAAAAAGGTTATTCCTCATAAGCCCGTAAAAAGCTTAATCAGTTTCCCCTTTTTAAAGGTGCACAGGTGTTGATAAGGATTTATAGAGACTACGTGCACACATCCAAATGAACGGCAGGCACAGTAGAACTCCAAAATTCATTAATGATCCTTCCGCAGGTTCACCTACGGAAA	0.000242101	0	0.00150673	0	0	0	0.0101616	0
02b616a655d74f3ad3a0479e5213b508	Fungi	Chytridiomycota	Spizellomycetes	Spizellomycetales	Spizellomycetaceae	Spizellomyces	Spizellomyces_dolichospermus		1	GAGAACCAAGAGATCCGTTGCCAAAAGTTGTTTGTATATTTATACAAAAAAAATGTTAGACAGAAAAAAATAGAAGACAAATAGGTTTAGACAAACAAACGGTGGCTTGTCCACGGCTTGAGTTGTTAAACACAAGCTGACAGACGGAAGCTCGAAACAAGCAAACCGCCCAACCACCAAAGACATTTACTGTTCACAAGATGTGGTGCCAACATTCATTTTTTCCCAGCTTTGCTTCGCGCACACCAAGCTTCAACTTGGACTTAGCGTCAACAAGTCGAACGGTCACCCTTGACAAAGCGGTACTCGATGACTGGCTTTTGATTTTTTAATGATCCAACCGCAGGTTCACCTACGGTTA	0	0	0.00188342	0	0	0	0.000315906	0
02d046a4db7ad0daad260107bc38e485	Fungi	Basidiomycota	Agaricomycetes	Agaricales	Stephanosporaceae	Stephanospora			0.99	GAGAGCCAAGAGATCCGTTGTTGAAAGTTGTATAAGATTTTAAGAAGGAACACTAAAGTCCCAACTTGTTAGACATTCTAGGTTTATATGTAATAGTTTGTAAAAGACATGAACCGTGGGATAAATAAGTAGGGGAAAAGCAGAAGTGCAATCCCCAAAACCAAATATTACTTTGACAAATTTTATCCACCCCATGATCCACAAGAGTGCACAGGAGGTTATAAAATGAAAAGTGCAAACTAGGCGTGCACATGCAATTTCAAGAAAGAAAGAGCCAGCGACAGCCAAGTTTTAACAATTCGATAATGATCCTTCCGCAGGTTCACCTACGGAAA	0	0	0	0.000208754	0	0	0.00136893	0.000452426
02f10c3e3c39ba484e1bf7a4e93793fa	Fungi	Ascomycota	Sordariomycetes	Xylariales	Xylariales_fam_Incertae_sedis	Fusidium			0.55	CAGAACCAAGAGATCCGTTGTTGAAAGTTTTAACTTATTTGTTTTATTCTCAGAAATGACAATTGAAAACAAGAGTTTTAAGTTCCGTCGGCGGACTACAGGGTAGCTACAGGGTAGCTACCGGGTAGGCCACCGAGGCAACAGGTATGTTCACATGGGTTTGGGAGTTTTACAACTCTGTAATGATCCCTCCGCTGGTTCACCAACGGAGACCTTGTTACGACTTTTACTTCCACTTGGTCGGA	0	0	0	0.00121773	0	0	0	0
03035d83e4e53f68fcbbae25978f2334	Fungi	Chytridiomycota							0.92	GAGAGCCAAGAGATCCGTTGCCAAAAGTTGTTTAATAATTTATATCAAACGTGTATGTATCAGTCAAATAAACAGATAATGTTTAAATACAGGGGGGGGCAAGCTTTCAAGGTCCACACAAACCAAAACATGGCTTGCTAAGGGGGCTTTGAAACTCTGTGGTAAAGGGAAATGCTATTCAAAATGCGAATAACCTCCCCAGCATCACTTGCCAAACAGTTCACATGGTGTTTGGGATTAATGGCCAAAGACCACAATCGCAATAATTTTGTAATGATCCAACCGCAGGTTCACCTACGGTTA	0	0	0	0	0	0.000320541	0	0
0307a5fbbe69e63f8b65823b78da1e28	Fungi	Ascomycota	Sordariomycetes	Hypocreales	Nectriaceae	Fusarium	Fusarium_equiseti		0.57	CAGAACCAAGAGATCCGTTGTTGAAAGTTTTGATTTATTTGTTTGTTTTACTCAGAAGTTCCACTAAAAACAGAGTTTAGGGTCCTCGGGCGGGCCGTCCCTTTTTACAGGGCGCGGGCTGATCCGCCGAGGCAACGTATAGGTATGTTCACAGGGGTTTGGGAGTTGTAAACTCGGTAATGATCCCTCCGCTGGTTCACCAACGGAGACCTTGTTACGACTTTTACTTCCAAGGATGTTGCTCA	0	0	0.0254261	0	0	0	0	0
0316851c6dd7cb79e63e4e04dc30a2c6	Fungi	Ascomycota	Sordariomycetes	Glomerellales	Plectosphaerellaceae	Lectera	Lectera_longa		0.55	CGATGCTAGAACCAAGAGATCCGTTGTTAAAAGTTTTTATAGTTCGCTAAGAACACTCAGATGTATCGTCGGGTACAAACAGAGATACTGAAACGCCGGCGGGCTCCCGAAGAAGCCGCCGAAGCAACAAGTTATAATGTTCACAAAGGGTTATGAGTGTAAACTCGGTAATGATCCCTCCGCTGGTTCACCAACGGAGACCTTGTTACGACTTTTACTTCCTCGGCTTTACTCCTCAGATCGGAAGAGCA	0	0	0	0	0	0	0.000789765	0
03174edcb4594dd322e423fd028096b6	Fungi	Fungi_phy_Incertae_sedis	Fungi_cls_Incertae_sedis	Fungi_ord_Incertae_sedis	Fungi_fam_Incertae_sedis	Fungi_gen_Incertae_sedis	Fungi_sp		0.64	GAGAGCCTAGATATCCGTTGCTAAGAGTTGTGCTTTAGTTTCATAAATGAAAAAAAAAAGAATGAGGTTTCCCTCATCTTTTCTTTAAGATTCAACAAAAAAAGGTTCAAAAAGGGTTTATAAAAAAGGGGTACAGATGAATTTAAAAAAACGTAAACAGTTAAGGACCTTTCTATTGAAAGAAAGTTACGCGGAGCAACCAAAGAATGAAGAAGCCACCACATTTGCTTCTCATCTTATCATCTGTGTGCTCACAATCGCAACGGTCACTAGGTCGTTCACGTGGGTTGGTTAACAGTTCACAAGGGTTATAGTGTGGAACACTTTTTTTTAATGATCCTACCGCAGGTTCACCTACGGTAA	0	9.35848e-05	0	0	0	0	0	0
031d1fece204c120335b2792b5c75b8a	Fungi	Fungi_phy_Incertae_sedis	Fungi_cls_Incertae_sedis	Fungi_ord_Incertae_sedis	Fungi_fam_Incertae_sedis	Fungi_gen_Incertae_sedis	Fungi_sp		0.58	ATCTTGTTGCGTTTCTTCGCTGCGTTCTTCATCGATGCAAGAGCCTAGAGATCCATTGTTATAAGTTGTTGTGATTAGCTGTCTACAGTTCGTCACAAAAAAAAAAGTATATCAGGGCATAAAATGCCCAGACAACAGTTCAACAGTCTCAAAAGAGACGTGGATTTGTAATGATCCTTCCGCAGGTTCACCTACGGAAACCTTGTTACGACTTTTACTTCCAAGGATGTTGCTCAGATCGGAAGAGCACACGTCTGAACTCCAGTCACATCTCGTATGCCGT	0	0	0.000329598	0	0	0	0	0
034ebd9b92c9061ba5d23721456d29ff	Fungi	Mortierellomycota	Mortierellomycetes	Mortierellales	Mortierellaceae	Podila	Podila_epicladia		0.5	GAGAGCCAAGAGATCCGTTGTTGAAAGTTATATTTTGAATTAAGTATATTCATAATATGTTATCAGACGAATGTTGTTAAAGATATAGGTTGATATTTATGAAGGGAAAGAAAAGACTTTCCCAACAAACATTGCACACAAGGTGGATATGGATTTTTAAAGAGTGCCATAAAACACTCGTTTGTGAATGATCCTTCCGCAGGTTCACCTACGGAAACCTTGTTACGACTTTTACTTCCACAATT	0	0	0	0	0	0.000670222	0	0
0370c17cc87a70d90c270ebca5dc331e	Fungi								1	CGAGAGCCAAGAGATCCGTTGTTGAAAGTTTATTTACATTTATTAAAAATGATTTTGTTTTGTTTTTTCATCGAAATGAAATTTTGATGCAAATACAAGAGCGGGTTGGTTGAATACACGGGGGAACAGAGTCAAAAGAGACAGAGTCCCCCCGTCTATCATTTTTTTTAATGATCCTTCCGCAGGTTCACCTACGGAAACCTTGTTACGACTTTTACTTCCTCGATGGGTGGCTGTAGATCGGAA	0	0	0	0	0.000532036	0	0	0
03713001cf22344218a21e56a8a9232a	Fungi	Ascomycota	Sordariomycetes	Xylariales					1	CAGAACCAAGAGATCCGTTGTTGAAAGTTTTAACTTATTTCTTAGTTTGATTCAGATTTGACAAAAATTAACAAGAGTTTAGTAGTCCACCGGTGGCAGCACTGTTTCCAGCACCGACCACCGAGGCAACAGTGGTAAGTTCACATGGTTTGGAGAGTTAAAAACTCAGTAATGATCCCTCCGCAGGTTCACCTACGGAGACCTTGTTACGACTTTTACTTCCACTTGGTCGGACATAGATCGGA	0	0	0	0.00139169	0	0	0	0
03731a98e903b07b41af5f378c63332e	Fungi	Ascomycota	Dothideomycetes	Pleosporales	Didymellaceae	Stagonosporopsis	Stagonosporopsis_astragali		0.61	CAGAACCAAGAGATCCGTTGTTGAAAGTTGTAACTATTAAGTTTTTTCAGACGCTGATTTCAATTACAAAGGGTTTAAGTGTTGTCCAATCGGCGGGCGAACCCACCGAGGAAACGAAGGTACTCAAAAGACATGGGTAAGAGATGGCAGGCAAAGCCCGCAACTCTAGGTAATGATCCTTCCGCAGGTTCACCTACGGAAACCTTGTTACGACTTTTACTTCCTCGATGGGTGGCTGTAGATCG	0	0	0	0	0.000456031	0	0	0
038cd6ad743a743b949d3db686e80de6	Fungi	Ascomycota	Eurotiomycetes	Chaetothyriales	Cyphellophoraceae	Cyphellophora			0.87	CAGAACCAAGAGATCCGTTGTTGAAAGTTTTGGTTTTTATTTGTTTAGATAAACTCAGACGACACGTTTTGACAAGAGTTTTAATAGGGCCATCGACAGGCGCGGGCCCGGGGCGGTGAAACGCCCCCGGCGGCCACCCGTTTCCGGGCGGCGGGCCTGCCGAAGCAACAAAATAGGTCAAGTAAGCAAAGGGTTGGAGGTCGGGCGCGACGAGGCACCCTAACTCGGTAATGATCCTTCCGCAGGTTCACCTACGGAAA	0.000121051	0	0.000800452	0	0	0	0.000473859	0
039ef2f6d8f9ad292907218a8a436d9f	Fungi	Mortierellomycota	Mortierellomycetes	Mortierellales	Mortierellaceae	Podila	Podila_humilis		0.94	GAGAGCCAAGAGATCCGTTGTTGAAAGTTATATTTTGAATTAAGTATATTCATAATATGTTATCAGACGAATGTTGTTAAAGATATAGGTTGATATTTGTGAAGGGAAAGAGTTGCCTCTCTCCCAACAAACATTGCACACAAGGTGGATATGGATTTTTAAAGAGTGCCATAAAACACTCATTGTGAATGATCCTTCCGCAGGTTCACCTACGGAAACCTTGTTACGACTTTTACTTCCACAGA	0	0	0	0	0	0	0	0.00142688
03a98c0b4230484b0be66722273f33c5	Fungi	Fungi_phy_Incertae_sedis	Fungi_cls_Incertae_sedis	Fungi_ord_Incertae_sedis	Fungi_fam_Incertae_sedis	Fungi_gen_Incertae_sedis	Fungi_sp		0.79	GAGAACCAAGATATCCGTTGCTAAGAGTTGTTCATAATTTATGTTTCGTAAATATAATTCCATCTCTTTGGTATTACCCGAAGAGTAAAGAACAATTCAGTTCACAATAAAAGAAATGAATAACTAATAATAAGTTAATCGGTTCAATGGGTTAATAAATTGATTAATAATTACATTTGATAATCAATGCTAGGCTTTTTAAAGGCCAAGTCCATCTAGTTCCCTTAATCAATAAGAAGTAGAAACTAAATAGCAATCACTGACTAACAAAGGCTTTTACATTACATTTCACATTAAAGATTGGTTTATACGTGGATACGTTATGATAATGATCCTTCCGCAGGTTCACCTACGGAAA	0	0	0	0.000139169	0	0	0	0
03bba39ac716ede2b2adc0c0f25e8c31	Fungi	Basidiomycota	Agaricomycetes	Auriculariales	Auriculariales_fam_Incertae_sedis	Oliveonia	Oliveonia_sp		0.63	GAGAGCCAAGAGATCCGTTGTTAAAAGTTGTTATTTTATTGTATTTGACATTCTAGACTTGGTAGTTAAATGTAAAAGCGGAAGCGACCAGAGCTAACTAGTCACAACCGAAGTGTGCACAGGTGTGTGAGATTCAACAGCGTGCAGCCTAAGCGCACAGCTGAAGAGAAGATAGACCCAAAGGTCGAATCTTTAATGATCCTTCCGCAGGTTCACCTACGGAAACCTTGTTACGACTTTTACTT	0	0	0	0	0	0	0	0.000382822
03bc8feb8b25cd3e86481586cd7e062f	Fungi	Chytridiomycota	Spizellomycetes	Spizellomycetales	Spizellomycetaceae	Gallinipes	Gallinipes_sp		1	GAGAGCCAAGAGATCCGTTGCCAAAAGTTGTTTTGTACATTAATACAAAGAATGTTAGTTTTATAAAAATTAAAAAAAGGTTTGTTACATGTTTGGCGGCTTGTCCACGGCCTGCATTGCTGCGAGCAACACAAGCTGACAGATGACCACTTCAAAAAGGAAGATATGTCACCCTTCCGCCAGAGACAGAACGTTTCACAAGATGTTGATAATTAAAATTATCTTTTATTTATTAATGATCCAACCGCAGGTTCACCTACGGTTA	0	0	0	0	0	0	0	0.000730842
0403bbe1e1db6b897e9971a7009a419a	Fungi	Glomeromycota	Glomeromycetes	Gigasporales	Gigasporaceae	Cetraspora	Cetraspora_gilmorei		0.8	CCTACACGACGCTCTTCCGATCTATGTCCGACCAATCGCTGCGTTCTTCATCGATGCGAGAACCAAGAGATCCATTGTTGAAAGTTTTTCATTTTCATATATAAAATTTTTTAGGTTTCATAAGAGTAAGGTTTTAAATACAAAAGAGGTACTAATACCTCAATTTTTTAATGATCCTTCCGCAGGTTCACCTACGGAAACCTTGTTACGACTTTTACTTCCTCGGCTTGCGAGACAAGATCGGAAGAGCACACGTCTGAACTCCAGTCACATCTCGTATGCCGTCTTCTGCTTGAAAAAAA	0.00145261	0	0	0	0	0	0	0
043b811f6cf1f8352f0b3c886ce285fc	Fungi	Ascomycota	Sordariomycetes	Xylariales					0.89	CAGAACCAAGAGATCCGTTGTTGAAAGTTTTAACTTATTTGTTTTTTACTCAGAGATACAGAGATAAAAGAGTTTGGTGGTCCTTCGGCGGAGCTACAGGGTAACTACAGGGTAGCTACCGGGTAGGTTCCGCCGAGGCAACAGGTATGTACACATGGGTTTTGGGAGTTTTACAACTCTATAATGATCCCTCCGCTGGTTCACCAACGGAGACCTTGTTACGACTTTTACTTCCTCGGCTTGCG	0.00560868	0	0	0	0	0	0	0
044ad484f5dcdc28b8c0d197257315a8	Fungi	Basidiomycota	Agaricomycetes	Thelephorales	Thelephoraceae	Tomentella	Tomentella_ferruginea		0.88	GAGAGCCAAGAGATCCGTTGCTGAAAGTTGTATTGTATTGCGTTAAACGCGACATACATTCTATGAGACTGTGTGTGTGTAAAAGACATAGAACCACAGCGGGAGGACAGAGTCCCCCACACCACAGAACTACAGAGGGTGCACAGGTGTGAGTGGGTATGTAAACAGAGCGTGCACATGCCCCCATTTGAGGACCAGCAACAACTCGTGTTGACAGTTCAGTAATGATCCTTCCGCAGGTTCACCTACGGAAA	0	0	0.000235427	0	0	0	0	0
044e0e3ec402d9881b5053889e29d1b5	Fungi	Ascomycota	Dothideomycetes	Pleosporales	Didymellaceae	Neoascochyta	Neoascochyta_desmazieri		0.56	CAGAACCAAGAGATCCGTTGTTAAAAGTTGTAATTATTATGTTTTTCAGACGCTGACTGCAACTGCAAATGGTTTATAATTGTCCTACGGCAGGCGGACCTGCCGAGGAAACGTTAAGTACGCAAAAGACATGGGTAAGAGATGGTAGACAGAAGCCTACAACTCTCGGTAATGATCCTTCCGCAGGTTCACCTACGGAAACCTTGTTACGACTTTTACTTCCTCGATGGGTGGCTGTAGATCGG	0	0	0	0	0.000380026	0	0	0
046d7da9df41af6e4407dc6cc6ff08cb	Fungi	Glomeromycota	Glomeromycetes	Glomerales	Glomeraceae				0.71	TTGCGTTTCTTCGCTGCGTTCTTCATCGATGCGAGAGCCAAGAGATCCGTTGTTGAAAGTGATCTTTATTTATTATATACATATAAAATGATTCAATTTATAAGAGTGGGGTTTTAAATACAAGTTTTCGCGAGACCATGATCAAAGATCAGGTCCGCTAAAAATCGGTAATGATCCTTCCGCAGGTTCACCTACGGAAACCTTGTTACGACTTTTACTTCCTCATTCCGAGGCGGTAAGATCGGAAGAGCACACGTCTGAACTCCAGTCACATCTC	0	0.000748678	0	0	0	0	0	0
047d31549751bd8b3cc8f3b58dc4e652	Fungi	Mortierellomycota	Mortierellomycetes	Mortierellales	Mortierellaceae	Linnemannia	Linnemannia_camargensis		0.5	GAGAGCCAAGAGATCCGTTGTTGAAAGTTGTATTTTGAATTGTTTATTCATAATATTTTTCAGACAAAGAGTTAAAAGATAAAGGTTGATGTTTGGTCGATCTCCATGAAGAAGATCGACCGACATTGCACACAAGGTGGATATGGATTTAAAAAGTGCCATAAAACACTTATTATGAATGATCCTTCCGCAGGTTCACCTACGGAAACCTTGTTACGACTTTTACTTCCTCGGCTTTACTCCTC	0	0	0	0	0	0	0.00510714	0
0482dbe49f072620ee21cb28fd27ddce	Fungi								1	GCTGCGTTCTTCATCGATGCGAGAGCCAAGAGATCCTTTGTTGAAAGTTTTGATTCAAATTTCCGATTCAGACGACACTACGATTTCCGCATGATGACGGCGCCGGAGCGCCGAAGCACGGATCGCTTCCACTTGTTTTGAGGGTCGAAGGCACAGAGTGCCGCTCGATAATGATCCCTCCGCAGGTTCACCTACGGAGACCTTGTTACGACTTTTACTTCCTCGGCTTGCGAGACAAGATCGGAAGAGCACACGTCTGAACTCC	0.000242101	0	0	0	0	0	0	0
048394f645006fb343adc9f871736459	Fungi								1	AAGAGCCAAGAGATCCATTGTTAAAAGTTGTCTTTCCTTTCCAACCAAAAATTACTCTGTCAAACACAACAAGCGTAAATGTGGATAACACCACAGTCTCTTATATATACGTGCGCTCCTTAGAGAGCAACCCATATAATAATATAGACGGGGATCCAAGAAGATTTGTAATGATCCTTCCGCAGGTTCACCTACGGAAACCTTGTTACGACTTTTACTTCCACTTGGTCGGACATAGATCGGAA	0	0	0	6.95846e-05	0	0	0	0
048d6c0cc6efa61081be1241421f6a40	Fungi	Ascomycota	Sordariomycetes	Hypocreales	Nectriaceae	Fusarium	Fusarium_waltergamsii		0.69	CAGAGCCAAGAGATCCGTTGTTGAAAGTTTTAATTTATTTGCTTGTTTTACTCAGAAGAAACATTATAGAAACAGAGTTAGGGGTCCTCTGGCGGGGGCGGCCCGTTTCACGGGGCCGTCTGTTCCCGCCGAAGCAACGTTTAGGTATGTTCACAGGGTTGATGAGTTGAATAACTCGGTAATGATCCCTCCGCTGGTTCACCAACGGAGACCTTGTTACGACTTTTACTTCCACTTGGTCGGAC	0	0	0	0.00299214	0	0	0	0
04a83a44ecbd3f69be3159f0b3d61ed9	Fungi	Ascomycota	Sordariomycetes						0.81	CAGAACCAAGAGATCCGTTGTTGAAAGTTTTAACTTATTTGTATAGTACTCAGAGATGCCAAAAGATGCAAGAGTTTGGTCGTCTCCGGCGGGCTGCGCCGTTCTACGGGCGCCGGCGTCCACTAGGGAGCCGCCCAGCCGAAGCAGTTCGCGGGCTGGTCCACACAGGTGTTGGGAGTTTTGCAACTCTGTAATGATCCCTCCGCTGGTTCACCAACGGAGACCTTGTTACGACTTTTACTTCC	0	0	0	0	0.00167211	0	0.000421208	0
04b01da9a8b1187f697a6457f96116ec	Fungi	Ascomycota	Dothideomycetes	Pleosporales	Cucurbitariaceae	Cucurbitariaceae_gen_Incertae_sedis	Cucurbitariaceae_sp		0.95	CAGAACCAAGAGATCCGTTGTTGAAAGTTGTAACTATTAAGTTTTTCTGACGCTGACTGCAATTACAAAAGGTTGAAAAATGTCCTACTGGCAAGCAAGCCTGCCGAGGAAACAATGGGTACGCAAAAATCATGGGTATATTCAGACAGGGCGGGGAGAAGAGAGGGCTTCCCTGATGGGTGCCGCAATCTCCAAGGCCGCGCCCCCCGATGGTATAGGTTAATGATCCTTCCGCAGGTTCACCTACGGAAA	0	0	0	0	0.000114008	0	0	0
04b09f98fe3c98f36b4639a7b2e8cd36	Fungi	Ascomycota	Archaeorhizomycetes	Archaeorhizomycetales	Archaeorhizomycetaceae	Archaeorhizomyces	Archaeorhizomyces_sp		0.58	GCTGCGTTCTTCATCGATGCGAGAGCCAAGAGATCCTTTGTTGAAAGTTTTATTTCTTGTATTTGATTCAGACACAAAGACTGATTTAAGCATAAAAGCGACGCCGAAGCGCCGAAGCACATCTTGCTTCCACAGGTTTACAAGGTTGAAGGCCAGACGGCCATTCAGTAATGATCCCTCCGCAGGTTCACCTACGGAGACCTTGTTACGACTTTTACTTCCACTTGGTCGGACATAGATCGGAAGAGCACACGTCTGAACTCCA	0	0	0	0.00264421	0	0	0	0
04c6063f285a7804cee55dd5fe900972	Fungi								1	TTCTTCGCTGCGTTCTTCATCGATGCGAGAGCCAAGAGATCCTTTGTTGAAAGTTTTAATGTTTTGTATTGATTCAGACATAAACTATTCCGCATAAATGCGGCGCCGGAGCGCCGAAGCACATTTTGCTTCCACAGGTTTGAAGGTTGAAGGCCTTTGGCCATTCAGTAATGATCCCTCCGCAGGTTCACCTACGGAGACCTTGTTACGACTTTTACTTCCTCGATGGGTGGCTGTAGATCGGAAGAGCACACGTCTGAACTCCAGTCAC	0	0	0	0	0.000722049	0	0	0
04ec699d8d4e665733de61001be58bdc	Fungi	Chytridiomycota	Chytridiomycota_cls_Incertae_sedis	Chytridiomycota_ord_Incertae_sedis	Chytridiomycota_fam_Incertae_sedis	Chytridiomycota_gen_Incertae_sedis	Chytridiomycota_sp		0.62	GCGAGAGCCAAGAGATCCGTTGTCAAAAGTTGTTTTTTTTTATAATAAAAAAGATCAGACAATAAAATAAAATGGTTTTTAAAATATTTTGGGTACCAAAGGCACCCAGAAACAAACACAATAGCACAGAGGTTGAAACGGTTCTCAAAAAGAGAACCGCAAATTCAGTAATGATCCAACCGCAGGTTCACCTACGGTTACCTTGTTACGACTTTTACTTCCACAATTGCGTACCTAGATCGGAAGA	0	0	0	0	0	0.000378821	0	0
050f91b102cc5c02b8005876408683e7	Fungi	Ascomycota	Sordariomycetes	Hypocreales	Hypocreales_fam_Incertae_sedis	Emericellopsis	Emericellopsis_glabra		0.52	CAGAACCAAGAGATCCGTTGCTGAAAGTTTTGTTTATTTTTGCTTATGCCACTCAGAGGAGACACTCGAAGACAAGAGTTTGGTTCCCCGGCGGGCGCCTGGGTCCGGGTCACGCCACGTGGGCGCGCCGCGGGACGGCCCGCCGAAGCAACATAGGTATGTTCACAGGGGTTTGGGAGTTGGATAACTCAGTAATGATCCCTCCGCTGGTTCACCAACGGAGACCTTGTTACGACTTTTACTTC	0.000403502	0	0	0	0	0	0	0
05310de84464d282785b6d5f05bdeedf	Fungi	Fungi_phy_Incertae_sedis	Fungi_cls_Incertae_sedis	Fungi_ord_Incertae_sedis	Fungi_fam_Incertae_sedis	Fungi_gen_Incertae_sedis	Fungi_sp		0.97	GAGAGCCTAGATATCCGTTGCTAAGAGTTGTGCGTTAATTTCTTATTTTTTTCAAGTAAAATGCGTTAGCATTAAACTCGTTAGTACATATAAAAGGTACATGAGGTGAAAATAAGTAAAAAAATAGGAGACCCACAGATGTCGACTAACTGTATAAAAGCTAACTCCTGATCGCTTCTACAGTCTGGCGCGCCGACACTGAGATTCGGGTTATACAAACAGGTTCACTAAGGTTTATACGTGGATACGTTTTAATGATCCCTCCGCAGGTTCACCTACGGAGA	0	0.000140377	0	0	0	0	0	0
055466a8f1ec870bd09a3ce6b3316dd1	Fungi								1	TCTTCGCTGCGTTCTTCATCGATGCAAGAACCAAGAGATCCATTGTTGAAAGTTGTAATATTTATTTACAAGATTTCTAAAATTTAGTTGATATGATTCCCGGAACGCTCGCCAGAACGGAAAACGCACGGGAATCGTTGGTGACTCATAGCCCGTGAGGGCGTATAGTAATGATCCTTCCGCAGGTTCACCTACGGAAACCTTGTTACGACTTTTACTTCCTCGGCTTTACTCCTCAGATCGGAAGAGCACACGTCTGAACTCCAGTCA	0	0	0	0	0	0	0.000210604	0
055bbd03b51c88236c09a31122e26e44	Fungi	Ascomycota	Pezizomycotina_cls_Incertae_sedis	Pezizomycotina_ord_Incertae_sedis	Pezizomycotina_fam_Incertae_sedis	Polylobatispora	Polylobatispora_sp		0.8	CAGAACCAAGAGATCCGTTGCTGAAAGTTTTGACTTATTTATATAATTACTCAGATATCACTAAAATATAGAGTTTAAAACCTCCGGCAGGCACCTGAAAACAGGCTACAGGCCCGCCCTGGGCCTGCCTGCCGAAGCAACTTAGGTATGTTCACAAAGGGTTGGGAGTTTTGCAACTCTGTAATGATCCCTCCGCTGGTTCACCAACGGAGACCTTGTTACGACTTTTACTTCCTCGATGGGTG	0	0	0	0	0.000114008	0	0	0
0568cab70f7386d88f594fcb1798c124	Fungi	Ascomycota	Leotiomycetes	Helotiales					0.66	CAGAACCAAGAGATCCGTTGTTGAAAGTTTTAACTATTAAATAGTACTCAGACAATAAATGATTCAGAGTGTTAGTTCTTTTGGCAGACACTAACTAGCCAAGGCCAGTCGCACATGGGCAGGCCTGCCAAAGCAACAAAGTATGTAAACATAGGGTGGGAGATCTACCCAGATGGGCAAGTTCTCAGTAATGATCCTTCCGCAGGTTCACCTACGGAAACCTTGTTACGACTTTTACTTCCTCG	0	0	0	0	0.000114008	0	0.000315906	0
0573d4e507561252acd033da07f1afc5	Fungi								1	GAGAACCAAGATATCCGTTGTTAAGAGTTGTTGTTTGTTTTTAATTCGTTGTTGAAACAAAATGAATTGTATCCGCAACTAAAGAGTTTAGAGCAATTAGATTAAAGGGTTTGGGTTGTTTGGCAACACCAGCGGGAAAAATCAGCGTCTCGTACTAAAGTTGTTACCAACCTTTTCAGAGTCAAAGATTCTTATGAACCCCGAAGGCGCCTGGCACGATCACAGACAGAATAAACTGAGAGGAAAGGTCAGGAGGCCGGGTGCACGGAAAATAGAGATAGGGTCAAAACGTTGAAAACGTGTTAATGATCCTTCCGCAGGTTCACCTACGGAAA	0	0	0	0	0	0	0.000315906	0
058500c03d952252c57b5facd6a060fb	Fungi	Ascomycota	Sordariomycetes	Sordariales	Sordariales_fam_Incertae_sedis	Papulaspora	Papulaspora_byssina		0.82	CAGAACCAAGAGATCCGTTGTTGAAAGTTTTGCTTTATTTGATATTTCATTCAGACGACAGATTCAAGGGTTTGAGATATCTTCTGACGGATGAACCCGTCAAAGAAACAAGGTGATAGACAACATGGGGTTAACCGGTTCCACGGGTGTTAAACCGCGGTCCGTAACATTAATGATCCTTCCGCAGGTTCACCTACGGAAACCTTGTTACGACTTTTACTTCCTCGGCTTGCGAGACAAGATCG	0.000121051	0	0	0	0	0	0	0
0590ec1b9c2e570e2095cf9cae14ee92	Fungi								1	ACGAGCCAAGAGATCCACCGTTAAAAGTTGTCTTTGTTAATCGTTTGAAAAACAATCCAGCAAAGTTTAAAGGGTGTTCAACAGGGGAAGCGAAATGGGGCCGATTGCTCGACCACAGGTGCTTCCCCTAAGGACATGGATACTGTTCACAGTGGTTGTTGTTTGGATTTGGTAATGATCCTTCCGCAGGTTCACCTACGGAAACCTTGTTACGACTTTTACTTCCACAGAAACGCAACAAGATC	0	0	0	0	0	0	0	0.00052203
05bcc4d2f804ec589881a7bc66825a75	Fungi	Chytridiomycota	Chytridiomycota_cls_Incertae_sedis	Chytridiomycota_ord_Incertae_sedis	Chytridiomycota_fam_Incertae_sedis	Chytridiomycota_gen_Incertae_sedis	Chytridiomycota_sp		0.65	GAGAGCCAAGAGATCCGTTGTCAAAAGTTGTTTTTATTTAAATTTATTCAGACATTAGTATATAGTTAATATGTCGGGCCCAGTCGCTCGAGAGCATTAGGACCCAGAAACAGTCACAGTTCACAGGTGTATGCGAATGGTTTTTACACCAAACACTGTTAAACTTTTGGTTATTATTTAACAAAATCAATAATGATCCAACCGCAGGTTCACCTACGGTTACCTTGTTACGACTTTTACTTCCT	0	0	0	0	0	0	0.000157953	0
05c8cc2d1c600968d679b591f7b5bcbe	Fungi	Chytridiomycota	Chytridiomycota_cls_Incertae_sedis	Chytridiomycota_ord_Incertae_sedis	Chytridiomycota_fam_Incertae_sedis	Chytridiomycota_gen_Incertae_sedis	Chytridiomycota_sp		0.78	GAGAGCCAAGAGATCCGTTGCCAAAAGTTGTTAAGGTATTGCTATACCACGTGTACATTGAGGCGGCAAAGTTGAGATGGCAAGTTCAGGGCACATTTGGCGGTTTGCCCACGGCAAGCGGGCCCACGCCCCGCGGGGGGACGACGGACCCGACAAGCTGGCAGGTACGGGGACGCCACGCGCCGAGAGGTACAGCACCTCTCTGCGCCCGAGTCCACTCGCACCCCGCCGCCAGGGACAATCACGGTTCACAAAGGGTGGGAACGAACGTAGGAACGAACGATCGCCTTTTCAGTAATGATCCAACCGCAGGTTCACCTACGGTTA	0	0	0	0	0.000380026	0	0.000263255	0
05d24d6b3af2bbfa9d00089602fe914a	Fungi	Ascomycota	Sordariomycetes	Sordariales	Bombardiaceae	Ramophialophora	Ramophialophora_humicola		1	CAGAACCAAGAGATCCGTTGTTGAAAGTTTTAACTTATTTGTATAAATACTCAGAGAGGCCTGTAAATAAAAAGAGTTTGTGGTACCACCGGCGGGCGGCCCCCGGAGAGGCTCCCCGCCGAGGCAACGGCGTGGGGTAACGTTCGCGATGGTTTAGAGATTTTGCAATCGGTAATGATCCCTCCGCTGGTTCACCAACGGAGACCTTGTTACGACTTTTACTTCCAAGGATGTTGCTCAGATCG	0	0	0.00113005	0	0	0	0	0
05ec5a248149ebd08ac4ca2cb4fa55f1	Fungi	Chytridiomycota	Spizellomycetes	Spizellomycetales	Powellomycetaceae	Fimicolochytrium	Fimicolochytrium_jonesii		0.93	GGGAGCCAAGAGATCCGTTGCCAAAAGTTGTTTTTGTATATTTTAGATACAAAGGTAGGTCAGACAATTTTAATGAAACAAAAAGTTTGTATGAAACATACACCGTTGGCGGCTTGTCCACGGCACACCGAGAGAAATCTCGGATGCTGACAGATGGTTTTTAGCCATCCCACCGCCAGAGACAGAACAGTTCACATGATGTTATTCCCGTTTCGGGGAATTCAGCCTCGTCCCTGGTTGTGGCCCGCAAGCAGTCCACAAGAAGGGTGCAGGCTAAGATCTTTTTAATGATCCAACCGCAGGTTCACCTACGGTTA	0	0	0	0.000730638	0	0	0.000895067	0
060fe7695d30a38b899da404e8c2c48e	Fungi	Ascomycota	Sordariomycetes	Hypocreales					0.5	CAGAACCAAGAGATCCGTTGCTGAAAGTTTTGACTTATTTGTAATTACTCAGAATACACCGTAAAACAGAGTTTTGGTTGCGTGCACCGGCGGGCGCCCCCCGGAGGGGGCAGCACCCCAGGTACTGGGGTGCCCCGCCGAAGCAACAATAGGTAGGTTCACGAGGGTTGGGAGTTTAGAACTCGCTAATGATCCCTCCGCTGGTTCACCAACGGAGACCTTGTTACGACTTTTACTTCCTCGGC	0.000121051	0	0	0	0	0	0	0
061974d461e9f153098f12748ef98461	Fungi	Glomeromycota	Glomeromycetes	Glomerales	Glomeraceae				0.84	CTTGCATGCGAGCTGCGTTCTTCATCGATGCGAGAGCCAAGAGATCCGTTGTTGAAAGTGATCTTTATTTATTATACATATAATAAAATGATTCAATTTATAAGAGTGGGGTTTTAAATACAAGTTTTCGCGAGACCATGATCAAAGATCAGGTCCGCTAAAAATCGGTAATGATCCTTCCGCAGGTTCACCTACGGAAACCTTGTTACGACTTTTACTTCCACAGAAACGCAACAAGATCGGAAGAGCACACGTCTGAACTCCAGTCACATCTCG	0	0	0	0	0	0	0	0.000661238
0653bee64b79b367292871d549cbe644	Fungi	Ascomycota	Sordariomycetes	Hypocreales	Nectriaceae	Mariannaea	Mariannaea_punicea		0.99	CAGAGCCAAGAGATCCGTTGTTGAAAGTTTTGATTTTATTTAATCATGTCACTCAGAATACTGTATTCAAAATGCAAAGAGTTTTGTTTGGGTCCTCTGGCGGGCCCCAAGCCCGTGAGGGCCGTGGGCGCCGCCGAAGCAACAAGACAGGTATGTTCACATGGGTTTGGGAGTTGTAAACTCGGTAATGATCCCTCCGCTGGTTCACCAACGGAGACCTTGTTACGACTTTTACTTCCTCATTC	0	0.00505358	0	0	0	0	0	0
065b0a6b021d2f9d6a8a7ae56ed713cc	Fungi	Fungi_phy_Incertae_sedis	Fungi_cls_Incertae_sedis	Fungi_ord_Incertae_sedis	Fungi_fam_Incertae_sedis	Fungi_gen_Incertae_sedis	Fungi_sp		0.6	GTTCTTCATCGTTACGGGAACCAAGATATCCATTGCTAAGAGTTGTAAGTTTTTATATAACATCATATCATCCATCAGCCAAGTATTTCCATTCGTAACAACAACCCGCAAGAGGTCACAAAACCCTAACCACATTTTGTATAGTTTGGCACAAAGACCAAGTTACGCTAATGATCCTTCCGCAGGTTCACCTACGGAAACCTTGTTACGACTTTTACTTCCTCGATGGGTGGCTGTAGATCGGAAGAGCACACGTCTGA	0	0	0	0	0.000418028	0	0	0
0694827d1c04b1bd583bfda915abab0a	Fungi								1	GCTGCGTTCTTCATCGATGCGAGAGCCAAGAGATCCTTTGTTGAAAGTTTTATTTCTTTTATTTGATTCAGACACATAAACTGGTTATAGCATAAAAGCGACGCCGAAGCGCCGAAGCACATGTTGCTTCCACAGGTTTGCAAGGTTGAAGGCCTAGAGGCCATTCAGTAATGATCCCTCCGCAGGTTCACCTACGGAGACCTTGTTACGACTTTTACTTCCACAATTGCGTACCTAGATCGGAAGAGCACACGTCTGAACTCCA	0	0	0	0	0	0.000524521	0	0
06a3dbd1a9169181c78d3d74a802a7e3	Fungi	Ascomycota	Leotiomycetes	Helotiales					0.73	CAGAGCCAAGAGATCCGTTGTTGAAAGTTTTAAATATTAAAATTTTACTCAGACGACACTAATATTCAGGGTTTTGGGTCCTCTGGCGGGCACTTACCAGCCGAAGCCAGTAGCTAGGCGGCCCGCCAAAGCAACAGAGGTATGGTATACAAAGGGTGGGAGATCTACCCCGAAGGGCATGAACTCGGTAATGATCCTTCCGCAGGTTCACCTACGGAAACCTTGTTACGACTTTTACTTCCACT	0	0	0	0.000974184	0	0	0	0
06b3f2ad6111be11f442c635eef4503d	Fungi	Basidiomycota	Tremellomycetes	Cystofilobasidiales	Cystofilobasidiaceae	Cystofilobasidium	Cystofilobasidium_macerans		1	GAGAACCAAGAGATCCGTTGTTGAAAGTTATATTAGTTTATAACGATTTTACATTCAATGACTTGTGTATATGGGTATAATTATAAAGACACACCTACTAACGCAGTGAAGCGCGGCAGGTGGCCAAAGTGCACAGGGGTGTGTGAATAAAGAGAGCCCCGGAGGGCGTTTACTTTAGTGATCCTTCCGCAGGTTCACCTACGGAAACCTTGTTACGACTTTTACTTCCTCGGCTTTACTCCTCA	0	0	0	0	0	0	0.000157953	0
06de2e1786ed52e4f4204ff7ac7c4dad	Fungi	Ascomycota	Sordariomycetes	Glomerellales	Plectosphaerellaceae	Lectera			1	CGATGCTAGAACCAAGAGATCCGTTGTTAAAAGTTTTTATAGTTCGCTAAGAACACTCAGATGTATCGTCGGGTACAAACAGAGATACTGAAACGCCGGCGGGCTCCCGAAGAAGCCGCCGAAGCAACAAGTTATAATGTTCACAAAGGGTTATGAGTGTAAACTCGGTAATGATCCCTCCGCTGGTTCACCAACGGAGACCTTGTTACGACTTTTACTTCCACAGAAACGCAACAAGATCGGAAGAGCAC	0	0	0	0	0	0	0	0.000730842
06fda3a1d1620e5be0473692059f1142	Fungi	Ascomycota	Leotiomycetes	Helotiales	Helotiaceae	Scytalidium	Scytalidium_circinatum		0.98	CAGAACCAAGAGATCCGTTGTTGAAAGTTTTGATTCATTTGTATAATCCACTCAGAAGAGACGCTGTAAAATCAAGAGTTTTGGTCCTCCGGCGGACGCCTGACTCCGGGCCGCGCGGGGCTCCCGGGGCGTGACCGCCGAAGCAACAGTGGTAAGTTCACACGGGTTTGGGAGTTCGGTAACTCAATAATGATCCCTCCGCTGGTTCACCAACGGAGACCTTGTTACGACTTTTACTTCCACTT	0	0	0	0.000173961	0	0	0	0
073d25d89476cb410b16ab46037c2166	Fungi	Basidiomycota	Agaricomycetes	Auriculariales	Auriculariaceae	Auricularia	Auricularia_sp		0.79	GAGAGCCAAGAGATCCGTTGTTGAAAGTTGTATTTTGTTATGGTTTTTACATTCTGGACTGCTTGTTGCATGTGAAAGGCGGAGGCGGTCGATTAAGACCGCGACCGAGGTTGTGCACGATGTGTGTGAGGTTTATACGACGTGCAGCCGAAGCGCACAGCCGTGAATCTTTAATGATCCTTCCGCAGGTTCACCTACGGAAACCTTGTTACGACTTTTACTTCCTCGGCTTTACTCCTCAGATC	0	0	0	0	0	0	0.000210604	0
074c15fb6e89a1147ed726c2505f3ec5	Fungi	Ascomycota	Leotiomycetes	Helotiales	Helotiales_fam_Incertae_sedis	Mycoarthris			0.65	ATGCCAGAACCAAGAGATCCGTTGTTGAAAGTTTTAACTATTATATAGTACTCAGACGACACTGTAAACAAGAGTTTAGGGTCCTCTGGCGGCTGCCGAAGCGTCCGCCAAAGCAACAATGTATGTTATTCAAGGGTGGGAGATCTACCCGTAAGGGCATGAACTCTGTAATGATCCTTCCGCTGGTTCACCAACGGAAACCTTGTTACGACTTTTACTTCCTCGGCTTGCGAGACAAGATCGGAAGAG	0.0275996	0	0	0	0	0	0	0
0751f636f51ead6cae19fc541f943a3d	Fungi	Basidiomycota							0.8	GAGAGCCAAGAGATCCGTTGTTGAAAGTTATATTATATATGTGCAACACCATACGATTACAGGTTTTGTGTGGTGGAAAAGAAAAGGCATAGGAGACCCAAAGGCGCAGGCTGCAACAGCATCCGACATCCAAACCCCCCAGGCGAGTTATTAGATTTGCATCAAATTCTGACTGCAGCAGTCCAGTGGCTGGTCTACCTACAGCGAAGGTGCATGTCATTATTCGGTAATGATCCTTCCGCAGGTTCACCTACGGAAA	8.07005e-05	0	0	0	0	0	0	0
075466745ca2913984db6dc1731e004c	Fungi	Fungi_phy_Incertae_sedis	Fungi_cls_Incertae_sedis	Fungi_ord_Incertae_sedis	Fungi_fam_Incertae_sedis	Fungi_gen_Incertae_sedis	Fungi_sp		0.55	AAGAACCTAGATATCCGTTGTTAAAAGTTGTTTTACAATTTTCAATCTAGCGTTATAATAAAAGACAAACTTTTATATAACATTTAAGTTCCAATTTGAATTATTCAAGTTGTTATTTTTTTTTGGTGTAATATTATTATTTGTCATTAAAGATTCATTATATACAAGTACATAAACACAACCTTCAATAAACAATAAAACATTTTAAACAGTTCACAATAAAGTGTCGATCTTGGATCGTGTGTGGCAATGATCCTTCCGCAGGTTCACCTACGGAAA	0	0	9.41708e-05	0	0	0	0	0
077cd0686f9752acf81599b8dfa154ec	Fungi	Fungi_phy_Incertae_sedis	Fungi_cls_Incertae_sedis	Fungi_ord_Incertae_sedis	Fungi_fam_Incertae_sedis	Fungi_gen_Incertae_sedis	Fungi_sp		0.7	GAGAACCAAGATATCCGTTGCTAAGAGTTGTTCTATAGTTAAATAGATAATTTGTTAACCGCTTTCGCGGAGAACAAAAGATATTAGACAAATTAGTATAAAGGGTTAAAAGTTGCGTCAGTGACGACCCCCTTAATGAAAAGGAAGAAGTCAAAGACAGGAACGAAGAGTGAAAAATTTTCATTTTTCTCAGATCGCCCCGACAAACAGAACGAGTGCACGAAGGTTTATACGTGGATACACGTGTTAATGATCCTTCCGCAGGTTCACCTACGGAAA	0	9.35848e-05	0	0	0	0	0	0
07a5be00b203d404db705aeab7aaa2b0	Fungi	Ascomycota	Sordariomycetes	Hypocreales	Nectriaceae				0.95	CCAGAACCAAGAGATCCGTTGTTGAAAGTTTTGATTTATTTAATCGGTTACTCAGAAGAAATTCTTTAATGTATTCAAGGGTTTGGGTCCTCTGGCGGGCTGTCGGAACAGGCACCGCCGAGGCAACAATAGGTATGTTCACAAGGGGTTTGGGAGTTGTAAACTCGGTAATGATCCCTCCGCTGGTTCACCAACGGAGACCTTGTTACGACTTTTACTTCCACTTGGTCGGACATAGATCGGAAG	0	0	0	0.00323568	0	0	0	0
07a749a4bdb1c62761c31a85b7d1470e	Fungi	Ascomycota	Sordariomycetes	Myrmecridiales	Myrmecridiaceae	Neomyrmecridium	Neomyrmecridium_sp		0.96	CAGAACCAAGAGATCCGTTGTTGAAAGTTTTGATTATTTATAGAAGACTCAGATAATACAAATAACAGAGTATAGTGTAGCTAGCGGCAGACACCTTCAAAGAAGGCAACGGTCCCGTCCCACGGGGCTGTCTGCCGAAGCACAATTCACAGGTAGGTAAACAATGGGTAGGGAGTTTGTCAACTCTCGTAATGATCCCTCCGCTGGTTCACCAACGGAGACCTTGTTACGACTTTTACTTCCTC	0.000121051	0	0	0	0	0	0	0
07bfbbea1f82f3e9ccaca0791da7c3c7	Fungi	Ascomycota	Sordariomycetes	Sordariales	Bombardiaceae	Ramophialophora	Ramophialophora_humicola		1	CAGAACCAAGAGATCCGTTGTTGAAAGTTTTAACTTATTTTTATAAATACTCAGAGAGGCCTGTAAATAAAAAGAGTTTGTGGTACCACCGGCGGGCGGCCCCCGGAGAGGCTCCCCGCCGAGGCAACGGCGTGGGGTAACGTTCGCGATGGTTTAGAGATTTTGCAATCGGTAATGATCCCTCCGCTGGTTCACCAACGGAGACCTTGTTACGACTTTTACTTCCTCGGCTTGCGAGACAAGAT	0.00209821	0	0	0	0	0	0	0
07eaf7bab1cceb114168f88b9425e5b9	Fungi	Ascomycota	Eurotiomycetes	Chaetothyriales	Herpotrichiellaceae	Capronia	Capronia_sp		0.54	CAGAACCAAGAGATCCGTTGTTGAAAGTTTTAACGATTTATAGTTATATTCAGACGACATAGTTATAAAAGGATTTTAAGAAGGCTACTGGCAGGCACTGACTAGGGGCATAAAAGTCCCCAGTGGCCTGGAAAGGCGGGCCCACCAAAGCAACATAGTATATTAAACAAAGGGTTGGAGGTCGGGCCTAGAAGACCCTAACTCGGTAATGATCCTTCCGCAGGTTCACCTACGGAAACCTTGTT	0	0.000842263	0.000188342	0	0.00110207	0.000757642	0.00205339	0.00208812
080371dd57761f2790e89cbe8e6720d9	Fungi	Chytridiomycota	Synchytriomycetes	Synchytriales	Synchytriaceae	Synchytriaceae_gen_Incertae_sedis	Synchytriaceae_sp		1	GAGAGCCAAGAGATCCGTTGCCAAAAGTTGTTTTAGTATTTCTGTAAATTTATTGTTCAGGATTAAATGCATTAACATAGTTCAAGTATAATGGGGACAAGCTTTTCCCTTTTCCCTTCCCTTCCCTTCCCTAGGGGGAGAGAAGAGGGAGAGGGGGAACATTCTGCAGCGAGCTGCTGCATCACTTGCCAAATACAATTTTACAATTCACAAGGTGTTGACGATCGAGGGCAACAAAGCCACTCAACCAAAGTTCATTAATGATCCAACCGCAGGTTCACCTACGGTTA	0	0	0	0.0004523	0	0	0	0
080e34c7c779b091caa84a37f090945e	Fungi								1	GCTGCGTTCTTCATCGATGCGAGAGCCAAGAGATCCTTTGTTGAAAGTTTTAATTCTCGATTCCATTTCAGACGACAGACACATATAAAGCATTGGGGCGATGCCCAGCGGCATCGAAGCACATCTTGCTACCACGGGTTTGATGGCAAAGGCCCGAGGGCCATTCAACAATGATCCCTCCGCAGGTTCACCTACGGAGACCTTGTTACGACTTTTACTTCCACAATTGCGTACCTAGATCGGAAGAGCACACGTCTGAACTCCA	0	0	0	0	0	0.0281785	0	0
080f6e00275b79821e735c857fc6d988	Fungi								1	CGCTGCGTTCTTCATCGATGCGAGAGCCAAGAGATCCTTTGTTGAAAGTTTTAGACTATATTTTAGATTCAGACACAGACTTTACAGCATAAAGGCGGCGCCAAAGCGCCGAAACACACTTTACCTCCACGGAATTTGAAGGGTCGAAGGCCATAGATGGCCATTCATTAATGATCCCTCCGCAGGTTCACCTACGGAGACCTTGTTACGACTTTTACTTCCTCGATGGGTGGCTGTAGATCGGAAGAGCACACGTCTGAACTCCA	0	0	0	0	0.000266018	0	0	0
081b4bc86dfde9a50c32320bf4dd8534	Fungi	Basidiomycota	Agaricomycetes	Polyporales	Ganodermataceae	Ganoderma	Ganoderma_applanatum		0.96	GAGAGCCAAGAGATCCGTTGCTGAAAGTTGTATATAGATGCGTTACATCGTAATACACATTCTGATACTTTATAGTGTTTGTGATAAACGCAGGCACAGACACGCTTCACAAGCTCCGGTAAAAGAGCACGCTTCACGATCTGATACCCACAGTAAGTGCACAGGTGTAGAGTGGATGAGCAGGGCGTGCACATGCCTCGGAAGGCCAGCTACAACCCAGTCAAAACTCGATAATGATCCTTCCGCAGGTTCACCTACGGAAA	0.00201751	0.0030415	0.00273095	0.00208754	0.00171012	0.00148614	0.00231664	0.0017053
081ee05ba0d4a21bb1e8b245ed645e4b	Fungi	Ascomycota	Leotiomycetes	Helotiales					0.87	CAGAACCAAGAGATCCGTTGTTGAAAGTTTTAACTATTATATAGTACTCAGACGACACTGTAATTCAAAGTTTATGGTTCTCTGGCGGGCACTCACCAGCCGAAGCCAGTAGCCGAAGCGGCCCGCTAAAGCAACAAGAGTTTGTATTCAAGGGTGGAGATCTACCCGTTAGGGCATGAACTCAGTAATGATCCTTCCGCAGGTTCACCTACGGAAACCTTGTTACGACTTTTACTTCCTCATTC	0	0.000233962	0	0	0	0	0	0
08235a2e7ec22c7e310e330f1ecd3228	Fungi	Ascomycota	Leotiomycetes	Helotiales	Gelatinodiscaceae	Neobulgaria	Neobulgaria_sp		0.71	CAGAGCCAAGAGATCCATTGTTAAAAGTTGTAAACGATTATATCGTACTCAGACAAACATAAACTATCCACGAGTTGGGGCCCTCTGGCAGAGCCCAAGCCTGGAACCACCCGGGCAGGGGCCTTGCCAAAGCAACAGAGGTAAGGTAAACAAAGGGTAAGGGGTGTCACCGCCCGGGAAGCCCAAGGGCTCGACGGGGGCTTGTCCCGGGGACCGGAGTCCCCTTTCAGTAATGATCCTTCCGCAGGTTCACCTACGGAAA	0	0.00280754	0	0	0.000342023	0.0011656	0.00100037	0
08242d4e83f011c135f2c8f4adf8cb29	Fungi								1	GGAAACCAAGATATCCGTTGCTACGAGTTGTTCAAAATTTCGTGATCATTACTTAACGGTTGACCCGAAGGCCTTCCGGTTAAGATTTGAACGTTAGTACATCAATTCATAGGAGTTAAAAACGCCTGATTGAAATCGTTCTAGAACGGTGACGAGAGCCAATGAAGACTCCTTACCACCTAGCCAGTCGTTCTAAGCAGTGGTACAGTTCGACAGAGTGGATAAACGTGGATACGTGTTAATGATCCTTCCGCAGGTTCACCTACGGAAA	0	0	9.41708e-05	0	0	0	0	0
082d24b9bc879266d5dc0211b29e63e4	Fungi								1	ATGAGCCAAGAGATCCACCGTTAAAAGTTGTATTTTGTTAAAGTATTTCTGTGCTAAGAAGCCGCAGAAAAGTTTGTCAACAAAATTGTTTAACAGTTGTTTAAAACATTTGGGAGGCACTTGGTGAATACGGCACGAAACCGCAAACACCTCCTTCCTCCCAAGGACATAAACAGGTGCACAGTTGTTTGTAAGGTTGGATTGGTAATGATCCTTCCGCAGGTTCACCTACGGAAACCTTGTTA	0.000363152	0.00018717	0.000141256	0.000208754	7.60052e-05	0	0	0
084c43a6c766845bbe4f86c1de3f0784	Fungi	Chytridiomycota	Spizellomycetes	Spizellomycetales	Powellomycetaceae	Powellomycetaceae_gen_Incertae_sedis	Powellomycetaceae_sp		0.81	GAGAGCCAAGAGATCCGTTGCCAAAAGTTGTTTTGTATATTTATACAAGAAATGTCAGACATCAAATACAGATTATATGTTTAGAAGGGGTTGGCGAGATGTCCACGGCACTGCAAAAATGCAGTACTGACAAGTAGCTTTCACTACCCTCTCGCCAGAGACGGAACGGTTCACAAAATGTCCTTGAAAGGGAGGCACCGGAAGGTTCCAGCGACGAATCTTTGGCTCCAGTGCCATCCCAAAGGATTTCTGCGCGAACGAATCGACGCACGTTTTCTAATGATCCAACCGCAGGTTCACCTACGGTTA	0.000322802	0	0	0	0	0	0	0
08613869e4f61d61d39991342609b085	Fungi	Chytridiomycota	Spizellomycetes	Spizellomycetales	Powellomycetaceae	Powellomyces	Powellomyces_sp		0.92	GGGAGCCAAGAGATCCGTTGCCAAAAGTTGTTTTTGTATTTTTTTGATACAAAGTTAGGTCAGACAAATTATATGAAAACAAAAAGTTTGTATGAAACATACACCATTGGCGGCTTGTCCACGGCACACCGAGTATACCTCGGTGGCTGACAGATGGTGTTTAGCCATCCCACCGCCAGAGACAGAACAGTTCACATGATGTTTAACTCACTTTTTAGGTGAGATAAGCCCGATTTGATCCTATCAACCATGACAGTTGACAGGCTCGGCCCAGGCAAGATCTTTTTAATGATCCAACCGCAGGTTCACCTACGGTTA	0.000242101	0	9.41708e-05	0	0	0	0	0
0886cc4f3f01527a3412ab57c95e05f7	Fungi								1	GCTGCGTTCTTCATCGATGCGAGAGCCAAGAGATCCTTTGTTGAAAGTTTTAATTCTCGATTCCATTTCAGACGACAGACACATATAAAGCATTGGGGCGATGCCCAGCGGCATCGAAGCACATCTTGCTACCACGGGTTTGATGGCAAAGGCCCGAGGGCCATTCAACAATGATCCCTCCGCAGGTTCACCTACGGAGACCTTGTTACGACTTTTACTTCCTCGATGGGTGGCTGTAGATCGGAAGAGCACACGTCTGAACTCC	0	0	0	0	0.0238276	0	0	0
088db1031ca0d102b997e0f58c5a8804	Fungi								1	CGTTCTTCATCGATGCGAGAGCCAAGAGATCCTTTGTTGAAAGTTTTGATTCTTTTCGAAATTCAGACACAAACACCAGACAGCATAAATGCGGCAGGTCAAAGCGACTCTGCCGAAGCACGTCTCACTTCCACAGGTTTGAAGGGTCTAGGCCTTGCGACCTTTCGTTAATGATCCCTCCGCAGGTTCACCTACGGAGACCTTGTTACGACTTTTACTTCCACAGAAACGCAACAAGATCGGAAGAGCACACGTCTGAAC	0	0	0	0	0	0	0	0.000139208
08964eea1d59b50e09cf2c27a71ac1fa	Fungi	Ascomycota	Sordariomycetes	Glomerellales	Plectosphaerellaceae				0.99	TGGAGCCAAGAGATCCGTTGTTGAAAGTTTTAACAGTTCGCTTAGAACACTCAGAAGTATCGTCGGGTTCGAACAGAGATTCTGATGATACCGGCGGGCACGACCCGGGGGCCGCGCCGCCGAAGCAACAGGTTATAAAGGTTCACAAAGGGTTATGAGATAAGTCTCAGTAATGATCCCTCCGCTGGTTCACCAACGGAGACCTTGTTACGACTTTTACTTCCACTTGGTCGGACATAGATCGG	0	0	0	0.000521884	0	0	0	0
089c847f2e3e73cf8624f4fdb594f007	Fungi	Ascomycota	Sordariomycetes	Hypocreales	Hypocreaceae	Trichoderma			1	CAGAACCAAGAGATCCGTTGTTGAAAGTTTTGATTCATTTTCGAAACGCCTACGAGAGGCGCCGAGATGGCTCAGATATAAAAAACCCGCGAGGGGGTATACAAAAGAGTTTTGGAGTTGGTCCTCCGGCGGGCGCCTTGGTCCGGGGCTGCGACGCACCCGGGGCAGAAGATCCCGCCGAGGCAACAGTTTGGTAACGTTCACATTGGGTTTGGGAGTTGTAAACTCGGTAATGATCCCTCCGCTGGTTCACCAACGGAGA	0	0	0	0.000382715	0	0	0.000684463	0.000452426
089df3f2ed2b37da151062fc77b8523f	Fungi	Ascomycota	Sordariomycetes	Melanosporales	Melanosporaceae	Melanospora	Melanospora_damnosa		1	CAGAGCCAAGAGATCCGTTGCCAAAAGTTTTTACTCGTTAAAGTTTTCTTATTCAGATAGAGCGCGGAGCTTTTTCAGAGCGTTTGCGTATATGCCGGCCGGCGGCCTGCCGAAAAGGCAGGTTCCGCCGAGGCAACGTACAAGTATATAAGTTCACAGGGTTGGCAGAGCCATGACACAAATGGTCAGATTCTGTAATGATCCCTCCGCTGGTTCACCAACGGAGACCTTGTTACGACTTTTAC	0	0.00018717	0.000706281	0	0	0	0	0
08d6d5b79b87e9fdbfd1722bba6ed0f8	Fungi								1	TTACCGGCTTGCATGCGAGCTGCGTTCTTCATCGATGCGAGAGCCAAGAGATCCGTTGTTGAAAGTGATCTTTTATTTATTTACATAAGATTATAAAAATTTTTTTAAGAGTGGGTGTTTTAAATACGAACGCGAGATCCCCGCTGACGCGAGGTTCGCATAAATCAGTAATGATCCTTCCGCAGGTTCACCTACGGAAACCTTGTTACGACTTTTACTTCCACAGAAACGCAACAAGATCGGAAGAGCACACGTCTGAACTCCAGTCACATCTCGTATGCCG	0	0	0	0	0	0	0	0.00034802
08eb8f7ca0314de92ff8ea20c2b21e9c	Fungi	Glomeromycota	Glomeromycetes	Glomerales	Glomeraceae	Septoglomus			0.89	CCAATCGCTGCGTTCTTCATCGATGCGAGAGCCAAGAGATCCGTTGTTGAAAGTGATCTTTTTTTTATTCATTTATGAATATGAAAAAATTTTTCTTTAATAAAGAGTGGGGGGTTTTAAATATATTCGCAAAACCTCGCTTTCGCTTGGTTTGCTTAAAAAAATCATTAATGATCCTTCCGCAGGTTCACCTACGGAAACCTTGTTACGACTTTTACTTCCTCGGCTTGCGAGACAAGATCGGAAGAGCACACGTCTGAACTCCAGTCAC	0.000847355	0	0	0	0	0	0	0
08f2b9d9315b01fa6ca4d752ffb5561c	Fungi								1	GAGAGCCGAGATATCCGTTGCCGAGAGTCGTATTGATTAACATATAATCGCTGCACGGGGCTGCGTCCGGCGGGCCGGCCACATCCCCGGGCAATGCAATAAGTGTTCCTTGACGCCTTCGGCGCCGTGGGTTCTTTTGCGGCCCTCTCCTCCGAGACGAAGGCGGGGGCCTTAGTCGAGCCAAAGCTCGACGAGTTTGATGACACGTTCACGGTCTGTTTTGTTTAGGGTCACGACAATGATCCTTCCGCAGGTTCACCTACGGAAA	0.00807005	0	0	0	0.00551037	0	0	0
092d551ee3a723f87cfd5a375a9dd411	Fungi	Ascomycota	Pezizomycetes	Pezizales	Ascobolaceae	Ascobolus	Ascobolus_sp		0.64	GAGAACCTAGAGATCCGTTGTTGAAAGTTTTAACTTTTATTAAAATTTTAAATCAGACAATAATACAAAAACAATTTTTTAAATACACCCGTGGAAGGTAACTCGAGCCTGCCTTGTGAACAGGAAGAGCACCCATAATTCCACGGAAGCAACAGGTAAAGGTAAACAGGTGGTTGTATACAGCACTGGATCCAGCGTTTTTACACTTTTACCAGGCGTATTTTTTTAATGATCCTTCCGCAGGTTCACCTACGGAAA	0	0.000280754	0	0.000835015	0.000114008	0	0.000421208	0.000626436
095e5f07f053288dab7253cffbd734c5	Fungi								1	GTTCTTCATCGATGCGAGAACCAAGAGATCCGTTGCTAAAAGTTCTTTATTGTTTATTATCTTAGAGCTGATTTATTGCTAACATGTTACCACTTATGGTCAAGAGTTGATGGTTTGAATATAAGAGGTTAGCGTCCTTTTTTAAGGGACCCTCCCCTATAGTTATTTTAATGATCCTTCCGCAGGTTCACCTACGGAAACCTTGTTACGACTTTTACTTCCTCGATGGGTGGCTGTAGATCGGAAGAGCACACGTCTGA	0	0	0	0	0.00015201	0	0	0
0972cdc69f9ca924f09c7cd164adf90a	Fungi	Ascomycota	Sordariomycetes	Sordariomycetes_ord_Incertae_sedis	Junewangiaceae	Junewangiaceae_gen_Incertae_sedis	Junewangiaceae_sp		0.7	CAGAACCAAGAGATCCGTTGTTGAAAGTTTTGATTATTTGTCTTTAGGCTCAGAAAGATACTGAAACGACAAGAGTTTTGGGGGTCGTCTCCTCCGGCGGGCGCCGCGTCCCGGAGGACGCGACAGCGATCTCGCCCTGAGATCGCCCGCCGAAGCAGACTATTTTCGATAGATAAACAGTGGGTTTAGGGGGGTTTAGACCCTGTAATGATCCCTCCGCTGGTTCACCAACGGAGACCTTGTTA	0.00229996	0.00098264	0.00296638	0	0.00269818	0.000582802	0.00373822	0
09b0df258b09050c6aa169bdce29f561	Fungi								1	GGGAGCCAAGAAATCCGTCGCTAAGAGTTGTTTCTTGTTTTTTACTTAATTCGTTTTGCGTCCCGAGGACAACAAAATGAATTCGAGTTTGAGACTGAATAGTTTCAAAGGGTTCATAATTGGGAAAGAAAAAACTGAAGCCTTTCGGCTCCATGACACGTGGTTGATAAGTGGATTAAAATCGTGTTAATGATCCTTCCGCAGGTTCACCTACGGAAACCTTGTTACGACTTTTACTTCCAAGG	0	0	9.41708e-05	0	0	0	0	0
09bf8ec1e0cb44592a358dbb3ff24586	Fungi	Basidiomycota	Tremellomycetes	Tremellales	Rhynchogastremataceae	Papiliotrema	Papiliotrema_laurentii		0.88	TCTTCGCTGCGTTCTTCATCGATGCGAGAGCCAAGAGATCCGTTGTTGAAAGTTTTGTTTTGTTTAATGATATATACGTTCATTACACTGATGTTTGTTAAGACAGACCCGGAGGTCCACAGTTCACAGAGGTGAGGGATATAGAGATAAGACCTTTCGGTCAATCTTTAATGATCCTTCCGCAGGTTCACCTACGGAAACCTTGTTACGACTTTTACTTCCAAGGATGTTGCTCAGATCGGAAGAGCACACGTCTGAACTCCAGTCACA	0	0	0.00240136	0	0	0	0	0
09c1eb7b92eee8d0218fb0236dac8d1b	Fungi								1	CTGCGTTCTTCATCGATGCGAGAGCCAAGAGATCCTTTGTTGAAAGTTTTGATTCTAGATAATACATTCAGACTGCAGACAGATTTTGGGCATAAATACGGCGTCGGGACGCCGAAGCACGGTTTTGCTTCCACAGAGTTGAAGGGCAGAAGGTACATGACCTTTCGTTAATGATCCCTCCGCAGGTTCACCTACGGAGACCTTGTTACGACTTTTACTTCCAAGGATGTTGCTCAGATCGGAAGAGCACACGTCTGAACTCCA	0	0	0.000800452	0	0	0	0	0
09c2347f9e7333a8d877989a3a8d124e	Fungi	Fungi_phy_Incertae_sedis	Fungi_cls_Incertae_sedis	Fungi_ord_Incertae_sedis	Fungi_fam_Incertae_sedis	Fungi_gen_Incertae_sedis	Fungi_sp		0.61	GAGAGCCAAGATATCCATTGTTAACAGTTGTTCGGGTATTCCAGCTCTGGAAGGTTCTCAGGCCCCCCGAGCGGGTACTTTTGCGGGAAGACATAGTTTTCCAGCGGTGGTTATAAGAAAACGGGTGCATCAAGATCCAAATCGTGGCGACAAGCGGTACGGGTAGAGGACAAAAGGTACTAAACAAGTTGAAGTGGAGACCACGTTTACATCGCAACCAGGAATGGTCCCCGCCTCTCGGCGTGCCACCCCATTTCGCGAGGTTCTCCCCCGACAACCAACTCCCTAGATCCCTGTTTTTCCCGACCATCAATCCCGACACAAGATGGGTCACGAAGCGCTGTATGGTGTTTGAAGGTGCACGGGGGGGTTTAACGTTGGATACGTGTTAATGATCCT…	0	0	0	0.000104377	0	0	0	0
0a1f2df3b2d829c77facdbf369e9a012	Fungi	Fungi_phy_Incertae_sedis	Fungi_cls_Incertae_sedis	Fungi_ord_Incertae_sedis	Fungi_fam_Incertae_sedis	Fungi_gen_Incertae_sedis	Fungi_sp		0.86	GAGAGCCTAGATATCCGTTGCTAAGAGTTGTGCTATAATTTCTTATATTTTCGAAGGAGAGCTTTCGCTCTGATTCGTAAGTACATAGAAGTTACAGTGGTTAATATGTAACGGAAAAACATCGTCACAGCATCCCTTCTCTGCAAGAGAGAAGCGGGCACTCAGCTTTATTTCCGAATCGCTGAGAGCTTTGCGATACTACAACCATGCGGTTAAACATGTTCACAAAGGTTTATACGTGGATACGTTGTAATGATCCTTCCGCAGGTTCACCTACGGAAA	0	0	0	0.000173961	0	0	0	0
0a21938760037b830c4e12f8547f1421	Fungi	Mucoromycota	Mucoromycetes	Mucorales	Mucoraceae	Mucor			0.83	GAGAACCAAGAGATCCGTTGTTAAAAGTTGTTTTATAGATTTTTTAGGTCTATGTTACAATAATTAAACTGAATTCTTTTGGTAAATAATAATAGGGTACCAGGCCTCAGCCTGACCACAGCTCGGTTAACATTCTATCACCTACCCCTTATAGTGGAATAGACGTTCCTCAAACGCTGCGAATCAAATACATTTCACAGTAAAATAGATAATTAGATTATCAATTTATTTAATGATCCTTCCGCAGGTTCACCTACGGAAA	0	0.000889055	0	0	0.00767652	0.0011656	0	0
0a2b422ba54467a7159197b92685d10f	Fungi	Ascomycota	Sordariomycetes	Sordariomycetes_ord_Incertae_sedis	Junewangiaceae	Junewangiaceae_gen_Incertae_sedis	Junewangiaceae_sp		0.53	CAGAACCAAGAGATCCGTTGTTGAAAGTTTTGATTATTTGTCTTTAGGCTCAGAAAGATACTGAAACGACAAGAGTTTTGGGGGTCGTCTCCTCCGGCGGGCGCCGCGCCTCGGAGGACGCGACAGCGATCTCGCCCTGAGATCGCCCGCCGAAGCAGACTATTTTTCGATAGATAAACAGTGGGTTTAGGGGGGTAAGACCCTGTAATGATCCCTCCGCTGGTTCACCAACGGAGACCTTGTTA	0.00213856	0.00135698	0.00141256	0	0.00136809	0.000378821	0	0
0a4b308d1d6e2a29c062b7243cfd7342	Fungi	Ascomycota							0.93	CAGAACCAAGAGATCCGTTGTTGAAAGTTTTGTTTATTCTTCTAGACTCAGACAACACATTAAAAGAGTTGGGAGGCCTTCTGGCAGGCTGCAGTCACCTGACAGGCACTGCCGAAGCAACAAGGTAAAATATTCACAGGGTGGGAGAGGTGCCCAAAGGGCACTGTCTCTGTAATGATCCTTCCGCAGGTTCACCTACGGAAACCTTGTTACGACTTTTACTTCCACAGAAACGCAACAAGATC	0	0	0	0	0	0	0	0.000208812
0a5bd9b3e594bbc7ba184b8f813aaa28	Fungi	Fungi_phy_Incertae_sedis	Fungi_cls_Incertae_sedis	Fungi_ord_Incertae_sedis	Fungi_fam_Incertae_sedis	Fungi_gen_Incertae_sedis	Fungi_sp		0.55	ACGAACCAAGAGATCCGCCGTTGATAGTTGTCAAGTTTAGATTTCTTGTATCGGATTCAGTTAAGGATACCTTTATGACAGTTTATTGAAAACAGGGGGAGATGCCTATGCACAAGAGGTTTGCACCCCCCACACACATACACGATTCCCCCCATTTTTGATTAAGAGCACATCCAACTTTTTGAATGGGTAAGGAAAAAAGACATGCCGCTCGCTCCATTTTCTTATTTCTAAGCCAATGGTTAAAACAACACACCCTCCATCCAAACCCACTTTCCAACAGAAATGATCCCTCCGCAGGTTCCCCTACGGAGA	0	0	0	0	0	0	0	0.000139208
0a7bbc5326f34a5692f9c5b9541f01f3	Fungi	Ascomycota	Sordariomycetes	Hypocreales	Clavicipitaceae	Metapochonia	Metapochonia_rubescens		0.82	CAGAACCAAGAGATCCGTTGTTGAAAGTTTTGATTCATTTGTTTATGATTCCACTCAGACATGCTAGGTAAGAAAATACAAGAGTTTAGGTCCCCCGGCGGGCGCCTGGTTCCGGCGGCTTTTTAGGGCCTTCCGGGGCGTTAACCCGCCGAAGCAACAGTAAAGGTATAAGTTCACAGGGGTTTGGGAGTTGTAAGACTCGGTAATGATCCCTCCGCTGGTTCACCAACGGAGACCTTGTTACG	0.00112981	0.00191849	0.00320181	0.00132211	0.00182412	0.000466241	0.00231664	0.00135728
0a83f4e0c147aef69eeeb39992605d1c	Fungi	Fungi_phy_Incertae_sedis	Fungi_cls_Incertae_sedis	Fungi_ord_Incertae_sedis	Fungi_fam_Incertae_sedis	Fungi_gen_Incertae_sedis	Fungi_sp		0.79	GAGAACCAAGATATCCATTGTTAAGAGTTGTTTATTGTATTTTTTCGTAGATCGAAACGAAAATTACAAGAGTTGCTCTTTCCGAATAACCTTGTAGTTTTTCTTTTAGTTAGTTGTCTTCAAGTATATCATAGAAATGAATGTTGAAAACTAGTTAAAGTTAAAGGGGTTAAAAATTTAAATGTTCATATCTATAGAAAGATATGAAGGTTAGCCTACATTCATATCTCTTGAATCAAGAGAGTCAAAATGTAGGGAGAATATAAGTTCACGTTTGGTTTTGATATTGGATAATAAATTCGTGTTAATGATCCTTCCGCAGGTTCACCTACGGAAA	0	0	0	0	0	0.00017484	0	0
0a94e4b261977af58bd0ccbf6bebe459	Fungi	Basidiomycota	Agaricomycetes	Agaricales	Psathyrellaceae	Lacrymaria	Lacrymaria_glareosa		0.67	ATGTCCGACCAATCGCTGCGTTCTTCATCGATGCGAGAGCCAAGAGATCCGTTGTTGAAAGTGATCTTTTTTATTTTTATCATTAGATAAATATTTTTAAAGAGTGGGATGTTTTAAATACGAAAATGGACGCAAGACCTCGCGAAACGCGAGGTTCGCCATAATTTGTAATGATCCTTCCGCAGGTTCACCTACGGAAACCTTGTTACGACTTTTACTTCCTCGGCTTGCGAGACAAGATCGGAAGAGCACACGTCTGAACTCCAGTCACATCTCGTA	0.00476133	0	0	0	0	0	0	0
0ac2bf1fcdb9758fbab68e7630b593ec	Fungi	Ascomycota	Eurotiomycetes	Chaetothyriales	Herpotrichiellaceae	Exophiala	Exophiala_clavispora		0.56	CAGAACCAAGAGATCCGTTGTTGAAAGTTTTGTTTTTATTTAACAATAATACTTAGATTCAAGACACGTTTAGTTAAGATTTTTAAATTTGGGGGCTGTCGACGAGCGCGGGCCAAGGGGTGCGAGGACCCCCCGGCGGTCCGTGAGGACGGGCTCGCCGAAGCAACGATGGTCAAGTAGACAAAGGGTTGGGAGATCGGGCCGGTGAGACCCTAACTCGGTAATGATCCCTCCGCAGGTTCACCTACGGAGA	0	0	0	0.000173961	0	0	0	0
0acb6f5b59c33afaf5645ff427c65975	Fungi	Ascomycota	Sordariomycetes	Xylariales					0.88	CAGAACCAAGAGATCCGTTGTTGAAAGTTTTAACTTATTTGTTTTTTACTCAGAGATACAGAGATAAAAGAGTTTGGTGGTCCTTCGGCGGAGCTACAGGGTAACTACAGGGTAGCTACCGGGTAGGTTCCGCCGAGGCAACAGGTATGTACACATGGGTTTTGGGAGTTTTACAACTCTATAATGATCCCTCCGCTGGTTCACCAACGGAGACCTTGTTACGACTTTTACTTCCTCGATGGGTG	0	0	0	0	0.000380026	0	0	0
0ad46ba00ba079e54a0ef3be53491046	Fungi	Basidiomycota	Cystobasidiomycetes	Cystobasidiomycetes_ord_Incertae_sedis	Symmetrosporaceae	Symmetrospora	Symmetrospora_coprosmae		0.65	TGCGTTCTTCATCGATGCGAGAGCCAAGAGATCCGTTGTTAAAAGTTGTATTTATTATAATAGTTTACATTCTTTACACTGATGTTTGTTAAAATTGTCCAAAGACAATAAGGTGCACAGGTGTAATAAGGGATTATAAAGCTAGGCCAGTGATGGCTTCGCATTTAATAATGATCCTTCCGCAGGTTCACCTACGGAAACCTTGTTACGACTTTTACTTCCTCGGCTTTACTCCTCAGATCGGAAGAGCACACGTCTGAACT	0	0	0	0	0	0	0.000263255	0
0adc1d8802a62793ba07f30f6d1baf37	Fungi	Fungi_phy_Incertae_sedis	Fungi_cls_Incertae_sedis	Fungi_ord_Incertae_sedis	Fungi_fam_Incertae_sedis	Fungi_gen_Incertae_sedis	Fungi_sp		0.83	GAGAGCCTAGATATCCGTTGCTAAGAGTTGTGCTATAATTTCTTATATTTATCGAAGAAAAGCTTTCGCTTTAATCCGTAAGTACATAGAAAGTTACAGTGGTTAATAATGTAACGGAAAAACACAGCCATAGCGTCCCTTCTCTGCGAGAGAGAAGCGGGCAATACACTTTATTTCCGAATCGTGTACTGCTTTGCGGCGCTACAACTACGCGGTTAAACATGTTCACAAAGGTTTATACGTGGATACGTTGTAATGATCCTTCCGCAGGTTCACCTACGGAAA	0	0	0	0	0	0.0001457	0	0.00017401
0af2e9c1cbf46af96632e3e52f399777	Fungi	Fungi_phy_Incertae_sedis	Fungi_cls_Incertae_sedis	Fungi_ord_Incertae_sedis	Fungi_fam_Incertae_sedis	Fungi_gen_Incertae_sedis	Fungi_sp		0.79	GAGAACCAAGATATCCATTGTTAACAGTTGTTCGAGTTTGGTGGCCGCACAATTAAGCGCAGGCCCGTTTTCATGCAAAGGTGATAGGGGGGCGTGAGCCCAGTGACCCGGTCGCCGGCCGTGTCGGCCTCTAGCGATCGTTACTGCGCCATTCTTTCGAATGCCAGGCCACTTGCCTCGCGCTGCTGCCCACTCCATGCAGAGGTCCCTGAATCAAAACTGTTCGGCGATGATTTACCAGGGATTGCCGCGTCCTAACGGAATGGGGGAGCACAATGAAGGTTCACGGGGGGTTTAACGTTGGATACGTGTTAATGATCCTTCCGCAGGTTCACCTACGGAAA	0	0	0	6.95846e-05	0.000190013	0	0	0
0b19e6e8187a15d16a7d5974aa2827d1	Fungi	Ascomycota	Sordariomycetes	Hypocreales	Nectriaceae	Dactylonectria	Dactylonectria_macrodidyma		0.93	CCAGAACCAAGAGATCCGTTGTTGAAAGTTTTGATTTATTTAATCGGTTTACTCAGAAGACTTCTTAAATGTAATCAGGGTTTGGGGTCCTCTGGCGGGCTGTCGGAACAGGCACCGCCGAGGCAACAAATAGGTATGTTCACAGGGGTTTGGGAGTTGTAAACTCGGTAATGATCCCTCCGCTGGTTCACCAACGGAGACCTTGTTACGACTTTTACTTCCTCGGCTTGCGAGACAAGATCGGAA	0.00125086	0	0	0	0	0	0	0
0b1a5bb8f2cd50955ed7cfe8ca3b6b13	Fungi								1	CAGAACCAAGAGATCCGTTGTTGAAAGTTTTGACTTGTTTTTGAGACTCAGAGAATCTACACACCAACAACCAGGGTTTTAAGCACATCCGACAGGCTACCGACAGTCACAATAGAGACTGGCAGCAACCTGCCGAAACAATGGTAAAATTAGGTTCACAAATGGTTTAGGAGTTAGAGACTCCATAATGATCCCTCCGCTGGTTCACCAACGGAGACCTTGTTACGACTTTTACTTCCACAATT	0	0	0	0	0	0.000233121	0	0
0b357e78df3614f5798a6e442fc00f96	Fungi	Fungi_phy_Incertae_sedis	Fungi_cls_Incertae_sedis	Fungi_ord_Incertae_sedis	Fungi_fam_Incertae_sedis	Fungi_gen_Incertae_sedis	Fungi_sp		0.79	GGGAACCAAGATATCCGTTGCTAAGAGTTGTTCTTTAGTTTCGTAATATCTTTCGTATCTCAGCCGAAGCCGAAACTCGAAGAATTGGTTCAGTACAAAAAAGTACAAGGGGTTAAAATTAGGTAAAAGGCTAACGATGGAAAAATAGCGGCCCGATTGTCAAACGCGGTAAACACTCATAGATCCCGAGTAACCCCGAGGGGGAACTCCCATCATTAAGATCGAGTGAGTACAACTCCAATCAAGCCTTACGAAGAGGTTTGCACAGAGGGGTTTTGATACGTGGATACGTGTTAATGATCCTTCCGCAGGTTCACCTACGGAAA	0	0	0	0	0	0	0.000473859	0
0b388e0e47e56b11d00a7231d2e7723c	Fungi	Fungi_phy_Incertae_sedis	Fungi_cls_Incertae_sedis	Fungi_ord_Incertae_sedis	Fungi_fam_Incertae_sedis	Fungi_gen_Incertae_sedis	Fungi_sp		0.69	GAGAGCCAAGAGATCCATTGTTAAAAGTTATTTAATATTAATAATTAATGTGTTCAATAAAGAACATAAAATAACATCAGACTTTAATAAAAATTGGGTTGGTACTTGTTCACAAAATGTTCACTAGGGGATTGTGCTTTCCAGATGGCAAGAACTTTAAAAGACGCTGATAGCACCTATTAAAAGTTATCACGCATACTGCTAGCTATCCTCAGAGTGCATTAACCACGTGGGGACTAATACACCTGACACCCCCCAAGGCCCACGATTCCCGGTACCTATCCATCCCTAGCTTACGCTTTTTACACGTATCTAAGGTTAAGGGGGTACCATATCCGTGGGCACGATATCTAATGATCCTTCCGCAGGTTCACCTTCGGAAA	0	0	0	0	0	0	0.000105302	0
0b3b2815456a06ee6815eba15f1ccc74	Fungi	Ascomycota	Sordariomycetes	Sordariales	Chaetomiaceae				0.7	CAGAACCAAGAGATCCGTTGTTGAAAGTTTTGACTTTAGTACAGTTGCTCAGAGAGGCCGTGCAAAACGTCATTGGTTTGGGTGCCTGCGGCGGGCGCCCCGGGAGGGGCTCGCGCGGCCGTAGGGCCGGCCCGCCGAAGCAACGGCTGGTAAAGTTCACAGTGGTCTGGGAGTTTTGCAACTCTGTAATGATCCCTCCGCTGGTTCACCAACGGAGACCTTGTTACGACTTTTACTTCCACTTG	0	0	0	0.00201795	0	0	0	0
0b4532d063fd1df58b67ab50fb2399b5	Fungi	Fungi_phy_Incertae_sedis	Fungi_cls_Incertae_sedis	Fungi_ord_Incertae_sedis	Fungi_fam_Incertae_sedis	Fungi_gen_Incertae_sedis	Fungi_sp		0.62	GAGAACCAAGATATCCAGGGCATAGAGTTGTTTCTATGTTTGTTGGTTGATTGTATCGAGTAATTAAATTCAAAAACAATCAGCTGAGAAAGATTCGAAAATCAAGCCAGCTATCTAATGTTCATCGAATGACAGTGTGATATTGAGAATGATCCGAAGATCAAACAACACACACGAATAGATTAAATAAAGTTCACAGTTTGTTGAAAAGGTAATCATGTGAATGATCCCTCCGCAGGTTCACCTACGGAGA	0	0	0.00103588	0	0	0	0.000684463	0
0b4e064e995979dd278c1b9bf9bad116	Fungi	Fungi_phy_Incertae_sedis	Fungi_cls_Incertae_sedis	Fungi_ord_Incertae_sedis	Fungi_fam_Incertae_sedis	Fungi_gen_Incertae_sedis	Fungi_sp		0.61	GAGAGCCAAGAGATCCGTTGCTAAAAGTTGTCTTTAGTTTTAGGCTAAAGTGACTCTGGTTAAAGGGTATACGTTTGTTGTTTAAATAGCCAGCACGACCATTCGCACCCTGTGAAGGGCGAAAAAAATCGCACTGACAAAAAATACGATTCACAAGACGTCAAAGGACTTCTTTGGTAATGATCCATCCGCAGGTTCACCTACGGATACCTTGTTACGACTTTTACTTCCTCGATGGGTGGCTG	0	0	0	0	0.000228016	0	0	0
0b50202ab51179b48751cb419eea17fa	Fungi								1	CGTTCTTCATCGATGCCAGAACCAAGAGATCCGTTGTTGAAAGTTTTGACTTATTAAAAGTTTACTCAGAGATACAATGACTACAGAGTTTGGTACTGCCGGCGGGAGTTACCCCGCCGAAGCAACGCTGTGGGTACTTTCACAATGGTTTTAGAGAGCTGAACTCGCTAATGATCCCTCCGCTGGTTCACCAACGGAGACCTTGTTACGACTTTTACTTCCACAATTGCGTACCTAGATCGGAAGAGCACACGTCTGAAC	0	0	0	0	0	5.82802e-05	0	0
0b90a86e3f2092e5edf329a18658a329	Fungi								1	GATGCGAGAGCCAAGAGATCCTTTGTTGAAAGTTTTTGACATTTTTGATGTTTTCAGACAGACAAGACATGTTTTACGCATAAAGGCGGCGTGCCATACAGGCACGCCGAAGCACGACTCGGTTCCACAGTGGGTTTGAGGGTATGAAGATCAAGGATGACCATTCAGTAATGATCCCTCCGCAGGTTCACCTACGGAGACCTTGTTACGACTTTTACTTCCAAGGATGTTGCTCAGATCGGAAGAGCAC	0	0	0.000235427	0	0	0	0	0
0bacc638eef886f094cc622354779838	Fungi	Glomeromycota	Glomeromycetes	Glomerales	Glomeraceae	Rhizophagus			0.62	ACATGTCATGCTGCGTTCTTCATCGATGCGAGAGCCAAGAGATCCGTTGTTGAAAGTGATCTTTATTTATTATATACATAATATAAAATGATTCAATTTATAAGAGTGGGGTTTTAAATACAAGTTTTCGCGAGACCATGACCAAAGATCAGGTCCGCTAAAAATCGGTAATGATCCTTCCGCAGGTTCACCTACGGAAACCTTGTTACGACTTTTACTTCCACAATTGCGTACCTAGATCGGAAGAGCACACGTCTGAACTCCAGTCACATCT	0	0	0	0	0	0.00171926	0	0
0bc85711f7bd4e989a56282a5554fea5	Fungi	Basidiomycota	Tremellomycetes	Tremellales	Rhynchogastremataceae	Papiliotrema	Papiliotrema_laurentii		0.77	ATGCGAGCTGCGTTCTTCATCGATGCGAGAGCCAAGAGATCCGTTGTTGAAAGTTTTGTTTTGTTTAATGATATATACGTTCATTACACTGATGTTTGTTAAATAGACCCGGAGGTCCACAGTTCACAGAGGTGAGGGATATAGAGATAAGACCTTTCGGTCAATCTTTAATGATCCTTCCGCAGGTTCACCTACGGAAACCTTGTTACGACTTTTACTTCCACAGAAACGCAACAAGATCGGAAGAGCACACGTCTGAACTCCAGTCACA	0	0	0	0	0	0	0	0.00121807
0c31f81b863d280394a1ea2c3c750fb8	Fungi	Basidiomycota	Tremellomycetes	Cystofilobasidiales	Mrakiaceae	Mrakia	Mrakia_frigida		0.89	GAGAACCAAGAGATCCGTTGTTAAAAGTTTTATTATGTTTATTAAAACTGTTACATTCATAAGACTGGGGTATGTATAAAATTGATGACTCTCATTGCAGACTTGCGTCTTTTATAAGAGCCAAACGGTGCACAGGTGTATGTGGATGTGAAGGGTGAGAGGTCAATGAAGACGCTCTCGATTTAATCACTAGTGATCCTTCCGCAGGTTCACCTACGGAAACCTTGTTACGACTTTTACTTCCT	0.000484203	0.000748678	0	0	0	0	0.000579161	0
0c3d8571e7a571580975b4ce1a38ba4a	Fungi	Fungi_phy_Incertae_sedis	Fungi_cls_Incertae_sedis	Fungi_ord_Incertae_sedis	Fungi_fam_Incertae_sedis	Fungi_gen_Incertae_sedis	Fungi_sp		0.66	GAGAACCAAGATATCCGTTGTTAAGAGTTGTTCTTTGTTTTGTAAAGAAATAACTGAGTTGCGTTGATGCCGTCCGTGACCGAAGCCAACAAGAACAGCCGCAGAACTCTGTTACAAGTTCAGTTCAAAATTTACATGGGGTTAATAAGGGTTAATACAACACCGCTGATGGGCGGCAAAACCGCAGTAGAGTAAACGAAGTCCCAGCAATTTCTTGCCAGCGGCCGAGAGCTCTCAGTTCCAGATTAAAATCCAGAACTCCATCAGCAAGAGCATCTCAGCCATTAACTTCATCCACAAGTTGTTTACTCTAAAGGGAACAGTTCGTGGGTTTGTACGTGGATACGTTGTAATGATCCTTCCGCAGGTTCACCTACGGAAA	0	0	0	0	0	0	0	0.000139208
0c4175f84dea6e4aa7699a9f98598f58	Fungi	Ascomycota	Sordariomycetes	Sordariales	Sordariales_fam_Incertae_sedis	Papulaspora	Papulaspora_byssina		0.54	TCCGATCTATGTCCGACCAATCGCTGCGTTCTTCATCGATGCCAGAACCAAGAGATCCGTTGTTGAAAGTTTTGATTTATTCAGTGAATAAAATGTGTTCGCATCCGACTTACGTCTTCAGCTTAAAACATGGTGTGGAATTTAGACATCTTTCAGCCTGAAATTCGGTAATGATCCTTCCGCAGGTTCACCTACGGAAACCTTGTTACGACTTTTACTTCCTCGGCTTGCGAGACAAGATCGGAAGAGCACACGTCTGAACTCCAGTCACATCTCGTATGCCGTCT	0.000201751	0	0	0	0	0	0	0
0c5d88293503d09200567a6feae521e7	Fungi	Fungi_phy_Incertae_sedis	Fungi_cls_Incertae_sedis	Fungi_ord_Incertae_sedis	Fungi_fam_Incertae_sedis	Fungi_gen_Incertae_sedis	Fungi_sp		0.86	GAGAGCCTAGATATCCGTTGCTAAGAGTTGTTCTTTTGTTTCGTAAACAAATAGAAACATTTTAGTACAACTTGTGAAGAAGGGTAAATAGAAATAAATCAGCGACCCAACAGAGCCTTGCGGCTGTGTGAGCGCAACAGCGTACTGTAACAGAGCTTCCTCGACGCTCCGAAGAGGTCTCGGCGGGAATGAGAGCAAGCCCGAAAGCTACGCTGTCTCAACTCTCATCCTGTTTAGCTCTGATGCAGTTAGAAAACGAAACGAGTGCGCGGTTGGTTAATACGATTGGAAATCGTGTTTTAATGATCCTTCCGCAGGTTCACCTACGGAAA	0	0	0	0	0	0.0001457	0	0
0c8dc52c89faf7ae7b9fc741d52e1001	Fungi								1	ACCGGCTTGCATGCGAGCTGCGTTCTTCATCGATGCAAGAGCCAAGAGATCCATTGTTAAAAGTTTTATGAATTAGTGTAACATTTAAACAGTCAATACACAACAAACAGTGAATGTTGACCTGGTTGATATATGATAATCAACCAAATCTCCTTTTTTTTGATTTGCTAATGATCCTTCCGCAGGTTCACCTACGGAAACCTTGTTACGACTTTTACTTCCACTTGGTCGGACATAGATCGGAAGAGCACACGTCTGAACTCCAGTCACATCTCGTATGC	0	0	0	0.000278338	0	0	0	0
0c8f9bd8ac68c01a5a4e52f228efe88b	Fungi	Ascomycota	Sordariomycetes	Xylariales					0.85	CAGAACCAAGAGATCCGTTGTTGAAAGTTTTAACTTATTTGTTTTTTACTCAGAGATACAGAGATAAAAGAGTTTGGTGGTCCTTCGGCGGAGCCACAGGGTAACTACAGGGTAGCTACCGGGTAGGTTCCGCCGAGGCAACAGGTATGTACACATGGGTTTTGGGAGTTTTACAACTCTATAATGATCCCTCCGCTGGTTCACCAACGGAGACCTTGTTACGACTTTTACTTCCTCATTCCGAG	0	0.000467924	0	0	0	0	0	0
0ca1285f1abf02af61f465cf0246f636	Fungi	Basidiomycota	Agaricomycetes	Agaricales	Psathyrellaceae	Lacrymaria	Lacrymaria_glareosa		0.58	ATCTTGTTGCGTTTCTTCGCTGCGTTCTTCATCGATGCGAGAACCAAGAGATCCGTTGTTGAAAGTGATCTTTTTATTTATCATTAAAATAATTTTTTTTTTAGAGTGGGATGTTTTAAATACGTTTGGACGCAAAACCTCGCGAAACGCAAGGTTCGCCATAATTTGTAATGATCCTTCCGCAGGTTCACCTACGGAAACCTTGTTACGACTTTTACTTCCAAGGATGTTGCTCAGATCGGAAGAGCACACGTCTGAACTCCAGTCACATCTCGTATGCCGT	0	0	0.000376683	0	0	0	0	0
0ca63adeab0afa6fd4258946521abb81	Fungi	Mucoromycota	Mucoromycetes	Mucorales	Mucoraceae	Mucor	Mucor_hiemalis		1	GAGAACCAAGAGATCCGTTGTTAAAAGTTGTTTTATAAGTTTTTTACGCTTATGTTACAATTATAATACTGAATTCTTTTGGTAAATAATTAATAGGATACCAGGCCTAAGCCTGACTTTCAGCTCGGTTAACATTCTAGTAGCCTATCCCTATGGCTAAAAGACATTCCTCAGACGCTGAAAAATTAAAACAGTTCACAGTAAAAAAGAATGAACCATTCGCTAGAAAACTAGCAAAGGCCATCTAAATTATTTAATGATCCTTCCGCAGGTTCACCTACGGAAA	0	0	0.000188342	0.000173961	0.000342023	0.000349681	0.000473859	0
0cac887155e398fa5b57330a8e4950ed	Fungi								1	CGATCTTGTTGCGTTTCTTCGCTGCGTTCTTCATCGATGCGAGAGCCAAGAAATCCGTTATTGAAAGTGATCTTTAATTTTATCATTAATACATAAATTATACAATTCAAGAGTAGGTTTTAAATATAAATGATCGCAGAACCTCGCTAACGCTTGGTTCACCAAATCAGAAACGATCCTTCCACAGGTTCTTACAGAAACCTTGTTACGACTTTTACTTCCTCGATGGGTGGCTGTAGATCGGAAGAGCACACGTCTGAACTCCAGTCACATCTCGTATGCCGT	0	0	0	0	0.000228016	0	0	0
0cd1bd37a9ac89f839346e8c18e6c69c	Fungi								1	CGCTGCGTTCTTCATCGATGCGAGAGCCAAGAGATCCTTTGTTGAAAGTTTTATTTCTTGTATTTGGTTCAGACACATGGGCTTATTGCAGCATAAATGCGACGCCGAAGCGCCGAAGCACATATTGCTTCCACAGGTTTGTAAGGTTGAAGGCCCAGGGCCATTCAGTAATGATCCCTCCGCAGGTTCACCTACGGAGACCTTGTTACGACTTTTACTTCCTCATTCCGAGGCGGTAAGATCGGAAGAGCACACGTCTGAACTCC	0	0.000421131	0	0	0	0	0	0
0cd20bc5a910a70428990c792d04e805	Fungi	Ascomycota	Sordariomycetes	Hypocreales	Nectriaceae	Nectria	Nectria_ramulariae		0.62	TGCCAGAACCAAGAGATCCGTTGTTGAAAGTTTTGATTTATTTAATCGTGTTACTCAGAAGATACTGTATAAAACAAGAGTTTGGGGGTCCTCTGGCGGGCCGCCGGAGCGGGCACCGCCGAGGCAACGATAGGTATGTTCACAGGGGTTTGGGAGTTGTAAACTCGGTAATGATCCCTCCGCTGGTTCACCAACGGAGACCTTGTTACGACTTTTACTTCCTCGGCTTGCGAGACAAGATCGGAAGA	0.00342977	0	0	0	0	0	0	0
0cda66ad9312083d36a7730239c1ff24	Fungi	Chytridiomycota	Rhizophlyctidomycetes	Rhizophlyctidales	Rhizophlyctidales_fam_Incertae_sedis	Rhizophlyctidales_gen_Incertae_sedis	Rhizophlyctidales_sp		1	GAGAGCCAAGAGATCCGTTGCCAAAAGTTGTTTAAGATTTCTCACGCTAGGTGAAGAAAATTCAGACAAAGATTACAGAAAGGTGTTGTTCAAAGAGGACCGAACCAACATCCGAGTTAACGGGAGTTTCGGTCCTTCGGCGGGGAACCGGTCAGTTAAGACCGAGTCGGTCCGCCAGAGACAGTAAACGGTGCACACAGTGTGTTTGGAAGCAGAAGCTCCAAAATTTTCTAATGATCCAACCGCAGGTTCACCTACGGTTA	0	0	0	0.000347923	0.000114008	0	0	0
0ce664d04e0d8da0c1697bb14757bc65	Fungi	Basidiomycota	Agaricomycetes	Agaricales	Hygrophoraceae	Cuphophyllus	Cuphophyllus_virgineus		1	GAGAGCCAAGAGATCCGTTGTTGAAAGTTGTATAATTTTTAAAGGACGCTGCTTTTTTACGACAGGCCCCATCAAAGACATTCTATAACATTTAAATGGTGGTGTATATTATAAAACATAGACGCTGAAAACAGCAAAGGGAAGCCAACTTATGGGAAAGCCAGCAGAACCCTCAAAATCCAAGTTGCCTTGAGAGATCCATTTCCAGGTCTACAAAGGGTGCACAGGTGGTTGAGATGAGTTTGAAAGGCGTGCACATGCCCCAAAGAGCCAGCTACAACCCCTCAACTTATTCAATAATGATCCTTCCGCAGGTTCACCTACGGAAA	0	0	0	0	0	0	0.000421208	0
0d24ee1c869e3554e93fa554c224a0bb	Fungi	Ascomycota	Sordariomycetes	Hypocreales	Clavicipitaceae	Metarhizium	Metarhizium_baoshanense		0.93	ATGCCAGAACCAAGAGATCCGTTGTTGAAAGTTTTGATTCATTTTTTTAACCACTCAGAAGATACTTATTAAAAAATTCAGAAGGTTTGGGTCCCCGGCGGGCGCGAAGTCCCGCCGAAGCAACAATTAAAGGTATAATTCACAGGGGTTGGGAGTTGGATAACTCGGTAATGATCCCTCCGCTGGTTCACCAACGGAGACCTTGTTACGACTTTTACTTCCACAGAAACGCAACAAGATCGGAAGAGC	0	0	0	0	0	0	0	0.000591634
0d26cb66b8da7a8ff741a508e7ecfada	Fungi	Basidiomycota	Agaricomycetes	Sebacinales	Sebacinales_fam_Incertae_sedis	Sebacinales_gen_Incertae_sedis	Sebacinales_sp		0.64	GAGAGCCAAGAGATCCGTTGTTGAAAGTTGTTTAAATGTACATTATGCACAAAAGACATTCCATTACATTCAAGAGTGTGTAAAAGTTACTCTCGGTCATACGACGACAACCTCGAGTCATAGATGCACAGGTGTGTGGATTTGCGACCGAGCGTGCACATGTGTTTCCACCAGCAACAGCAAGGCCGACTTTTGTAATTCGTTAATGATCCTTCCGCAGGTTCACCTACGGAAACCTTGTTACG	0.00173506	0	0.00061211	0	0	0	0	0
0d284e9c08f4b73a9d573088d248515b	Fungi	Ascomycota	Leotiomycetes	Helotiales	Mollisiaceae	Phialocephala			0.56	CAGAACCAAGAGATCCGTTGTTGAAAGTTTTAACTATTATATAGTACTCAGACATCACTAAAATTCAGAGTTTGGTCCTCTGGCAAGCACGCGCAGGCAGAGCCCACGGTGGAAGGCCACGGCCTGCCAAAGCAACAAGAGTATATAGGCACGGGTGGGGTCTACCGGTTTCCCGGCATCCTTTTAATGATCCTTCCGCAGGTTCACCTACGGAAACCTTGTTACGACTTTTACTTCCTCGGCTT	0.000121051	0	0	0	0	0	0	0
0d459bbd9a4a97bc7eaf5de9c2196dcc	Fungi	Ascomycota	Sordariomycetes	Melanosporales	Melanosporaceae	Melanospora	Melanospora_kurssanoviana		0.68	CAGAGCCAAGAGATCCGTTGCCAAAAGTTTTTACTCGTTTAAATTTTCTTGTTCAGAAGGAGCGCGGAGCTTCTCAGAGCGTTTGTGGATGGGCCTGCGGCGGGAGGCCCGCCGAGGCAACGTATTTGTATAAGGTTCGCGGGGTTGGCAGAGCCACGACACAGTGGTCACTCTGTAATGATCCCTCCGCTGGTTCACCAACGGAGACCTTGTTACGACTTTTACTTCCACAGAAACGCAACAAG	0	0	0	0	0	0	0	0.00052203
0d580c6066e362d7cacc626980689325	Fungi	Olpidiomycota	Olpidiomycetes	Olpidiales	Olpidiaceae	Olpidiaster	Olpidiaster_brassicae		0.52	GATGCGAGAGCCAAGAGATCCATTGTTAAAAGTTGTTTTAGATTAAAATTCTTGTCCATTTCGGTACAAATATCAATCAGACAAAGCTTAAGTGAAAAAATTTTACAGTGCACAAAAGGTCCCTTTTGGGGGGCAGGTCTTGGGTTAAACCCAAGCCCGAATTTTTTATAATGATCCTTCCGCAGGTTCACCTACGGAAACCTTGTTACGACTTTTACTTCCAAGGATGTTGCTCAGATCGGAAGAGCAC	0	0	0.000941708	0	0	0	0	0
0d6ee1e4f6138efa69571bac6d679c14	Fungi	Ascomycota	Sordariomycetes	Sordariales	Sordariales_fam_Incertae_sedis	Papulaspora	Papulaspora_byssina		0.62	TTGTTGCGTTTCTTCGCTGCGTTCTTCATCGATGCGAGAACCAAGAGATCCGTTGTTGAAAGTGATCTTTTTTATTTATCATTAGATAATTTTTTTTTTAGAGTGGGATGTTTTAAATACGAAAAGTGGACGCAAAACCTCGCGAAACGCGAAGTTCGTCATAATTTGTAATGATCCTTCCGCAGGTTCACCTACGGAAACCTTGTTACGACTTTTACTTCCTCATTCCGAGGCGGTAAGATCGGAAGAGCACACGTCTGAACTCCAGTCACATCTCGTA	0	0.00149736	0	0	0	0	0	0
0d9039d8383a1de422e511b553954420	Fungi	Ascomycota	Leotiomycetes	Helotiales	Helotiaceae	Helotiaceae_gen_Incertae_sedis	Helotiaceae_sp		0.85	CAGAACCAAGAGATCCGTTGTTGAAAGTTTTAACTATTAAATAGTACTCAGACGTCACTAATACACAGAGTTTGGGGTCCTCTGGCGGGCGCAGGCCGGCCAAAGCCGGTGCCTAAAGGCGGCCCGCCAAAGCAACAATCATGCACTATACAAGGATGGCGATTGGCCGAAGCATAACGGGCCATTTCTGACCGATCATGTCCGGGGGCGCATTAATGATCCTTCCGCAGGTTCACCTACGGAAA	0	0	0.000235427	0	0.00277419	0	0	0
0d9e4e2b5f43ca06c3bc9efbf2d92f7d	Fungi	Ascomycota	Sordariomycetes	Melanosporales	Melanosporaceae	Melanospora	Melanospora_kurssanoviana		0.84	CAGAGCCAAGAGATCCGTTGCCAAAAGTTTTTACTCGTTTAAAGTTTCTAGTTCAGAAGGAGCGCGGAGCTTTTCGGAGCGTTTGTAAAGGGGCCTGCGGCGGGAGTCCCGCCGAGGCAACATGTTTGTATAAGGTTCGCGGGGTTGGCAGAGCCACGACACAGTGGTCACTCTGTAATGATCCCTCCGCTGGTTCACCAACGGAGACCTTGTTACGACTTTTACTTCCACAGAAACGCAACAAG	0	0	0	0	0	0	0	0.00382822
0da39900b5000f01d6a6dfacf8d17e85	Fungi	Ascomycota	Leotiomycetes	Helotiales	Ploettnerulaceae	Cadophora			0.72	CAGAACCAAGAGATCCGTTGTTGAAAGTTTTAACTATTATATAGTACTCAGACATCACTAAAAACAAGAGTTGTGGTCCTCTGGCGGGCACTCAACAGCCGAAGCCGCTGGCACAAGGCGGCCCGCCAAAGCAACAAAGGTAGTTTATTCAAGGGTGGAGATCAGGACCGCACTTCTGCGAGAGGTGCGACGACTCTAAACCCTACCGAAGTAGGGTAGCCCACCACGAAGCAAGCTTCTGTGGGGCGCTGTCTATCCTTTACTCTAGTAATGATCCTTCCGCAGGTTCACCTACGGAAA	0	0.000842263	0	0	0	0	0.000157953	0
0da9bfc96e3cd50ac0189cd986862203	Fungi	Mucoromycota	Mucoromycotina_cls_Incertae_sedis	Mucoromycotina_ord_Incertae_sedis	Mucoromycotina_fam_Incertae_sedis	Bifiguratus	Bifiguratus_sp		0.99	GAGAACCAAGAGATCCGTTGTTGAAAGTTGTTTTTATTGTATCAATAAAAAGTTTCAGACAAACCAAAAAAAAACGTATAGGTTAAATACTTTGGGGGGGCTTAAAGGTTAAGCATCGCTGCCTATCCTTTAGGTTTTTCCCCCCACAAGACCAGCAAATTCCCGAAAGAACTTGCCTCGATGTCAATATTGCACAAGGTGTGGATGGATTTGTTGAAGAACGCGGTTGAGCGAACTTCAAGCTTTGTTAATGATCCTTCCGCAGGTTCACCTACGGAAA	0	0	0.000141256	0	0	0	0	0
0dcf23a7cd4cb64a06c2480e2f95330b	Fungi	Ascomycota							0.93	CAGAACCAAGAGATCCGTTGCTGAAAGTTTTGACTTATTTGTAGTCTACTCAGAATACGACTATAAAACAGAGTTTGGTGCGTGCGGCCGGCGGGCACCTCCCGAGAGAGGCTGCGCTTTAGGGCGCCCCGCCGAAGCAACGTTTGGTATGTCCACGAGGGTTGGGAGTTTGAAACTCGCTAATGATCCCTCCGCTGGTTCACCAACGGAGACCTTGTTACGACTTTTACTTCCTCGGCTTTACT	0	0	0	0	0	0	0.000631812	0
0df0d0afbcbc270d208fe846f1c76fc6	Fungi	Ascomycota	Dothideomycetes	Pleosporales	Sporormiaceae	Preussia	Preussia_flanaganii		0.8	CAGAACCAAGAGATCCGTTGTTGAAAGTTTTAATTTTTGTTTGTTTTGTCAGACGATTACAGGTATTACAAAGGGTTTATTGTGGTCCCCATTGGCGGGCGAGCCCGCCGAGGAAACGAAAGGTACTCAAAAAGGCAAGGGTTCTATCTCGAGAGGGCCGAAGCCCCACGATAATGATCCTTCCGCAGGTTCACCTACGGAAACCTTGTTACGACTTTTACTTCCTCGGCTTGCGAGACAAGATC	0.000847355	0	0	0	0	0	0	0
0e0029d2400fc1ad005729a54fec958a	Fungi	Chytridiomycota	Spizellomycetes	Spizellomycetales	Powellomycetaceae	Powellomycetaceae_gen_Incertae_sedis	Powellomycetaceae_sp		0.85	GAGAGCCAAGAGATCCGTTGCCAAAAGTTGTTTTGTATATTTATACAAGAAATGTCAGACATCAAATACAGACTATATGTTTAGAAGGGGTTGGCGAGATGTCCACGGCACCGCAAACATGCAATGCTGACAAGTAGCTTTCACTACCCCCTCGCCAGAGACGGGAACGGTTCACAAAATGTCCTTGATAAGGAGAGCTGGGAGGTTGCTCCGACTAGAAGTTGAGTTCCAAGAAGGATCCAGCGTCATCCCATCGGTTCGGTTCAAACACTGCACTGGGCGTGCAGTGACATGTCCCGCAATACTTTCTAATGATCCAACCGCAGGTTCACCTACGGTTA	0.000524553	0.000748678	0.00164799	0.000591469	0.000304021	0.0011656	0.000473859	0.000139208
0e08fe674b99c060782e57ea2c8aa6d0	Fungi	Ascomycota	Dothideomycetes	Pleosporales	Periconiaceae	Periconia	Periconia_circinata		0.98	CAGAACCAAGAGATCCATTGTTGAAAGTTGTGATAATTTAGGTTTGTTATCAGAAGTTTTCGCGTATAATGCAAGGGGTTTCGTGGGTTCCTGGCGGCGGGCGAGCCCGCCGAGGAAGCTATAGAGGTACACGTAGGCAGAGGGTGGGTGTATAAGGAGCGCCGAAGCGCCCCGAATGTGTAATGATCCTTCCGCAGGTTCACCTACGGAAACCTTGTTACGACTTTTACTTCCTCATTCCGAGG	0	0.000421131	0	0	0	0	0	0
0e1a37e204b52e1a640fd22733d301f3	Fungi	Ascomycota	Leotiomycetes	Helotiales	Hyaloscyphaceae	Microscypha	Microscypha_sp		0.61	CAGAACCAAGAGATCCGTTGTTGAAAGTTTTAACTATTATATAGTACTCAGACGACATGTATAAACAGAGTTTAGGGTCCTCTGGCGAGCACTCACCAGCGAGAAGCCGGTGGCCGGAGCGGCTCGCCAAAGCAACAAAGGTATAATTAACATAGGGTTGGAGAGTCACCCTCGCGGGCGATGTTCTCTGTAATGATCCCTCCGCAGGTTCACCTACGGAGACCTTGTTACGACTTTTACTTCCT	0	0.000280754	0	0	0	0	0	0
0e34ee92ac7c7447ab775cba2f81f1a0	Fungi	Fungi_phy_Incertae_sedis	Fungi_cls_Incertae_sedis	Fungi_ord_Incertae_sedis	Fungi_fam_Incertae_sedis	Fungi_gen_Incertae_sedis	Fungi_sp		0.52	GAGAACCAAGATATCCGTTGCTAAGAGTTGTTCTTTGTTTCGTAAGAATTTCATCTCCGTTTTATTGGAGTATGAAAACATTAGTTCAAAAGTTTAAAAGGGGTTTCAATTGTTAATCAATAAGTATGTAATTTGAATTACACTTTGGATCATAAGTTGAGATCAGCTCCATCTCTCGCCCGAAAGCTCAAGACAGTAGAAAGAAACTTGGTCTTCAAATTACAATAGTGACCATTAAAACGCTTCTTTCATTTCCGATTTCAAATCCAAAGGGGGTGACAATGCACAATGGTTTATACATGGAATCATGTGATAATGATCCTTCCGCAGGTTCACCTACGGAAA	8.07005e-05	0	0	0	0.000114008	0	0.000157953	0
0e61ca776fe2aac991010c7ca8cba2c5	Fungi	Basidiomycota	Tremellomycetes	Tremellales	Rhynchogastremataceae	Papiliotrema	Papiliotrema_laurentii		0.78	TTCTTCGCTGCGTTCTTCATCGATGCGAGAGCCAAGAGATCCGTTGTTGAAAGTTTTGTTTTGTTTAATGATATATACGTTCATTACACTGATGTTTGTTAAATAGACCCGGAGGTCCACAGTTCACAGAGGTGAGGGATATAGAGATAAGACCTTTCGGTCAATCTTTAATGATCCTTCCGCAGGTTCACCTACGGAAACCTTGTTACGACTTTTACTTCCTCGATGGGTGGCTGTAGATCGGAAGAGCACACGTCTGAACTCCAGTCAC	0	0	0	0	0.00163411	0	0	0
0e883da7854712bbebf32eb111e012ce	Fungi	Ascomycota	Sordariomycetes	Sordariales					0.79	CAGAACCAAGAGATCCGTTGTTGAAAGTTTTGACTTATTTCAAGTAAGATACTCAGAGAGGCCTGCGGTGGACAAGAGTTTCGGGTGCCTCCGGCGGGCTCCGCGGCGGCTCGGCTGCCGTCCGCATCCCGCCGAAGCAACTGTTTCGGTGGTCGGGTTCGCGATGGTCTGGGGAGTTTTGCAACTCTGTAATGATCCCTCCGCTGGTTCACCAACGGAGACCTTGTTACGACTTTTACTTCCAC	0	0	0	0.000382715	0	0.00180668	0	0
0e8aa491e10e133804c7d301d2410b50	Fungi	Fungi_phy_Incertae_sedis	Fungi_cls_Incertae_sedis	Fungi_ord_Incertae_sedis	Fungi_fam_Incertae_sedis	Fungi_gen_Incertae_sedis	Fungi_sp		0.52	CCCTACACGACGCTCTTCCGATCTTGTTGCGTTTCTTCGCTGCGTTCTTCATCGATGCAAGAGCCGAGAGATCCACTGTTGAAAGTTGTATTATTCAGAGTGTCCTCGCGTCGCTTCCACACATAATGCTTCCGGTGCACAAAATAGCGGCTTTACAGCCAGATTTTCTAATGATCCTTCCGCAGGTTCACCTACGGAAACCTTGTTACGACTTTTACTTCCTCGATGGGTGGCTGTAGATCGGAAGAGCACACGTCTGAACTCCAGTCACATCTCGTATGCCGTCTTCTGCTTGAAAAAAAA	0	0	0	0	0.000190013	0	0	0
0e8addafe09d1fcc649d58621fe35935	Fungi								1	AAGAGCCAAGAGATCCATTGCTGAAAGTTGTCTTTATTTGTCTTTTACCCTTGTGAAAAGGTAAAAAATAATAAACAATAAAAATACAACAGTACAATACAGTTCACAGTGAATAAAAAAAGGCGTTCCTTGTTCTTGCGAATAAAAAACAGCCTTTTTTCACTTTGATCAATTAATGATCCTTCCGCAGGTTCACCTACGGAAACCTTGTTACGACTTTTACTTCCAAGGATGTTGCTCAGATC	0	0	0.000753367	0	0	0	0	0
0e9ee864bda3f187695d62ac73341ea3	Fungi								1	CGAGCTGCGTTCTTCATCGATGCGAGAGCCAAGAGATCCTTTGTTGAAAGTTTTTATTCGAATTTCGGATTCAGACGAGACGGATTCCTGCATCGAGACGGCGCCGGAGCGCCGAAGCACGGGTTCGCTTCCACTGGTTTGGGGTTCGAGGGCCCGAGGGCCGTTCGGTAATGATCCCTCCGCAGGTTCACCTACGGAGACCTTGTTACGACTTTTACTTCCACTTGGTCGGACATAGATCGGAAGAGCACACGTCTGAACTCCAGTC	0	0	0	0.000139169	0	0	0	0
0ec48f48316323766e8e3ec5f97dccff	Fungi	Basidiomycota	Tremellomycetes	Tremellales	Rhynchogastremataceae	Papiliotrema	Papiliotrema_laurentii		0.89	TTCTTCGCTGCGTTCTTCATCGATGCGAGAGCCAAGAGATCCGTTGTTGAAAGTTTTGTTTTGTTTAATGATATATACGTTCATTACACTGATGTTTGTTAAATAGACCCGGAGGTCCACAGTTCACAGAGGTGAGGGATATAGAGATAAGACCTTTCGGTCAATCTTTAATGATCCTTCCGCAGGTTCACCTACGGAAACCTTGTTACGACTTTTACTTCCTCGGCTTTACTCCTCAGATCGGAAGAGCACACGTCTGAACTCCAGTCAC	0	0	0	0	0	0	0.0024746	0
0ec7810e813a2fc5d8e68e4b1f7b9340	Fungi								1	CTTCCGATCTTACCGGCTTGCATGCGAGCTGCGTTCTTCATCGATGCGAGAGCCAAGAGATCCGTTGTTGAAAGTGATCTTTTTTTTATTTTACGATTAAAAAATATTTTTTACAAGAGCGGGATGTTTTAAATACGAAAAAAATGGCGAAAGATTCGCCATAATTTGCAATGATCCTTCCGCAGGTTCACCTACGGAAACCTTGTTACGACTTTTACTTCCACAGAAACGCAACAAGATCGGAAGAGCACACGTCTGAACTCCAGTCACATCTCGTATGCCGTCTTCTGCT	0	0	0	0	0	0	0	0.000313218
0ed6af28efe30301a01382a26a61ea2c	Fungi	Ascomycota	Eurotiomycetes	Eurotiales	Aspergillaceae	Penicillium	Penicillium_koreense		0.78	CGGAACCAAGAGATCCGTTGTTGAAAGTTTTAACTGATTTAGCTAATCGCTCAGACAGCAATCTTCAGACAGCGTTCAGGGGGGGCTTCGGCGGGCGCGGGCCCGGGGGCGGGTGCCCCCCGGCGGCCATGACGGCGGGCCCGCCGAAGCAACTAGGTATGATAAACACGGGTGGGAGGTTGGACCCAGAGGGCCCTCACTCGGTAATGATCCTTCCGCAGGTTCACCTACGGAAACCTTGTTAC	0	0	0	0	0	0.000874202	0	0
0f0149690deb13836aa5dff056d19d58	Fungi	Ascomycota	Sordariomycetes	Sordariales	Chaetomiaceae				0.74	CAGAACCAAGAGATCCGTTGTTGAAAGTTTTGACTTTAGTACAGTTGCTCAGAGAGGCCGTGCAAAACGTCATTGGTTTGGGTGCCTGCGGCGGGCGCCCCGGGAGGGGCTCGCGCGGCCGTAGGGCCGGCCCGCCGAAGCAACGGCTGGTAAAGTTCACAGTGGTCTGGGAGTTTTGCAACTCTGTAATGATCCCTCCGCTGGTTCACCAACGGAGACCTTGTTACGACTTTTACTTCCTCATT	0	0.00131019	0	0	0	0	0	0
0f0a18133642e80d7a09a1ef8af1e5da	Fungi	Mortierellomycota	Mortierellomycetes	Mortierellales	Mortierellaceae	Mortierella	Mortierella_rishikesha		0.68	GAGAGCCAAGAGATCCGTTGTTGAAAGTTGTATTTTGAATTGTTTATTCATAATATTTTTCAGACAAAGAGTTAAAAAATAAAGGTTGATGTTTGGTCGATCTCCATGAAGAAGATCGACTGACATTGCACACAAGGTGGATATGGATTTAAAAAGTGCCATAAAACACTTATTATGAATGATCCTTCCGCAGGTTCACCTACGGAAACCTTGTTACGACTTTTACTTCCAAGGATGTTGCTCAG	0	0	0.0495339	0	0	0	0	0
0f0b61ebe195f1f5fc743946eae37a39	Fungi	Mortierellomycota	Mortierellomycetes	Mortierellales	Mortierellaceae	Linnemannia	Linnemannia_acrotona		0.5	GAGAGCCAAGAGATCCGTTGTTGAAAGTTGTATTTGAATTGTTTATTCATAATAGTTTTCAGACAGACAGTTAAAAAATAAGTTGATGTTTGGCCGCTTTCATAAAGAAAACGGCTGACATTGCACACAAGGTGGATATGGATTTAAGAAGTGCCATAAACACTTATTATGAATGATCCTTCCGCAGGTTCACCTACGGAAACCTTGTTACGACTTTTACTTCCTCGGCTTGCGAGACAAGATCG	0.0114191	0	0	0	0	0	0	0
0f0e034fd66f3073701c44720d180743	Fungi	Ascomycota	Leotiomycetes	Helotiales					1	ATGCCAGAACCAAGAGATCCGTTGTTGAAAGTTTTAACTATTATATAGTACTCAGACGACACTGTAAACAAGAGTTTAGGGTTCTCTGGCGGCTGCCGAAGCGTCCGCCAAAGCAACAATGTATGTTATTCAAGGGTGGGAGATCTACCCGTGAGGGCATGAACTCTGTAATGATCCTTCCGCTGGTTCACCAACGGAAACCTTGTTACGACTTTTACTTCCTCGATGGGTGGCTGTAGATCGGAAGAG	0	0	0	0	0.00182412	0	0	0
0f29b3486b7bc99e34f87803cafdd4d8	Fungi	Mortierellomycota	Mortierellomycetes	Mortierellales	Mortierellaceae				0.99	GAGAGCCAAGAGATCCGTTGTTGAAAGTTATATTTTGAATTAAGTTATTCATAATAATAATTTTTTTTCAGACAAATGGCAATTAAAAATAAGAGTTGAGTAAGTTAAAGAGAAAAAAAGCCTCATCTCACTCAAGAGAGAGAGAGACCCTTTCAAAAAAACATTGCACACAAGGTGGATATGGATTGTTTAAAAAGTGCCATAAAACACTTTTATTATGAATGATCCTTCCGCAGGTTCACCTACGGAAA	8.07005e-05	0	0	0	0	0	0	0
0f2a0e12901d7dd39efbc1a76221fc0d	Fungi	Fungi_phy_Incertae_sedis	Fungi_cls_Incertae_sedis	Fungi_ord_Incertae_sedis	Fungi_fam_Incertae_sedis	Fungi_gen_Incertae_sedis	Fungi_sp		0.92	GAGAACCAAGATATCCATTGTTAACAGTTGTTCGTTTTTACGCCCAACCACGACAGAAGGGCCTACGCTGACATGTGGTTTTAGGGAGGCTTGCGCCTGGTGATTTGGACGCCGGCTCGTGTGAGCCTACAGCGTCGTTAAGCGACTTCCCCATCACACTTCAATGACACTGACATTCATTGAAGTGGTTTGAGGGGAAGACCAAACCACTGAACCTAGCGCTCGATTACACCTTTAGCTTCCGCCGTCATCGCACAAGCCAGAGGTCTCTGAATCAAACCGTTCGACATGATTTACCAGAGATTGCTGTTGTGCAAGGATGTAAGAGCACGCTTAATATTCACGGGGGGGTTTAACGTTGGATACGTGTTAATGATCCTTCCGCAGGTTCACCTACGG…	0	0	0.000659196	0	0	0	0	0
0f691fe7c90f0d572a556085f437de00	Fungi								1	AAGAGCCAAGAGATCCATTGTTGAAAGTTGTTTTTCGTTGTTTCTCTTCTCATATATTCTCAATCATCATCTTTCTTTTTTTTGCTGGCTTTTACTGGCTCGCTGCGCTCGGTCGCAACATCGGTCACTTCGAGCGGAAGCGAGCCAGCAAAAGCCAGCAATAATGCATACCTGACGGTATGCACAATATTCAACATGGTCGGGGTGACAATTCGTTATTGATCCTTCCGCAGGTTCACCTACGGAAA	0	0	9.41708e-05	0	0	0	0	0
0f91d93641d1efcbc3c2a12059122a93	Fungi	Basidiomycota	Agaricomycetes	Cantharellales	Ceratobasidiaceae	Ceratobasidiaceae_gen_Incertae_sedis	Ceratobasidiaceae_sp		0.91	GAGAGCCAAGAGATCCGTTGTTGAAACTTAGTTTAAAGATGTGTTACATCAATTACATTCGAATTATATTATATGAGTTTATGTAGAGCAGACGGACCGCCCGAAGGCTTCCCGTCTCACGAGTGCACAGGTGTGTGTGGATGAAAGAGAAGGCGTGCACATGCCCCCGAAAGGACCAGCGACAACCGACTCTACATTCATTCGATAATGATCCTTCCGCAGGTTCACCTACGGAAACCTTGTTA	0	0.00411773	0	0	0	0	0	0
0f98726b0024070a9ebd49eb58f0634b	Fungi	Chytridiomycota	Rhizophydiomycetes	Rhizophydiales	Rhizophydiales_fam_Incertae_sedis	Rhizophydiales_gen_Incertae_sedis	Rhizophydiales_sp		0.95	GAGAGCCAAGAGATCCGTTGTCAAAAGTTGTATTTTTTTATTTTCATAAAAAATTCAGACAAAATTAAAAAATGGGGTTTTGAATATTGTCGAGCACTTTTAAAAAGTACTCGAAAAAACATTTACAGTGCACAAAGGGTTGATTGGAATTCTCCAAGGAATTTTAAACCTTAAAAAAGATTTAAAACTCAACCTAGAGAACCATTATTTTATAATGATCCAACCGCAGGTTCACCTACGGTTAC	0	0	0	0.000591469	0.000266018	5.82802e-05	0	0
0f9fd4ede43e6de55487b4e778578f3e	Fungi	Ascomycota	Sordariomycetes	Sordariales					0.82	CAGAACCAAGAGATCCGTTGTTGAAAGTTTTAACTTATTTGTATAAATTACTCAGAGAGGCCTATAATAAAAAAGAGTTTGTAGTGCCGCCGGCGGGCGCCCGTGAGGGCTGCGGCTCCGCCCTGGAGCCCCCCGCCGAAGCAACGGTAAAGGTAACGTTCGCGATGGTTTAGGGAGTTTTGCAACTCTGTAATGATCCCTCCGCTGGTTCACCAACGGAGACCTTGTTACGACTTTTACTTCCT	0	0	0	0	0	0	0.00373822	0
0fa806c72ec1fe0818d11cdcca168317	Fungi								1	TGCAAGAGCCAAGAGATCCATTGTCAAAAGTTGTATTTGTTTTTAATGAAGTTTCTTTCGAAACTAGCACATAGATAATTACGTAAGCATGCTTTAATAAAGTTATGACATTAACAGTTCACGGTTCTTTGTGATAGAGAAGATCAGTGTGCTTCTCTCCAACTTCAAAAATGATCCTTCCGCAGGTTCACCTACGGAAACCTTGTTACGACTTTTACTTCCTCGATGGGTGGCTGTAGATCGGAAGA	0	0	0	0	0.000228016	0	0	0
0fbd0004ea817104282f3993e09d8767	Fungi								1	GCTGCGTTCTTCATCGATGCGAGAGCCAAGAGATCCTTTGTTGAAAGTTTTGATTCTTATGTGATTCAGACATACGACGGATTCACGCGTCGAGGCGGCGCCGGAGCGCCGAAGCACGGGTCACTTCCACCTGGTTTGTGAGTCGAGGGACACGAGGGCCCCATTCGATAATGATCCCTCCGCAGGTTCACCTACGGAGACCTTGTTACGACTTTTACTTCCTCATTCCGAGGCGGTAAGATCGGAAGAGCACACGTCTGAACTC	0	0.00379018	0	0	0	0	0	0
0fe7d67049460b4fbf6541cd9ed18407	Fungi	Fungi_phy_Incertae_sedis	Fungi_cls_Incertae_sedis	Fungi_ord_Incertae_sedis	Fungi_fam_Incertae_sedis	Fungi_gen_Incertae_sedis	Fungi_sp		0.67	GAGAACCAAGATATCCAGGGCATAGAGTTGTTTCTATGTTTGTTGGTTGATTGTATCGAGTAATTAAATTCAAAAACAATCAGCTGAGAAAGATTCGAAAATCAAGCCAGCTATCTAATGTTCATCGAATGACAGTGTGATGTTGATGTGGATGATCGAAACCATCCGACACAAACACACACGAATAGATTAAAAGGTTCACAGTTTGTTGAAAAGGTAATCATGTGAATGATCCCTCCGCAGGTTCACCTACGGAGA	0	0	0	0.000173961	0	0	0	0
0fed278c7d38cd7b0a1758228a6b606a	Fungi	Ascomycota	Sordariomycetes	Sordariales	Sordariales_fam_Incertae_sedis	Papulaspora	Papulaspora_byssina		0.92	CAGAACCAAGAGATCCGTTGTTGAAAGTTTTGTTTATTCTTCTAGACTCAGACAACACATTAAAAGAGTTGGGAGGCCTTCTGGCAGGCTGCAGTCACCTGACAGGCACTGCCGAAGCAACAAGGTAAAATATTCACAGGGTGGGAGAGGTGCCCAAAGGGCACTGTCTCTGTAATGATCCTTCCGCAGGTTCACCTACGGAAACCTTGTTACGACTTTTACTTCCTCGGCTTTACTCCTCAGAT	0	0	0	0	0	0	0.000157953	0
102ae341a76873b80148344dbdcfb15f	Fungi	Mortierellomycota	Mortierellomycetes	Mortierellales	Mortierellaceae	Linnemannia			0.56	GAGAGCCAAGAGATCCGTTGTTGAAAGTTGTATTTTGAATTATTTTATTCATAATATTTTTCAGACAAAGAGTTAAAGAATAAGTTGATGTTTGGTCGCTCTCAAAAGAGAGAACGACTGACATTGCACACAAGGTGGATATGGATTTAAAAAGTGCCATAAAACACTTATTATGAATGATCCTTCCGCAGGTTCACCTACGGAAACCTTGTTACGACTTTTACTTCCTCGATGGGTGGCTGTAG	0	0	0	0	0.0014821	0	0	0
10357f7b081471cb8553ce29b5a9a41e	Fungi	Ascomycota	Eurotiomycetes	Chaetothyriales	Herpotrichiellaceae	Capronia	Capronia_sp		0.84	CAGAACCAAGAGATCCGTTGTTGAAAGTTTTAACGATTTATATTTATACTCAGACAACATAATTATGAAAGAATTTAATAAGGCTACTGGCGGACACTGACCAGGGGCAAGAAAGCCCCCGGCGGCCCCAAAAGGCGGGCCCGCCAAAGCAACATGGTATAGTAAACAAAGGGTTGGAGGTCGGGCCTATAAGACCCTAACTCGGTAATGATCCTTCCGCAGGTTCACCTACGGAAACCTTGTTA	0.000201751	0	0	0	0	0	0	0
1037fbf94a85ff64e0119e4bf7206963	Fungi	Ascomycota	Sordariomycetes	Glomerellales	Plectosphaerellaceae	Plectosphaerella	Plectosphaerella_slobbergiarum		0.62	TGGAGCCAAGAGATCCGTTGTTAAAAGTTTTGACAGTTCGCTAAGAACACTCAGAAGTATCGTCGGGTTCGAAAACAGAGATTCTGATGAGACCGGCGGGCACCCTCGCGGGCGCCGCCGAAGCAACAGGTATAATAGTTCACAAAGGGTAGAGAGTGTAGTACTCAGTAATGATCCCTCCGCTGGTTCACCAACGGAGACCTTGTTACGACTTTTACTTCCAAGGATGTTGCTCAGATCGGAAG	0	0	0.00376683	0	0	0	0	0
10598dfd955ccadb6e0fbbbeee89db36	Fungi	Ascomycota	Sordariomycetes	Hypocreales	Clavicipitaceae	Metacordyceps	Metacordyceps_chlamydosporia		0.99	CAGAACCAAGAGATCCGTTGTTGAAAGTTTTGATTCATTTTGTAATGATTCCACTCAGACATGCTAAAATAAAAATCTAGAGTTTGGGTCCCCCGGCGGGCCGCCTGGTTCCGGGGTGTAAAGCCCGGGGCGAGAACCCGCCGAAGCAACGGTTGTAAATGGTATAAGTTCACATGGGGTTTGGGAGTTGAAAACTCGGTAATGATCCCTCCGCTGGTTCACCAACGGAGACCTTGTTACGACTT	0.000484203	0.00116981	0.000988794	0.000382715	0.000798054	0	0.000895067	0.000104406
10632af33adac21df51238e7cd3a9960	Fungi	Fungi_phy_Incertae_sedis	Fungi_cls_Incertae_sedis	Fungi_ord_Incertae_sedis	Fungi_fam_Incertae_sedis	Fungi_gen_Incertae_sedis	Fungi_sp		0.79	GGAAACCAAGATATCCGTTGCTAAGAGTTGTTCAGTGTTTCGTAAAATGATTTTTTACTTAGAGAGACTCACGAAGAGTGCTACAATAAGAAAAAATAGAATTAGACAATAATTCATAGTGGTTAAATAAGAACACGTGGTGATCATCGTGCTGGAATGTGACCCCCAAAAAACAAAAGACCAAATATGTCGCCATACTTGGATTTCTTCTTTGGGAATCGGTAGAACGAAGACGAGAACCCCGAAAGGTTCCTCACCACATAGCCATTCGTCCTCACTCCAAACACAACGACAGTTCAACTTTGGTTTATAAAGTGGATATAAAGTGTTAATGATCCTTCCGCAGGTTCACCTACGGAAA	0	0	0.000141256	0	0	0	0	0
106cf3acd2da28b9b642c68dff1775c1	Fungi	Ascomycota	Sordariomycetes	Sordariales	Lasiosphaeriaceae	Schizothecium			0.88	CAGAACCAAGAGATCCGTTGTTGAAAGTTTTGACTTATTGTATAAGTTACTCAGAGAGGCCAATATGCAAGAGTTTAGGGGCCTCTGACGGGCTGCCAGCTCCGCGAGGGGAGCCGACGCGGCCTGGGTTGCCCCAGGCCACCCGCCGAAGCAACGGTGAGGTAGGTTCACAATGGTTGGGAGTTTTGCAACTCTGTAATGATCCCTCCGCTGGTTCACCAACGGAGACCTTGTTACGACTTTTA	0	0.000655093	0.00150673	0	0.000874059	0.000815922	0	0
107fa938088337fac2a5e49ad63de6fa	Fungi	Fungi_phy_Incertae_sedis	Fungi_cls_Incertae_sedis	Fungi_ord_Incertae_sedis	Fungi_fam_Incertae_sedis	Fungi_gen_Incertae_sedis	Fungi_sp		0.55	CTATGTCCGACCAATCGCTGCGTTCTTCATCGATGCAAGAGCCAAGAGATCCGTTGTTGAAAGTTTTGTTTATTTATACATGTTTACATATTATAATAATATGTATCTAGTATCGTATCCTGGACTGTGTTGATCAAACGTGAATTTCTAAAAAATTCCCGTCTTTGTTAATGATCCTTCCGCAGGTTCACCTACGGAAACCTTGTTACGACTTTTACTTCCTCGGCTTGCGAGACAAGATCGGAAGAGCACACGTCTGAACTCCAGTCACATCTCGTATG	0.000766655	0	0	0	0	0	0	0
10b3fd6a9f4e4a7437aa873c3fda280c	Fungi	Ascomycota	Sordariomycetes	Branch06	Branch06_fam_Incertae_sedis	Branch06_gen_Incertae_sedis	Branch06_sp		1	CAGAGCCAAGAGATCCGTTGTTGAAAGTTTTGACTTATTTTTTATATTAAAACTCAGAAGGTAAAGGTTACTAGAGTTTAATTGTTTGGGGCCAGCGGCTGGCGCCGGACGCCTTAAGCGTGCCGGACTGTCTGGTCCCCTGCCCACCACGTGGGTTTGGCAAGGGACCGCCCGCCGAGGCAACGGTTTAATTCAGGTCCACAGAAGGGTTATTTGAGTACGTGACTCGGTAATGATCCCTCCGCTGGTTCACCAACGGAGA	0	0	0	0	0.000684047	0	0	0
10c898f0690810a66702789159c25047	Fungi	Ascomycota	Sordariomycetes	Hypocreales	Bionectriaceae	Clonostachys	Clonostachys_eriocamporesii		0.84	CAGAACCAAGAGATCCGTTGTTGAAAGTTTTTATTTATTTGTAAAAACGACTCAGAAGATTCTCAGTAAAAACAAGAGTTAAGGTCCCCCGGCGGCCGCCTGGATCCGGGGCACGCAAGGCGCCCGGGGCGATCCGCCGAAGCAACGATAGGTATGTTCACATGGGTTTGGGAGTTGTAAACTCGGTAATGATCCCTCCGCTGGTTCACCAACGGAGACCTTGTTACGACTTTTACTTCCACAGA	0	0	0	0	0	0	0	0.000452426
10cd414d3c7442a9f352244c9bf1ed66	Fungi	Chytridiomycota	Lobulomycetes	Lobulomycetales	Lobulomycetales_fam_Incertae_sedis	Lobulomycetales_gen_Incertae_sedis	Lobulomycetales_sp		0.99	GAGAGCCTAGAGATCCGTTGTTAAAAGTTGTTTTTACAATTTTTTGATAAAAATTTAAAATTCAAGACTTAGAGATTAATATCTTTTTCAAGTTTAAGTATAAAGCTGGTGGGCGAATTAGCAGAAAAAAGAGTAGTAGTTCTCGGGATAAGTGCAAGGGTTCTAATGGGTTTTACCCCTTCCCATGTCTCAGTATTTCACTATCCAAAGAGCCCTCTATTTTAACTATTTCTAAGGTTTTATTAAGACCCGTTCCCGCACCAAGAGACAATCAACAGTTCACAAGAGTGTGTTTAGAGAAGACCCCCCTTGTTAAAAGAGGGAAATCAATAATTGTTTTATTAATGATCCAACCGCAGGTTCACCTACGGTTA	0	0	0	0	0.000114008	0	0	0
10d7e3d39e00fbac643da645df2e618a	Fungi	Kickxellomycota	Ramicandelaberomycetes	Ramicandelaberales	Ramicandelaberaceae	Ramicandelaberaceae_gen_Incertae_sedis	Ramicandelaberaceae_sp		0.51	GAGAGCCTAGAGATCCATTGCTGAAAGTTGTATTTTGTTATATTTTTTTGTTAAAGCCGAGGATTTTACCCACTCAGCCATTAATAAGTCCTATTGAGAGTTATTTGTATTTTTGGTAGTATATACGAGTAGTAGTATAATATTTGAAAAGGGGTTACCAATGTGGGGTTTGCCTGTCCGGAGATATAATATAGTTACATCGCCTTTCCCAAACAATCCCACACTGATTGATCTAGTTCAACATTTACATAATAGTTGTGTGTAACAACTAAACACCTCCCCCGAAGACGGGACAGGGGCTAGAGGCTACACAAACTAGTATAATAAAATTGGTAATGATCCATCCGCAGGTTCACCTACGGATA	0	0	0	6.95846e-05	0	0	0	0
10ddbe6d35abc990a8c6799533b09152	Fungi	Ascomycota	Sordariomycetes	Hypocreales	Nectriaceae	Fusarium	Fusarium_equiseti		0.69	CAGAACCAAGAGATCCGTTGTTGAAAGTTTTGATTTATTTGTTTGTTTTACTCAGAAGTTCCACTAAAAACAGAGTTTAGGGGTCCTCGGGCGGGCCGTCCCTTTTTACGGGGCGCGGGCTGATCCGCCGAGGCAACGTATAGGTATGTTCACAGGGGTTTGGGAGTTGTAAACTCGGTAATGATCCCTCCGCTGGTTCACCAACGGAGACCTTGTTACGACTTTTACTTCCAAGGATGTTGCTC	0	0	0.0638478	0	0	0	0	0
10f9be94d9cc17c77f9955102125ca4f	Fungi								1	CGGAGCCAAGAGATCCATTGTTGAAAGTTGTAAAACTTTATAAAATAAACTCAGAAGACTGCTGCAAGAGACTTGGTTGTTGCTGGCTCCGGCGGATGCCTTGCGGCCGGGGCCCCCCCTGGGGCTACCCGCCGGAGCATATCGTAGCGGTATGTTCACAGTGGTTTGGGAGTCGGGTGACTCTGTAATGATCCCTCCGCTGGTTCACCAACGGAGACCTTGTTACGACTTTTACTTCCTCGATG	0	0	0	0	0.000266018	0	0	0
10fe7e0b3dc74dc91481137259325fe9	Fungi	Ascomycota	Sordariomycetes	Hypocreales	Stachybotryaceae				1	CAGAACCAAGAGATCCGTTGTTGAAAGTTTTTATTTATTTGTTTATGTGTCACTCAGAGGAGAAAACCACTAAAGACATGAGGGTTTGGGGCCTCCGGCGGGCGCCTGGTTCCGGGCCCGAGGGCGCCGGGGCGGTCCCGCCGAAGCAACGATACGGTAAGGTTCACAAAGGGTTTGGGAGTTTGTAAACTCGGTAATGATCCCTCCGCTGGTTCACCAACGGAGACCTTGTTACGACTTTTACT	0	0	0.000659196	0	0	0	0	0
110bc5858fa6597b319e2ae0a7d54f5c	Fungi	Ascomycota	Dothideomycetes	Pleosporales	Occultibambusaceae	Brunneofusispora	Brunneofusispora_sp		0.58	CAGAACCAAGAGATCCGTTGTTGAAAGTTTTAACTTTTTGTTTTGTTTATCAGAGCGTACTGCTATTGCAATAAAGGGTTTAGATTTGTCCACCGGCGGGCGGGCCCGCCGAAGAAACAGAAGGTGCTCGAAAATCAAGGGTGCTATCTCGAAGGGGGGTTACCCCCTACGGTAATGATCCTTCCGCAGGTTCACCTACGGAAACCTTGTTACGACTTTTACTTCCACAATTGCGTACCTAGATC	0	0	0	0	0	0.0001457	0	0
111a2f650a0a651a213b6f26c810c38a	Fungi	Chytridiomycota	Chytridiomycota_cls_Incertae_sedis	Chytridiomycota_ord_Incertae_sedis	Chytridiomycota_fam_Incertae_sedis	Chytridiomycota_gen_Incertae_sedis	Chytridiomycota_sp		0.5	GAGAGCCTAGAGATCCGTTGCCAAAAGTTGTTGTTGTTAGGTAACATGTTAAGACAAAGATACTACAAGGTCTAGGTTACGGTGGGTGGCTAACGCCTAGCAGCGGACCGCTATTTTAACCCACCAGAGACATTCACAGTGCACATATGTTTAGAACAGGCCGTCTTTTGGACAGCCCTTCTGTTTTGTTAATGATCCAACCGCAGGTTCACCTACGGTTACCTTGTTACGACTTTTACTTCCAA	0	0	0.000423769	0	0	0	0	0
111d3d785b72c4a82aab3d31c6be25e2	Fungi	Basidiomycota	Agaricomycetes	Agaricales	Agaricales_fam_Incertae_sedis	Agaricales_gen_Incertae_sedis	Agaricales_sp		0.73	GAGAACCAAGAGATCCATTGTTGAAAGTTGTGTTACAAATATTATTTGTTGTGTTAGCATTCAAATAGATCAAGCGTTTGTGATAGAAACATAGACAAAACAAGGCCCTTGTTAGGGGGTCCTTCTCTTGTCTACTGAGGGTGCACAGGTGGATATTGGTTTTTGTTAGGAGTGCACATGCTCCCGGAGGAGCCAGCAACATCCTTTAAAAATCAATAATGATCCTTCCGCAGGTTCACCTACGGAAA	0.000282452	0	0.000282512	0	0.000418028	0.000291401	0.000579161	0
1126824f290de63e2650e8a844776aa0	Fungi								1	GAGAGCCTAGAGATCCGTTGCTAAAAGTTGTATTTCTTCCCTCAGGACAAGTCCCTCGGTACTAATCAAGTTATGGTAAAAAGAGGGTAAATATGGGGTGATGGTCACCCAGAGCTACCTGTTCTTACGAACGCTCGACATCTGAGTTCCCACCACACAGCAGGATGGTTCACACGATTAGGTTGCGAATTTAAGGTGCTACGCATTCACCAATAGATAATGATCCTTCCGCAGGTTCACCTACGGAAA	0	0	0	6.95846e-05	0	0	0	0
11e345247d28f61d6c703d832c95610b	Fungi								1	GCTGCGTTCTTCATCGATGCGAGAGCCAAGAGATCCTTTGTTGAAAGTTTTAATATTTGTATGTGATTCAGACACAAAACTATTTTGCATTAATGTGGCGCCGGAGCGCCAAAGCACATTTTGCTTCCACAGGTTGAAGGGTTGAAGGTCATAAGACAGACCATTCAATAATGATCCCTCCGCAGGTTCACCTACGGAGACCTTGTTACGACTTTTACTTCCTCATTCCGAGGCGGTAAGATCGGAAGAGCACACGTCTGAACTC	0	0.00285434	0	0	0	0	0	0
11e970d03ed3b0778507eaf7c7be5a5d	Fungi	Ascomycota	Leotiomycetes	Helotiales	Chaetomellaceae	Pilidium	Pilidium_sp		0.81	GCGTTTCTTCGCTGCGTTCTTCATCGATGCCAGAACCAAGAGATCCGTTGTTGAAAGTTTTATAGTATTATAAAAGTACTCAGACGACACTGATTCAGAATAATCCTGCCCGAAGGCAAGGCAACCGGTCAAACAACAAGAAAGGGAGATTGTGTTTCCACAACTCGGTAATGATCCCTCCGCAGGTTCACCTACGGAGACCTTGTTACGACTTTTACTTCCTCGGCTTTACTCCTCAGATCGGAAGAGCACACGTCTGAACTCCAGTCACATCT	0	0	0	0	0	0	0.000368557	0
122523ee770a6d386a590cbc8e098250	Fungi	Fungi_phy_Incertae_sedis	Fungi_cls_Incertae_sedis	Fungi_ord_Incertae_sedis	Fungi_fam_Incertae_sedis	Fungi_gen_Incertae_sedis	Fungi_sp		0.91	GAGAACCAAGATATCCATTGTTAACAGTTGTTCGGTTTTTGGTGCCGTGCGAATTTCACGCGCGGCGAAGTTAGACTGTAGTTGTCGTAAAGGAGCAGAGCCCGGTGACCCGGTCGCCGGCCGTGTGGGCCTACAGCGATCGTGACTGCGCCATCCTTACACAATCAATGACACTTTCAGAACACTGATTACTTGGGGATGCCAGGTCACTAGATGCAATCGCTCAACCGTAGCTATAAAATATCACAATCTGCAGAGGTCCCTGACTCAAAAGCTGGTCAACAATGATTTACCAGGGATTGCTGCTTTCACGGGCTACAGGAGCAAGCTGAAAGTTCACGGGGTTGTTTTAACGTTGGATACGTGTTAATGATCCTTCCGCAGGTTCACCTACGGAAA	0	0	0.00051794	0	0	0	0	0
12597d7a1d5e2f27a6dc67da5fc3c565	Fungi	Fungi_phy_Incertae_sedis	Fungi_cls_Incertae_sedis	Fungi_ord_Incertae_sedis	Fungi_fam_Incertae_sedis	Fungi_gen_Incertae_sedis	Fungi_sp		0.59	GCGAGCCAAGATATCCATTGTTAAAAGTTGTAAGATATGTTTTTGTTTTTGTTGCTTCAGTCTGGGGAGACAGGCAATAAAAGACAGGTTGTTGGGCAGAGATGGCCTATCCTCAGCGCGCGAACGCGTTGCGGAGGACGAGCGGGCCCCAAAGCTCGCTCGCGCTTCAGCACACCAATGCCAGGTTCACAAAGGGGCATATGATGTTGGAAGCGGCAGGCCTCACCCCCTCGCGAGGGATCGACACTGCCGCCGGCATCAGCAATGATCCTTCCGCAGGTTCACCTACGGAAA	0	0.000233962	0	0	0	0	0	0
12626dcd81812ca0195458966de9297d	Fungi	Basidiomycota	Agaricomycetes	Thelephorales	Thelephoraceae	Tomentella	Tomentella_sp		0.73	GAGAGCCAAGAGATCCGTTGCTGAAAGTTGTATTGTATTGCGTTAGACGCGATTTACATTCCATAAGACTTTATTACAGAGTGTGTGTAAAGGCGCAGGACCGCGGCAAGGGGACAGAGCCCCACAAGCCACAGAACTACAGAGGGTGCACAGGTGTGAGTGGATGTGTGAACAGAGTGTGCACGTGTCCCCGTTTGAAGACCAGCAACAACTCGTGTTGACAATTCAGTAATGATCCTTCCGCAGGTTCACCTACGGAAA	0	0	0.000329598	0.000278338	0.000342023	0	0	0
126412157bcf1cb2a38d41c0b6bde5ff	Fungi	Ascomycota	Sordariomycetes	Hypocreales	Cordycipitaceae	Leptobacillium	Leptobacillium_leptobactrum		0.51	CCAGAACCAAGAGATCCGTTGTTGAAAGTTTTGATTCATTTGTTTTTTGCCTTGCGGCCACTCAGAAATGCTTATACAAGACAGAGTTTAACGTCCTCGGCGGCGGCGAGCGCGCGCCGAAGCAACGGTGTGGTAAGTTCACATAGGGTTTGGGAGTTGAAAACTCGATAATGATCCCTCCGCTGGTTCACCAACGGAGACCTTGTTACGACTTTTACTTCCACAGAAACGCAACAAGATCGGAAG	0	0	0	0	0	0	0	0.00069604
127083344d9cb1b4502a49f15e82aed2	Fungi	Fungi_phy_Incertae_sedis	Fungi_cls_Incertae_sedis	Fungi_ord_Incertae_sedis	Fungi_fam_Incertae_sedis	Fungi_gen_Incertae_sedis	Fungi_sp		0.91	GGAAACCAAGATATCCGTTGCTAAGAGTTGTTCAAAGTTTCGTAAATATACTTAAAGGAGGTTTCGAAAAACACTCACGTTAAGAAAATATTAGTACAAAAATTCATAGTGGTTAAATAAACCGTGGCGATAGTCATTGCTGAAGCATGAGCCCCTTCCGAAAAAAGAGTTCGTGGAAACGAAGACGAGAGAAAAGCAGAAAAACTGCCTCTTTCCTCACCACATAGCCTTTCGCTCCTACTTCAACACGACAACATTTCAACGTTGGTTTGATACGTGGATACGTGTTAATGATCCTTCCGCAGGTTCACCTACGGAAA	0	0	0.000470854	0.000104377	0	0	0.000315906	0
1283022556ef49eec912c296b468066f	Fungi	Ascomycota	Eurotiomycetes	Onygenales	Onygenales_fam_Incertae_sedis	Onygenales_gen_Incertae_sedis	Onygenales_sp		0.93	CGGAACCAAGAGATCCGTTGTTGAAAGTTTTTTTTAAAAAAATTATGCTTTTCCTCACTCAGACAGCAAAAAGACATTGCAGATTTAGTAAAAACCTTGGTGGACACGGGCCCGGAAACCTAGGTTCCCCGGCGGCCTTATGGCGGGTCCACCAAAGCAACAGGTATAAGTAAACAAGGGTGGCCAGGTGAAAGATCCGCCCCTTTCAGGGTGACCTCCACGGCTTGTTAATGATCCTTCCGCAGGTTCACCTACGGAAA	0	0	0	0	7.60052e-05	0	0	0
129762ca9c78cb01548b36d2ce57a2a8	Fungi	Fungi_phy_Incertae_sedis	Fungi_cls_Incertae_sedis	Fungi_ord_Incertae_sedis	Fungi_fam_Incertae_sedis	Fungi_gen_Incertae_sedis	Fungi_sp		0.79	GAGAGCCTAGATATCCGTTGCTAAGAGTTGTGCTTAGTTATATTACGAATAAATAGTATTCATCAGTACAAAGGGTTCAAAGGGTTAAAGATAGTTGGATAACCAGGCGCCACTCTAATACGAACATTAGAGCGTCGCCGGACAGTGTCGCGACAGCAAGCTTCCTCTGTCCTTTCGGACCGAGACACCAAGCAAGGAGAAGGCAACCCGTTAGGGCCACCCCCACACTGTCATCCTAAACTTGGATTACAAGCTCTCGTCACGGGACCGACAAAACAGTTCGACATGGTTATACGTTTGGGAACGTGTTAATGATCCTTCCGCAGGTTCACCTACGGAAA	0	0	0	0	0	0	0.000210604	6.9604e-05
12cc29de735170fc1b78feac1e066650	Fungi	Glomeromycota	Archaeosporomycetes	Archaeosporales					0.57	GAGAGCCAAGAGATCCATTGTTGAAAGTTTTAATAATTTTTTTGGTTCGTCATTAGACGATATATTTTATAATAATTGGATTTTAAAAAGCCCTACCTCCTCCATCTCATCCATAGACAAGAGTGTCTCACCCATAAATGATAGGTGGTGGTAGGGTTTAAAAACGGGTCTTGCGACCCTTTTTTAATGATCCTTCCGCAGGTTCACCTACGGAAACCTTGTTACGACTTTTACTTCCTCGGCTT	0.000766655	0	0	0	0	0	0	0
12ebfd52a27b25e0b4ce55b793f53f8e	Fungi	Ascomycota	Sordariomycetes	Hypocreales	Nectriaceae	Fusarium	Fusarium_equiseti		0.6	CAGAACCAAGAGATCCGTTGTTGAAAGTTTTGATTTATTTGTTTGTTTTACTCAGAAGTTCCACTAAAAACAGAGTTTAGGGTCCTCGGGCGGGCCGTCCCTTTTTACAGGGCGCGGGCTGATCCGCCGAGGCAACGTATAGGTATGTTCACAGGGGTTTGGGAGTTGTAAACTCGGTAATGATCCCTCCGCTGGTTCACCAACGGAGACCTTGTTACGACTTTTACTTCCTCGATGGGTGGCTG	0	0	0	0	0.015353	0	0	0
130c054668f50d2df2ea14fc998ffe7d	Fungi	Fungi_phy_Incertae_sedis	Fungi_cls_Incertae_sedis	Fungi_ord_Incertae_sedis	Fungi_fam_Incertae_sedis	Fungi_gen_Incertae_sedis	Fungi_sp		0.7	GAGAACCAAGATATCCGTTGCTAAGAGTTGTACGCGTTTTTTCGTTTTTGGTTTGGTGTAAGCCAGATTGGTTAAGGGTTGAGAGAAAAAAGGGCGAACGGGCACTCAGAGAGCACCACGCTCTGTCACTGGTACGAATAAAAGCAATGCGTTCACACCCACACACAAGCGTGGGTCATGGGAAAGGGACACGCGAGACGCCTTGCAGCGCCCCGCGGCCCAGTGTAAAAAAAAAGATTTTGGTAATGATCCTTCCGCAGGTTCACCTACGGAAA	0	0	0	0	0	0	0.000210604	0
1335c6bce9b5c95617f269b90bb86ffa	Fungi	Ascomycota	Leotiomycetes	Helotiales	Hyaloscyphaceae	Calycina	Calycina_ellisii		0.71	CAGAACCAAGAGATCCGTTGTTGAAAGTTTTAACTATTATATAGTACTCAGACGACATTATTAAACAAGAGTTTAGGGTCCTCTGGCGAGCACTCACCAGCGTGGAGCCGGTGGCCGAGGCGGCTCGCCAAAGCAACAAAGGTATAATTAACATAGGGTTGGAGAGTCACCCTTGCGGGCGAGTTTCTCTGTAATGATCCCTCCGCAGGTTCACCTACGGAGACCTTGTTACGACTTTTACTTCC	0	0	0	0	0	0.000582802	0	0
1338ed2b9ebaca5c222f48432b8e49bf	Fungi	Fungi_phy_Incertae_sedis	Fungi_cls_Incertae_sedis	Fungi_ord_Incertae_sedis	Fungi_fam_Incertae_sedis	Fungi_gen_Incertae_sedis	Fungi_sp		0.53	ACGAGCCAAGAGATCCACCGGTGACAGTTGTGTGTCGTAATCACTTGCTCATACTCGCTTGCACATCGCAATAGTTGACATGAAAAAAGGGCGGCGCAGGCAAGAATCGCAATGCGCTTTCACACACACCGCAACCCCACACTCCCATATGCCACCCTCCTCATCCAAACCACACCCTCTCATTGTGCTCGGGCAACCCCTCTCAGAGCCGCCCTCCCACGCTCTTTAATGATCCTTCCGCAGGTTCACCTACGGAAA	0	0	9.41708e-05	0	0	0	0	0
135bea4d0f5654c9b1e19bf9aae7c253	Fungi	Fungi_phy_Incertae_sedis	Fungi_cls_Incertae_sedis	Fungi_ord_Incertae_sedis	Fungi_fam_Incertae_sedis	Fungi_gen_Incertae_sedis	Fungi_sp		0.56	AAGAGCCTAGAGATCCATTGTTATAAGTTGTACAAGTTTTCGTTTGATTGAAATCAAGATACATTTGAGCAACAACGTAACACTAGTTTAACAGCCCAGTCCAGGGCTCGGCAGCGTCCCAGCAGGCAGGCTCCGAGGAGTCTGAAAGCGTGGGAACGGCGTGCGCCCTGGTCTGGGGAACATTTCAACGTGGTCTCGGGTACGAGACGTGGATGGATTTGTAATGATCCTTCCGCAGGTTCACCTACGGAAA	0	0	0	0	0	0.00017484	0	0
135fe7e8aaf1727e9aa2dc058d54bd6b	Fungi	Fungi_phy_Incertae_sedis	Fungi_cls_Incertae_sedis	Fungi_ord_Incertae_sedis	Fungi_fam_Incertae_sedis	Fungi_gen_Incertae_sedis	Fungi_sp		0.52	GATAGCCGAGGTATCCACCGCCAAGAGTTGTGATTGATAATCATGGCTTTAAAAGAGCTTTATTTTGGCATTTAAAAAAAAATGCATGGTTGTGTGGTTTCCCACAACAATCATGTGAGTGTCATAGACACACAAACTAAAACGGTTAAGGTGTGTTTTTTCTAATGGATGGAATGATCCTTCCGCAGGTTCACCTACGGAAACCTTGTTACGACTTTTACTTCCAAGGATGTTGCTCAGATCGG	0	0	0.000282512	0	0	0	0	0
13824b0c95cfe7614cab36374e6dd339	Fungi	Fungi_phy_Incertae_sedis	Fungi_cls_Incertae_sedis	Fungi_ord_Incertae_sedis	Fungi_fam_Incertae_sedis	Fungi_gen_Incertae_sedis	Fungi_sp		0.86	GGAAACCAAGATATCCGTTGCTAAGAGTTGTTCAGTGTTTTCGTAAAAAAACAGAAAAAGAGAATGGAAAGTCAAAGACTTCCTTTCATCTTTTCAGTCAAAATTAGTACATAAATTCATAGTGGTTAATAAAACCGTGGTGATGCGTCGCGCTGAGACTTCCAGAGAGAGAAGAAAAAATTGGGAAATCTTTTCCTCTTCTCCAGGTGGAAACGAAGACGGGAGTGTTTCCACTCCTCACCACATAGCCTTTCGCTCCAACCTCAGCACAACAGACAGTTCAACTGTGGTTTAATACGTGGATACGTGTTAATGATCCTTCCGCAGGTTCACCTACGGAAA	0	0	0	0	0.000266018	0	0	0
13b014392d478b9ee54c671376f11aeb	Fungi	Fungi_phy_Incertae_sedis	Fungi_cls_Incertae_sedis	Fungi_ord_Incertae_sedis	Fungi_fam_Incertae_sedis	Fungi_gen_Incertae_sedis	Fungi_sp		0.92	GAGAGCCGAGTGATCCGTTGCTAGCAGTTGTATTGGATTATGGTTGTTTTACTTGGTGTCCGCCGAGGCAGACCACAAGGTTATACGTTAGACTAGTATGCATTGATAGGTTTGTATGGGGCATGCCGTCGGCGGTGCGGCCGCGCTGCTCTTTCGAGCTGCGCATTCGCGGCCGCCAACAACACACATACAACATCTATAAACCACAAAGGTGTATATGTTTGCTTTCGTTCTCAGGTTCGTTTGCAGGATCGTTTGCCGAGGCCAGGACCAGGACCGGACCGGACCAGACTATCTCCCCCCCCTCCCCCTTTCGTTGCTTATAATGATCCATCCGCAGGTTCACCTACGGATA	0.000282452	0	0	0	0	0	0	0
13b5879f44fa95218fd60c4fc6772ed4	Fungi	Ascomycota	Sordariomycetes	Hypocreales	Nectriaceae	Thelonectria	Thelonectria_blackeriella		0.5	CAGAGCCAAGAGATCCGTTGTTGAAAGTTTTGATTTATTTAAAAATTCCACTCAGAATAAATTTGTAAAGGCAAAATACATTTGAATTTTGGGTGTCCTCTGGCGGGCCCCGCGCCCCGAAGGGGTTGGGGTGGTCCGCCGAAGCAACGATAGGTATGTTCACAGGGGTTTGGGAGTTGTAAACTCGGTAATGATCCCTCCGCTGGTTCACCAACGGAGACCTTGTTACGACTTTTACTTCCACT	0	0	0	0.00107856	0	0	0	0
13bad05eb9c5f5f6aa17b02972e7ba27	Fungi	Ascomycota	Leotiomycetes	Helotiales	Helotiales_fam_Incertae_sedis	Roesleria	Roesleria_subterranea		0.9	CAGAACCAAGAGATCCGTTGTTGAAAGTTTTAACTATTAAATAGTACTCAGACGACACTACACTTCAGGGTTTGGGGTCCTTCGGCGGGCGCGAGCCAGCGTGAGCCGGTTGCCCGCGAGGGCGGCCCGCCAAAGCAACAATATATAATACACAAGGGTGGGGGGTTTCTACCCGTGAGGGCAGGAACTCTGTAATGATCCTTCCGCAGGTTCACCTACGGAAACCTTGTTACGACTTTTACTTC	0	0.00145056	0	0.00285297	0	0.00238949	0	0.0583281
13ec258954858adb172b4791e30045fe	Fungi	Chytridiomycota							0.84	TCATCGATGCGAGAGCCTAGAGATCCGTTGTCAAAAGTTGTTTTAATTACTTTTATGAATTTTTAGACTAAAAAAAATACAAAGTTTACTCGGCAGACCAAAGAGCCTGCCAGAGACATAAACAGTTCACAAGATGTTAGAGAGGTCTTGAAGACCTTCTAGATTTATTAATGATCCAACCGCAGGTTCACCTACGGTTACCTTGTTACGACTTTTACTTCCTCATTCCGAGGCGGTAAGATCGGAAGAGCACAC	0	0.00018717	0	0	0	0	0	0
13f418693879c6e1a653bcc2ac4016f6	Fungi	Basidiomycota	Tremellomycetes	Tremellales	Rhynchogastremataceae	Papiliotrema	Papiliotrema_flavescens		0.86	CGTTTCTTCGCTGCGTTCTTCATCGATGCGAGAGCCAAGAGATCCGTTGTTAAAAGTTTTGTTTAATTAAGATACTCTTACGTTCGTTACACTGATGTTTGATTATTAACCCGGAGGTCAACGGTTCACAGAGGTGGTAGAATCTGATAAGGTCTTTCGACCAATCAATAATGATCCTTCCGCAGGTTCACCTACGGAAACCTTGTTACGACTTTTACTTCCTCGATGGGTGGCTGTAGATCGGAAGAGCACACGTCTGAACTCCAGTCACATC	0	0	0	0	0.000228016	0	0	0
140a45a75a3f48651cf46fa54c9be6f5	Fungi	Ascomycota	Dothideomycetes	Pleosporales	Didymellaceae	Didymella			0.55	CAGAACCAAGAGATCCGTTGTTGAAAGTTGTAACTATTAAGTTTTTTCAGACGCTGATTGCAACTGCAAATGGTTTAAATTGTCCAATCGGCGGGCGGACCCGCCGAGGAAACGAAGGTACTCAAAAGACATGGGTAAGAGATAGCAGGCAAAGCCTACAACTCTAGGTAATGATCCTTCCGCAGGTTCACCTACGGAAACCTTGTTACGACTTTTACTTCCACAGAAACGCAACAAGATCGGAA	0	0	0	0	0	0	0	0.00125287
140f229ac53757e7b042e0c086563a8e	Fungi	Basidiomycota	Agaricomycetes	Agaricales	Hygrophoraceae	Gliophorus	Gliophorus_psittacinus		0.83	GAGAGCCAAGAGATCCATCGTTGAAAGTTGTGTTATATTATCAACCAACGTTCGTGTACATGCAACAGGGGTTTGTAAAACAAAATACGTAGACCAATCTCTTGGCCTACAAGAGGTTCACAGGTTTTTGAAAGGAGGGTCAGAAAAGTGTGCACGAATGCCATCCTGGTAAAAGAACGACCAGCACAACCTTTCCTCGAAGAATTCGATAATGATCCTTCCGCAGGTTCACCTACGGAAACCTT	0	0.000514716	0	0	0	0	0	0
1419e132469d6cb2d6529e35899a791c	Fungi	Basidiomycota	Agaricomycetes	Sebacinales	Serendipitaceae	Serendipita	Serendipita_sp		0.86	GAGAGCCAAGAGATCCGTTGTTGAAAGTTGTTTTTAGTTGTACATTGTACAAAAAGACATTCCATTACATTCAGAGTGTGTAAAGTACTCGAGTACCAGGCCCCAGAGGGCCATGCAAAGCGGTACTCAGAGTCATAGATGCACAGGTGTGTGGATTTGCGACTCGCCAACGTGCACATGTGTCTCCACCAGCACAGATAGACGAGCCGACTTTGAAGTTTCATTAATGATCCTTCCGCAGGTTCACCTACGGAAA	0	0	0.000235427	0	0	0	0	0
142b2632fe3c33b309cdc3254066a65e	Fungi								1	CGGAGCCAAGAGATCCATTGTTGAAAGTTTTGAATAGTCAAAAAAAGCTCAAGAGACTCGGACGCGACAGTGGTTTGGGCCTACTGGCGAACACCCCTCGAGGGGGCCGCGGGCCCCCCCTGGGGCCGTCCGCCGAGGCAACGGTTGGTAGGTTCGTGTGGTTTGGAGTCTGAGACTCTGGCAATGATCCCTCCGCTGGTTCACCAACGGAGACCTTGTTACGACTTTTACTTCCTCGATGGGTG	0	0	0	0	0.000722049	0	0	0
14423bee418bfcd93ed827b3b72fb719	Fungi	Fungi_phy_Incertae_sedis	Fungi_cls_Incertae_sedis	Fungi_ord_Incertae_sedis	Fungi_fam_Incertae_sedis	Fungi_gen_Incertae_sedis	Fungi_sp		0.83	GGGAACCAAGATATCCGTTGCTAAGAGTTGTTCTTTAGTTTCGTAATATCTATCGTCACTCGTTAGAGCGTCGAAGGAATTGGTTCAGTACAGAAAGTACAAGGGGTTTAAAAAAGGGTAGAGGCCAACGATGGTAAAGTGACGGCTGATCGTCAAACACATGCTGCTCAAGCCCTAGGCTCCGAAGAACCTCCATCATTAGGACTTATGCGAACAACATACTAAGACCAAGCCTTTCAGAGAGATGAGATTTCACAGAGGGGTTGATACGTGGATACGTGTTAATGATCCTTCCGCAGGTTCACCTACGGAAA	0	0	9.41708e-05	0	0	0	0.000105302	0
1454ea95987f158d3b1af40335a768b3	Fungi	Ascomycota	Dothideomycetes	Pleosporales	Melanommataceae	Pleotrichocladium	Pleotrichocladium_opacum		0.9	CAGAACCAAGAGATCCGTTGTTGAAAGTTTTAATATTTGTTTTTACTGAAGATACTGCTACTACAAAAGGTTCTTGTTGGTCCTCATGGCAGGCAAGCCCACCGAGGAAACGAACGGTACTCGTAAACAAAGGGTGCCATTTGGCGCGTTTTAAGGCCGCCGCCGTGCAAGCATTTCTGCAAGCACCATTAATGATCCTTCCGCAGGTTCACCTACGGAAACCTTGTTACGACTTTTACTTCCTC	0.00161401	0.00262037	0	0	0.00136809	0	0	0
1455e225d84c91ef6a2a340eddeb32a0	Fungi	Basidiomycota	Agaricomycetes	Cantharellales	Hydnaceae	Minimedusa	Minimedusa_polyspora		1	GAGAGCCAAGAGATCCGTTGTTAAAAGTTGTTTATATTTTATAGCCTTGCGGCCAGAGAACATTCTAATAGACATTAAAAGAGTTTGTATAAGAAAAGAGGTTATTCGTCATAAGCATCATAAAATGCTTAATCAGACTCCCCCCTTTTTAAAGGTGCACAGGTGTTGATAAGGATTTATAGAGACTACGTGCACACATCCGAATGAACGGCAGGCACAGTAGAACTCCAAAATTCATTAATGATCCTTCCGCAGGTTCACCTACGGAAA	0.000403502	0.00116981	0.000800452	0	0.000266018	0	0.00305376	0.000800445
14575047fec2f33c0b97bb446a15fa04	Fungi	Ascomycota	Dothideomycetes	Pleosporales	Didymellaceae	Epicoccum	Epicoccum_italicum		1	CAGAACCAAGAGATCCGTTGTTGAAAGTTGTAACTATTAAGTTTTTTCAGACGCTGATTGCAACTGCAAAGGGTTTGAATGTTGTCCAACCGGCGGGCGGACCCGCCGAGGAAACGAAGGTACTCAAAAGACATGGGTAAGAGGTAGCAGACCGAAGTCCACAAACTCTAGGTAATGATCCTTCCGCAGGTTCACCTACGGAAACCTTGTTACGACTTTTACTTCCTCGGCTTGCGAGACAAGAT	0.000847355	0	0	0	0	0	0	0
1496cb60662bb586c102bb5d6124fe37	Fungi	Ascomycota	Laboulbeniomycetes	Pyxidiophorales	Pyxidiophorales_fam_Incertae_sedis	Pyxidiophorales_gen_Incertae_sedis	Pyxidiophorales_sp		0.97	CAGAACCAAGAGATCCGTTGTTGAAAGTTTTACATACTTATTCAAGTCGTAAAGAATTAGACAATAAGATATCTCAATTATTGGATAGCAAAGTGTTTGAAAAAGCTGTCTGGCAGAAGATAAGAATCAACCACCAAAGCAACTTGTACAAATAATAACAAAGGGTGAAGAGAAGAAGAGGAGGGATTGCTCCCTCCATCTAAACTCAGTAATGATCCTTCCGCAGGTTCACCTACGGAAACCTT	0	0.000467924	0	0	0.000190013	0.000203981	0	0.000452426
14972d72f70b50d47ce17f13228eee05	Fungi	Ascomycota	Sordariomycetes	Xylariales					0.99	CAGAACCAAGAGATCCGTTGTTGAAAGTTTTAACTTATTTCTTAGTTTGATTCAGATTTGACAAAAATTAACAAGAGTTTAGTAGTCCACCGGTGGCAGCACTGTTTCCAGCACCGACCACCGAGGCAACAGTGGTAAGTTCACATGGTTTGGAGAGTTAAAAACTCAGTAATGATCCCTCCGCAGGTTCACCTACGGAGACCTTGTTACGACTTTTACTTCCTCGATGGGTGGCTGTAGATCGG	0	0	0	0	0.00216615	0	0	0
14ac20d15ecac517fa57dd5dba9c2316	Fungi	Fungi_phy_Incertae_sedis	Fungi_cls_Incertae_sedis	Fungi_ord_Incertae_sedis	Fungi_fam_Incertae_sedis	Fungi_gen_Incertae_sedis	Fungi_sp		0.75	GAGAACCAAGATATCCGTTGTTGTGATTCGTGATTTAGTTTCATTTCAAAGTATTCGTTGACGAGTACCTTTTTTGTGTTACAAATGACGATTGTGTAAAAGTTTGTTGAATTGGTTTTTCAAAGTTTCGTAAATTACAGTAAAGTAAAGTAAATACAACAATGGATAAATTATTTCTTTGAAAACTCACAAAAAAGCCTCAAAAGCAGATAATGATCCACGCGCAGGTTCCCCTACGCGTACCT	0	0	0	0	0	0	0	0.000208812
14af8cd39c5f3abd071e9c2d70feaad8	Fungi	Ascomycota	Leotiomycetes	Helotiales	Helotiales_fam_Incertae_sedis	Humicolopsis			0.75	CAGAACCAAGAGATCCGTTGTTGAAAGTTTTAACTATTACATAGTACTCAGACGACATTTAATTCAGAGTTTTCGGTTCTCTGGCGGGCACTGACCAGCCGGGGCCGGTTGTTCAGCGCGGGGCCAAACGGGCCCGCCAAAGCAACAAAGGTATTGTAAACAAAGGGTGGGAGGTCTACCCGTGAGGGCATGATCTCTTTAATGATCCTTCCGCAGGTTCACCTACGGAAACCTTGTTACGACTT	0.000605254	0.00018717	0	0.000313131	0.000114008	0	0	0
14b527f04792e145e95915baad520887	Fungi	Chytridiomycota							0.78	TCATCGATGCGAGAGCCTAGAGATCCGTTGTCAAAAGTTGTTTTAATTACTTTTTTTAGATTTTTAGACTATAATATAATACAAAGTGTAAGCGGCAGACGAAAGCCTGCCAGAGACATGAACGATTCACAAGATGTTAGAAAGGTCTTGAAGACCTTCTATATTTATTAATGATCCAACCGCAGGTTCACCTACGGTTACCTTGTTACGACTTTTACTTCCTCGGCTTTACTCCTCAGATCGGAAGAGCACACG	0	0	0	0	0	0	0.000263255	0
14b7b2f0370ca4a9d5a3fe4ca574dc9a	Fungi	Ascomycota	Leotiomycetes	Helotiales	Helotiaceae	Allophylaria	Allophylaria_subliciformis		0.99	CAGAACCAAGAGATCCGTTGTTGAAAGTTTTAACTATTATATAGTACTCAGACGACACTGATACAGAGTTTGGGGTCTCTGGCGAGCACGCGTCAGCCGAGGCCGACGGCCTAGGGCGGCTCGCCAAAGCAACATTCGTTGGTATAACAAAGGGTGGGAGGTCTACCCCGAAGGGCATGATCTCTGTAATGATCCTTCCGCAGGTTCACCTACGGAAACCTTGTTACGACTTTTACTTCCACTTG	0	0	0	0.000208754	0	0	0	0
14ba9791a74da674f5ddb8ac214cd11c	Fungi	Glomeromycota	Glomeromycetes	Glomerales	Glomeraceae	Dominikia			0.65	ATCTTGTTGCGTTTCTTCGCTGCGTTCTTCATCGATGCGAGAGCCAAGAGATCCGTTGTTGAAAGTGATCTTTAATTTTTATCATACAAAAATTTTATACGTTCAAAAGTGTGGGTTTTAAATACAAATGATCGCAAAACCTTGCTAACGCTCGGTTTGCAAAATCAATAATGATCCTTCCGCAGGTTCACCTACGGAAACCTTGTTACGACTTTTACTTCCTCGATGGGTGGCTGTAGATCGGAAGAGCACACGTCTGAACTCCAGTCACATCTCGTATGCC	0	0	0	0	0.0014061	0	0	0
14db0889c3503a1d1bc7275fff56f221	Fungi	Glomeromycota	Paraglomeromycetes	Paraglomerales	Paraglomeraceae	Paraglomus	Paraglomus_sp		0.5	CGATGCGAGAGCCAAGAGATCCGTTGTTGAAAGTTTATTTTTATTATGTATAAATATTTTGTTTAGGTTTTGGTTGATCCAAATACAAGAGCGGGTTGGTTGAATACACGGAGAGCGACGAAGAGAAAAAAAACTAACTTCGAACGCCCCCCGACATTCATCATTTTTTAATGATCCTTCCGCAGGTTCACCTACGGAAACCTTGTTACGACTTTTACTTCCTCGGCTTGCGAGACAAGATCGGAAGAGCA	0.000564903	0	0	0	0	0	0	0
14ea3d83ec2e95666434ed6a22588606	Fungi	Ascomycota	Dothideomycetes	Pleosporales	Phaeosphaeriaceae	Phaeosphaeria			0.8	CAGAACCAAGAGATCCGTTGTTGAAAGTTGTAATTATTATGTATAATTCAGACGCTGATTGAAGATTTAAAAAAGGTTATAGTTTTGTCCAACCGGCGAGCAAGCCCGCCGAGGAAACAATAGGTACGCAAAAAACAAGGGTGTAAACAAGTAGCTAGGCTACTGAATGTAATGATCCTTCCGCAGGTTCACCTACGGAAACCTTGTTACGACTTTTACTTCCACAGAAACGCAACAAGATCGGA	0	0	0	0	0	0	0	0.00017401
14fe4cabd9ad5d32cd2ea7956366beb0	Fungi								1	TGCGTTCTTCATCGATGCGAGAGCCAAGAGATCCTTTGTTGAAAGTTTTAATTCTAGGTTTGATTCAGACACAGGCGGCTGGGTTGCATAAATACGGCGCCACGGGGGCGCCGAAGCACGGCTCGCTTCCACGGTTTTTGGGGTTTGAAGGCCCAGAGGGCCGTTCGTTAATGATCCCTCCGCAGGTTCACCTACGGAGACCTTGTTACGACTTTTACTTCCTCATTCCGAGGCGGTAAGATCGGAAGAGCACACGTCTGAAC	0	0.000701886	0	0	0	0	0	0
14ff3b6d9c3413be1b58ee002565b9de	Fungi	Ascomycota	Orbiliomycetes	Orbiliales	Orbiliaceae	Arthrobotrys	Arthrobotrys_musiformis		1	GGGAACCAAGAGATCCGTTGTTGAAAGTTTTAATTTTCATTCGAAAATTTGGTTATCAGACAATGTTTTGACAACAAGTTTTTGAAGGTGCTAGCGGCAGGCTGACAGGTCTGTTAGGACCCAGCTGCCGAAGCGAAAGGTTTTTTGGTTCACAAAGGGTTAACCAGTTGGCCACGGGTTAACATGGCCAAGCAGGCAGTACGAGAAGCCCGGAGGCCTCTCGCTCATTGGTAATGATCCTTCCGCAGGTTCACCTACGGAAA	0	0	0	0	0.000114008	0	0.000210604	0.000278416
1539b785ffe3d749974333d9a9446dbb	Fungi	Ascomycota	Sordariomycetes	Sordariales					0.78	CAGAACCAAGAGATCCGTTGTTGAAAGTTTTGACTTATTTCAAGTAAGATACTCAGAGAGGCCTGCGGTGGACAAGAGTTTCGGGTGCCTCCGGCGGGCTCCGCGGCGGCTCGGCTGCCGTCCGCATCCCGCCGAAGCAACTGTTTCGGTGGTCGGGTTCGCGATGGTCTGGGGAGTTTTGCAACTCTGTAATGATCCCTCCGCTGGTTCACCAACGGAGACCTTGTTACGACTTTTACTTCCAA	0	0	0.0016009	0	0	0	0	0
15494ef6260d890a444e15a13d2f3c25	Fungi	Fungi_phy_Incertae_sedis	Fungi_cls_Incertae_sedis	Fungi_ord_Incertae_sedis	Fungi_fam_Incertae_sedis	Fungi_gen_Incertae_sedis	Fungi_sp		0.88	GGGAACCAAGATATCCGTTGCTAAGAGTTGTTCTTAAGTTTCGTAATATCTATCCGTCACTCAGTTAAGAGCGTCAGAAGAATTGGTTCAGTACAAAGAAGTACAAGGGGTTTAAAAAGAGGGGCCAACGATGGGAAAGTGGCGGTTGATCGTCAAACACATGTCATTCGAGCCCTAGGCATTGCTGCCTCCATCATTAGGACCCATGCGAACGACACACTAAGACCAAACCTTTCGAAGTTAGGGTTTCACAGAGGGGTTGATACGTGGATACGTGTTAATGATCCTTCCGCAGGTTCACCTACGGAAA	0	0	0	0	0	0	0.000157953	0
155d4419e6a16084631cfc730f3e7439	Fungi	Basidiomycota	Microbotryomycetes	Sporidiobolales	Sporidiobolaceae	Sporobolomyces	Sporobolomyces_patagonicus		0.95	GAGAGCCAAGAGATCCGTTGTTGAAAGTTTTTATTTGTTATAAAAATTTTACATTCATAGACTAGTGTTTTGTAAGTGAAGGCTCACAACCGAAGTTGCTCGCCATTAATACAGATGCACAAAGTTAGAATTGAGAAGTTTGGGTTCCAAGTTAAATTGGACACCCTTGTTTTCAATAATGATCCTTCCGCAGGTTCACCTACGGAAACCTTGTTACGACTTTTACTTCCTCGGCTTGCGAGACA	0.000242101	0	0	0	0	0	0	0
157e469ac97ab48b03d76388f5b100c1	Fungi	Basidiomycota	Microbotryomycetes	Sporidiobolales	Sporidiobolaceae	Rhodotorula	Rhodotorula_sp		0.64	GAGAGCCAAGAGATCCGTTGTTGAAAGTTTTTTTTTGTTTCGATATTTCGTTACATACTTTGACTGGTGTTATAAAATGAGCCGCAGATTTTTAGTGATTCGAAATCCGAAAATTTCTTATCACTAAAATTCCGCCAATAAATGCACAGTGTTAGAGAGTGGAGGTCAGGCTCTACAAGTAGACGCCCTAAAATTCACTAATGATCCTTCCGCAGGTTCACCTACGGAAACCTTGTTACGACTTT	0.000242101	0	0	0	0	0	0	0
15833f36851480dc95619e1d0b452c64	Fungi	Basidiomycota	Microbotryomycetes	Microbotryomycetes_ord_Incertae_sedis	Chrysozymaceae	Sampaiozyma			0.98	GAGAGCCAAGAGATCCGTTGTTGAAAGTTTTTTTTTGTTTCGATATTTCGTTACATTCTTTAACTAGTGTTATAAAATGAGCCGCAGAAGAGCATATTTCATCTCTTCCGCCATTAAGTGCACAGAGTTAGAAAGTGGAGGTCACGCTCTGCAAAGCAGATGCGCTAAATTCACTAATGATCCTTCCGCAGGTTCACCTACGGAAACCTTGTTACGACTTTTACTTCCTCGATGGGTGGCTGTAG	0	0	0	0	0.000342023	0	0	0
158c06443f6587cc348879cbfffcaabd	Fungi								1	CGACCAATCGCTGCGTTCTTCATCGATGCGAGAGCCAAGAGATCCGTTGTTGAAAGTGATCTTTTGATTTTTATCATTTAAAAAAAAAATATATATAATATAAAAGTGTGGGTTTTAAATATAAGTGATCGCGAAACCTCGCTAATATAGCTCGGTTCGCCAATACTGTAATGATCCTTCCGCAGGTTCACCTACGGAAACCTTGTTACGACTTTTACTTCCTCGGCTTGCGAGACAAGATCGGAAGAGCACACGTCTGAACTCCAGTCACATC	0.000363152	0	0	0	0	0	0	0
158fe9830d73355fa70cbc3e74ef471c	Fungi	Ascomycota	Sordariomycetes	Sordariales	Lasiosphaeriaceae	Schizothecium	Schizothecium_multipilosum		0.6	CAGAACCAAGAGATCCGTTGTTGAAAGTTTTGACTTATTGTATAAGTTACTCAGAGAGGCCAATGATGACTAAGAGTTGCGGGCCTCTGACGGGTTGCCGGGCCCCGGGGAGGGGCCGGCGCGGCGCTCCCGGTGAGGGGGCGCCACCCGCCGAAGCAACGGTGAGGTAGGTTCACAATGGTTGGGAGTTTTGCAACTCTGTAATGATCCCTCCGCTGGTTCACCAACGGAGACCTTGTTACGAC	0.00129121	0	0.0016009	0	0	0	0.00779234	0
15a3ad5264436127a914718314b97758	Fungi	Ascomycota	Dothideomycetes	Pleosporales	Cucurbitariaceae	Pyrenochaetopsis	Pyrenochaetopsis_leptospora		0.64	CAGAACCAAGAGATCCGTTGTTGAAAGTTGTAATTATTATTTGTTTTCTGACGCTGATTGCAACTACAAAAAGGTTTGATATTGTCCAACCGGCAGGCAAGCCCGCCGAGGAAACATACGGTACGCAAAAGACAAGGGTGCAGCAAGGACCGAAGTCCGCTGTTTTGATAATGATCCTTCCGCAGGTTCACCTACGGAAACCTTGTTACGACTTTTACTTCCTCGGCTTTACTCCTCAGATCGGA	0	0	0	0	0	0	0.000421208	0
15c549cd9654383b68ef0bd55fd87d33	Fungi	Ascomycota	Sordariomycetes	Trichosphaeriales	Trichosphaeriaceae	Nigrospora			1	CAGAACCAAGAGATCCGTTGTTGAAAGTTTTGACTTATTAAATAAGACACTCAGATAATCAACTAAGATAACAAGAGTTTTGGTTTGTCCGCCGGCGGGCCGCCCGGGGCGCGAGGTCCCGGGTAGCTTGCGCCGAGGCAACAAAGAGATAAGTTCACATGGGTTTGGGAGTTGGATAACTCTGTAATGATCCCTCCGCTGGTTCACCAACGGAGACCTTGTTACGACTTTTACTTCCACTTGGT	0	0	0	0.000382715	0	0	0	0
15f7c0263f683d8afb476783ffb9838f	Fungi	Basidiomycota							0.66	GAGAGCCAAGAGATCCGTTGTTGAAAGTTATATTTATATTTATATACTTTAAATGCCATACATACAGCGACAGGTTTGTTTGGTGAAAGGCATGGTAGACCAAATCCCAGCTGGTCCGACATCTGACCGAATCCGATGGACGGAAATGGTCTACCACAACCAGGACGCACGTCATTCAGTAATGATCCTTCCGCAGGTTCACCTACGGAAACCTTGTTACGACTTTTACTTCCTCGATGGGTGGC	0	0	0	0	0.000494034	0	0	0
16172699ae0c59774b7bd79561a8f5b7	Fungi	Fungi_phy_Incertae_sedis	Fungi_cls_Incertae_sedis	Fungi_ord_Incertae_sedis	Fungi_fam_Incertae_sedis	Fungi_gen_Incertae_sedis	Fungi_sp		0.78	GAGAACCAAGATATCCATTGTTAAGAGTTGTTTTTGTATTTTTTCGTAGATCGAAACGAAAATTACAAGAGTTGCTCTTTCCGAATAACCTTGTAGTTTTTCTTTTAGTTAGTTGTCTTCAAGTATATCATAGAAATGAATGTTGAAAACTAGTTAAAGTTAAAGGGGTTAAAAATTTAAATGTTCATATCTATAGAAAGATATGAAGGTTAGCCTACATTCATATCTCTTGAATCAAGAGAGTCAAAATGTAGGGAGAATATAAGTTCACGTTTGGTTTTGATATTGGATAATAAATTCGTGTTAATGATCCTTCCGCAGGTTCACCTACGGAAA	0	0.000140377	0	0	0	0	0	0
16235cd4699a6bd6ed6cd623c2c47be6	Fungi								1	GTTCTTCATCGATGCGAGAGCCAAGAGATCCTTTGTTGAAAGTTTTGATTCATTGGGTCTTCATTCTGACGCCCACAACATATCTGCATAATTGCGACGACCAGACGGGTCGTCGAGCCACATTTCTCATCCACGGGCTTGAAGTGTGATGGCCTGGCGGCCATTCGTTAATGATCCCTCCGCAGGTTCACCTACGGAGACCTTGTTACGACTTTTACTTCCTCGATGGGTGGCTGTAGATCGGAAGAGCACACGTCTGA	0	0	0	0	0.0030022	0	0	0
16270c8d5eb9e1fe9344077893a9ff07	Fungi	Ascomycota	Sordariomycetes	Sordariales					1	CAGAACCAAGAGATCCGTTGTTGAAAGTTTTGACTTATTGTATAAGTTACTCAGAGAGGCCACTGATGACTGATGGTTTCGGTCCTCTGACGGGTTGCCGACTCCCTGAGCGGGAGCTGGCGCGGCCCGGTTTTGCCGAGCCACCCGCCGAAGCAACGGTGAGGTAGGTTCACAATGGTTGGGAGTTTTGCAACTCTGTAATGATCCCTCCGCTGGTTCACCAACGGAGACCTTGTTACGACTTT	0.00177541	0	0	0	0	0	0	0
162a39aab27af614dd115565eef4f31c	Fungi								1	CGCTGCGTTCTTCATCGATGCGAGAGCCAAGAGATCCTTTGTTGAAAGTTTTAGACTATATTTTAGATTCAGACACAGACTTTACAGCATAAAGGCGGCGCCAAAGCGCCGAAACACACTTTACCTCCACGGAATTTGAAGGGTCGAAGGCCATAGATGGCCATTCATTAATGATCCCTCCGCAGGTTCACCTACGGAGACCTTGTTACGACTTTTACTTCCTCGGCTTTACTCCTCAGATCGGAAGAGCACACGTCTGAACTCCA	0	0	0	0	0	0	0.000631812	0
163422ae772ca02c2cccc3dbf650ce29	Fungi	Zoopagomycota	Zoopagomycetes	Zoopagales					0.51	GAGAACCGAGTGATCCATTGCTGGCAGTTTTCGATTATTGTTTTTGGTGCCTGTTTCCAAGCACGCAAAGAAAGGTTCAGAAAAGATATAAAAGAGTTTAAAGAGAGTAATGTGCCTGTGGCCTCAGAGACCACAATCACATACACTATCACACATACATAACACAAGGATGGCAATATGCCCATGTTAAACCACAAACTCAATCATAGCCGTGGCCACAGGCAATCTCTTGCTAATGATCCTTCCGCAGGTTCACCTACGGAAA	0	0	0	6.95846e-05	0	0	0	0
167a2533b054549dd065ca49805ab7e3	Fungi	Basidiomycota	Agaricomycetes	Agaricales	Clavariaceae				0.52	GAGAACCAAGAGATCCGTTGTTGAAAGTTGTATTAGGTTTTCGACCAAAAAGGTCTACTAGGTTACATTCTGATACATTAAAGTGTGTGTAAAAATACGCAGATTGAAAGAGTTTCCCCTTTGCAACCTACAATAAGTGCACAGGTGGATTGAAAGGCGGAGTGCACATGCCTTTGTTACCAAAGGCCAGCGACATCCTAAGGATTCAATAATGATCCTTCCGCAGGTTCACCTACGGAAACCTT	0	0	0	0.000104377	0	0	0	0
167f4bf3a545c01ced6a2cf2d89c873b	Fungi	Ascomycota	Sordariomycetes	Hypocreales					0.96	CAGAGCCAAGAGATCCGTTGTTGAAAGTTTTGATTGATTTGCTTTACGCCACTCAGAAGATTCATGTTGTAAAAACAGGAGTTTGCGGTCCCCGGCGGGCGCCTGGATCCGGGGCGCGAGAGCACCCGGGGCGGTCCGCCGAAGCAACGACAGGTATGTTCACAGGGGTTTGGGAGTTTGTAAACTCGGTAATGATCCCTCCGCTGGTTCACCAACGGAGACCTTGTTACGACTTTTACTTCCTC	0	0	0	0	0.000190013	0	0	0
1684c92ebce5f970dabe8bb92b9f7117	Fungi	Glomeromycota	Glomeromycetes	Glomerales	Glomeraceae	Funneliformis			0.77	TTCTTCGCTGCGTTCTTCATCGATGCGAGAGCCAAGAGATCCGTTGTTGAAAGTGATCTTTTTTTTAAATTCATGTATCATGATTTATTTTTTTAAAGTTAATAAGAGTGGGGTTTTAAATATTTTCGCAAAGCCTCGCTTAAACGCTCGACTCGCTTTAAAAATCATTAATGATCCTTCCGCAGGTTCACCTACGGAAACCTTGTTACGACTTTTACTTCCAAGGATGTTGCTCAGATCGGAAGAGCACACGTCTGAACTCCAGTCACAT	0	0	0.00320181	0	0	0	0	0
169514fadc93029adf923ac7a95d403d	Fungi	Fungi_phy_Incertae_sedis	Fungi_cls_Incertae_sedis	Fungi_ord_Incertae_sedis	Fungi_fam_Incertae_sedis	Fungi_gen_Incertae_sedis	Fungi_sp		0.84	GAGAACCAAGATATCCGTTGCTAAGAGTTGTTCTTTTATTGTTTCGTAATTCGATTTCTTCTCTGCACTCGGTTAAGAGCGCTGAGTAAGAAACAAATCAGTTCAAACAAAGTAATAATTAAAATTGGTTCAAGTGGTTAATAATTTGTAACGTATGGTTAATACACTTTGGAGAGACAGCCTTGAGATTGTCGCATGGCAAACCCATAACCATACAATGAGTTTAACGCCATAGACAGCGGCCGATAGCCCAAAGGTTAAGCAGACAGTGCACGGATTGGTTTATAAACGTGGATACGTTGATAATGATCCTTCCGCAGGTTCACCTACGGAAA	0	0	0.000141256	0	0	0	0	0
16953b4332bf5dc78e8ebc5887c4dca3	Fungi	Ascomycota	Eurotiomycetes	Chaetothyriales					0.67	CAGAACCAAGAGATCCGTTGTTGAAAGTTTTTGGTTTATTTTGTTTTGTATACTCAGACAATTCACGATTGAACAAGAGTTTTGGTTTGAGGGCCATCGGCGGGCGCGGACCAGAGGGTGTGAGCCCTCCGGCGGTCGACCCCTATTTCTAGGGGGGACGGGCCGGCCGAAGCAACAAGAGGTAAGGTAGGCAAAGGGTTGGAGGTCGGGCCTGGAAGACCCTAACTCAGTAATGATCCTTCCGCAGGTTCACCTACGGAAA	0	0	0	0	0	0	0	0.00240134
16a639fe694243929844b41d7de748ef	Fungi	Ascomycota	Sordariomycetes	Hypocreales	Clavicipitaceae	Marquandomyces	Marquandomyces_marquandii		1	CAGAACCAAGAGATCCGTTGTTGAAAGTTTTGATTCATTTAAAATGATGTGACTCAGAGTAATACTGCTGTGTAACTAAACACATTCAGGGTTTTGGTGTCACCCGGCGGGGGCTTGCCCTGTTTCCAGGGATAGAACCCGCCGAGGCAACGAATAAACAATGGTATATGTTCACAGTGGGTTTGGGAGTTGAAAACTCGGTAATGATCCCTCCGCTGGTTCACCAACGGAGACCTTGTTACGAC	0	0	0.000376683	0	0.000494034	0	0	0
16bcbdb8d66bd46889dbbd85930dc0b8	Fungi	Basidiomycota	Agaricomycetes	Polyporales	Hyphodermataceae	Hyphoderma	Hyphoderma_setigerum		1	GAGAGCCAAGAGATCCGTTGCTGAAAGTTGTATTTCAATGCGATTATCGCAAGCGTACATTCTTAAACTGATGTTTGTTAAAAGTACACAGAGAGACCAGCGGTTGCCCACTATAACGTCAATCTATGAAAAGTGCACAGAGGTGTGTGGATGAATTAACAAAGTGTGCACATGCCCAGGAGGCCAGCGACAACTTTGTTGGTAAAATTCATTAATGATCCTTCCGCAGGTTCACCTACGGAAAC	0.000121051	0	0	0	0	0	0	0
16bd4cb4b4b2059f82342278da0f87ea	Fungi	Fungi_phy_Incertae_sedis	Fungi_cls_Incertae_sedis	Fungi_ord_Incertae_sedis	Fungi_fam_Incertae_sedis	Fungi_gen_Incertae_sedis	Fungi_sp		0.86	GGGAACCAAGATATCCGTTGCTAAGAGTTGTTCTTTAGTTTCGTAATATCTTTCGTATCTCAGCCGAAGCCGAAACTCGAAGAATTGGTTCAGTACAAAAAAAGTACAAGGGGTTAAAAGTTATAAAAGGGCTAACGATGGAAAAATAGCGGCCCGATTGTCAAACGCGGTAAACACTCATAGATCCCGGGTCCCCCCGAGAGGAGACTCCCATCATTAAGATCGAGTGAATACAACTCCAATCAAGCCTTACGAAGAGGTTTGCACAGAGGGGTTTTGATACGTGGATACGTGTTAATGATCCTTCCGCAGGTTCACCTACGGAAA	0	0	0.000188342	0	0	0	0	0
16e2d8480d3114de16c5aecd019b1058	Fungi	Basidiomycota	Agaricomycetes	Agaricales	Entolomataceae	Entoloma	Entoloma_sp		0.93	GAGAGCCAAGAGATCCGTTGTTGAAAGTTGTATTTGATTTTAAAGGCAGTATATAAACACGCCTATCAATTACATTCCAATACATTCTTATGGGGTATATAGAGACATAGACCTGAACGCAAGAACAGCTGGTATTTTTTTAAAAACACGCAGCAATTCTCGAACCGAGTTTCCTCGAGAGGTATTCAGGTCTACAAAAGGTGCACAGGTGGTTATAAAAATGGATTGAGCGTGCACATTGCTCCGAAAAGCCAGCAACAACCCAACCAAGTTTATTCAATAATGATCCTTCCGCAGGTTCACCTACGGAAA	0	0	0	0	0	0.000378821	0	0
1758658bfd32114ed5a00cb627acd689	Fungi	Ascomycota	Geoglossomycetes	Geoglossales	Geoglossaceae	Hemileucoglossum	Hemileucoglossum_sp		0.97	GGGAACCAAGAGATCCGTTGTTGAAAGTTTTAACAATTTTTATACATTTAGACTCAGACAGCACAGTTCAAAATAGGTTTTTTGGTTGGGCTCCGGCAGGCAGCTTGGCCTGCCGAAGCAACACTCGCAAGAACAGAAAGCTCTTTGCTTCTGAACGGTACGCAAGGGGTTGGAGGTTGGGCCACTAAGGACCCTAACTCAGTAATGATCCTTCCGCAGGTTCACCTACGGAAACCTTGTTACGA	0.000363152	0	0.00122422	0.00104377	0.000304021	0.000757642	0.000842416	0
177cebfd8ef417f2bfbe845bc7714f9f	Fungi	Fungi_phy_Incertae_sedis	Fungi_cls_Incertae_sedis	Fungi_ord_Incertae_sedis	Fungi_fam_Incertae_sedis	Fungi_gen_Incertae_sedis	Fungi_sp		0.53	GGGAACCAAGATATCCGTTGTTAAGAATTGTTTTAAGTTTGTTAAAAACGCTTGGATGCGGTGTGAGCCAACACCCAACAGTTCAGTTCGACGAACAAAAGCGTTAATAATAAGCTGTGAGATTTACCGCAGTGGAACAAGTTAATTGAGAATGAAGACACACAGCAACGGTCCACATCCCATTGTTCCAAAGGGAACAGTTCATAAAGTTTATACGTGGATACGTGATAATGATCCTTCCGCAGGTTCACCTACGGAAA	0	0	0.00113005	0	0	0	0	0
178adf5d931dc19d706cc3a2fe0518ed	Fungi								1	AAGAGCCTAGAGATCCATTGTTAAAAGTTGTTTCAACGTTTACCATAAGTGGTTCTCCATTTGTTGTCAAATGTTAAATGTGAGTGTTCCGCCCCAAACCAAGACAACACTTTTCAGCATGGCCTTGGCTCTTGACGGTCCCCTCTGTAAACTCTTTTGAAGCCTACAGAGGGAAGGTATGTATGAATTGAGGGTCACTTCTGCTAGCTGTGAAGCCTTCATCAGTGTCCCTCAACATGTATTGTTAATGATCCTTCCGCAGGTTCACCTACGGAAA	0	0	0	0	0	0	0	0.00017401
17a575b0d181a87a0b9a2fd77ab75777	Fungi	Fungi_phy_Incertae_sedis	Fungi_cls_Incertae_sedis	Fungi_ord_Incertae_sedis	Fungi_fam_Incertae_sedis	Fungi_gen_Incertae_sedis	Fungi_sp		0.84	GAGAACCAAGACATCCGTTGCTAAAAGTTGTTCAGCGTTCAAATATCTTAGAATCCTGATGCGGCCACGAGGGCACACACACAAGAAGCTTTTGTTCTTTAGTCAAACTAGAGAATGGGTTTTGAAAAATGTGAAAAAAAGGCACCAGTACTGCGCGGATGTGAACACTTCGCGAAAAGTGTACACAGAGCACCAGCAAATACAGCCGTTCCCAGCTGCACGCTGCTTTGTCCTTGCGGACTGGAACGCAGTCAAAGGGCGGGTTATGGTTCGTATAAAGAGTTTGTACGTTTGGATACGTGTTAATGATCCTTCCGCAGGTTCACCTACGGAAA	0	0	0	0	0.000114008	0	0	0
17bae07785f188d9c70016f97d806193	Fungi	Ascomycota	Eurotiomycetes	Eurotiales	Aspergillaceae	Aspergillus	Aspergillus_japonicus		0.51	CGGAACCAAGAGATCCATTGTTGAAAGTTTTAACTGATTGGTATCAATCAACTCAGACTGCACGCTTTCAGACAGTGTTCCATTGGGGTCTCCGGCGGGCGCGGTCCCGGGGGCAGGCCCCGGGCCGCCCGAAGGCGGGCCCGCCGAAGCAACAGGGTACGGTAAGCACGGGTGGGAGGTTGGGCCCCGAAGGACCCAGCACTCGGTAATGATCCTTCCGCAGGTTCACCTACGGAAACCTTGTT	0	0.000374339	0	0	7.60052e-05	0.000291401	0	0
17cc611741fa927c48957361bab3b824	Fungi	Mortierellomycota	Mortierellomycetes	Mortierellales	Mortierellaceae	Podila	Podila_humilis		0.87	GAGAGCCAAGAGATCCGTTGTTGAAAGTTATATTTTGAATTAAGTATATTCATAATATGTTATCAGACGAATGTTGTTAAAGATATAGGTTGATATTTGTGAAGGGAAAGAGTTGCCTCTCTCCCAACAAACATTGCACACAAGGTGGATATGGATTTTTAAAGAGTGCCATAAAACACTCATTGTGAATGATCCTTCCGCAGGTTCACCTACGGAAACCTTGTTACGACTTTTACTTCCACTTG	0	0	0	0.00125252	0	0	0	0
17de1abd2738aa18c28e71d18f4742df	Fungi	Ascomycota	Sordariomycetes	Hypocreales	Nectriaceae	Fusarium			1	CAGAACCAAGAGATCCGTTGTTGAAAGTTTTGATTTATTTATGGTTTTACTCAGAAGTTACATATAGAAACAGAGTTTTAGGGGTCCTCTGGCGGGCCGTCCCGTTTTACCGGGAGCGGGCTGATCCGCCGAGGCAACAAGTGGTATGTTCACAGGGGTTTGGGAGTTGTAAACTCGGTAATGATCCCTCCGCTGGTTCACCAACGGAGACCTTGTTACGACTTTTACTTCCACTTGGTCGGACA	0	0	0	0.0460998	0	0	0	0
17fefec69948ae4f2278ed0ee750817f	Fungi	Fungi_phy_Incertae_sedis	Fungi_cls_Incertae_sedis	Fungi_ord_Incertae_sedis	Fungi_fam_Incertae_sedis	Fungi_gen_Incertae_sedis	Fungi_sp		0.58	GAGAACCAAGATATCCGTTGTTAAGAGTTGTTGTTTGTTTAGAATCGTTGTCGACCGAAGTCTCCAACTAATAGTTCAGATCAATTAGATTAAAGGGTTTGGGTGAGGTGGCAACGCCTAAGGGAGAAGCAATAACCCACTAACCGAAGTCAGCAGAAAATCACTTCTTTGATCCCAAAGACGCCCAACAGGCCACACCGAGTAAACTCGGAGGGCGGCTGGGAGGCCGGACGCATGAGTGCACGGAAAATAGAATGGGTCAAAAACGTTGTTGGAACAAACGTGTTAATGATCCTTCCGCAGGTTCACCTACGGAAA	0	0	0.000235427	0	0	0	0	0
1826ebfdc71f8731fbc39964f54f0a6a	Fungi	Ascomycota	Sordariomycetes	Hypocreales	Nectriaceae	Nectria	Nectria_ramulariae		0.6	TGCCAGAACCAAGAGATCCGTTGTTGAAAGTTTTGATTTATTTAATCGTGTTACTCAGAAGATACTGTATAAAACAAGAGTTTGGGGGTCCTCTGGCGGGCCGCCGGAGCGGGCACCGCCGAGGCAACGATAGGTATGTTCACAGGGGTTTGGGAGTTGTAAACTCGGTAATGATCCCTCCGCTGGTTCACCAACGGAGACCTTGTTACGACTTTTACTTCCTCGGCTTTACTCCTCAGATCGGAAGA	0	0	0	0	0	0	0.0024746	0
182a0df00df473f0dbb15abdec9325d9	Fungi	Ascomycota	Sordariomycetes	Sordariales	Chaetomiaceae	Chaetomium	Chaetomium_angustispirale		0.97	CAGAACCAAGAGATCCGTTGTTGAAAGTTTTGACTTATTCAGTACAGAAGACTCAGAGAGGCCATAAATTATCAAGAGTTTGGTGACCTCCGGCGGGCGCCCGCGGTGGGGCCCAGGGGCGCCCGGGGGGTAAACCCCGGGGCCGCCCGCCGAAGCAACGGTTTAGGTAACGTTCACAATGGTTTAGGGAGTTTTGCAACTCTGTAATGATCCCTCCGCTGGTTCACCAACGGAGACCTTGTTAC	0	0	0	0	0	0.0010199	0	0
184c614e0419a360545d133823f6dda3	Fungi	Mortierellomycota	Mortierellomycetes	Mortierellales	Mortierellaceae	Linnemannia			0.62	GAGAGCCAAGAGATCCGTTGTTGAAAGTTGTATTTTGAATTGTTTATTCATAATATTTTTCAGACAAAGAGTTAAAAAAATAAGTTGATGTTTGGCTGATCTTCCAAGAAGAAAGATCGACCGACATTGCACACAAGGTGGATATGGATTTAAAAAGTGCCATAAAACACTTATTATGAATGATCCTTCCGCAGGTTCACCTACGGAAACCTTGTTACGACTTTTACTTCCTCATTCCGAGGCGG	0	0.00168453	0	0	0	0	0	0
184dac14a1e9df68232f2b7af34425d9	Fungi								1	AGCAACATGTCATGCTGCGTTCTTCATCGATGCGAGAGCCAAGAGATCCGTTGCTGAAAGTTTTACTCTCTCCCTCGTGCAAAAGTGCGACTTCCCTAGACCGAGTCAAAAAAAATCACGGTTCACAAAGTGTCGATCGGTCGATCGCGGCGCAAGCGCCGCTCTCTCTAATGATCCTTCCGCAGGTTCACCTACGGAAACCTTGTTACGACTTTTACTTCCACAATTGCGTACCTAGATCGGAAGAGCACACGTCTGAACTCCAGTCACATCTCGTA	0	0	0	0	0	8.74202e-05	0	0
185e42ce2fb6d36522c90bc505821377	Fungi	Mortierellomycota	Mortierellomycetes	Mortierellales	Mortierellaceae	Linnemannia	Linnemannia_amoeboidea		0.73	GAGAGCCAAGAGATCCGTTGTTGAAAGTTGTATTTTGAATTAAGTATTCATAATATGTTTCAGACAAAATCACTAAAGTTCTGAGTAGATATAAATCCCAAAGGTGACCAACGGATTTTTACAGCCGTTGACCTCCAGTGAGATGACATTGCACACAAGGTGGATATGGATTTTTGAAAGTGCCATAAAAACACTTGATTATGAATGATCCTTCCGCAGGTTCACCTACGGAAACCTTGTTACGA	0.000282452	0	0.000659196	0	0	0	0.000315906	0.000661238
1892b33c1e8f19d92d7993663137a6a4	Fungi	Fungi_phy_Incertae_sedis	Fungi_cls_Incertae_sedis	Fungi_ord_Incertae_sedis	Fungi_fam_Incertae_sedis	Fungi_gen_Incertae_sedis	Fungi_sp		0.71	GAGAACCAAGATATCCATTGCTAAGAGTTGTTCTTATATACTAATATTTATTTCGTAAAGAAAAAATATTAATTAAGAGATCAACAGTGTGACATCTTAAGTAAAATTTTTAGTTAGTCAGTCTTTTCTTGTAGGCGTTAGCTTACAAAGACTTATAAAAAAATTAAAGTGGTTTGAAATAAAATAAAAGGTTAGCCTATATCAAAAATTTATGATATAGGGAGGGGAAAAGTTCACGTTTAGTTTTTTTATTGGATAAAAAGTGTTAATGATCCTTCCGCAGGTTCACCTACGGAAA	0	0	0.000376683	0	0	0	0	0
189e18a71ba50927f4ee9dd1333f2c58	Fungi	Ascomycota	Sordariomycetes	Coniochaetales	Coniochaetaceae	Coniochaeta	Coniochaeta_fasciculata		0.58	CAGAACCAAGAGATCCGTTGTTGAAAGTTTTAACTTATTTGTGTTATACTCAGAGATGCCACTATAATACAGAGTTTCGTACCTCCGGCGGGTGCCCCATACCTCCTGAGAGGCGGGGCTGCAGTCCCCCGTGAGGGGAGCCGCGCCGCCGAAGCAACTTGGATAAGTTCGCGATGGTTTTAAGTAGCCTTTCGGCTTCTTGTAATGATCCCTCCGCTGGTTCACCAACGGAGACCTTGTTACGA	0.000161401	0.000233962	0.000847537	0.000521884	0.000722049	0.000932482	0	0.000208812
18bd4e8bbb09692b764f8dfefc0b35e7	Fungi								1	AAGAACCTAGATATCCATTGTTAAAAGTTGTTTACAATTTAAATCTAGTCGCTATGTCAAGACAAACTCGGCATAACTTTTAGTTCCAGTGGAAATTCATGTTGAAAAGTGTTGGGGTGAACCAAATACCAACTCCTAAGCTCCCGAAAGAACTCTGGAATCGATACGGTTCGACAGTTCACATATTGTGTCGATCTTGGATCGGTGTGGCAATGATCCTTCCGCAGGTTCACCTACGGAAACCT	0.000121051	0	0	0	0	0	0	0
18e6ba5019d0250bb454924a7e5c0c94	Fungi	Basidiomycota	Tremellomycetes	Tremellales	Rhynchogastremataceae	Papiliotrema	Papiliotrema_flavescens		0.85	CGTTTCTTCGCTGCGTTCTTCATCGATGCGAGAGCCAAGAGATCCGTTGTTAAAAGTTTTGTTTAATTAAGATACTCTTACGTTCGTTACACTGATGTTTGATTATTAACCCGGAGGTCAACGGTTCACAGAGGTGGTAGAATCTGATAAGGTCTTTCGACCAATCAATAATGATCCTTCCGCAGGTTCACCTACGGAAACCTTGTTACGACTTTTACTTCCAAGGATGTTGCTCAGATCGGAAGAGCACACGTCTGAACTCCAGTCACATCTC	0	0	0.000565025	0	0	0	0	0
18f4233ff8c5484fb4ac72089777f9ed	Fungi	Chytridiomycota	Spizellomycetes	Spizellomycetales	Spizellomycetales_fam_Incertae_sedis	Spizellomycetales_gen_Incertae_sedis	Spizellomycetales_sp		0.98	GAGAGCCAAGAGATCCGTTGCCAAAAGTTGTTTGTATATTGCTATACAGATTTCACTTCAGACTGAAATTTGGTACGCATTATGTTAAATCATTGGCCGAAGCCATTGGCGGTTTGTCCACGGCTTGAAATCCAGCCAGCTACTAGTAGCTGACTAGCCAAGCTGACAGGCCAGCACAACATATGTTGTATTGAGCCCCGCCGCCAGAGACAGGACAGTTCACAAGAGGTGGGTACAGTCACTCTCAAGCCCCTTACAGGAGCGAGAGTGAAAGCAATCGGTAATGATCCAACCGCAGGTTCACCTACGGTTA	0	0	0.000141256	0.000173961	0.00015201	0	0	0
19153e6180046cdc76ff93a94b5c46db	Fungi	Basidiomycota	Microbotryomycetes	Microbotryomycetes_ord_Incertae_sedis	Chrysozymaceae	Sampaiozyma	Sampaiozyma_vanillica		0.5	GAGAGCCAAGAGATCCGTTGTTGAAAGTTTTTTTTTGTTTCGATATTTCGTTACATTCTTTAACTAGTGTTATAAAATGAGCCGCAGAAGAGCATATTTCATCTCTTCCGCCATTAAGTGCACAGAGTTAGAAAGTGGAGGTCACGCTCTGCAAAGCAGATGCGCTAAATTCACTAATGATCCTTCCGCAGGTTCACCTACGGAAACCTTGTTACGACTTTTACTTCCTCGGCTTTACTCCTCAG	0	0	0	0	0	0	0.000105302	0
193ada6ba9cbc75b1610f9f5fc233401	Fungi	Chytridiomycota	Spizellomycetes	Spizellomycetales	Powellomycetaceae	Powellomycetaceae_gen_Incertae_sedis	Powellomycetaceae_sp		0.93	GAGAGCCAAGAGATCCGTTGCCAAAAGTTGTTTTGTATATTTATACAAGAAATGTCAGACATCAAATACAGATTATATGTTTAGAAGGGGTTGGCGAGATGTCCACGGCACTGCAAAAATGCAGTACTGACAAGTAGCTTTCACTACCCTCTCGCCAGAGACGGAACGGTTCACAAAATGTCCTTGAAAGGGAGGCACTGGAAAGTTCCAGCGACGAATCTTTGGCTCCAGTGCCATCCCAAAGGCTTTCTGCGCGAACGAATCGACGCACGTTTTCTAATGATCCAACCGCAGGTTCACCTACGGTTA	0	0.000421131	0.00061211	0	0	0.0001457	0	0.000313218
195fcd740397a368b947aaf2330e98bb	Fungi								1	CAGAACCAAGAGATCCGTTGTTGAAAGTTTTGATTCAATTAAGAATATATCGTCAGACTTATCATCGTTCTCAAAAGGAGGCTGGTGTTCTTTGTCCTCCGGCAGTCGGTCACCTTACCCTTCCAAAAGAGGGGGAGCAAGGATAGACCTGCTGCCGAAGCAACTCAAGGTATCTCAACAAAAAGGTGCGAGGGGGTTCAGGCCGGGGCATCACCTCACAAGGAGGATAATGCCACCGTCCCAATCAATCTCGTCAATGATCCTTCCGCAGGTTCACCTACGGAAA	0.000242101	0	0.00051794	0.000173961	0	0	0.000263255	0.00017401
197b119b61605dc17836a564f1beaf0d	Fungi	Ascomycota	Pezizomycetes	Pezizales	Pezizaceae	Pezizaceae_gen_Incertae_sedis	Pezizaceae_sp		0.95	AAGAGCCTAGAGATCCGTTGTTGAAAGTTTTATGTTTTCATATATATTCAGACAATTCTATCACATGAGGTTTTTTAAACAGTCTTCCCCCTAGAGGGAACACTACCCATGGGCACTTCCAAACAGGAGAAATAAATCACCTGTCCAGAGTCAAAACTGACTGGCACCATGGAAGCAACAGAGTAAATAGACAAAGGGATAAGAAGTATATACCAAAAAAGGTAACATTCTTTAATGATCCTTCCGCAGGTTCACCTACGGAAA	0	0	0.000423769	0	0.000342023	0.000320541	0	0
1989a83099e1e0fae4dd0c09f683659e	Fungi	Chytridiomycota	Rhizophlyctidomycetes	Rhizophlyctidales	Rhizophlyctidales_fam_Incertae_sedis	Rhizophlyctidales_gen_Incertae_sedis	Rhizophlyctidales_sp		1	GAGAGCCAAGAGATCCGTTGCCAAAAGTTGTTTATAATTTCTCACTCAAGGTGAAGAAAGTTCAGACAAAATATTACAGAAAGGTGTTGTTCAATTAAGGACCTTCCCAACATCCGAGTTAACGGGAGGGTCGGTCCTTCGGCGGGGAGCCGGTCGTTAGACCAGCTCGATCCGCCAGAGACAGTAAACGGTGCACACAGTGTGATTGGAAGCAGAAGCTCCAAAATTTTCTAATGATCCAACCGCAGGTTCACCTACGGTTA	0	0	0	0	0	0.000728502	0	0
19c5d8525b8af4ca98ddc6f4bd08ba30	Fungi	Chytridiomycota	Rhizophydiomycetes	Rhizophydiales	Rhizophydiales_fam_Incertae_sedis	Rhizophydiales_gen_Incertae_sedis	Rhizophydiales_sp		0.94	GAGAGCCAAGAGATCCGTTGTCAAAAGTTGTTATTTTTTATTTTTCAAAAAAATTCAGTCAAATTAAAAAAGGTGTTTATAAATGCTGGGCCAGTCGTAAAACCGACCCAAAAAACATTACGATGCACAAGGGTGAATAAGTCTTTTAGCGAGCCACTCGAAAGCAGCTCAAGCTAAAAAACCATCATTTTGTAATGATCCAACCGCAGGTTCACCTACGGTTACCTTGTTACGACTTTTACTTC	0	0	0	0	0	0	0.000105302	0
19dc68fb82740ce2de28ddf034c43eae	Fungi								1	GCTGCGTTCTTCATCGATGCGAGAGCCAAGAGATCCTTTGTTGAAAGTTTTAATTCTCGATTCCATTTCAGACGACAGACACATATAAAGCATTGGGGCGATGCCCAGCGGCATCGAAGCACATCTTGCTACCACGGGTTTGATGGCAAAGGCCCGAGGGCCATTCAACAATGATCCCTCCGCAGGTTCACCTACGGAGACCTTGTTACGACTTTTACTTCCTCGGCTTGCGAGACAAGATCGGAAGAGCACACGTCTGAACTCC	0.00944196	0	0	0	0	0	0	0
19e4e84d17a1b06594ddd5ef6a808ea6	Fungi								1	GAGAGCCAAGAGATCCGTTGTTGAAAGTTGTGTTATCATTACAATAGTTTCTTTCAAATGACATACAAAAGGGGGTATTATTGTGTTGAGAAACATAGACCGATCACTCAGCCTACAAGAAGTTCACAGGTTTTGAAAAAGAAGAATAAGAGGCGTGCACAGATGCCTTCCAAAGAAGAAGACCAGCAACAACCTGGTTACTCGATAATGATCCTTCCGCAGGTTCACCTACGGAAACCTTGTTA	0	0.00416452	0	0	0	0	0	0
19ed1f1e9a4425cb4b64fab7c0ea0739	Fungi	Ascomycota	Sordariomycetes						0.64	CAGAACCAAGAGATCCGTTGTTGAAAGTTTTGACTCTTTTAAAAAGTCTTCAGAAATTTGTGATAATGATATAGAGGTTTTGTTTTTTTACACTGCCTCGGCGATTAGGCCGAGACTCCCGTGTAAAAGCTGGGTGAGAGCTTATCACACAAGGGTTGGGTTCTGTAAGAACTCGGTAATGATCCCTCCGCTGGTTCACCAACGGAGACCTTGTTACGACTTTTACTTCCACTTGGTCGGACATA	0	0	0	0.000139169	0	0	0	0
19f78da7072e2f0a5371aaa521580953	Fungi	Ascomycota	Sordariomycetes	Hypocreales	Nectriaceae	Dactylonectria	Dactylonectria_anthuriicola		0.55	GCCAGAACCAAGAGATCCGTTGTTGAAAGTTTTGATTGATTTAATCGGTTACTCAGAAGACTCACTCAAGGAAGTTTGGGTTTGGGGTCCTCTGGCGGGCTGTCGGAACAGGCACCGCCGAGGCAACAAAATGGTATGTTCACAGGGGTTTGGGAGTTGAAAACTCGGTAATGATCCCTCCGCTGGTTCACCAACGGAGACCTTGTTACGACTTTTACTTCCACTTGGTCGGACATAGATCGGAAGA	0	0	0	0.0176397	0	0	0	0
19fb3fc90afef65cb2f0dc940a346a21	Fungi	Ascomycota	Leotiomycetes	Helotiales	Discinellaceae	Gyoerffyella			0.63	CAGAACCAAGAGATCCGTTGTTGAAAGTTTTAACTATTATATAGTACTCAGACATCACTAAAAACAGAGTTTGTTTCCTCTGGCAGGCACGCATAAGCCGAAGCCCATGGTGTTTCCACGGCCTGCCAAAGCAACTAAGGTATAATATTCAAGGGTGGGAGATCTACCCGTGAGGGCATGAACTCTGTAATGATCCTTCCGCAGGTTCACCTACGGAAACCTTGTTACGACTTTTACTTCCTCGG	0.000322802	0	0	0	0	0	0.000157953	0
1a0a41e8c2779346ad82bf0938347669	Fungi	Ascomycota	Eurotiomycetes	Chaetothyriales	Herpotrichiellaceae	Herpotrichiellaceae_gen_Incertae_sedis	Herpotrichiellaceae_sp		0.69	CAGAACCAAGAGATCCGTTGTTGAAAGTTTTTTATATTTTGATATTGGGACTCAGACAACACAGTTGAACACAGAATTTAAAGAAGGCTCCTGGCAGGCACAGGTCAAGGGCAGTGATGCCCCCGGCAGCCCCGAAAGGCAGGCCCGCCAAAGCAACATGGGTATAGTAAACAAAGGGTTGGAGGTCGGGCCAGAAAGACCCTAACTCAGTAATGATCCTTCCGCAGGTTCACCTACGGAAACCT	0	0.000233962	0	0.000243546	0	0.00011656	0	0.000313218
1a3431b3a65a1d149c4211824adebe3c	Fungi								1	GAGAACCAAGATATCCGTTGCTAAGAGTTGTTCAGAGTTTCGTAATATCAGAAGCGAGTTCCCCAAAGGGTCTCAAACTTCCAAGGTTCAGTCAATAGATGATACAAGGGGTTTAAAAATATATAAAAAGAGTAATGAAGGACGAACCCTCATCACTGTAGGTTACAAGAGCACAGATTGGTTTGAAACGTGGGTTTCGTGTTAATGATCCTTCCGCAGGTTCACCTACGGAAACCTTGTTACGA	0	0	0	0	0.000190013	0	0	0
1a42097acefeb86c037e95edc3f54f5c	Fungi	Mortierellomycota	Mortierellomycetes	Mortierellales	Mortierellaceae	Linnemannia			0.64	GAGAGCCAAGAGATCCGTTGTTGAAAGTTGTATTTTGAATTGTTTATTCATAATATTTTTCAGACAAAGAGTTAAAAAAATAAGTTGATGTTTGGCTGATCTTCCAAGAAGAAAGATCGACCGACATTGCACACAAGGTGGATATGGATTTAAAAAGTGCCATAAAACACTTATTATGAATGATCCTTCCGCAGGTTCACCTACGGAAACCTTGTTACGACTTTTACTTCCACAGAAACGCAACA	0	0	0	0	0	0	0	0.0017401
1a6ad5c8297973e99ee95531e57be836	Fungi								1	CTTCATCGATGCGAGAGCCAAGAGATCCTTTGTTGAAAGTTTTGATTCTTTTGGTTTACATTCAGACACAAATGACAGGTTAACAGCATAAAGGCGGCGCAAAAGCGCCGAAGCACATTTCAAATGTCCACTGGTTTGAAGGGGTTTGAAGGTACGGAGACCATTCGTTAATGATCCCTCCGCAGGTTCACCTACGGAGACCTTGTTACGACTTTTACTTCCACAATTGCGTACCTAGATCGGAAGAGCACACGTCT	0	0	0	0	0	0.00110732	0	0
1a82bdec4f1b0bca30e17e59e6d06a32	Fungi	Fungi_phy_Incertae_sedis	Fungi_cls_Incertae_sedis	Fungi_ord_Incertae_sedis	Fungi_fam_Incertae_sedis	Fungi_gen_Incertae_sedis	Fungi_sp		0.88	GAGAACCAAGATATCCATTGTTAACAGTTGTTTAGTACGTTTTGAATGCCCGGCGTTGTTAGCGCGGAGCGGCAATAGAAAGTGGGGTTGGGGAGGGAGCCGAAGCCCTGTGACTTGTTCCACCGGTCGGTGATCGACCTCCAGTGATCGTTAAGCGAAATCCTTAGACAATCAATGACACTGTCACTCAGTGATTGCTTGGGGAAAAACAAGCCACCTTACCAAGCGCTCTGAAACCCACAGTGCTCTGCCAAAGTCAGAGGTCCCTCCTCCTTCCGTTTTCTGCGACGGAGTGCAGGGATTGCTGTTTTGGCTTTATCCGAGACTTAGCCATGGGGAGCGGCGATAAAGGTTCACGGGGTTTTTAACGTTGGATACGTGTTAATGATCCTTCCGCAG…	0	0	0	0.000139169	0	0.000320541	0.000263255	0
1aae0521f6ea1dd57204a31c090435bd	Fungi	Ascomycota	Sordariomycetes	Xylariales					0.88	CAGAACCAAGAGATCCGTTGTTGAAAGTTTTAACTTATTTGTTTTTTACTCAGAGATACAGAGATAAAAGAGTTTGGTGGTCCTTCGGCGGAGCTACAGGGTAACTACAGGGTAGCTACCGGGTAGGTTCCGCCGAGGCAACAGGTATGTACACATGGGTTTTGGGAGTTTTACAACTCTATAATGATCCCTCCGCTGGTTCACCAACGGAGACCTTGTTACGACTTTTACTTCCACAATTGCGT	0	0	0	0	0	0.00856718	0	0
1aaf54ed5e605b270228ca7b1caf0d71	Fungi								1	GCTGCGTTCTTCATCGATGCGAGAGCCAAGAGATCCTTTGTTGAAAGTTTTAATATTTGTATGTGATTCAGACACAAAACTATTTTGCATTAATGTGGCGCCGGAGCGCCAAAGCACATTTTGCTTCCACAGGTTGAAGGGTTGAAGGTCATAAGACAGACCATTCAATAATGATCCCTCCGCAGGTTCACCTACGGAGACCTTGTTACGACTTTTACTTCCTCGATGGGTGGCTGTAGATCGGAAGAGCACACGTCTGAACTCC	0	0	0	0	0.00760052	0	0	0
1ad823e49b75e186686bd9564a9cd434	Fungi								1	CAGAACCAAGAGATCCGTTGTTGAAAGTTTTGACTTGTTTTTGAGACTCAGAGAATCTACACACCAACAACCAGGGTTTTAAGCACATCCGACAGGCTACCGACAGTCACAATAGAGACTGGCAGCAACCTGCCGAAACAATGGTAAAATTAGGTTCACAAATGGTTTAGGAGTTAGAGACTCCATAATGATCCCTCCGCTGGTTCACCAACGGAGACCTTGTTACGACTTTTACTTCCAAGGAT	0	0	0.000423769	0	0	0	0	0
1aee2f31412201a9aea78d046c90f377	Fungi	Ascomycota	Dothideomycetes	Pleosporales	Pleosporaceae	Bipolaris			0.99	CAGAACCAAGAGATCCGTTGTTGAAAGTTGTAATAATTACATTGTTTTTACTGACGCTGATTGCAACTGCATAAAAAAAAGGTTTATGGTTTGGTCCTGGTGGCGGGCGAACCCGCCCAGGAAACAACAAGTGCGCAAAAGACATGGGTGAAAAAAATATTTCAGCCGGCCGCGAAGCCAGGCCTTCATATTTTGTTGTGTAATGATCCCTCCGCAGGTTCACCTACGGAGACCTTGTTACGACT	0	0.000467924	0.00122422	0.000313131	0	0.0001457	0	0
1b0eb364c83a00e599858c5431e19bcd	Fungi	Basidiomycota							0.72	GAGAGCCAAGAGATCCGTTGTTGAAAGTTATATTTATATTTATATACTTTAAATGCCATACATACAGCGACAGGTTTGTTTGGTGAAAGGCATGGTAGACCAAATCCCAGCTGGTCCGACATCTGACCGAATCCGATGGACGGAAATGGTCTACCACAACCAGGACGCACGTCATTCAGTAATGATCCTTCCGCAGGTTCACCTACGGAAACCTTGTTACGACTTTTACTTCCAAGGATGTTGCT	0	0	0.000894623	0	0	0	0	0
1b20588309d3757c96b6fd421b5f340b	Fungi								1	AAGAACCTAGATATCCATTGTTAAAAGTTGTTTACAATTTATAATCTAGTCGCTATGTCAAGACAAACTCGGCATAACATTTAGTTCCAGTGGAAATTCATGTTGATAAGTGTTAAGGGTGAACCAGATACCAACTCCTAAGCTCCCGAAAGAACTCTGGAATCGATACGGTTCGACAGTTCACATATTGTGTCGATCTTGGATCGGTGTGGCAATGATCCTTCCGCAGGTTCACCTACGGAAAC	0	0	0	0	0.00015201	0	0	0
1b217256ca78826c60c0eea9a02c4496	Fungi	Fungi_phy_Incertae_sedis	Fungi_cls_Incertae_sedis	Fungi_ord_Incertae_sedis	Fungi_fam_Incertae_sedis	Fungi_gen_Incertae_sedis	Fungi_sp		0.5	CGACACGAGAACCAAGATATCCATTGCGTGGAGTGGTTGAGAGATTAAAATGTATTCAATGAAGAATAAAATAGTCACGGAGTATAAAATTGTATAGAGTTCACGAGTGTGTGTGTATAAGTAGGTAACCCCTCGTACAAGTACTTGAGGTACCACTTATGTGGATGTTAATGATCCCTCCGCAGGTTCACCTACGGAGACCTTGTTACGACTTTTACTTCCTCGGCTTGCGAGACAAGATCGGAAGAGCA	8.07005e-05	0	0	0	0	0	0	0
1b252846eb0ef7a6b2dff055f5475214	Fungi	Ascomycota	Leotiomycetes	Helotiales	Helotiales_fam_Incertae_sedis	Leptodophora	Leptodophora_orchidicola		0.86	CAGAACCAAGAGATCCGTTGTTGAAAGTTTTAACTATTATATAGTACTCAGACATCACTAAAAACAAGAGTTGGGGTCCTCTGGCGGGCACTCAACAGCCGAAGCCGCTGGCACGAGGCGGCCCGCCAAAGCAACAAAGGTAGTTTATTCAAGGGTGGAGTTCAGGACCGAGCTTCTCCGAGAGGCCCGACGACTCTAAACCCTACGGGAGTAGGGTAGCCCCGGGAGCGAGCTCCGCGGGCGCTGTCTATCCTTTGCTCTAGTAATGATCCTTCCGCAGGTTCACCTACGGAAA	0.00391397	0.00865659	0.0074395	0.00424466	0.00638443	0.00649824	0.00763439	0.00748243
1b32b06aee9ae70f31308ff49987170c	Fungi	Fungi_phy_Incertae_sedis	Fungi_cls_Incertae_sedis	Fungi_ord_Incertae_sedis	Fungi_fam_Incertae_sedis	Fungi_gen_Incertae_sedis	Fungi_sp		0.51	AAGAACCTAGATATCCATTGTTAAAAGTTGTTTTACAATTAATAATCTAGCGTTATAATGAGACGAACTCATTGATAACATTTAAGTTCCATTGTATAGTTCAGTGTTTGTTTTGGTTGGTGTTAAATTGTTACCGACTAAAAAAGAAGGGCTTTGACCTCCTCCTTTTCGAGCTAGTCAGTAAAGGTTTACAGTTCACAAAAAGTGTCGATCTTGGATCGTGTGTGGCAATGATCCTTCCGCAGGTTCACCTACGGAAA	0	0	0	0	0	0	0	0.00017401
1b576776d930a9dddda5f086539d2706	Fungi								1	GCGTTCTTCATCGATGCGAGAGCCAAGAGATCCTTTGTTGAAAGTTTTAATTTCTAGGTTTGATTCAGACACAGACGGATCAGTTGCATAAATACGGCGCCACATGGGCACCGAAGCACGGCTCGCTTCCACGGTTTTTGAGGTTTGAAGGCCCAGAGGGCCGTTCGTTAATGATCCCTCCGCAGGTTCACCTACGGAGACCTTGTTACGACTTTTACTTCCTCGGCTTGCGAGACAAGATCGGAAGAGCACACGTCTGAAC	0.000443853	0	0	0	0	0	0	0
1b659fd91c7a4af587a6e08ef7d7a2b5	Fungi								1	CACGAGAACCAAGATATCCATTGCGTGGAGTGGTTTGATATGTATAGTATATTTGATATATATATAGTTCACGAGGTATAATGTGTAGTGTTCACGAGTGTGTGTGTATGTATAGGTAGGTACCCTCATATATTGCTATATAAGGTTACCATACCATACAGTGGATGTTAATGATCCCTCCGCAGGTTCACCTACGGAGACCTTGTTACGACTTTTACTTCCACTTGGTCGGACATAGATCGGAAGAG	0	0	0	0.000243546	0	0	0	0
1b71175d61baf1f7cb19c43ca9b48133	Fungi	Ascomycota	Pezizomycotina_cls_Incertae_sedis	Pezizomycotina_ord_Incertae_sedis	Pezizomycotina_fam_Incertae_sedis	Triscelophorus	Triscelophorus_sp		0.97	CAGAACCAAGAGATCCGTTGTTGAAAGTTTTAATTTATTTGTTTGTTTATCAGACTTCAAAGTTGTAAGGAGTTGGTTCTTCGGCGGGCGCAAATCCGCACAGGGCCGATGTCAAAACCCTATCGCTAAGGTCTGACGGCCCGCCGAAGCTGCTTTTCAGCGAAAATACACAAGGGTGGGAGTTTTCGGGGTTGGCCGAAAAAACTCGATAATGATCCTTCCGCAGGTTCACCTACGGAAACCTT	0	0	0	0	0	0	0.000315906	0
1b7e0828b229a4fdbb6ef75bc49d5ee6	Fungi	Ascomycota	Leotiomycetes	Helotiales	Hyaloscyphaceae	Lachnum			0.93	CAGAACCAAGAGATCCGTTGTTGAAAGTTTTAACTATTTAATAGTACTCAGACGACACTAACATTCAGAGTTTGGGGGGTCCTCTGGCGGGCGCGCCGGACCGAGGTCCAGGCGTGCGAGGCACGCGGCCCGCCAAAGCAACAGCCGATAATGATACACACGGGTGGGAGATCTACCCCAAGGGGCATGAACTCTGTAATGATCCTTCCGCAGGTTCACCTACGGAAACCTTGTTACGACTTTTA	0	0	0.00188342	0	0	0	0	0
1b9363c5c4c9f914905cfc4fd889e7a1	Fungi	Chytridiomycota	Synchytriomycetes	Synchytriales	Synchytriaceae	Synchytriaceae_gen_Incertae_sedis	Synchytriaceae_sp		1	GAGAGCCAAGAGATCCGTTGCCAAAAGTTGTTTTAGTATTTCTGTAAATTTATTGTTCAGGATTAAATGCATTATATAGTTCAAGTATATGGGGACAAGCTTTTCCCCTTCCCTTCCCTAGGGGAGGGGAGAGGGGGAAAATTCTGCAGCGAGCTGCTGCATCACTTGCCAAATACAATTTTACAATTCACAAGGTGTTGACGATCGAGGGCAACAAGCCACTCAACCAAAGTTCATTAATGATCCAACCGCAGGTTCACCTACGGTTA	0	0	0	0.000347923	0	0	0.000737114	0
1ba26a78ba08be6e782937e806601364	Fungi	Ascomycota	Sordariomycetes	Atractosporales	Atractosporales_fam_Incertae_sedis	Atractosporales_gen_Incertae_sedis	Atractosporales_sp		0.63	CAGAACCAAGAGATCCACAATTGAAAATTTTGATATTTGTCTTTGGACTCATAGATACCGTAAAAGAGTATGAAGTGGTCCCTCTGGCAGGCGCCGTAGGCTGAGACCCCTCCCCGGGGCCGCCTGCCGAAAGACCAAAATAGGTATATAGTCATGGGTTGGGAGTTTTGCAACTCGGTAATGATCCCTCCGCTGGTTCACCAACGGAGACCTTGTTACGACTTTTACTTCCAAGGATGTTGCTC	0	0	0.000188342	0	0	0	0	0
1bc3af56c7ff822e94eaf725f7b28282	Fungi	Fungi_phy_Incertae_sedis	Fungi_cls_Incertae_sedis	Fungi_ord_Incertae_sedis	Fungi_fam_Incertae_sedis	Fungi_gen_Incertae_sedis	Fungi_sp		0.89	TTCCCTACACGACGCTCTTCCGATCTTGTTGCGTTTCTTCGCTGCGTTCTTCATCGATGCGAGAGCCTAGAGATCCGTTGCTAAAAGCTGTACTAAACACCAACTCACTAACCCAACTCACTTCAATCCATCTCCCCATACTCTTATCACACTCCATTCAATACCCCCCACTGATCCATCCGCAGGTTCACCTACGGATACCTTGTTACGACTTTTACTTCCTCATTCCGAGGCGGTAAGATCGGAAGAGCACACGTCTGAACTCCAGTCACATCTCGTATGCCGTCTTCTGCTTGAAAAAAAAA	0	0.00018717	0	0	0	0	0	0
1c0013d262cece1858c027e2e4cf29fe	Fungi	Ascomycota	Sordariomycetes	Sordariales	Chaetomiaceae	Chaetomium			0.88	CAGAACCAAGAGATCCGTTGTTGAAAGTTTTGACTTATTCAGTACAGAAGACTCAGAGAGGCCATAAAGTATCAAGAGTTTGGAGACCTCCGGCGGGCGCCCGCGATGGGGCCCAGGGGCGCCCGGGGAGAACCCCGGGGCCGCCCGCCGAAGCAACGGTTTAGGTAACGTTCACAATGGTTTAGGGAGTTTTGCAACTCTGTAATGATCCCTCCGCTGGTTCACCAACGGAGACCTTGTTACGA	0.000887705	0	0	0	0	0.00276831	0	0
1c121a92292883309e5fb48e7e552df4	Fungi	Basidiomycota	Tremellomycetes	Tremellales	Rhynchogastremataceae	Papiliotrema	Papiliotrema_flavescens		0.88	CGACCAATCGCTGCGTTCTTCATCGATGCGAGAGCCAAGAGATCCGTTGTTAAAAGTTTTGTTTAATTAAGATACTCTTACGTTCGTTACACTGATGTTTGATTATTAACCCGGAGGTCAACGGTTCACAGAGGTGGTAGAATCTGATAAGGTCTTTCGACCAATCAATAATGATCCTTCCGCAGGTTCACCTACGGAAACCTTGTTACGACTTTTACTTCCTCGGCTTGCGAGACAAGATCGGAAGAGCACACGTCTGAACTCCAGTCACATC	0.000363152	0	0	0	0	0	0	0
1c139d323c16f70559d0d538a5c5cc91	Fungi	Glomeromycota	Glomeromycetes	Glomerales	Glomeraceae	Dominikia	Dominikia_bernensis		0.75	CTCTTCCGATCTTGTTGCGTTTCTTCGCTGCGTTCTTCATCGATGCGAGAGCCAAGAGATCCGTTGTTGAAAGTGATCTTTAATTTTTATCATACAAAAAAATTTTATACGTTCAGAAGTGTGGGTTTTAAATACAAGTGATCGCAGAACCTCGGTTCGCAAAATCATTAATGATCCTTCCGCAGGTTCACCTACGGAAACCTTGTTACGACTTTTACTTCCAAGGATGTTGCTCAGATCGGAAGAGCACACGTCTGAACTCCAGTCACATCTCGTATGCCGTCTTCTGCT	0	0	0.00164799	0	0	0	0	0
1c411474dd1ab5ff419b0c8165434f7a	Fungi	Fungi_phy_Incertae_sedis	Fungi_cls_Incertae_sedis	Fungi_ord_Incertae_sedis	Fungi_fam_Incertae_sedis	Fungi_gen_Incertae_sedis	Fungi_sp		0.92	GAGAACCAAGATATCCATTGCTAAGAGTTGTGCTTAGTTAAGATAACTCAATTCAGGCTTGGATTTCTCCAAGTGAATAGTATTAGTCTAATGTATTAAGTAGGGTTAAATAGGTTGGTTAGATTCTCATCGTACCTTATAATGGAAAGGTATGATGGGAAAGAAAAGCCTGATAAAGCGTTGCGCCTTGAGCTCGAAGCCCTAGTCGAACCGAGTCGTATGCACGAATGCATACCCACCATGACTCAATTCAACAGCTCAACAATTACCAGGGAGGTACAGTTACCGTTTGGTTGATACGTGGATACGTGTTAATGATCCTTCCGCAGGTTCACCTACGGAAA	0	0	0	0	7.60052e-05	0	0	0
1c41ccc2ad9a5cc208838d8a9aa8375f	Fungi	Ascomycota	Sordariomycetes	Chaetosphaeriales	Chaetosphaeriaceae	Chaetosphaeria			0.68	CAGAACCAAGAGATCCGTTGTTGAAAGTTTTAACTTGTTTGATTGTACTCGAGATGCCAACGCAAAGAGACAGAGTATAGTAGGCTGCCGGCGGGCTTAGCGCCCCGGGGAGGGAGGACCCTCGCCGAGACACCCGCCGAAGCAACGTGCTTATAGTTAAGTTCACAGGGTTGTAGGAGTCTTGCGAGTCCTGTAATGATCCCTCCGCTGGTTCACCAACGGAGACCTTGTTACGACTTTTACTT	0.000242101	0	9.41708e-05	0.000139169	0	0.0001457	0	0
1c5f6df1828aad3552d0547cc8307645	Fungi	Ascomycota	Pezizomycetes	Pezizales	Pulvinulaceae	Pulvinulaceae_gen_Incertae_sedis	Pulvinulaceae_sp		0.87	GAGAACCAAGAGATCCGTTGTTGAAAGTTTTGAAGTTTATAGAATAAACATATTCAGACTGATTTCACAGAAATGCGGAGTAGACTGATACCTTCCGTGGATCGACCACATGAGCAGCTGCAAGCATATAGCTCGCTGCCCACGGAAGCAACAAGTACATGTACTCAGAGTGGGTTAAGGAATGATACATCCTGTATTTTTAATGATCCTTCCGCAGGTTCACCTACGGAAACCTTGTTACGACT	0	0	0	0	0.000380026	0	0	0
1c6ab4ffc9f38f16b5e574200a784682	Fungi	Ascomycota	Sordariomycetes	Hypocreales	Nectriaceae	Fusarium	Fusarium_equiseti		0.73	CAGAACCAAGAGATCCGTTGTTGAAAGTTTTGATTTATTTGTTTGTTTTACTCAGAAGTTCCACTAAAAACAGAGTTTAGGGGTCCTCGGGCGGGCCGTCCCTTTTTACGGGGCGCGGGCTGATCCGCCGAGGCAACGTATAGGTATGTTCACAGGGGTTTGGGAGTTGTAAACTCGGTAATGATCCCTCCGCTGGTTCACCAACGGAGACCTTGTTACGACTTTTACTTCCACAGAAACGCAAC	0	0	0	0	0	0	0	0.0224821
1c79e55ff964009835c96bb3b36cffc6	Fungi								1	TTCTTCGCTGCGTTCTTCATCGATGCGAGAGCCAAGAGATCCTTTGTTGAAAGTTTTAATGTTTTGTATTGATTCAGACATAAACTATTCCGCATAAATGCGGCGCCGGAGCGCCGAAGCACATTTTGCTTCCACAGGTTTGAAGGTTGAAGGCCTTTGGCCATTCAGTAATGATCCCTCCGCAGGTTCACCTACGGAGACCTTGTTACGACTTTTACTTCCTCGGCTTTACTCCTCAGATCGGAAGAGCACACGTCTGAACTCCAGTCAC	0	0	0	0	0	0	0.00100037	0
1ca3661f28dd8326bd88050c2005e54a	Fungi	Rozellomycota	Rozellomycota_cls_Incertae_sedis	Rozellomycota_ord_Incertae_sedis	Rozellomycota_fam_Incertae_sedis	Rozellomycota_gen_Incertae_sedis	Rozellomycota_sp		0.62	AAGAGCCAAGAGATCCATTGTTAAAAGTTGTCATTATTCATTTACAACTGTAAACTCTGTCAAACATACAAGCGTCTATGTGGTCAGCATGCTTGCGCACACTAGACCTGAGCCTTGCGGCCCAACCAAAGCCGACCCTTTCGGGCCAGCTTGGGGTTTATTTGTGCAAAGGCTTGCGCCTCGCACAACAGATTTGTTAATGATCCTTCCGCAGGTTCACCTACGGAAACCTTGTTACGACTTTT	0	0	0	0	0	0	0	0.000139208
1cb2a1b66a85081cd329e1f96dd8fd6b	Fungi	Ascomycota	Leotiomycetes	Helotiales					0.9	CAGAACCAAGAGATCCGTTGTTGAAAGTTTTAACTATTTGATAATTCTCAGACGACACTATAATTCAAAGTTGAGGGTTCTCTGGCGGGCACTCACCAGCCGAAGCCAGTAGCCGAAGCGGCCCGCCAAAGCAACAAAGATAGGTATTCAAGGGTGGAGATCTACCCGTGAGGGCATGAACTCAGTAATGATCCTTCCGCAGGTTCACCTACGGAAACCTTGTTACGACTTTTACTTCCTCGATG	0	0	0	0	0.000456031	0	0	0
1cbec7e1af9af31e3197b12eb94b8c8f	Fungi	Ascomycota	Sordariomycetes	Hypocreales	Nectriaceae	Neocosmospora	Neocosmospora_rubicola		0.75	CAGAGCCAAGAGATCCGTTGTTGAAAGTTTTAATTTATTTGCTTGTTTACTCAGAAAAACATTATAAAAACAGAGTTAGGGGTCCTCTGGCGGGGGCGGCCCGTTGTTACAGGGCCGTCTGTTCCCGCCGAAGCAACGTTTTAGGTATGTTCACAGGGTTGATGAGTTGTATAACTCGGTAATGATCCCTCCGCTGGTTCACCAACGGAGACCTTGTTACGACTTTTACTTCCACAGAAACGCAA	0	0	0	0	0	0	0	0.00595114
1cc9ddb8b6f2e44a638214a41615e10e	Fungi	Fungi_phy_Incertae_sedis	Fungi_cls_Incertae_sedis	Fungi_ord_Incertae_sedis	Fungi_fam_Incertae_sedis	Fungi_gen_Incertae_sedis	Fungi_sp		0.77	GAGAACCAAGATATCCGTTGCTAAGAGTTGTTCTTTTTTGTTTCGTATTCGATTTCTTCTCAGCGTTTGACGGCCGAGTAAGAAACAAATCAGTTCAAACAAAGAAATTTATAAAAGGTTCAAGTGGTTAATAAAAGTATGATTAATACACTCTGAAGAGACAGTCTTGATTATCATGAGAACGCCTAATCATACAATGCGCTCATTAATTCATGATAGCGACCGATAGCTCAGAGGTTTTTGTGACAGTTCACGAATTGGTTTATACGTGGATACGTGATAATGATCCTTCCGCAGGTTCACCTACGGAAA	0	0	0	0	7.60052e-05	0	0	0
1cd96fbbb0cda93209bc83a14a71f02b	Fungi								1	GCTGCGTTCTTCATCGATGCGAGAGCCAAGAGATCCTTTGTTGAAAGTTTTGATTCTTATGTGATTCAGACATACGACGGATTCACGCGTCGAGGCGGCGCCGGAGCGCCGAAGCACGGGTCACTTCCACCTGGTTTGTGAGTCGAGGGACACGAGGGCCCCATTCGATAATGATCCCTCCGCAGGTTCACCTACGGAGACCTTGTTACGACTTTTACTTCCACAGAAACGCAACAAGATCGGAAGAGCACACGTCTGAACTCCA	0	0	0	0	0	0	0	0.00198371
1d11a9587e43d340e04a1f7641f559ea	Fungi	Rozellomycota	Rozellomycotina_cls_Incertae_sedis	GS02	GS02_fam_Incertae_sedis	GS02_gen_Incertae_sedis	GS02_sp		1	AGGAGCCAAGAGATCCATTGTTAAAGGTTGTAATACGTTAAAAGTTTGTCACGGTCCTTAGACATTTAAAAAATAAGTGCCAAATACAGCGACGGAAGCCAAGGACTTTGACTTGCGTCAGTCATCAAAGGACGCTAGTTAAACCACTGCCAAATTGCTCTGGCAATGATATAGACTAGTCTCCAATGATCAGCCTACTGTCTGTGGCACAGACAGCGGCAGTCCAAGACTCTGTCTAAGATTACAGTTCACAAGTGTTTAGTTAACAGCAGCCAAGTTTGAGCTTGACTACCGTGACTTTGGATTGGTAATGATCCTTCCGCAGGTTCACCTACGGAAA	0	0	0	0	0	0.00011656	0	0
1d12bcdefc04566ed755007e3bc7f4c4	Fungi	Ascomycota	Sordariomycetes						0.68	CAGAGCCAAGAGATCCGTTGCTGAAAGTTTTGATTGCTTGCGCTGTCTGAGTAGATTCTGAAATACAGTGGTTTGGGGTCCCCGACGATCCGCCGCACGGAGGGCCCGGGGGCTCGCCGAGCGGCATCACGCCGAAGCAACAGTGGTAGGTTCACAGTGGTTTAGGGAGTGCGAGACTCTGTAATGATCCCTCCGCTGGTTCACCAACGGAGACCTTGTTACGACTTTTACTTCCTCGGCTTGCG	0.000363152	0	0	0	0	0	0	0
1d2202cc4f38554d83a4c2f5545dd78c	Fungi	Ascomycota	Sordariomycetes	Hypocreales	Clavicipitaceae	Metarhizium	Metarhizium_baoshanense		0.93	ATGCCAGAACCAAGAGATCCGTTGTTGAAAGTTTTGATTCATTTTTTTAACCACTCAGAAGATACTTATTAAAAAATTCAGAAGGTTTGGGTCCCCGGCGGGCGCGAAGTCCCGCCGAAGCAACAATTAAAGGTATAATTCACAGGGGTTGGGAGTTGGATAACTCGGTAATGATCCCTCCGCTGGTTCACCAACGGAGACCTTGTTACGACTTTTACTTCCTCGGCTTGCGAGACAAGATCGGAAGAG	0.00117016	0	0	0	0	0	0	0
1d36f9bda9619d7b5c24c8e2e5b1f59d	Fungi	Ascomycota	Sordariomycetes						0.82	CAGAACCAAGAGATCCGTTGTTGAAGGTTTTGACTGATTTGTATAAAGACTCAGAGTACAGTGAGACAACGAGTGTTACGTTTCTTCGGCAGGCACCGGACAGGCCGGCCAACGGTCCCGCCCTGGGACCGCCTGCCAAAGCAACAAAATAGGTATGTCTACAGGTGGTTTAGGAGTTGTTACACTCTGTAATGATCCCTCCGCAGGTTCACCTACGGAGACCTTGTTACGACTTTTACTTCCTC	0	0	0	0	0.0014441	0	0	0
1d384355544259255890d22db2e69c66	Fungi	Ascomycota	Sordariomycetes	Sordariales	Sordariales_fam_Incertae_sedis	Papulaspora	Papulaspora_byssina		0.71	TCCGACCAATCGCTGCGTTCTTCATCGATGCCAGAACCAAGAGATCCGTTGTTGAAAGTTTTTGCTTTAATTTGTTTCGGTTGTTTAGACACATGAGCCTTTGTGTATAACGTAATGATATGCATACGCATGGTGTGGAGAGACGGCCCAAAGAGGGCCAGAACTCGGTAATGATCCTTCCGCAGGTTCACCTACGGAAACCTTGTTACGACTTTTACTTCCTCGGCTTGCGAGACAAGATCGGAAGAGCACACGTCTGAACTCCAGTCACATCTC	0.000161401	0	0	0	0	0	0	0
1d54e0ad30a439c2044937192bf16a3b	Fungi	Ascomycota	Sordariomycetes	Sordariales					1	CAGAACCAAGAGATCCGTTGTTGAAAGTTTTGACTTATTGTATAAGTTACTCAGAGAGGCCAATATGCTAGAGTTTCGGGCTTCTGACGGGTTGCCAGCCCCGCGAGGGGGGCCGGCGCGGCCTGGGTTGCCCCTGGCCACCCGCCGAAGCAACGGTGAGGTAGGTTCACAATGGTTGGGAGTTTTGCAACTCTGTAATGATCCCTCCGCTGGTTCACCAACGGAGACCTTGTTACGACTTTTAC	0.00221926	0	0.00164799	0.000835015	0.00114008	0.00151528	0.00231664	0.00114847
1d6fd3a414d15daaf5929c020c560f36	Fungi	Fungi_phy_Incertae_sedis	Fungi_cls_Incertae_sedis	Fungi_ord_Incertae_sedis	Fungi_fam_Incertae_sedis	Fungi_gen_Incertae_sedis	Fungi_sp		0.95	GAGAACCAAGATATCCATTGTTAACAGTTGTTCAAGTTTTTTTACCCAATGTATTACATTGAGCTTTGCAATAAACTGTGGGGTTGTAAGGGGGCATGGTGACCCTTTGGCCTAGCTCCTGCCCGAGTGTACGGTCTACAGGAATCGTGAAGCGCTATCCTTGCACAATCAATGACGCTTTCAGACACTGACTGCTTGGGGAAACAAGGCCTATAAACCTACCGCTCGAATTGTAACTGTTCCAATTTTCTCACGGGCCAGAGGTCTCTGAATCAAACTGCTTTCCTCCCACATTGATTTACCAGAGATTGCAAGCGCCGCGGGTTACAAGAGCAGGATTGAATGTTCACGGGGGGGGTTTTAACGTTTGGATACGTGTTAATGATCCTTCCGCAGGTT…	0	0	0	0	0.000304021	0.0001457	0	0
1d948b31884bfa83aa1c6cc1969f4fc1	Fungi								1	AATCGCTGCGTTCTTCATCGATGCGAGAGCCAAGAGATCCTTTGTTGAAAGTTTTCATCCCTCTATTTTTTTACTTCAGAACAAAACTCAGAAAGAGTCGAGACATAAAGAAAGCATTTTCATTTCCACTGGTCGGCTTGGGACATGCCCAACTCCGAAATGTTTCCATAATGATCCCTCCGCAGGTTCACCTACGGAGACCTTGTTACGACTTTTACTTCCTCGGCTTGCGAGACAAGATCGGAAGAGCACACGTCTGAACTCCAGTC	0.000322802	0	0	0	0	0	0	0
1d9611fa8d82e2b6c87fb6c3cbfeba02	Fungi	Fungi_phy_Incertae_sedis	Fungi_cls_Incertae_sedis	Fungi_ord_Incertae_sedis	Fungi_fam_Incertae_sedis	Fungi_gen_Incertae_sedis	Fungi_sp		0.89	GGGAACCAAGATATCCGTTGCTAAGAGTTGTTCTTTAGTTTCGTAATATCTTTCGTATCTCAGCCGAAGCCGAAACTCGAAGAATTGGTTCAGTACATAAAAAGTACAAAGGGGTTAAATGTTAAAAAAGGGGCTAACGATGGGAAAATAGCGGCTGATTGTCAAACGCTGATACCCGCTCATAGATCCCGAGTCTCTTTCGAGACTCCCATCATTAAGATCGAGCAAGCACAACTCCAATCAAAGCCTTACAAAGAGGGTTTGCACAGAGGGGTTTTGATACGTGGATACGTGTTAATGATCCTTCCGCAGGTTCACCTACGGAAA	0	0	0	0	0.00015201	0	0	0
1db4027b773ae3d3a5d18e9a10adfdbf	Fungi	Ascomycota	Leotiomycetes	Helotiales	Helotiales_fam_Incertae_sedis	Mirandina	Mirandina_sp		0.66	CAGAACCAAGAGATCCGTTGTTGAAAGTTTTAACTTATTTGTTTTTTACTCAGAGATACAATAATAAAAGAGTTTTTTGGTCCTTCGGCGGACTACAGGGTAGCTACAGGGTAACTACAGGGTAGGCCACCGAGGCAACAGAGGTATGTTCACATGGGTTTGGGAGTTTTACAACTCTATAATGATCCCTCCGCTGGTTCACCAACGGAGACCTTGTTACGACTTTTACTTCCTCGGCTTGCGAG	0.000242101	0	0	0	0	0	0	0
1dbd4a6a5838e07715f90a68ef4800be	Fungi	Ascomycota	Sordariomycetes	Sordariales	Lasiosphaeriaceae	Apodus	Apodus_deciduus		0.99	CAGAACCAAGAGATCCGTTGTTGAAAGTTTTAACTTATTTATAAGCTACTCAGAGATGCCAAAAAATCAAGAGTTTGTAGGACTCCGGCGGGGTACCCGCAAAGGCTAGGCCCCAGAGGGGTCTGCCGCCGAAGCAACTGGTAGGTTCGTTCACAAAGGGTTGGGAGTTTTGCAACTCTGTAATGATCCCTCCGCTGGTTCACCAACGGAGACCTTGTTACGACTTTTACTTCCTCGGCTTTACT	0	0	0	0	0	0	0.00126362	0
1dcec3265b41f324c360f72cd9e7c47d	Fungi	Mortierellomycota	Mortierellomycetes	Mortierellales	Mortierellaceae	Podila	Podila_humilis		0.88	GAGAGCCAAGAGATCCGTTGTTGAAAGTTATATTTTGAATTAAGTATATTCATAATATGTTATCAGACGAATGTTGTTAAAGATATAGGTTGATATTTGTGAAGGGAAAGAGTTGCCTCTCTCCCAACAAACATTGCACACAAGGTGGATATGGATTTTTAAAGAGTGCCATAAAACACTCATTGTGAATGATCCTTCCGCAGGTTCACCTACGGAAACCTTGTTACGACTTTTACTTCCTCATT	0	0.000561509	0	0	0	0	0	0
1ddb0e73706108b8d8b24e30f47ed479	Fungi	Ascomycota	Sordariomycetes	Sordariales	Chaetomiaceae				0.7	CAGAACCAAGAGATCCGTTGTTGAAAGTTTTGACTTTAGTACAGTTGCTCAGAGAGGCCGTGCAAAACGTCATTGGTTTGGGTGCCTGCGGCGGGCGCCCCGGGAGGGGCTCGCGCGGCCGTAGGGCCGGCCCGCCGAAGCAACGGCTGGTAAAGTTCACAGTGGTCTGGGAGTTTTGCAACTCTGTAATGATCCCTCCGCTGGTTCACCAACGGAGACCTTGTTACGACTTTTACTTCCTCGAT	0	0	0	0	0.00117808	0	0	0
1deba1b369978d131e6ca13e99381bb2	Fungi	Ascomycota	Sordariomycetes	Hypocreales	Clavicipitaceae	Marquandomyces	Marquandomyces_marquandii		0.98	CCAGAACCAAGAGATCCGTTGTTGAAAGTTTTGATTCATTTAGAATGTTTTACTCAGAAAGACTTGCTATATCAAATCAGAGTTTGGGTGTCACCCGGCGGCGCGAACCGCCGAGGCAACGAAAACAAAGGTATATGTTCACAGTGGGTTTGGGAGTTGAAAACTCGGTAATGATCCCTCCGCTGGTTCACCAACGGAGACCTTGTTACGACTTTTACTTCCACTTGGTCGGACATAGATCGGAAG	0	0	0	0.00260942	0	0	0	0
1e0a1e33cd137ab869e952dfffd69f1f	Fungi	Rozellomycota	Rozellomycota_cls_Incertae_sedis	Rozellomycota_ord_Incertae_sedis	Rozellomycota_fam_Incertae_sedis	Rozellomycota_gen_Incertae_sedis	Rozellomycota_sp		0.75	AAGAGCCAAGAGATCCATTGTTAAAAGTTGTCATTTTATTATACAACTGTACTCTGTCAAACTTACAAGCGTCTATGTGGCCAGTGCCGTGAAGCACTAGCCCGAGTGATCCAAGCCCAAAGGCCCGAATCACCCAACCAAAGCTGGCTTTAACACCAGCTCGGGGTAAATTTACATGTGCGCTCCCTTGCGGGCTCGCCATGTAGCAGATTTGTTAATGATCCTTCCGCAGGTTCACCTACGGAAA	0	0	0	0	0	5.82802e-05	0	0
1e161a5d3172f51830c6f52d1c493e75	Fungi	Chytridiomycota	Rhizophydiomycetes	Rhizophydiales	Rhizophydiaceae	Rhizophydium	Rhizophydium_sp		1	GTGAGCCAAGAGATCCGTTGTTAAAAGTTGTTTTTGATTCGTTAGAAACAAAAGTCAGTCAAAATTAAAAGTTGTTTATACGGTCGAGACCGTTTGTGGGCCGACGCTTCGCTGCTCCGAAAAGCTGCGTTACCTCGACCCGATACTATTACAGTGCACAGAGGTATAGAGACTTCCTAGATAGAGGTCGGTCCGAGAGGTCCAACACTCACTAGGAAGCCATCATTATTTTATAATGATCCAACCGCAGGTTCACCTACGGTTA	0.000161401	0	0	0	0	0	0	0
1e439bdd382c3eaf4916dae8eebddc43	Fungi								1	CTGCGTTCTTCATCGATGCGAGAGCCAAGAGATCCGTTGTTGAAAGTTTTGTCATTGTTTAAGATACATTCACGTTCAATCACACAAAAGTTTGTTATTTGAAAACGGCCCGAGGGCCAACGGTTCACAGAGGTGTGAGGATTATGAATCAGGCCAGAGGCCAATCACTAATGATCCTTCCGCAGGTTCACCTACGGAAACCTTGTTACGACTTTTACTTCCTCGATGGGTGGCTGTAGATCGGAAGAGCACACGTCTGAACTC	0	0	0	0	0.000190013	0	0	0
1e4e5513a0379e62612c683d3a17cf1d	Fungi	Ascomycota	Dothideomycetes	Pleosporales	Didymellaceae	Didymella	Didymella_camporesii		0.57	CAGAACCAAGAGATCCGTTGTTGAAAGTTGTAACTATTAAGTTTTTTCAGACGCTGATTGCAACTGCAAGTGGTTTAAATTGTCCAATCGGCGGGCGGACCCGCCGAGGAAACGTAAGGTACTCAAAAGACATGGGTAAGAGATGGCAGGCAAAGCCCGCAACTCTAGGTAATGATCCTTCCGCAGGTTCACCTACGGAAACCTTGTTACGACTTTTACTTCCTCATTCCGAGGCGGTAAGATCG	0	0.000514716	0	0	0	0	0	0
1e5d2ade371451a7c525da9e9f5b319d	Fungi	Ascomycota	Leotiomycetes	Helotiales	Calloriaceae	Populomyces	Populomyces_zwinianus		0.95	CAGAGCCAAGAGATCCATTGTTGAAGGTTTTAATATTTAAAAGTTTTTCAGACAAACACAAAAAACAGGTTGTTTGAGGTCTCTGGCGAGCACGCACCAGCCTAAGCCGGTGGCCCTAAGGCGACTCGCCAAAGCAACATGGTATAGTAAACAAAGGGTGGAAGAGCGGTCTTGCGACCTATTCTTCAGTAATGATCCTTCCGCAGGTTCACCTACGGAAACCTTGTTACGACTTTTACTTCCTC	8.07005e-05	0	0	0	0	0	0	0
1e6ac5eed5cd813a56597df1ad4cc844	Fungi	Ascomycota	Eurotiomycetes	Chaetothyriales	Herpotrichiellaceae	Cladophialophora	Cladophialophora_sp		0.55	CAGAACCAAGAGATCCGTTGTTGAAAGTTTTGCTTTAATTTAATCATGGACTGAGACACACGACACGGTTGATTCAGGGTTTAGTGGTTGGCCGTCGGCGGACGCGGGCCAGAGGACGCCTGTCGGCAATCCTCCGGCGGCCGTGAGGCGGGTCCGCCGAAGCAACAGAGGTTCGGTAAACAAAGGGTTGGGAGGTCGGGCCTGGACGACCCTCACTCGTTAATGATCCTTCCGCAGGTTCACCTACGGAAA	0	0	0	0.000347923	0	0	0	0
1e6dfa708b51a9211b3145d89d611856	Fungi	Fungi_phy_Incertae_sedis	Fungi_cls_Incertae_sedis	Fungi_ord_Incertae_sedis	Fungi_fam_Incertae_sedis	Fungi_gen_Incertae_sedis	Fungi_sp		0.92	GAGAACCAAGATATCCGTTGCTAAGAGTTGTTCTTTGTTTCGTATTTAATTTCTTCTCCAAAGAGAAAGAAACAAGTCAGTTCAAAAGTTATAAAGGTGTTGTTCAAATTGTTAATCAAAGTGTGATTTAAAAATACACTTCAGAGAGACTCGATGTGGGTTAGACCCAGGGTGAACCAAGCGAACCTTAAATCACAAGAAAGAGTTCATAATGCTTGAGACACGACTCACCTACTTCTCTCCAAAGGGCTAAACAGTTCGCGATGGTTTATACGTGGATACGTGATAATGATCCAACCGCAGGTTCACCTACGGTTA	0	0	9.41708e-05	0	0	0	0	0
1e74cf5551f1b0b09ce56718eaaac35f	Fungi	Fungi_phy_Incertae_sedis	Fungi_cls_Incertae_sedis	Fungi_ord_Incertae_sedis	Fungi_fam_Incertae_sedis	Fungi_gen_Incertae_sedis	Fungi_sp		0.77	GAGAACCAAGATATCCATTGTTAACAGTTGTTCGTTTTTATGAGGAGCGTTTCCGCATCCTCCGAATTGAGAACTGGGGTTAATATGGGGGGCCGAAGCCCAGAGACTTGTCCACTGACCGTAAGGATCAGTGATCTGCTTGTTAGGCAGCATCCTTTATCGTCAGTCAACGATTTGACTCGTTGATAGCCTTCCAGAAACCAAGTCTAAATTACGACGCCGCATCGAATCCAAGTGCGTCATCAAAAGAGGTCCCTCAATCAAACTGTTCGTGTGATTTACCAGGGATTGCTTTCTCAACGGACAAGGAGAGCAGGAATGAAGGTTCACAGGGTTGTTTAACGTTGGATACGTGTTAATGATCCTTCCGCAGGTTCACCTACGGAAA	0	0	0	0.000139169	0	0	0	0
1e7744ec3441eb5f416a0f30cb9aed61	Fungi	Fungi_phy_Incertae_sedis	Fungi_cls_Incertae_sedis	Fungi_ord_Incertae_sedis	Fungi_fam_Incertae_sedis	Fungi_gen_Incertae_sedis	Fungi_sp		0.71	GAGAACCAAGATATCCGTTGTTAAGAGTTGTTGTTTGTTTTTAATTCGTTGTTGAAACAAAATGAATTGTATCCGCAACTAAAGAGTTCAGAGCAATTAGATTTAAGGGTTTGGGTTGTTTGGCAACACCAGCGGGAAAAGGTAGCGAAATCGTACTAGAGAAAAACTTTTTCAGATTTCAAAAACTTTTATGAACCCCGAAGGCGCCCGGCACGATCACAGACAGAATAAACTGAGAGGAAAGGTCGGGAGGCCGGGTGCACGGAAAATAGGATAGGGTCAAAACGTTGAAAACGTGTTAATGATCCTTCCGCAGGTTCACCTACGGAAA	0	0	0	0.000243546	0	0	0	0
1e8c8655db3ac7152a0c8a0986174f14	Fungi	Basidiomycota	Agaricomycetes	Agaricales	Psathyrellaceae	Lacrymaria	Lacrymaria_glareosa		0.83	TGCGTTCTTCATCGATGCGAGAGCCAAGAGATCCGTTGTTGAAAGTTGTTTTTTAATTATCATTATACGCGAGGTATAATGTTTTGTTAAAATTGGTTACAAGCGTGTGGGTTTTGAATACATGTATGATTTTTATATATTTAAAAATTTAAATATACGAAAATTTTATAATGATCCTTCCGCAGGTTCACCTACGGAAACCTTGTTACGACTTTTACTTCCTCGGCTTGCGAGACAAGATCGGAAGAGCACACGTCTGAACT	0.000847355	0	0	0	0	0	0	0
1ec10d28d5589872da4d6f14ed911a61	Fungi	Ascomycota	Sordariomycetes	Sordariales	Lasiosphaeriaceae	Schizothecium	Schizothecium_selenosporum		0.52	CAGAACCAAGAGATCCGTTGTTGAAAGTTTTGACTTATTGTATAAGTTACTCAGAGAGGCCAATGATGACTAAGAGTTGTGGGTCTTCTGACGGGTTGCCGGCTCCCGCTAGGGGGGGCCGGCGCGGCCCGGGTGTATAGCCGGGCCACCCGCCGAAGCAACGGTGAGGTAGATTCACAATGGTTGGGAGTTTTGCAACTCTGTAATGATCCCTCCGCTGGTTCACCAACGGAGACCTTGTTACG	0	0	0.000188342	0	0.000190013	0	0	0
1ef5eb8460730044458aac788308c94a	Fungi	Fungi_phy_Incertae_sedis	Fungi_cls_Incertae_sedis	Fungi_ord_Incertae_sedis	Fungi_fam_Incertae_sedis	Fungi_gen_Incertae_sedis	Fungi_sp		0.55	AAGAGCCTAGATATCCATTGTTAAAAGTTGTTTTACAATTAATAATCTAGCTTTGTTACGCAATGTAACAAATAACATTCCAATGTATAGTTCATGTTGGTTTAAAGGTTTGGTGTTAATAAACCCAATGTCCTCCCCCCCTACTTTACCAACATATTGCTACGTCAGCATCATAGAAAGGAAAAGCACTAAGCTTAAAAGGTAAACAGTTCACAAGTTGTGTCGATCTTGGATCGGTGTGGCAATGATCCTTCCGCAGGTTCACCTACGGAAA	0	0	0.000329598	0	0.000190013	0	0.000947718	0
1f04ac72d484b7447bdf6d9cd8b77308	Fungi	Olpidiomycota	Olpidiomycota_cls_Incertae_sedis	Olpidiomycota_ord_Incertae_sedis	Olpidiomycota_fam_Incertae_sedis	Olpidiomycota_gen_Incertae_sedis	Olpidiomycota_sp		0.88	GAGAGCCAAGAGATCCGTTGTTAAAAGTTATGTATAATTAATAAATGATTGAGCCCTGCGAGGGGACACAAAAATAACATAAGGCTTCTATTATTTATAAAAATTTGGGTAGTACGAGTTCACAAGAGTATTTTTTTGCGGTGTACAGCAAGGTACAGCAAGGGAGAAGCACTGGTGTGTGCGAAACCCAAATCAATAATGATCCTTCCGCAGGTTCACCTACGGAAACCTTGTTACGACTTTTA	0.000161401	0	0	0	0	0	0	0
1f1d826ea000cae66bfe81c15dcea9e8	Fungi	Basidiomycota	Tremellomycetes	Tremellales	Trimorphomycetaceae	Saitozyma	Saitozyma_podzolica		0.99	CTTGCATGCGAGCTGCGTTCTTCATCGATGCGAGAGCCAAGAGATCCGTTGTTGAAAGTTTTGTTTTGTTATGATATATGACGTTCATTACACCATGTTTGTAAAATAGCCCCGAAGGGCACGGTTCACAGAGGTTTGGAATAGTTATAAGCCCGTGAGGGCGTTCACTAATGATCCTTCCGCAGGTTCACCTACGGAAACCTTGTTACGACTTTTACTTCCACTTGGTCGGACATAGATCGGAAGAGCACACGTCTGAACTCCAGTCACATCTCG	0	0	0	0.016074	0	0	0	0
1f2b055f7ea64bef729c221968bfda54	Fungi	Ascomycota	Sordariomycetes	Sordariales	Chaetomiaceae	Humicola	Humicola_quadrangulata		0.99	CAGAACCAAGAGATCCGTTGTTGAAAGTTTTGACTTATTCAGTACAGAAGACTCAGAGAGGCCATACAATTCAAGGGTTCGATTTACCTCCGGCGGGCGCCCGCGAGGGGCCGGGGGGGCTTTTGGGGCCCGCCCGCCGAAGCAACGGTTGAGGTAAGGTTCACAATGGTTTTGAGTGGTTAAACTCTGTAATGATCCCTCCGCTGGTTCACCAACGGAGACCTTGTTACGACTTTTACTTCCAC	0	0	0	0.000835015	0	0	0	0.000870049
1f5f525cf1db0538b517a4dc968ce566	Fungi								1	TCGATCCACGAGCCAAGAGATCCACCGTTAAAAGTTGTCATTTATTAAAATTAATAAAAGATATTCCAACAAAAGATCAAAGTTGTTCAATTAATATGGGGGGAAAACACAGGGCCTTCCCCCCAAAGACAGACAATACAAGTTCACAGGGGTTGTTTTTGGATTTGGTAATGATCCTTCCGCAGGTTCACCTACGGAAACCTTGTTACGACTTTTACTTCCTCGATGGGTGGCTGTAGATCGGAAGAGCAC	0	0	0	0	0.000342023	0	0	0
1f8922186c82b5e324f81f4b7996df9a	Fungi	Ascomycota	Dothideomycetes	Pleosporales	Phaeosphaeriaceae	Paraphoma	Paraphoma_pye		0.51	CAGAACCAAGAGATCCGTTGTTGAAAGTTGTAATTATTAATTTTTTCAGACGCTGATTGAAAATTAAAAAGGTTATAAATGGTTTCACTCGGCAGGCTTGCCTGCCGAGGAAATAATAGTATGTGACAAACAAGGGTAGAATACAGGCAGAACTGAGAGGCGAGATACTCAACCATCCCAATTCTGCTGCATTGAAAGGTAATGATCCTTCCGCAGGTTCACCTACGGAAACCTTGTTACGACTT	0	0.000280754	0	0	0	0	0	0
1f9ce084d977ac9a758495cafd8e1ba7	Fungi	Ascomycota	Sordariomycetes	Hypocreales	Nectriaceae	Fusicolla	Fusicolla_aquaeductuum		0.87	CAGAACCAAGAGATCCGTTGTTGAAAGTTTTAATTTATTTGCTTGTTTACTCAGAAGATACTAAAGAAATACAAGAGTTTTGGGTCTCCGGCGGGCGCCTGATCCGGGCCCGAGGGCGCCGGGGCGGATCCGCCGAAGCAACGATAGGTATGTTCACAGGGGTTTGGGAGTTGTAAACTCGGTAATGATCCCTCCGCTGGTTCACCAACGGAGACCTTGTTACGACTTTTACTTCCAAGGATGTT	0	0	0.00145965	0	0	0	0	0
1fc0d9c3d88acc66ae93d010e373931f	Fungi	Fungi_phy_Incertae_sedis	Fungi_cls_Incertae_sedis	Fungi_ord_Incertae_sedis	Fungi_fam_Incertae_sedis	Fungi_gen_Incertae_sedis	Fungi_sp		0.57	CAGAGCCTAGATATCCATTGTTAAGAGTTGTTTTATAATTTTGTATTTGACATTTATCATGTCATATCAGTCTTATAGTTTATAAAGGGGTAAAATGGTAAAAAGAGGGATTATTAGAAGGGCTCTAAGACAAAGCACAGTAAAGCACTTCACCTTAAAGTACCCCAGGTTACTTGTTGGTTGTGCATCTCTGAAGAAATTAATCTCTAGAGACACAGCATTGCGCAGGAATACCCAGCCAGCATCATAAATGAGCTCCGCCGGATACCCTGTAGCACCGAGCACACAAAATTTGTTAATGATCCTTCCGCAGGTTCACCTACGGAAA	0	0	0	0	0.000114008	5.82802e-05	0	0
2031c09b00f7616f1b47cce4fd8eac0b	Fungi	Aphelidiomycota	Aphelidiomycetes	Aphelidiomycetes_ord_Incertae_sedis	Aphelidiomycetes_fam_Incertae_sedis	Aphelidiomycetes_gen_Incertae_sedis	Aphelidiomycetes_sp		0.83	GAGAGCCAAGAGATCCGTTGCTAAAAGTTCTCATTGGTTACTATAAGTATAGTACTCTCAGTCAGTTTAAATATACATTCAGTGTAGTCAGCATCGATGGCCGTTACAGCACACCAGACACTGACTATGATAGTCAAAACAGTTCACAAAACGTAGGATGGATACTTTAGTAATGATCCATCCGCAGGTTCACCTACGGATACCTTGTTACGACTTTTACTTCCAAGGATGTTGCTCAGATCGGA	0	0	0.000565025	0	0	0	0	0
20351e90ada47b9466a07af87dc7de5a	Fungi	Ascomycota	Sordariomycetes	Hypocreales	Nectriaceae	Ilyonectria	Ilyonectria_liriodendri		0.95	CCAGAGCCAAGAGATCCGTTGTTGAAAGTTTTGATTGATTTAATCATTTACTCAGAAGATACTGTTATAAAAATCAAGGGTTTGGGTCCTCTGGCGGGCCGCCGAAGCGGGCACCGCCGAGGCAACGATAATGGTATGTTCACAGGGGTTTGGGAGTTGTAAACTCGGTAATGATCCCTCCGCTGGTTCACCAACGGAGACCTTGTTACGACTTTTACTTCCACTTGGTCGGACATAGATCGGAAG	0	0	0	0.00692367	0	0	0	0
2054a678c705210d41092ed55f67db1a	Fungi								1	TCGATCCACGAGCCAAGAGATCCACCGTTAAAAGTTGTCATTTATTAAAATTAATAAAAGATATTCCAACAAAAGATCAAAGTTGTTCAATTAATATGGGGGGAAAACACAGGGCCTTCCCCCCAAAGACAGACAATACAAGTTCACAGGGGTTGTTTTTGGATTTGGTAATGATCCTTCCGCAGGTTCACCTACGGAAACCTTGTTACGACTTTTACTTCCACAATTGCGTACCTAGATCGGAAGAGCACA	0	0	0	0	0	0.000320541	0	0
20735aed561e882842730ef4ffde6e4a	Fungi								1	TCGCTGCGTTCTTCATCGATGCGAGAGCCAAGAGATCCTTTGTTGAAAGTTTTGATTCTTATATCGGATTCAGACGACGGACGGATTCTCGCGTAAATACGGCGCCGGAGCGCCGAAGCACGGATCGCTTCCACTGGTTTGGAGGTTGAAGGCCGGGAGGCCGTTCGATAATGATCCCTCCGCAGGTTCACCTACGGAGACCTTGTTACGACTTTTACTTCCTCGGCTTGCGAGACAAGATCGGAAGAGCACACGTCTGAACTCCAG	0.000726304	0	0	0	0	0	0	0
2094c27c997b4b06ae4fa19234594b5e	Fungi	Chytridiomycota	Chytridiomycota_cls_Incertae_sedis	Chytridiomycota_ord_Incertae_sedis	Chytridiomycota_fam_Incertae_sedis	Chytridiomycota_gen_Incertae_sedis	Chytridiomycota_sp		0.64	GCGAGAGCCAAGAGATCCGTTGTCAAAAGTTGTTTTTTTTTATAATAAAAAAGATCAGACAATAAAATAAAATGGTTTTTAAAATATTTTGGGTACCAAAGGCACCCAGAAACAAACACAATAGCACAGAGGTTGAAACGGTTCTCAAAAAGAGAACCGCAAATTCAGTAATGATCCAACCGCAGGTTCACCTACGGTTACCTTGTTACGACTTTTACTTCCAAGGATGTTGCTCAGATCGGAAGAG	0	0	0.00061211	0	0	0	0	0
20a7b9dcc73250f5a1a54fafabc9f2d7	Fungi	Ascomycota	Sordariomycetes	Melanosporales	Melanosporaceae	Melanospora	Melanospora_kurssanoviana		0.51	CAGAGCCAAGAGATCCGTTGCCAAAAGTTTTTACTCGTTTAAAGTTTCTAGTTCAGAAGGAGCGCGGAGCTTTTCAGAGCGTTTGTGGATGGGGCCTGCGGCGGGAGGCCCGCCGAGGCAACGTGTTTGTATAAGGTTCGCGGGGTTGGCAGAGCCACGACACAGTGGTCACTCTGTAATGATCCCTCCGCTGGTTCACCAACGGAGACCTTGTTACGACTTTTACTTCCTCATTCCGAGGCGGT	0	0.00248	0	0	0	0	0	0
20a8f7a5c9aa2bfdf5bee1bb3f4599e2	Fungi								1	TCATCGATGCGAGAGCCAAGAGATCCTTTGTTGAAAGTTTTAATTTTAATTCTTCATCTTCAGACAAAGACTGACAGACACATTAAAGGCGGCGCCCAGAGGCGCCGAAGCACAGATTTTATCTTCCACGGTTTTGAGGGTTTGAAGGGCCCAAGTGGACCCATTCATTAATGATCCCTCCGCAGGTTCACCTACGGAGACCTTGTTACGACTTTTACTTCCTCGGCTTGCGAGACAAGATCGGAAGAGCACACG	0.000322802	0	0	0	0	0	0	0
20b9a559668065d21bfbe18deb480539	Fungi	Ascomycota	Leotiomycetes	Helotiales					0.99	ATGCCAGAACCAAGAGATCCGTTGTTGAAAGTTTTAACTATTTTATAGTACTCAGACGACACTGTAAACAAGAGTTTAGGGTTCTCTGGCGGCCGCCGAAGCATCCGCCAAAGCAACAATGTATGTTATTCAAGGGTGGGAGATCTACCCGTGAGGGCATGAACTCTGTAATGATCCTTCCGCTGGTTCACCAACGGAAACCTTGTTACGACTTTTACTTCCACTTGGTCGGACATAGATCGGAAGAGC	0	0	0	0.000626261	0	0	0	0
20ce269323948143cd0dce377c9e9295	Fungi	Basidiomycota	Agaricomycetes	Agaricales	Psathyrellaceae	Lacrymaria	Lacrymaria_glareosa		0.85	TTGTTGCGTTTCTTCGCTGCGTTCTTCATCGATGCGAGAGCCAAGAGATCCGTTGTTGAAAGTGATCTTTTTTATTTTTATCATTAGATAAATATTTTTAAAGAGTGGGATGTTTTAAATATAAAATGGACGCAAGACCTCGCGAAACGCGAGGTTCGCCATGATTTGTAATGATCCTTCCGCAGGTTCACCTACGGAAACCTTGTTACGACTTTTACTTCCAAGGATGTTGCTCAGATCGGAAGAGCACACGTCTGAACTCCAGTCACATCTCGTATGC	0	0	0.00155382	0	0	0	0	0
20d767f8bf8d730a511cd5727809b8de	Fungi	Ascomycota	Sordariomycetes	Sordariales	Chaetomiaceae				0.77	CAGAACCAAGAGATCCGTTGTTGAAAGTTTTGACTTTAGTACAGTTGCTCAGAGAGGCCGTGCAAAACGTCATTGGTTTGGGTGCCTGCGGCGGGCGCCCCGGGAGGGGCTCGCGCGGCCGTAGGGCCGGCCCGCCGAAGCAACGGCTGGTAAAGTTCACAGTGGTCTGGGAGTTTTGCAACTCTGTAATGATCCCTCCGCTGGTTCACCAACGGAGACCTTGTTACGACTTTTACTTCCACAAT	0	0	0	0	0	0.00247691	0	0
20e4923718664f42005532f58d1fb11c	Fungi	Ascomycota	Eurotiomycetes	Eurotiales	Aspergillaceae	Talaromyces			1	CGGAACCAAGAGATCCATTGTTGAAAGTTTTGACAATTTTCACAGTACTCAGACAGCCCATCTTCATCAGGGTTCACAGAGCGCTTCGGCGGGCGCGGGCCCGGAGACGTGCGTCCCCCGGCGACCAGGTGGCCCCGGTGGGCCCGCCAAAGCAACAGGTGTATAGAGACAAGGGTGGGAGGTTGGGCCGCGAGGGCCCGCACTCGGTAATGATCCTTCCGCAGGTTCACCTACGGAAACCTTGT	0	0	0	0.000243546	0	0	0	0
21075cc1e32cfe6501c55ff2ea4aac94	Fungi	Ascomycota							0.79	CAGAACCAAGAGATCCGTTGTTGAAAGTTTTATATAATTATGTGGTTAACTCAGACAACACTAATAGACAGAGTGTGGATTTCCTCTGACAGGCACACACTAGCAAAGCCAGTGGAGGGTTTGCACCCTACGGTCTGCCAAAGCAACAGGTCATGTAAACATGGGGTGGAGAGTCGCTCGCAGTGAGCTCAGTTCTCTCTAATGATCCTTCCGCAGGTTCACCTACGGAAACCTTGTTACGACTT	0	0	0	0	0	0	0.000315906	0
2116eeeb3fcab4d9cc33ff17f5dddf99	Fungi	Ascomycota	Dothideomycetes	Pleosporales	Amorosiaceae	Amorocoelophoma	Amorocoelophoma_cassiae		0.96	CAGAACCAAGAGATCCATTGTTGAAAGTTTTGATTTTTGTTTGTTTATTCAGACAGATGCTGTATTTACAAAGAGTTTAAAGGGTCCCCAGTGGCAGGCAAGCCTGCCGAGGAAACGAAAAGGTACTCCAAAAAATAGGCAAGGACGCTATCTCGACAGGACCGAAGCCCTACGATAATGATCCTTCCGCAGGTTCACCTACGGAAACCTTGTTACGACTTTTACTTCCTCATTCCGAGGCGGTA	0	0.00224603	0	0	0	0	0	0
2118c4901e622911d79bebefb54659d7	Fungi	Basidiomycota	Agaricomycetes	Corticiales	Corticiaceae	Waitea	Waitea_circinata_var._circinata		0.99	GAGAGCCAAGAGATCCGTTGTTGAAAGTTGTTTTTATCATAAGAATAAAAAAAATACATTCAATGACTATTGTGTGTGTGTAAAAAAAACGTAGTAGACTGTGCTTCAACAGAGTAGGAGAGCGCAAACTTTCACATCTCCGTATCCACATAGATCTATTACAGAAGGTGCACAGGTGTAAGTGGGATTGAAGGTGTGGCGTGCACATACTAGAAACACTAGTCAGCAACAGCCACCAATCATTAATGATCCTTCCGCAGGTTCACCTACGGAAA	0	0	0	0	0.00102607	0	0	0
214fe1f6844ee6ed009ceec6a8853d7b	Fungi	Ascomycota	Sordariomycetes	Hypocreales	Clavicipitaceae	Keithomyces	Keithomyces_carneus		1	CAGAACCAAGAGATCCGTTGTTGAAAGTTTTGATTCATTTTAGTTTTTACTCAGACAGTATATATTAGATAAAGAAATACAGAAGAGTTTGAGTTCCCCGGCGGGCGCCTGTTTCCGGGGGCGGGCAGCTGAGGCCTGACGGCGACCGCTGTCCTTCCCCGGGGCCATGACCCGCCGAAGCAACAGTAAATGGTATAAGTTCACAGGGGGTTTGGGAGTTGTAAACTCGGTAATGATCCCTCCGCTGGTTCACCAACGGAGA	0.000322802	0	0.00051794	0.000800223	0.000532036	0	0.000842416	0.0017401
2156838cf9d225023e8a5adf0453ba99	Fungi	Ascomycota	Sordariomycetes	Hypocreales	Clavicipitaceae	Marquandomyces	Marquandomyces_marquandii		0.95	CCAGAACCAAGAGATCCGTTGTTGAAAGTTTTGATTCATTTAGAATGTTTTACTCAGAAAGACTTGCTATATCAAATCAGAGTTTGGGTGTCACCCGGCGGCGCGAACCGCCGAGGCAACGAAAACAAAGGTATATGTTCACAGTGGGTTTGGGAGTTGAAAACTCGGTAATGATCCCTCCGCTGGTTCACCAACGGAGACCTTGTTACGACTTTTACTTCCTCGGCTTGCGAGACAAGATCGGAA	0.000363152	0	0	0	0	0	0	0
216dda6cb9791a619d000783eccf7778	Fungi	Fungi_phy_Incertae_sedis	Fungi_cls_Incertae_sedis	Fungi_ord_Incertae_sedis	Fungi_fam_Incertae_sedis	Fungi_gen_Incertae_sedis	Fungi_sp		0.83	GAGAGCCTAGATATCCGTTGCTAAGAGTTGTGCTATAATTTCTTATATTTTCGAAGAAAAGCTTTCGCTTCAATTCGTAAGTACATAGAAAGTTACAGTGGTTAATATGTAACGGAAAAACATTGTCACAGCATCCCTTTCTGCGAGAGAAAGCGGGCAATTAATTTTATTTCCGAATTATTAATTGCTTTGCGACGCTACAACTATGCGGTTAAACATGTTCACAAAGGTTTATACGTGGATACGTTGTAATGATCCTTCCGCAGGTTCACCTACGGAAA	0	0	0	0	7.60052e-05	0	0	0
21716c3fb78a951124b1ec1dec57ff58	Fungi	Fungi_phy_Incertae_sedis	Fungi_cls_Incertae_sedis	Fungi_ord_Incertae_sedis	Fungi_fam_Incertae_sedis	Fungi_gen_Incertae_sedis	Fungi_sp		0.92	GAGAACCAAGATATCCGTTGCTAAGAGTTGTTCATAGAAATTTATAATGTTTCGTAAAATAATCGCTTCTCCTATCAGTCCTGTTACAGACGTCGAAGAGTAAGAGACAATTCAGTTCACACAATAGAATTTTAATGACCAACTATTAATAATAAATAGTTAATCGGTTCAATGGGTTAATAGTTGATTAAATTAAGAATAATTACACTTCGATAAATCAGAGCTAGGAAAGTAGCAGTTACGCTAAATCCAGGTCCATACTACTCTCATGCTTTAATCAAGTGCAAGAGTAATACAGCAATCATCTGATCCATCAAAGGTTTCATTACATTTCACATTAATATAAATTGGTTTATACGTGGATACGTTTGATAATGATCCTTCCGCAGGTTCACCTAC…	0	0	9.41708e-05	0	0	0	0	0
219f8b4f189d337766e2ba309942b7ff	Fungi	Fungi_phy_Incertae_sedis	Fungi_cls_Incertae_sedis	Fungi_ord_Incertae_sedis	Fungi_fam_Incertae_sedis	Fungi_gen_Incertae_sedis	Fungi_sp		0.91	GAGAACCAAGATATCCGTTGCTAAGAGTTGTTCTTTGTTTCGTAATGAATTTTATCTCCGAAGAGTATAAAATAAAGTTAGTTCATAAAGTTATAAAGATTGGTTAAAATGGTTAATAAGTAGTAATTGAATACACTTTGATTCTCAGCAAGTACGATCGGGAACTCCGGAGAGAAACACCGACTGTGGCAAACCAAACAACAGCTCAATTACTATTGCTGTTTAAACGTCTGATTTACACTATCTTATCTGAGAACAAAGGTTAATAGAACGGTTCACAATGGTTTATACGTGGATACGTGATAATGATCCTTCCGCAGGTTCACCTACGGAAA	0	0	0.000376683	0	7.60052e-05	0	0	0
21aa2dabfd3bc188e6ef68f48ad4cf4d	Fungi	Chytridiomycota	Chytridiomycetes	Chytridiales	Chytridiaceae	Irineochytrium	Irineochytrium_annulatum		1	GAGAGCCAAGAGATCCGTTGTCTAAAGTTGTTTCTCATTGATTTCTCAATTTTAACACTGTTGTTTATAAGGTGTTGGGACGTGGGGCGAAGAGGAACAGCCAGACAGCATATCCTCCATTTTAACAAAAGCTAAAAGTCCCCACGGATACATGAAAGTTCACAAAGGAGTCCCTCGAAGGGGGCTTTTTCAAGATGATGGTTCAATTTGAACCAAAATCCCTACTTCAGCAGAAATTTGTAATGATCCAACCGCAGGTTCACCTACGGTTA	0	0	0	0	0	0.0001457	0	0
21b64a59d521fd13dbc92e713416f0bd	Fungi	Chytridiomycota	Rhizophlyctidomycetes	Rhizophlyctidales	Rhizophlyctidaceae	Rhizophlyctis	Rhizophlyctis_rosea		0.79	GAGAGCCAAGAGATCCGTTGTCAAAAGTTGTATTTAAATTCAATCTGTGAAGATCAAACAATTTCAGTCAATAAAAAAAACATGAGTTATTTCAAAATGGCGGCAGCCCAACCGCGGCAAACCTGGAGGTAAGCCTTGGTAGGTACCTGAGGCAGTTACGCAAACTCAGGACACTCGAGCTGCCAAAAACAGATATGGTGCACACAAATGTTTAGGTGTTCCCCTTCGCCTTTGTGGGGCAGCAGGGGGCCTAAAATTATTTGTTAATGATCCAACCGCAGGTTCACCTACGGTTA	0	0	0	0	0	0	0.000473859	0
21b6b44f77445f645192c2eee18b02d1	Fungi	Ascomycota	Leotiomycetes	Helotiales	Helotiaceae	Tetracladium	Tetracladium_marchalianum		0.59	CAGAGCCAAGAGATCCGTTGTTGAAAGTTTTAAATATTAAATATTTTACTCAGACGACACTAATAATGCAGGGTTTTGGGTTCTCTGGCGGGCACTTACCAGCCGAAGCCAGTAGCTAGGCGGCCCGCCAAAGCAACAAAGGTATAGTATACAAAGGGTGGGAGATCTACCCCGAAGGGCATGAACTCGGTAATGATCCTTCCGCAGGTTCACCTACGGAAACCTTGTTACGACTTTTACTTCCA	0	0	0	0	0	0	0	0.00233173
21bcb5b8f8f5c1fdb997388ec0ebffdc	Fungi	Ascomycota	Dothideomycetes	Pleosporales	Didymosphaeriaceae	Laburnicola	Laburnicola_sp		0.98	CAGAGCCAAGAGATCCATTGTTGAAAGTTGTAACGATTTAGGGTATCAGAACAAGTAATACTGCATGCAAAAGGGTTGGATGTGTTCCGTCGGCGGGTCGCCCCGCCGAGGAAGAACAAAAGGTGCGCATAAAAAAGGGTGTGAGAATGGCCGCCGCCCGACCTTGCGGCACGGGAGGGGGCTCTCGGTAATGATCCTTCCGCAGGTTCACCTACGGAAACCTTGTTACGACTTTTACTTCCTCG	0	0	0	0	0.00657445	0	0.000684463	0
21cad02479838c34cdcc47e36f48461e	Fungi	Ascomycota	Leotiomycetes	Helotiales					0.53	CAGAACCAAGAGATCCGTTGTTGAAAGTTTTAAAATATTTAAATTTTACTCAGACAATAAATGATTCAGAGTGTTGGTCCTCTGGCAGGCACTAACTAGCCAAGGCCAGTAGCACTGAGGCAGGCCTGCCAAAGCAACAAAGTATGTAAACAGAGGGTGGGAGATCTACCCCAAGGGGCAAGTTCTCAGTAATGATCCTTCCGCAGGTTCACCTACGGAAACCTTGTTACGACTTTTACTTCCAC	0	0	0	0	0	0	0	0.00034802
21de6e9b5186549a387484ab0bbffe1d	Fungi	Chytridiomycota							0.7	GAGAGCCTAGAGATCCGTTGTCAAAAGTTGTTTAAATTAGATATAATTTAATTCAAGACAAAGTTTTATACTAAAAGTTTAATTTCGGCAAAGTGACCCCGAAGAACCACTAATACCAAGATACAATAAAGAGTTCACATAATGTTGAGATCAGTGAGAGGGCATTGCTGCTTACTCTCAGCTGTTCTTTAAATTTGTTAATGATCCAACCGCAGGTTCACCTACGGTTACCTTGTTACGACTTT	0	0	0.000188342	0	0	0	0	0
22246d731ea4e4d8f380ea9053a0cfe6	Fungi	Fungi_phy_Incertae_sedis	Fungi_cls_Incertae_sedis	Fungi_ord_Incertae_sedis	Fungi_fam_Incertae_sedis	Fungi_gen_Incertae_sedis	Fungi_sp		0.63	GAGAACCAAGACATCCGTTGCTAAAAGTTGTTCAGCGTTCAATAAATAAAATCCTGCAAGCTCCGAAGAGCCCAACAAGAAGTGTTAATTTCGTCAAACCAGAGAATGGGTTGAAAGAAAAAAGGCACGCAGTACTACGCGGAATACCTCGAGGAGTAAACCAAGAGGCAGAGCCCAGCAATACAGCCGTTCCCAGCTGCAAGCTGCTTCGCTGAAATTGCTTTCAGCTCAAACGCAGTCAATGGGCAGGTTGATAGTTCATATAAAGGGGTTGATACGTTGGATACGTGTTAATGATCCTTCCGCAGGTTCACCTACGGAAA	0.000282452	0	0.000141256	0	0	0	0.000105302	0
2226d491bef488cee7f38700a91b5913	Fungi								1	GCTGCGTTCTTCATCGATGCGAGAGCCAAGAGATCCTTTGTTGAAAGTTTTAATTCTTGTATGATTCAGACATACGACAGATTTGCGCGTCGAGGCGGCGCCGGAGCGCCGAAGCACGGGTCGCTTCCACCTGGTTTGTGAGTCGAGGGACACGAGGGCCCCGTTCGATAATGATCCCTCCGCAGGTTCACCTACGGAGACCTTGTTACGACTTTTACTTCCACAGAAACGCAACAAGATCGGAAGAGCACACGTCTGAACTCCA	0	0	0	0	0	0	0	0.00302777
223c72e19fb773878f068abd9d40f404	Fungi								1	GAGAGCCAAGATATCCACTGTCAAGAGTTTTAGTTGCTTTAAAGACGCGATACATCAGATATCGCGGTGCTCAGAAGCGGTATAAAACGTGTATAGAATCACAAAACACGTGTGTCGATGAATGATTGCTCATCACCGATAAAGGCGGTACCAAAACGAATCTTGGCACATCCCACACGACATCACAGTTCACAAGGGTTGGTATGGATATCACGATAATGATCCTTCCGCAGGTTCACCTACGGAAA	0	0	0	0	0.000342023	0	0	0
224993aeac0da072840bcc9c2c319f38	Fungi	Basidiomycota	Tremellomycetes						0.74	CGCTGCGTTCTTCATCGATGCGAGAGCCAAGAGATCCGTTGTTGAAAGTTTTGTTTTGTTAAGATAACAAGACGTTCGTTACACAAATGTTTGCATGTAAAAAAGACCCGAGGGTCAAAACGGTTCACAGAGGTGTTGGATATTCGATAAGGCCATCAGGCCAATCATTAATGATCCTTCCGCAGGTTCACCTACGGAAACCTTGTTACGACTTTTACTTCCTCGGCTTGCGAGACAAGATCGGAAGAGCACACGTCTGAACTCCA	0.000645604	0	0	0	0	0	0	0
226de1b432d1fe0d164818943451084e	Fungi	Basidiomycota	Tremellomycetes	Filobasidiales	Filobasidiaceae	Naganishia	Naganishia_diffluens		0.96	GAGAGCCAAGAGATCCGTTGTTGAAAGTTTTATTATGTTATAATAAGACTACATTTGTTACTAAATTGTTATGTAAAGTAGATGGATAGTTCCAACCTTGCGGTCTTCACTAAGCCATCCGACAAGTGCACAGGTGTTATGGATATGATAAGTCTGTGAGCAAGCTCGACAGACAGTTAATCATTAATGATCCTTCCGCAGGTTCACCTACGGAAACCTTGTTACGACTTTTACTTCCTCATTCC	0	0.000467924	0	0	0	0	0	0
2282a21224eebb12bf673ba4768c15ae	Fungi	Chytridiomycota	Rhizophlyctidomycetes	Rhizophlyctidales	Rhizophlyctidales_fam_Incertae_sedis	Rhizophlyctidales_gen_Incertae_sedis	Rhizophlyctidales_sp		0.9	GAGAGCCAAGAGATCCGTTGTCAAAAGTTGTATAAAATACATTAAAGTTTTAAGATCAAGTCTTAAAAAGTTCAGACTAAAAATTAACAAAGTTGTTTGACATGGTCGGTAGCCCAACCGCAACTCTGGTCGTGCCCAACAAGTGGAGGTCCATTGGCAAAGTGCATTTGCGAACGCATCCCATGTTTACGCATGGGTCCCATTCGCAAATGCTCCTCACCAACAAACACTCAACAAGACTGGAACGACCATCTGAGAAACGGTAGGCACTCCGGGGGTGTTGAGTTCCCAAAGTGCAACTCGAACTACCAAGGACAGACATTTGGTGCACACAAGTGTTCATTTGGTACGAGACCAAACATTTTTTAATGATCCAACCGCAGGTTCACCTACGGTTA	0	0	0	0	0.00015201	0.000641082	0	0
228ccf2da811f1807adaffa7f0a9d433	Fungi	Ascomycota	Sordariomycetes	Hypocreales	Clavicipitaceae	Marquandomyces	Marquandomyces_marquandii		0.99	CAGAACCAAGAGATCCGTTGTTGAAAGTTTTGATTCATTTAGAATGTTTTTACTCAGAAAGACTTCTGTAATTAAAATCAGGGTTTAGGTGTCACCCGGCGGCGCGAACCGCCGAGGCAACGAAAACAAAGGTATATGTTCACAGTGGGTTTGGGAGTTGAAAACTCGGTAATGATCCCTCCGCTGGTTCACCAACGGAGACCTTGTTACGACTTTTACTTCCACTTGGTCGGACATAGATCGGA	0	0	0	0.000347923	0	0	0	0
2290da49d59ac19862186c8254722829	Fungi	Basidiomycota	Agaricomycetes	Agaricales	Entolomataceae	Clitopilus			1	GAGAGCCAAGAGATCCGTTGTTGAAAGTTGTATTTGATTTAAAGGCACAGAGGCCTAACAATACATTCTGATACATACATTTGGGGTATATGAAAACATAGATTGAGAAACACAAGAACAGCCGGCTTGCGCACAGCAGTCCTCAATCCGAGTTGCCTCGAGAAACGTTTCCAATCTACAAAAGGTGCACAGGTGGTTAAAATTGGTGGCAAGCGTGCACATGCCCCGAGGGACCAGCAACAGCTTGACCAAGTTTATTCAATAATGATCCTTCCGCAGGTTCACCTACGGAAA	0	0.000889055	0	0	0	0	0	0
22a1bd2e14c04869a1500697cd33e554	Fungi	Basidiomycota							0.63	GAGAGCCAAGAGATCCGTTGTTGAAAGTTATATTTATATTTATATACTTTAAATGCCATACATACAGCGACAGGTTTGTTTGGTGAAAGGCATGGTAGACCAAATCCCAGCTGGTCCGACATCTGACCGAATCCGATGGACGGAAATGGTCTACCACAACCAGGACGCACGTCATTCAGTAATGATCCTTCCGCAGGTTCACCTACGGAAACCTTGTTACGACTTTTACTTCCTCATTCCGAGGC	0	0.000140377	0	0	0	0	0	0
231f03845226391795a2a368fec3fb73	Fungi								1	AGGAGCCAAGAGATCCATTGTTAAAGGTTGTATAATTAAAGGTTTTTAGGCAATAATGAAATGTTTGGTTAGTTAAGCCCCCAGCATCCAGCTTTTGGTTGGCACAAGTTGCAAGCAGAGCCTGCACCAACACTACATGGACACCAATGTGTTTAAGGTTCACAGTGTAAATTTGCTCCCGTCAAGACTACCCGTTTGATCGAATAGCCTCTCAAGGTGGCTTCATGAATGATCCTTCTGCAGGTTCACCTACAGAAA	0	0	0	0	0	8.74202e-05	0	0
232d0d17ebe411246b496b5d2dfd0aab	Fungi								1	TGCGTTCTTCATCGATGCGAGAGCCAAGAGATCCTTTGTTGAAAGTTTTAATTCTAGGTTTGATTCAGACACAGGCGGCTGGGTTGCATAAATACGGCGCCACGGGGGCGCCGAAGCACGGCTCGCTTCCACGGTTTTTGGGGTTTGAAGGCCCAGAGGGCCGTTCGTTAATGATCCCTCCGCAGGTTCACCTACGGAGACCTTGTTACGACTTTTACTTCCAAGGATGTTGCTCAGATCGGAAGAGCACACGTCTGAACTCC	0	0	0.000235427	0	0	0	0	0
236cf31b697620eb3cb26b63efb62a8a	Fungi	Ascomycota	Leotiomycetes						0.85	CAGAACCAAGAGATCCGTTGTTGAAAGTTTTAACTATTAAATAGTACTCAGACAATAAATGATTCAGAGTGTTAGTTCTTTTGGCAGACACTAACTAGCCAAGGCCAGTCGCACATGGGCAGGCCTGCCAAAGCAACAAAGTATGTAAACATAGGGTGGGAGATCTACCCAGATGGGCAAGTTCTCAGTAATGATCCTTCCGCAGGTTCACCTACGGAAACCTTGTTACGACTTTTACTTCCACA	0	0	0	0	0	0.000233121	0	0.000104406
2379d2b6b20576aa73454db8b564c761	Fungi	Basidiomycota	Agaricomycetes	Agaricales	Entolomataceae	Clitopilus	Clitopilus_sp		0.6	GAGAGCCAAGAGATCCGTTGTTGAAAGTTGTATTTGATTTAAAGGCACAGAGGCCTAACAATACATTCTGATACATACATTTGGAGTATATGAAAACATAGATTGAGAAACACAAGAACAGCTGGCTTGCGCACAGCAGTCCTCAATCCGAGTTGCCTCGAGAAACGTTTCCAATCTACAAAAGGTGCACAGGTGGTTAAAATTGGTGGCAAGCGTGCACATGCCCCGAGGGACCAGCAACAGCTCGACCAAGTTTATTCAATAATGATCCTTCCGCAGGTTCACCTACGGAAA	0	0	0	0	0.00015201	0	0	0
237d42dc6bf54bc449d0e89165d99cb7	Fungi	Fungi_phy_Incertae_sedis	Fungi_cls_Incertae_sedis	Fungi_ord_Incertae_sedis	Fungi_fam_Incertae_sedis	Fungi_gen_Incertae_sedis	Fungi_sp		0.84	GAGAGCCTAGATATCCGTTGTTAAGAGTTGTGCTTAACGTTTCATTTTTTTAGTTTAACGTGGATTGCGAAACCAATCCACAAGTTTCATCAAGTTGTTACAATAGCGTTAAAAGTAAGAAAAAAACACCCACAGGATTTAGCCTTTGTGACACGTGACGTCGATAGTAGAACTCAGAGAATCCGTGAAGATTCTCACCTGCAGAACTCACACTATCTCGAATGTCACCACTCACAAAAGTGTTTTTGAAACAGAATTCACAAAGAGTTAAACGTTGGATACGTTTAATGATCCCTCCGCAGGTTCACCTACGGAGA	0	0	0	0	0	0	0.000842416	0
239260c7f33996c3e9f51ef0bb20cd75	Fungi	Ascomycota	Eurotiomycetes	Eurotiales	Aspergillaceae	Aspergillus	Aspergillus_piperis		0.92	CGGAACCAAGAGATCCATTGTTGAAAGTTTTAACTGATTGCATTCAATCAACTCAGACTGCACGCTTTCAGACAGTGTTCGTGTTGGGGTCTCCGGCGGGCACGGGCCCGGGGGGCAAAGGCGCCCCCCCGGCGGCCGACAAGCGGCGGGCCCGCCGAAGCAACAGGGTATAATAGACACGGATGGGAGGTTGGGCCCAAAGGACCCGCACTCGGTAATGATCCTTCCGCAGGTTCACCTACGGAAA	0	0	0	0.000695846	0	0	0	0
23a86d1b05f202cea917538688a6d932	Fungi	Chytridiomycota	Lobulomycetes	Lobulomycetales	Lobulomycetales_fam_Incertae_sedis	Lobulomycetales_gen_Incertae_sedis	Lobulomycetales_sp		0.88	GAGAGCCTAGAGATCCGTTGTCAAAAGTTGTTTTAATTACTTTTTTAGATTTTTTAGGCTATAATTTATACAAAGTTTAACCCGGTGTGCGTGGTATCTGCCCAAGAGCCTATACAATCAACACACCAGAAACACAAACAATTCACAAGATGTTAGAGAGGTCTTGAAGACCTTCTAGATTTATTAATGATCCAACCGCAGGTTCACCTACGGTTACCTTGTTACGACTTTTACTTCCAAGGATG	0	0	0.000659196	0	0	0	0	0
23ada2185cd33a229ffbab4c9be4cfc8	Fungi								1	TCGATCCACGAGCCAAGAGATCCACCGTTAAAAGTTGTCATTTATTAAAATTAATAAAAGATATTCCAACAAAAGATCAAAGTTGTTCAATTAATATGGGGGGAAAACACAGGGCCTTCCCCCCAAAGACAGACAATACAAGTTCACAGGGGTTGTTTTTGGATTTGGTAATGATCCTTCCGCAGGTTCACCTACGGAAACCTTGTTACGACTTTTACTTCCTCGGCTTTACTCCTCAGATCGGAAGAGCAC	0	0	0	0	0	0	0.00121097	0
23b2a2138bcd6a867e3d149a5660816b	Fungi	Ascomycota							0.73	CAGAACCAAGAGATCCGTTGTTGAAAGTTTTATATAATTATGTGGTTAACTCAGACAACACTAATAGACAGAGTGTGGATTTCCTCTGACAGACACACACTAGCAAAGCCAGTGGAAGGTTTGCACCCTACGGTCTGCCAAAGCAACAGGTCATGTAAACATGGGGTGGAGAGTCGCTCACAGTGAGCTTAGTTCTCTCTAATGATCCTTCCGCAGGTTCACCTACGGAAACCTTGTTACGACTT	0	0.000233962	0	0	0.000380026	0.000203981	0	0
23c897411cd559fb78504acebc17333d	Fungi	Basidiomycota							0.63	GAGAGCCAAGAGATCCGTTGTTGAAAGTTATATTTATATTTATATACTTTAAATGCCATACATACAGCGACAGGTTTGTTTGGTGAAAGGCATGGTAGACCAAATCCCAGCTGGTCCGACATCTGACCGAATCCGATGGACGGAAATGGTCTACCACAACCAGGACGCACGTCATTCAGTAATGATCCTTCCGCAGGTTCACCTACGGAAACCTTGTTACGACTTTTACTTCCACTTGGTCGGAC	0	0	0	0.000800223	0	0	0	0
23e34d5a762fc9f71e9f1a17d5b60782	Fungi	Ascomycota	Sordariomycetes	Hypocreales	Hypocreaceae	Kiflimonium	Kiflimonium_junci		0.69	CAGAGCCAAGAGATCCGTTGTTGAAGGTTTTGATTTATTTTCAAGATTCACTCAGAGCTAACCACATGGTATAAACAAGAGTTTGGGGTCTTCGGCGGCGCCGGCCGGGAGGCCTTGACCGCCGAAGCAACGTAGGTATGTTCACATTGGGTTGTGAGTTGGAAACTCGGTAATGATCCCTCCGCTGGTTCACCAACGGAGACCTTGTTACGACTTTTACTTCCACAATTGCGTACCTAGATCGG	0	0	0	0	0	0.000203981	0	0
23f19e77dcae3ac9c99f8c956f1b7f72	Fungi	Ascomycota	Leotiomycetes	Helotiales	Helotiaceae	Tetracladium			0.76	CAGAGCCAAGAGATCCGTTGTTGAAAGTTTTAAATATTAAAATTTTACTCAGACGACACTAATATTCAGGGTTTTGGGTCCTCTGGCGGGCACTTACCAGCCGAAGCCAGTAGCTAGGCGGCCCGCCAAAGCAACAAAGGTATGGTATACAAAGGGTGGGAGATCTACCCGTGAGGGCATGAACTCGGTAATGATCCTTCCGCAGGTTCACCTACGGAAACCTTGTTACGACTTTTACTTCCAAG	0	0	0.00574442	0	0	0	0	0
24013a2810faba3555b2a0de761c039d	Fungi	Basidiomycota	Agaricomycetes	Agaricales	Lycoperdaceae	Lycoperdon	Lycoperdon_sp		0.58	GAGAGCCAAGAGATCCGTTGCTGAAAGTTGTATATGATTATTATAGGTACATAGACCCATTGATCACATTCTACAACATACTATGTGGTATATGAATACATAGTACTCGAGGAAGACAAGTCATTTGAGAAGAGCTGTATGCTTTCGCACTCAGCATTCCTCACATCCGGAATGACCTTGGCCATCCGATAGTCGACCGATCTCAACCCCCAAGACTACAAAAGGTGCACAGGTGGATGAATTAAGTCAAGATAAGCGTGCACATACTCCGAAGAGCCAGCTACAACCTATCAAGCATATTCAATAATGATCCTTCCGCAGGTTCACCTACGGAAA	0	0	0.000141256	0	0	0	0	0
241c0e2ba1982d93ba7bf28cc9eb4871	Fungi								1	AAGAGCCTAGAGATCCATTGTTATAAGTTGTACTTTGTTTGCCTTGATCATATTACAATCAAGAAAGATACATTTGAGCAACAGAGGATACTAGTAGTTTACAAGCCTAGCGCCGTCACCAAGGCTGCACTTGCGCGCAGCGATCGCGGGACGCTAGGGAACATTTCAACGTGGTCTCAAAAGAATGAGACGTGGATGGATTTGTAATGATCCTTCCGCAGGTTCACCTACGGAAACCTTGTTAC	0	0	0	0	0	0	0.000157953	0
24347188412edea4c88fd5830506f6f6	Fungi	Fungi_phy_Incertae_sedis	Fungi_cls_Incertae_sedis	Fungi_ord_Incertae_sedis	Fungi_fam_Incertae_sedis	Fungi_gen_Incertae_sedis	Fungi_sp		0.94	GAGAACCAAGATATCCATTGTTAACAGTTGTTCGGTTTTTTTTTACTCAGCGCGTTACCGCTAAGCTAGTCATTGGTAGTGGGGTGAGGTAAGGGGCATGGGGACCCTGTGACATGTCTGCCGGTCGGTGATCGACCTCTAGCAACCGTGAGGCGTTATCCTTGCGCAGCCAGTGATCCTTTCATTCTCTGGATTCTGCTTGGGGATGCCATGCCACTGACTCTACCGCTCGATCGTAACTGTAACTTCTCACATCGTAACAGAGGTCCGAATCAAAACTGGTTGGCAATGATTTACCGGATTGCTGTTGCCGCGTGGGCTACGAGAGCAGGCTGAAGGTTCACGGGGTTGTTTAACGTTGGATACGTGTTAATGATCCTTCCGCAGGTTCACCTACGG…	0	0.000655093	0.000941708	0.0004523	0.000646044	0	0	0
2434a7313106893d1c97971308c25fa4	Fungi								1	TTGCATGCGAGCTGCGTTCTTCATCGATGCGAGAACCAAGAGATCCGTTGTTGAAAGTGATCTTTTAATTACTTATTTTAAGTAAAATACATGTTATTTTCAAAAAGTGTGGGGTTTTAAATACGCGCAAAACCTTGCAAAATAAATGCCAGGCTTGCTTAGGTTCAATAATGATCCTTCCGCAGGTTCACCTACGGAAACCTTGTTACGACTTTTACTTCCACAGAAACGCAACAAGATCGGAAGAGCACACGTCTGAACTCCAGTCACATCTC	0	0	0	0	0	0	0	0.000417624
2438ef8e6931402c6e6f142d02940ef7	Fungi	Chytridiomycota	Spizellomycetes	Spizellomycetales	Spizellomycetales_fam_Incertae_sedis	Spizellomycetales_gen_Incertae_sedis	Spizellomycetales_sp		0.85	GAGAGCCAAGAGATCCGTTGTCAAAAGTTGTTTTTTCATTGCACAAAAGTGAATGATTCAGACTTAAAAAAACATTACAAAGGTTTGTGTATTCATTTGGTGGTAAGGTATTCTGTGCCAAGTTTGGACATCAAGTTAGAGCTCCCTTTCGGAAGAAACATGAAACCCGTACCAAGCAAGAAAAATTAACCACCAGAGACAGATATAATTGCACACAATGTGTTGGTATAAAACCAAATCATTTATTAATGATCCAACCGCAGGTTCACCTACGGTTA	0	0	0	0	0	0	0.000157953	0
24410a6d1a8c4ad513d584b6bb38da66	Fungi	Fungi_phy_Incertae_sedis	Fungi_cls_Incertae_sedis	Fungi_ord_Incertae_sedis	Fungi_fam_Incertae_sedis	Fungi_gen_Incertae_sedis	Fungi_sp		0.59	GAGAACCAAGACATCCGTTGCTAAAAGTTGTTTAAGTTCAATAAATAAAATCCTGCCGTGCTCCGAAGAGCGCCAAACAAGAAGTGTTAATTTCGTCAAACCAGAGAATGGGTTGAAAAAGAAAAGGCACACAGTTCTACGCGGATGTTTGTGTAAACACAAACAGAGCGCCAGCAATGCAGTCGTTCCCAACTGCAAGCTGCTTCACTGATTTTTTACATCAGCTCAAACGTAGGCAAAGGGCAGGTTAGGTGGTTCGTATAAAGGGGTTGATACGTTTGGTACGTGTTAATGATCCTTCCGCAGGTTCACCTACGGAAA	0.000887705	0	0	0	0	0	0	0
247565e59cb185132ad36dce225efacc	Fungi	Glomeromycota	Glomeromycetes	Glomerales	Glomeraceae	Rhizophagus			0.52	GCTTGCATGCGAGCTGCGTTCTTCATCGATGCGAGAGCCAAGAGATCCGTTGTTGAAAGTGATCTTTATTTATTATATACATATAAAATGATTCAATTTATAAGAGTGGGGTTTTAAATACAAGTTTTCGCGAGACCATGATCAAAGATCAGGTCCGCTAAAAATCGGTAATGATCCTTCCGCAGGTTCACCTACGGAAACCTTGTTACGACTTTTACTTCCACAGAAACGCAACAAGATCGGAAGAGCACACGTCTGAACTCCAGTCACATCTCGT	0	0	0	0	0	0	0	0.00414144
248976253921cb7f9948d006a006a6d0	Fungi	Mortierellomycota	Mortierellomycetes	Mortierellales	Mortierellaceae	Linnemannia			0.55	GAGAGCCAAGAGATCCGTTGTTGAAAGTTGTATTTTGAATTGTTTATTCATAATATTTTTCAGACAAAGAGTTAAAAGATAAAGGTTGATGTTTGGTCGATCTCCATGAAGAAGATCGACCGACATTGCACACAAGGTGGATATGGATTTAAAAAGTGCCATAAAACACTTATTATGAATGATCCTTCCGCAGGTTCACCTACGGAAACCTTGTTACGACTTTTACTTCCAAGGATGTTGCTCAG	0	0	0.0171862	0	0	0	0	0
249332637d4ba6f40563ef03b6aa81e1	Fungi	Glomeromycota							0.5	TGCGTTCTTCATCGATGCGAGAGCCAAGAGATCCGTTGTTGAAAGTTTATTTACATTTATTAAAAATGATTTTGTTTTGTTTTTTTCATCGAAATGAAATTTTGATGCAAATACAAGAGCGGGTTGGTTGAATACACGGGGAACAGAGTCCCCCGTCTATCATTTTTTTAATGATCCTTCCGCAGGTTCACCTACGGAAACCTTGTTACGACTTTTACTTCCACTTGGTCGGACATAGATCGGAAGAGCACACGTCTGAACTC	0	0	0	0.000382715	0	0	0	0
24baf872926ca84c32197682a83092d8	Fungi	Ascomycota	Leotiomycetes	Helotiales					0.74	CAGAACCAAGAGATCCGTTGTTGAAAGTTTTAACTATTATATAGTACTCAGACGTCACTAAAAACAAGAGTTATGGTCCTCTGGCGGGGGCGCAGCAGCCGGAGCCGCTGGCCGCGAGGCGCCCCGCCAAAGCAACAAAGGTAGATTATGCAAGGTAGGCAGAGCACCGGCGAGCCGGGTCCATCCTGTTAATGATCCTTCCGCAGGTTCACCTACGGAAACCTTGTTACGACTTTTACTTCCAC	0	0	0	0	0	0	0	0.000452426
24bced8ad6400983147c71e550254ee3	Fungi	Ascomycota	Dothideomycetes	Pleosporales	Cucurbitariaceae	Pyrenochaetopsis	Pyrenochaetopsis_tabarestanensis		0.95	CAGAACCAAGAGATCCGTTGTTGAAAGTTGTAATTATTGTTTATTTTCTGACGCTGATTGCAACTACAAAAAGGTTTGATAATGTCCAACCGGCAGGCAAGCCCGCCGAGGAAACATACGGTACGCAAAAGACAAGGGTGCAGCAAGGACCGAAGTCCGCTGTTTTGATAATGATCCTTCCGCAGGTTCACCTACGGAAACCTTGTTACGACTTTTACTTCCACAATTGCGTACCTAGATCGGAA	0	0	0	0	0	0.000262261	0	0
24c177b83eb2ed304eb74cbc4d804658	Fungi	Ascomycota	Eurotiomycetes	Chaetothyriales	Trichomeriaceae	Knufia	Knufia_peltigerae		0.84	CAGAACCAAGAGATCCGTTGTTGAAAGTTTTGTTTTTTGATTTTAATCAAAGTAATTCAGACGACATGGTTTGGTACAAGAGTTTGTGGTTGGGCCATCGGCGGACGCTCTCCAGGGGGTGGACCCCCGGCGGCCACGACCAGTTGGTCACGGCCGGTCCGCCCGAAGCAACGACAAGGTAAGATAGACAAAGGGTTGGGAGGTCGGGCTCGTTGGACGAACCCTAACTCGGTAATGATCCTTCCGCAGGTTCACCTACGGAAA	0	0	0	0.00104377	0	0	0	0
24cb69870f47d307996fa55d12f6ff20	Fungi	Ascomycota	Leotiomycetes	Helotiales	Tricladiaceae	Spirosphaera	Spirosphaera_cupreorufescens		0.97	CCAGAACCAAGAGATCCGTTGTTGAAAGTTTTGATTTTTTGTTTGTTTACGGTTACTACTACTACAAAAAGGTTTGGTGTTGTCCCCATTGGCAGGCGGACCTGCCGAGGAAACGAGGGTGCTCATAGACAAGGGTTATGGGTTATCGGGGGCAAAAGCCCCCTACGGTAATGATCCTTCCGCAGGTTCACCTACGGAAACCTTGTTACGACTTTTACTTCCAAGGATGTTGCTCAGATCGGAAGA	0	0	0.000188342	0	0	0	0	0
24cc4e2d411e06841a7dba4f5c01f1ec	Fungi								1	GCTGCGTTCTTCATCGATGCGAGAGCCAAGAGATCCTTTGTTGAAAGTTTTATTTCTTTTATTTGATTCAGACACATAAACTGGTTATAGCATAAAAGCGACGCCGAAGCGCCGAAGCACATGTTGCTTCCACAGGTTTGCAAGGTTGAAGGCCTAGAGGCCATTCAGTAATGATCCCTCCGCAGGTTCACCTACGGAGACCTTGTTACGACTTTTACTTCCACAGAAACGCAACAAGATCGGAAGAGCACACGTCTGAACTCCA	0	0	0	0	0	0	0	0.00017401
24ebe441e9d8a83dbd3e9a8ac482b597	Fungi								1	CGGAGCCAAGAGATCCGTTGTTGAAAGTTTTTATAATCATTATCCGTTTGCAGGACATGCTGCAGTCAGAGGCACGGCGGCTGGTATACGGGTGTGTCTGTCGGCACTGCGGCGGGCTGGCCCGCCGAGGCAACGTCTGTATAAGGTTCGCAGGGGTTGGCAAAGGGGCGCTCCGGGGAGGCGGTCCACTTCTAATGATCCCTCCGCTGGTTCACCAACGGAGACCTTGTTACGACTTTTACTTC	0	0.000140377	0	0.000243546	0	0	0	0
24f387120f09d2f93879d42785ff6d3e	Fungi	Fungi_phy_Incertae_sedis	Fungi_cls_Incertae_sedis	Fungi_ord_Incertae_sedis	Fungi_fam_Incertae_sedis	Fungi_gen_Incertae_sedis	Fungi_sp		0.81	GAGAGCCTAGATATCCGTTGCTAAGAGTTGTGCTATAATTTCTTATATTTATCGAAGAAATAGCTTTCGCCATTAATTCGTAAGTACATAGAAAGTTACAGTGGTTAATAGTGTAACGGAAAAACACAGCCGTAGTGTCCTTTCTCTGCGAGAGAGAAACGGGCTGTACACTTTATTTCCGAATCGTGTACAGCTTTGCGACAACCACAACTACGCGGTTAAACATGTTCACAAAGGTTTATACGTGGATACGTTGTAATGATCCTTCCGCAGGTTCACCTACGGAAA	0	0	0	0.000243546	0.000342023	0.000203981	0.000210604	0.000243614
24f3e77ec8ac74b7fed79e790e9bc042	Fungi	Fungi_phy_Incertae_sedis	Fungi_cls_Incertae_sedis	Fungi_ord_Incertae_sedis	Fungi_fam_Incertae_sedis	Fungi_gen_Incertae_sedis	Fungi_sp		0.94	GAGAACCAAGATATCCATTGTTAACAGTTGTTCGATTTATGACGGAGTCAGCTTTCGCCAAGTCCCGGAGGGTACATCGGGGTGACGTAGGGGCGGTTAGCCTCCACCCCGGTCGCCGGTCGTGTGGACCTACAGCGATCGTTGACTGCGTTACCCTGACCATCACTTGACACTTTCAGACATTGGTGATAGATCAGAAGGTACCAGGGTGCTTTATCTAGCGCTCAATTGCAGCGTCCACGTACACACAGAACTTCCCAAAATCAAAATCTGTAATTCTTTAGCGCCTGATTTACTCGGGATTGCTGTTTTGATGTCCTGCAAGAACACGCTGAAGGTTCACAGGGTTGTTTTAACGTTTGGATACGTGTTAATGATCCTTCCGCAGGTTCACCTACG…	0	0	0	6.95846e-05	0	0	0	0
251e358a076eed4260729c1c646c0c00	Fungi								1	TGCGTTCTTCATCGATGCGAGAGCCAAGAGATCCTTTGTTGAAAGTTTTAATTCTAGGTTTGATTCAGACACAGGCGGCTGGGTTGCATAAATACGGCGCCACGGGGGCGCCGAAGCACGGCTCGCTTCCACGGTTTTTGGGGTTTGAAGGCCCAGAGGGCCGTTCGTTAATGATCCCTCCGCAGGTTCACCTACGGAGACCTTGTTACGACTTTTACTTCCACAATTGCGTACCTAGATCGGAAGAGCACACGTCTGAACTC	0	0	0	0	0	0.00017484	0	0
2558314b13c50b6013b782e0a70c516b	Fungi	Olpidiomycota	Olpidiomycetes	Olpidiales	Olpidiaceae	Olpidium	Olpidium_sp		0.7	CGATGCGAGAGCCAAGAGATCCATTGTTAAAAGTTGTTTTAGATTAAAATTCTTGTCCCTTTCGGTACAAATATCAATCAGACAAAGCTTAAGTGAAAGAATTTTACAGTGCACAAAAGGTCCCTTTTGGGGGCAGGTCTAGGTTAGAACCTAGGCCCGACTTTTTTATAATGATCCTTCCGCAGGTTCACCTACGGAAACCTTGTTACGACTTTTACTTCCTCATTCCGAGGCGGTAAGATCGGAAGAGC	0	0.000280754	0	0	0	0	0	0
255d673068442e924454e644c26249c4	Fungi	Mucoromycota	Mucoromycetes	Mucorales	Mucoraceae	Mucor			0.89	GAGAACCAAGAGATCCGTTGTTAAAAGTTGTTTTATAGATTTTTTAGGTCTATGTTACAATATCTAAACTGAATTCTTTTGGTAAATAATAATAGGGTACCAGGCCTCAACCTGACCACGACTCGGTTAACATTCTAACACCTACCCTTATAGTAGTATAGACATCCCTCAAACGCCGTGAATAAATACAGTTCACAGTAAATAGATAATGGTTTATTATCAATTATTTAATGATCCTTCCGCAGGTTCACCTACGGAAA	0	0	0	0	0.00459831	0	0	0
256367963cd21767ad5265bbcd4694b9	Fungi								1	GAGAGCCAAGATATCCGTTGTTAAGAGTTGTATTGCGTTAGATTTTGATTCCCGCGGGCTCGGTCATGACAACCGAAAACGAGAATAAGAATCAGACACTTTACATCAGAGTTTTTGCGTTTGGTAAAATTGGGCAAAGGGAAAATATACGAACGGTTCGCTAAGGTTGGGTTGATCCAAAAGGTTTTGGATTTCATTAGTGTTAATGATCCTTCCGCAGGTTCACCTACGGAAACCTTGTTACG	0	0	0	0	0.000494034	0	0	0
256d2b6c5cbe548a43ccb64392edaae0	Fungi	Basidiomycota	Agaricomycetes	Trechisporales	Hydnodontaceae	Subulicystidium	Subulicystidium_sp		0.92	GAGAGCCAAGAGATCCGTTGTTGAAAGTTGTTATGTGTTTAGGCAGACGATGTCCGCGGTCATTCTATGAGATACAAGAGTTTGTAAAGGGGACGGCGTCGCCGGCGAAGGCTCGACCCTCCCAAAGGTTCACAGGGGTTTGGTTTGGAAGGCGCGTCCGGGAGCCCGCAGCACGACGTCTCCGTCGGTGCAGGGCCGACCCGAACGGCCGAACGAACACGTTAATGATCCTTCCGCAGGTTCACCTACGGAAA	8.07005e-05	0	0	0	0	0	0	0
2587c6c470910657463ff93aafa98036	Fungi	Basidiomycota	Agaricomycetes						0.63	GAGAGCCAAGAGATCCGTTGTTAAAAGTTGTATTCATATTAAGGCCAAAAGGCACAATTCACGTTCACTGTTTGCAAAGGGGGTTTGTAAATAAGAGGGGCCAGGGGTCCCTCAAAAGTGCACGGGTGTATGAATATTATCAAAGAGGCGAGCACAGTGCAATGAAGCCAGCATCAACCTCTGAATTCGATAATGATCCTTCCGCAGGTTCACCTACGGAAACCTTGTTACGACTTTTACTTCCT	0	0.000421131	0	0	0	0	0.000210604	0
258f733446a03469449a824d19531f6c	Fungi	Fungi_phy_Incertae_sedis	Fungi_cls_Incertae_sedis	Fungi_ord_Incertae_sedis	Fungi_fam_Incertae_sedis	Fungi_gen_Incertae_sedis	Fungi_sp		0.69	GGAAACCAAGACATCCGTTGCTAAGAGTTGTACAAGTTTGTAGTAAAGAGACAATAGCGATGAACGCCACGTCCTTTAGAACAGAAGAAATGAACAAAAATATGGTTTGGGTTAATATGAACGTGTTAAAGGATAGCCTCTGTAGAAGAGCAAGCTCCTCCACAGCACTTTTCCCCTAACATGCTCAGGCGTAACCGTCTCCCGATCCCGAAGAATAGAGAGAGGTTACTAACGTCAGAGTTCGCGGTTGGTTGATACGTTTAGAACGTGTTAATGATCCTTCCGCAGGTTCACCTACGGAAA	0	0	0	0	0	0	0.000105302	0
259dc445690aa146df648d3f37ee9497	Fungi	Chytridiomycota							0.92	GAGAGCCTAGAGATCCGTTGTCAAAAGTTGTTTAATCTTTTTTCTTAGAAAAAATAGGTTACTACAAATTGGATTAAAAGGTTAAATAAAAATGATCGAAGGTAGAAATAAATCCACCAACGAACTTTACGTTACAGTGCACAAATTGTTAAATCAGTGAAGACTTACAAACTAATAAAAGTCTTAAAAGTAAGCCCTCACTGAAATTAAAGATAATAAAATCAATAATGATCCAACCGCAGGTTCACCTACGGTTA	0	0	0	0	0	0	0.000105302	0
25af875f94d9da28f0254817438c4e9b	Fungi	Chytridiomycota	Spizellomycetes	Spizellomycetales	Spizellomycetales_fam_Incertae_sedis	Spizellomycetales_gen_Incertae_sedis	Spizellomycetales_sp		1	GAGAGCCAAGAGATCCGTTGCCAAAAGTTGTTTTTGTATATTTATACAAAGTAAACAGGTTAGACAATTGATATTAGACAAAGCGTTGTTGAAGATGTGTTTGGCGGCTTGTCCACGGCACGTCGTTTTCACAAACGTCATGCTGACAGGTCAGCCACAGGGCGAACCCCACCGCCAGAGACAGAAAACGGTTCACAATTGGGTTTGGGTTTCTGACTCGCTTTCGCGAGAGAAACTCTGGCTCGGCCGGTTAAGGCTTGGGCCATGATCAATTTGTTAATGATCCAACCGCAGGTTCACCTACGGTTA	0	0	0	0	0.000304021	0.0001457	0	0
25b28e3f258f8bcf6dfccc8cde7d4306	Fungi	Ascomycota	Sordariomycetes	Hypocreales	Nectriaceae	Fusarium	Fusarium_tricinctum		0.76	CAGAACCAAGAGATCCGTTGTTGAAAGTTTTGATTTATTTGTTTGTTTTACTCAGAAGTTACAATAAGAAACATTAGAGTTTGGGTCCTCTGGCGGGCCGTCCCGTTTTACGGGGCGCGGGCTGATCCGCCGAGGCAACATTAAGGTATGTTCACAGGGGTTTGGGAGTTGTAAACTCGGTAATGATCCCTCCGCTGGTTCACCAACGGAGACCTTGTTACGACTTTTACTTCCACAGAAACGCA	0	0	0	0	0	0	0	0.00605554
25c0179675295c8efc8f99da631f5e65	Fungi	Basidiomycota	Tremellomycetes	Tremellales	Bulleraceae	Bulleraceae_gen_Incertae_sedis	Bulleraceae_sp		0.74	GTTCTTCATCGATGCGAGAGCCAAGAGATCCGTTGTTGAAAGTTTTGTTTGTGTTACGGTAGTTCACATTCATTACACTAAACGTTTTCTGGTGTTTATCGGAGCCCTGAGAGCTCCAAGACGGTTCACGATGTGTGTGGATGAGGACACGGCCGTTAGGCCAATCTCTAATGATCCTTCCGCAGGTTCACCTACGGAAACCTTGTTACGACTTTTACTTCCAAGGATGTTGCTCAGATCGGAAGAGCACACGTCTGAAC	0	0	9.41708e-05	0	0	0	0	0
25ffc22cc3a8fe05ccff38ab92ed28d3	Fungi	Fungi_phy_Incertae_sedis	Fungi_cls_Incertae_sedis	Fungi_ord_Incertae_sedis	Fungi_fam_Incertae_sedis	Fungi_gen_Incertae_sedis	Fungi_sp		0.61	AAGAGCCAAGAGATCCATTGTTAAAAGTTGTCAATGTTTCCTTTCCATTCCATTGATTGATTATTTGACAAACACAAACAAGCGTGAAAACAAAGCAAAATGCTTTGTGTGATGTTGGGTGCTGGTTTGGTTTGGACTGGTTTGGATTGAATCAAACAATCACTCTGACCATTCTATTCTCATCATCCTCACCAAAAACCAAATACCAAATACCATCCCCCAAACTCGCTAATGATCCTTCCGCAGGTTCACCTACGGAAA	0	0	0	0	0	0	0	6.9604e-05
2604a1a2e7cf8a17fcd1e1901710fe3b	Fungi								1	TTGCGTTTCTTCGCTGCGTTCTTCATCGATGCGAGAACCAAGAGATCCGTTGTTGAAAGTGATCTTTTAATTACTTATTTTTAAGTAAGATATATGTTATTTTCAAAAGTGTGGGGTTTTAAATACGCGCAAGACCTTGCAAATAAATGCCAGGCCTGCTAGATTCAATAATGATCCTTCCGCAGGTTCACCTACGGAAACCTTGTTACGACTTTTACTTCCAAGGATGTTGCTCAGATCGGAAGAGCACACGTCTGAACTCCAGTCACATCTCGTA	0	0	0.00051794	0	0	0	0	0
260df9d9c5c189044deddbaf45f23704	Fungi	Chytridiomycota	Synchytriomycetes	Synchytriales	Synchytriaceae	Synchytriaceae_gen_Incertae_sedis	Synchytriaceae_sp		1	GAGAGCCAAGAGATCCGTTGCCAAAAGTTGTTTTAGTATTTCTGTAAATTTATTGTTCAGGATTAAATGCATTATATAGTTCAAGTATATGGGGACAAGCTTTTCCCCTTCCCTTCCCTAGGGGAGGGGAGAGGGGGAAAATTCTGCAGCGAGCTGCTGCATCACTTGCCAAATACAATTTTACAATTCACAAGGTGTTGACGATCGAGGGCAACAAGCCACTCAACCAAAGTTCATTAATGATCCAACCGCAGGTTCACCTACGGAAA	0	0	0	0	0	0	0	0.000208812
262ec0fe23c5781f3d2694a1caac93ba	Fungi	Glomeromycota	Glomeromycetes	Glomerales	Glomeraceae				0.61	GAGAGCCAAGAGATCCGTTGTTGAAAGTGATCTTTTATTTTATCAATAATACATAAATTTTATACGTTCAAGAGTGGGTTTTAAATATAAAGATATCTTGCTCCTATTTGGAAATAGGATTATTTGGTAAAAGTTTACTACTAAACATTTGAGACACAAGAGCAACAGTTATAAGTAGTAAACCCGACCCAAATAATAATGATCCTTCCGCAGGTTCACCTACGGAAACCTTGTTACGACTTTTA	0	0	0	0	0.00015201	0	0.000263255	0
264606d3b47d5ace097c7d9f6bdad2bf	Fungi	Glomeromycota	Glomeromycetes	Glomerales	Glomeraceae	Microdominikia	Microdominikia_litorea		1	GAGAGCCAAGAGATCCGTTGTTGAAAGTGATCTTTTTTATTTAAAATACACAATAGTTATAAAAACATTTAAAGAGTTGGGTTTTAAATATATCATCTTGCTCCTATATTAAAAATATAGAGAGAATAAAAGTTTCAATATTTGTGTCAGAGTTATTCCCGGGCTTACTAAAAGACACAAAAAAGAACCGAACGAAGACCACAAGAACAACCCCGACTCAAATATTAATGATCCTTCCGCAGGTTCACCTACGGAAA	0.000121051	0	0	0	0	0	0	0.000417624
267e39cf16ad62d3ec87bbc33489f958	Fungi	Calcarisporiellomycota	Calcarisporiellomycetes	Calcarisporiellales	Calcarisporiellaceae	Calcarisporiella	Calcarisporiella_sp		1	GAGAGCCAAGAGATCCGTTGTTGAAAGTTGTTTTTATTTTATAATAAAATAAAAGTTCAGACAAAATTAAAATTATAGGCAAAGGTCAGACAGGAACCCCCCTCTCTTTCCCTAACAGAGAAAGAGAAAAGAGGAACCCTACGGCAAAGGCCCGAAAGCCCTGCCGGTGTGGATACGGATTTTAAGAATGTGTCCGTATGGATTCGAACAATTCTGTAATGATCCTTCCGCAGGTTCACCTACGGAAA	0	0.000233962	0.000329598	0.000104377	0.000114008	0.00011656	0	0.000243614
26bf995ac105cf92709cdee7f0d274bb	Fungi	Ascomycota	Dothideomycetes	Capnodiales	Cladosporiaceae	Cladosporium	Cladosporium_basi-inflatum		0.87	CAGAACCAAGAGATCCGTTGTTAAAAGTTTTAATTTATTAATTAAGTTTACTCAGACTGCAAAGTTACGCAAGAGTTTGAAGTGTCCACCCGGAGCCCCCGCCCGAAGGCAGGGTCGCCCCGGAGGCAACAGAGTCGGACAACAAAGGGTTATGAACATCCCGGTGGTTAGACCGGGGTCACTTGTAATGATCCCTCCGCAGGTTCACCTACGGAGACCTTGTTACGACTTTTACTTCCACAGAA	0	0	0	0	0	0	0	0.00135728
26cde862f9abce758707b513a1dac1a7	Fungi	Fungi_phy_Incertae_sedis	Fungi_cls_Incertae_sedis	Fungi_ord_Incertae_sedis	Fungi_fam_Incertae_sedis	Fungi_gen_Incertae_sedis	Fungi_sp		0.95	GAGAACCTAGATATCCGTTGCTAAGAGTTGTGCTTTTATTTGTTTAAATATCAATTAGGATTTCTCCCATTTGATAGTAGTCAGTCAATTGTCATAGGGGGTGAAAGGGGTTTTTGCTTTCCTGTGATGAAAAGAAATGGTTTAACCTGAGAGAAAATAATCTTCATAGTCGAGCTATGTAAGTCCAATTCTACCGCTACTATAAATCAGCTTGCGCCAACTCATTTCGCCCATCACTAGTAGAACTAAACGATTACTTTCTTTCAGGTCGGTTCTGAAACTCCTAAGAGTTTCGGGTTCGCGTTTGGTTGATAACGTGTTAAACGTGTTAATGATCCCTCCGCAGGTTCACCTACGGAGA	0	0	0	6.95846e-05	0	0	0	0
26ce1f7c8d21eee900178d742e4e7d92	Fungi	Ascomycota	Geoglossomycetes	Geoglossales	Geoglossaceae	Hemileucoglossum	Hemileucoglossum_sp		0.94	GGGAACCAAGAGATCCGTTGTTGAAAGTTTTAACAATTTTTATGCATTTAGACTCAGACAGCACAGTTCAAAGTAGGTTTTTTGGTTGGGCTCCGGCAGGCAGCTTGGCCTGCCGAAGCAACACTCGCAAGAACAGAAAGCTCTTCGCTTCTGAACGGTACGCAAGGGGTTGGAGGTTGGGCCACTAAGGACCCTAACTCAGTAATGATCCTTCCGCAGGTTCACCTACGGAAACCTTGTTACGA	0	0	0	0	0	0	0	0.00100926
26ee02dda256cd835cea4b13ad2eab0a	Fungi	Fungi_phy_Incertae_sedis	Fungi_cls_Incertae_sedis	Fungi_ord_Incertae_sedis	Fungi_fam_Incertae_sedis	Fungi_gen_Incertae_sedis	Fungi_sp		0.59	GAGAGCCAAGATATCCGTTGCTAAGAATTGTATGGATAAATTGTTTAGAGATCTTTTTTTTCCGCAAAAGAAAAAAAAAGAAAAGTAGTTTTAGAAGGTTCAAAAAAGAGTTTGTGTGAGTAAATAAAAAAAAGAAAAATGTGAGAATCTCTTTGAGGACGGGATATGTGTGAGCGGATTGACGCAATGAGCCCTTCTCACTGGGCCATTCTCACTCTTCTTTCGAAAGAGAGAGAACTTTAGGTCAACGTTCACATCCAAAACATTCCTCAAAGAGGGTTATTATGAAACGAGTTCAACGAAAGGGTTTATGACAAAGGTCATTATTTAATGATCCATCCGCAGGTTCACCTACGGATA	0	0	9.41708e-05	0	0	0	0	0
2737a98bc0c169fef394044fb35ae68f	Fungi	Ascomycota	Sordariomycetes	Glomerellales	Plectosphaerellaceae	Lectera	Lectera_longa		0.52	CGATGCTAGAACCAAGAGATCCGTTGTTAAAAGTTTTTATAGTTCGCTAAGAACACTCAGATGTATCGTCGGGTACAAACAGAGATACTGAAACGCCGGCGGGCTCCCGAAGAAGCCGCCGAAGCAACAAGTTATAATGTTCACAAAGGGTTATGAGTGTAAACTCGGTAATGATCCCTCCGCTGGTTCACCAACGGAGACCTTGTTACGACTTTTACTTCCTCGATGGGTGGCTGTAGATCGGAAGAGCA	0	0	0	0	0.000570039	0	0	0
2758ea93dffdeaa2e31987f9887dd817	Fungi	Ascomycota	Dothideomycetes	Pleosporales	Amorosiaceae	Amorocoelophoma	Amorocoelophoma_cassiae		0.99	CAGAACCAAGAGATCCATTGTTGAAAGTTTTGATTTTTGTTTGTTTATTCAGACAGATGCTGTATTTACAAAGAGTTTAAAGGGTCCCCAGTGGCAGGCAAGCCTGCCGAGGAAACGAAAAGGTACTCCAAAAAATAGGCAAGGACGCTATCTCGACAGGACCGAAGCCCTACGATAATGATCCTTCCGCAGGTTCACCTACGGAAACCTTGTTACGACTTTTACTTCCACAATTGCGTACCTAG	0	0	0	0	0	0.00107818	0	0
275b78782bad4c2a960203e4d9dc3efe	Fungi	Ascomycota	Leotiomycetes	Helotiales	Helotiaceae	Hymenoscyphus			1	CAGAACCAAGAGATCCGTTGTTGAAAGTTTTAACTATTGAATAGTACTCAGACGACACTGTATTTCAAAGTTTAGGGTCCTCTAGCAGGCACGGTCAGCGTGAGCCGACGCCCAAAGGCGGCCTGCTAAAGCAACAATATAGTATACACAAGGGTGGGGTTTCTACCCGTGAGGGCAGGAACTCTGTAATGATCCTTCCGCAGGTTCACCTACGGAAACCTTGTTACGACTTTTACTTCCTCGGC	0.00722269	0	0	0	0	0	0	0
2766aedb9e0ee4714a407d1c50eb41a4	Fungi	Mortierellomycota	Mortierellomycetes	Mortierellales	Mortierellaceae				0.97	GAGAGCCAAGAGATCCGTTGTTGAAAGTTGTATTTTGAATTATTTTATTCATAATATTTTTCAGACAAAGAGTTCAAGGATAAGTTGATGTTTGGGTCATCCTCTCCAGAAAAGAGGACAACCTGACATTGCACACAAGGTGGATATGGATTTAAAAAGTGCCATAAAACACTTATTATGAATGATCCTTCCGCAGGTTCACCTACGGAAACCTTGTTACGACTTTTACTTCCTCGGCTTTACTC	0	0	0	0	0	0	0.00194809	0
276a732aecfa4af38ea43c732ea3ba1d	Fungi	Fungi_phy_Incertae_sedis	Fungi_cls_Incertae_sedis	Fungi_ord_Incertae_sedis	Fungi_fam_Incertae_sedis	Fungi_gen_Incertae_sedis	Fungi_sp		0.98	GAGAACCAAGATATCCATTGTTAACAGTTGTTCGTTTTCAACCACGCCGGTGCACTTGCGTTGGTCGTGGTTGCGTGTTGGCAAACTGTGGGGTTATTAAGGGGCGTGAGCCCGGTGACCTAGTCGCCGGCCGGTGTTCGGCCTACAGCGATCGTAAAGCGTTATCCTTAGACAACCAGCGACACTTTCAGACGCCAGTTGGTTTGGGAAACCAAGCCACTTGCCTCGAACGCTCAATTGCAACTATAACTTCTCACAAGACAGAGGTCCTGAATCAATAACAACTTTCGCGACTGATTTACCAGGATTGCTGTTACTCGCGGGCTGCAAGAGCACGATAAAAGTTCACAGGGGGGTTTAACGTTGGATACGTGTTAATGATCCTTCCGCAGGTTCACC…	0	0	0.000282512	0	0	0	0	0
276d633e0b8e469bc0fcc3b1000aa7c0	Fungi	Basidiomycota	Ustilaginomycetes	Ustilaginales	Ustilaginaceae	Ustilago	Ustilago_kummeri		0.76	GAGAACCAAGAGATCCGTTGCCAAAAGTTGTTTTTTAGATTTAGACGACCGCATTACCAGTCGGTTCCATCATAAAAATGAACTTTCATTCAAAATCCTAGATCATCAAAAGTGTTTTGTAAATTGGTGTCGACCGCCTTCCCAGCACAAAGCGAGCAATGCAAAACCAATTTCGAAAAATTCGTTTACGTGCCCACCGCGCACTGTTGGACAGCCAACCGATGCAACCGTGTTGAAAATTGGGTAGCTCAAGTTTAGTTGGACAGGTGCGAGCCACACCTCGAGAAAAAGGTTTTCGTCGAAATGATCCATCTGCAGGTTCACCTACAGATA	0	0	0	0.000104377	0	0	0.000210604	0
276e7fc08cdd9234fe3f6c8cd33a091c	Fungi	Ascomycota	Sordariomycetes	Sordariales	Chaetomiaceae	Humicola	Humicola_quadrangulata		0.99	CAGAACCAAGAGATCCGTTGTTGAAAGTTTTGACTTATTCAGTACAGAAGACTCAGAGAGGCCATACAATTCAAGGGTTCGGTTAACCTCCGGCGGGCGCCCGCGAGGGGCCGGGGGGGCTTTTGGGGCCCGCCCGCCGAAGCAACGGTTGAGGTAAGGTTCACAATGGTTTTGAGTGGTTAAACTCTGTAATGATCCCTCCGCTGGTTCACCAACGGAGACCTTGTTACGACTTTTACTTCCAA	0	0	0.00301347	0	0	0	0	0
27adf66034ba9a37749d9d97af2fa308	Fungi	Ascomycota	Sordariomycetes	Glomerellales	Plectosphaerellaceae	Verticillium	Verticillium_dahliae		0.58	TGGAGCCAAGAGATCCGTTGTTGAAAGTTTTAACAGTTCGCTTAGAACACTCAGAAGTATCGTCGGGTTCGAACAGAGATTCTGATAATGCCGGCGGGCACGCCCCGAGAGGCGCGCCGCCGAAGCAACAGGTATGAAGGTTCACAAAGGGTTATGAGTTATAGTACTCGGTAATGATCCCTCCGCTGGTTCACCAACGGAGACCTTGTTACGACTTTTACTTCCTCGATGGGTGGCTGTAGATC	0	0	0	0	0.00456031	0	0	0
27c3c25138d4ce0613d0f011d90edc61	Fungi	Chytridiomycota	Chytridiomycota_cls_Incertae_sedis	Chytridiomycota_ord_Incertae_sedis	Chytridiomycota_fam_Incertae_sedis	Chytridiomycota_gen_Incertae_sedis	Chytridiomycota_sp		0.86	GAGAGCCTAGAGATCCGTTGTCAAAAGTTGTTTTTAGGTTATAAAAATCAAAGGTTAAAGACAAGTTCATCAATCAAGGGTTTAAAGGTTGTTTGGCAAAGAGACGTGAGTCTCAATGCCAGCGGGTGGGTAGAGTAGATTGGTCTTGAAGGCTTAGAGCCAACTGACTTCTTCCAACTCACTTCCAAGAGAAGCTTCAACCATAAAGATTAAAGCAACACTAACCCTCACCCAAAATACAAAAACAGTTCACAAGAGTGGGTTGATGAAAGCTAAAGGTAAGACCTTTAGCCTCAACATTTAAAGATTTTTAATGATCCAACCGCAGGTTCACCTACGGTTA	0	0	0	6.95846e-05	0	0	0	0
27dbf6c15f8eb9fb47fce97c857612b4	Fungi	Mucoromycota	Umbelopsidomycetes	Umbelopsidales	Umbelopsidaceae	Umbelopsis	Umbelopsis_dimorpha		1	GAGAACCAAGAGATCCGTTGTTGAAAGTTGTTTTAAACAGATTATTAAAATCATTTGTTTAATTGTTCAGAAAAAATTTCATAAGGATGATATATTGTTTTTGGGACCGGCCCTTGCGAACCATTTTAAAGTCCCAAAATTACATACGGTCAAAGCCAGCACAAAGGAAAAGATCTTTCAGTGTTGAAAGATTTCTCTTGGTAATGATCCTTCCGCAGGTTCACCTACGGAAACCTTGTTACGAC	0	0.000140377	0	0	0	0	0	0
281fe1d166c4f51a44753f5a2a6771c6	Fungi	Ascomycota	Eurotiomycetes	Chaetothyriales					0.59	CAGAACCAAGAGATCCGTTGTTGAAAGTTTTTGGTTTATTTTGTTTTGTATACTCAGACAATTCACGATTGAACAAGAGTTTTGGTTTGAGGGCCATCGGCGGGCGCGGACCAGAGGGTGTGAGCCCTCCGGCGGTCGACCCCTATTTCTAGGGGGGACGGGCCGGCCGAAGCAACAAGAGGTAAGGTAGGCAGAGGGTTGGAGGTCGGGCCTGGAAGACCCTAACTCAGTAATGATCCTTCCGCAGGTTCACCTACGGAAA	0	0	0	0	0	0	0.00100037	0
2847c243bda344e4fb05ced5b8fbeead	Fungi								1	GAGAGCCAAGAGATCCGTTGTTGAAAGTGATCTTTTTATTTTATCATTAATACATAAATTTTATACATTCAAGAGTAGGTTTTAAATATAAAGGTATCTTGCTCCTTTCATATTTGGGGATAGGTTTACTGTTGTTAGAAGAGAGAAAGGAGGCAACAGTAAACCAACTCCCAAATTAATGATCCTTCCGCAGGTTCACCTACGGAAACCTTGTTACGACTTTTACTTCCTCGGCTTTACTCCTC	0	0	0	0	0	0	0.000105302	0
284bf63cbe07453fed6e103c1b703548	Fungi	Chytridiomycota	Rhizophlyctidomycetes	Rhizophlyctidales	Rhizophlyctidaceae	Rhizophlyctidaceae_gen_Incertae_sedis	Rhizophlyctidaceae_sp		1	GAGAGCCAAGAGATCCGTTGTCAAAAGTTGTTTTCAAATCATTAATCAATAAAGATCAACTCTTCGTTCAGACTAAAAAAACAAAAACAAAAGGTTTATCATAAAAAAAGGCGGTAGCCCAACCCAAGCGGGTTCCCCATCTCTTTGGCCAAAGCCAAAACATCCGGGGAACGAAGACCTGCAAGGGTAGGCATTCCTGTTGGGAGTGTTGAGCTCCCGGAACGCGCTCGAGCTACCAAATACAGACAATGGTGCACACAGGTGTCAATTTGGCACGAGACCAAATATTTTTTAATGATCCAACCGCAGGTTCACCTACGGTTA	0	0	0	0	0	0.000262261	0.000210604	0
284e90c22e1fac08b12a95032e0eb6de	Fungi	Fungi_phy_Incertae_sedis	Fungi_cls_Incertae_sedis	Fungi_ord_Incertae_sedis	Fungi_fam_Incertae_sedis	Fungi_gen_Incertae_sedis	Fungi_sp		0.55	GAGAACCAAGATATCCGTTGCTAAGAGTTGTTCTTATGTTTCGTAATATTTTGAATTTCTTCTCTAATTAAAGAGAATGAAACAATTTCAGTTTAATAAAATCAAAGGTTTTGATGGTAAATAAATTAAAACAAATTTCCTTTTCAACATAAATTAATACGAAGAAAAAGAAAATCAATTTAATTTAAATAAGAGTTTTTCGCGTTGGTAGATAGAATAAAACGTAATAAAACGTGATAATGATCCAACCGCAGGTTCACCTACGGTTA	0	0	0	0	0	0	0.000105302	0
28685135ecca5891d06ae56e1f33d25c	Fungi	Blastocladiomycota	Physodermatomycetes	Physodermatales	Physodermatales_fam_Incertae_sedis	Physodermatales_gen_Incertae_sedis	Physodermatales_sp		0.99	AAGAGCCTAGAGATCCGTTGCTGAAAGTTGTATATAAATTATTTTATTCTTTTCTTCGTTAAAAGAAAAAGAAAGGTTTTAAAATATAAAAAATTAAAGCATGTGTGAGATTTAGTTTGGAGAAGTACTAACTTAGTTAAAAGTAAAATACTTCCCGATTAAATTGTGTGTTCACAGGTTTGGGTTGGATATTTTAAATTTGGTAATGATCCTTCCGCAGGTTCACCTACGGAAACCTTGTTACG	0.000121051	0	0	0	0.000380026	0	0	0
286d4a15ad458f90de5a28c97eb6054e	Fungi	Fungi_phy_Incertae_sedis	Fungi_cls_Incertae_sedis	Fungi_ord_Incertae_sedis	Fungi_fam_Incertae_sedis	Fungi_gen_Incertae_sedis	Fungi_sp		0.56	GAGAACCAAGACATCCGTTGCTAAAAGTTGTTCAGCGTTCAATAAATAAAATCCTGCAAGTTCCGAAGAACCCAACAAGAAGTGTTAATTTCGTCAAACCAGAGAATGGGTTGAAAGAAAAAAAGGCACCAGTAAAACGCGGAGTATTTCTGTGAAGAAACAGAGCCCAGCAATACAGCCATTCCTGGCTGCACGCTGCTTCGACGAAATTGCTTTCGTCTCAAACGCAATCAATGGGCGGGTTGAAGTTCATATAAAGGGGTTGATACGTTGGATACGTGTTAATGATCCTTCCGCAGGTTCACCTACGGAAA	0.000121051	0	0	0	0	0	0	0
28798ca6ad9b8100aecd693d8544db87	Fungi	Basidiomycota	Agaricomycetes	Agaricales	Lycoperdaceae	Lycoperdon	Lycoperdon_pratense		1	GAGAGCCAAGAGATCCGTTGCTGAAAGTTGTATATGATTATTATAGGTACATAGACCCATTGATCACATTCTGCAACATACGACGTGGTATATGAATACATAGTACTCAAGGGTATGCAAGTCATTTGAGAAGAGCTGTATGCGTCTCTGCGCTCAGCATTTCTCACATCCGGAGTAGCCGTAGCCATCCGATAGTCGACTGCTTTCAACCCCCAAGACTACAAAAGGTGCACAGGTGGATGAATAGAGTCAAGACAAGCGTGCACATGCCCCGGAGAGCCAGCTACAACTCATCAAGAATATTCAATAATGATCCTTCCGCAGGTTCACCTACGGAAA	0	0.000421131	0.00235427	0	0.000456031	0.00122388	0.00321171	0.00052203
28b539c7f87bd3a7bd7292f0c50d0f23	Fungi	Fungi_phy_Incertae_sedis	Fungi_cls_Incertae_sedis	Fungi_ord_Incertae_sedis	Fungi_fam_Incertae_sedis	Fungi_gen_Incertae_sedis	Fungi_sp		0.53	ACCAGCCGAGTGATCCACCGATCGGCAAGTTTTATATATATATATACGACGACACTAATAAACGGTGTCGAGTCATGTGATACCATGTGTGTGTTTAGCTCGCTCGAACGAAAAGAGACCGCAAAGTCCCCATTCTCGAGAAGCAGCCCAATACAGGACGATTTTTTTTTTTGGCTTGATCATTAATGATCCTGCCGCAGGTTCACCTACGGCAACCTTGTTACGACTTTTACTTCCACAGAAAC	0	0	0	0	0	0	0	0.0582585
28c0879d43f85940c348cf037e8546ab	Fungi								1	GAGAGCCAAGAGATCCGTTGTTGAAAGTTGTATAGTTTACAATTGACGCAACTGAGCGCAAGACATTCCAAGATATGAACAATGTGTTTGTCAATTATAGACGTCGGCCCGGAGAACAATAATCCCCCTTGCTGATCCGTCTCAACATGTGCTACTGTGTTATTAGATTAATAATTTCACTAATGATCCTTCCGCAGGTTCACCTACGGAAACCTTGTTACGACTTTTACTTCCTCGATGGGTGG	0	0	0	0	7.60052e-05	0	0	0
28cc61699270ea36d1e4e7c575197370	Fungi								1	TCTTGTTGCGTTTCTTCGCTGCGTTCTTCATCGATGCGAGAGCCAAGAGATCCGTTGTTAAAAGTTGTTTAATAAAATTCATATTGGAGTTCAGATGAACAACAAAAGATTCAGACGTTAAAGTTTGAAGTAAATGGTAGGCACCGAAATGCCGATTTAAGAATACAATAATGATCCTTCCGCAGGTTCACCTACGGAAACCTTGTTACGACTTTTACTTCCTCGATGGGTGGCTGTAGATCGGAAGAGCACACGTCTGAACTCCAGTCACATCTCGTATGC	0	0	0	0	0.00486433	0	0	0
291edf7eca3349db0a9237f206039d50	Fungi	Basidiomycota	Agaricomycetes	Agaricales	Psathyrellaceae	Parasola	Parasola_sp		0.81	GAGAGCCAAGAGATCCGTTGCTGAAAGTTGTATTGAGTTTCTATAGGCCGAAGCCATTTTGAAATCAACATTCTTTTTAACATACAGGGGTGTGTAAGAGACATAGACCCAGGAAATTCGATGGAAGCCGGCCAGAAGAGAGGCGCGACAACCTTCGCATCCGCAACACGTGAGTGCGCGAGAGGTTATCCTGGGACTACAAAGGGTGCACAGGTGGAAAGATAAAGGTGACAGGGTGTGCACATGCTCCTAAGAGCCAGCTACAACCCATGCCAGATTTATTCGATAATGATCCTTCCGCAGGTTCACCTACGGAAA	0	0	0	0	0.000380026	0.00198153	0	0
291f327cfab8fa9416dad8a578193937	Fungi	Basidiomycota	Agaricomycetes	Agaricales	Psathyrellaceae	Lacrymaria	Lacrymaria_glareosa		0.57	GAGAGCCAAGAGATCCGTTGTTGAAAGTTATATATAGATATCTTGTATATGCAATGACAGGTTTTGTGTGGTGAAAAGAAGCGAGACACATATGGCAGGCCGTTACGCCTGCCATACAAGAAGGGTTGCAAAGCAGACACGGGCCGGCAGATGATGCACGGCTCGGCCCACATGATTCGGTAATGATCCTTCCGCAGGTTCACCTACGGAAACCTTGTTACGACTTTTACTTCCACTTGGTCGGA	0	0	0	0.000208754	0	0	0	0
2941a0cde2de0227ec02eb04a3308c31	Fungi	Fungi_phy_Incertae_sedis	Fungi_cls_Incertae_sedis	Fungi_ord_Incertae_sedis	Fungi_fam_Incertae_sedis	Fungi_gen_Incertae_sedis	Fungi_sp		0.54	GAGAGCCAAGATATCCGTTGCTAAGAGTTGTACAGATATTTTGTGCTTTCATATAATTTCAGTCAAGTGGTTGAATAGGGTATAATAAGAAGTTGAAAAAAAGTGAAACATAAGAGTGACACTGAGGCAACGGCACCCAGGGGTAGATAGAGAAAAAAGCAACCTCGCCTTGTGAGCTCGGCCGCAGTTTTCGTAGTGTTAATGATCCTTCCGCAGGTTCACCTACGGAAACCTTGTTACGACTT	0	0	0.000141256	0	0	0	0	0
295a7070c151f399ff91d07030e6a21b	Fungi	Fungi_phy_Incertae_sedis	Fungi_cls_Incertae_sedis	Fungi_ord_Incertae_sedis	Fungi_fam_Incertae_sedis	Fungi_gen_Incertae_sedis	Fungi_sp		0.59	GAGAACCAAGACATCCGTTGCTAAAAGTTGTTTAAGTTCAATAAATAAAATCCTGCCGTGCTCCGAAGAGCGCCAAACAAGAAGTGTTAATTTCGTCAAACCAGAGAATGGGTTGAAAAAGAAAAGGCACACAGTTCTACGCGGATGTTTGTGGTGCAGCCGAAGCCACAACACACAAACAGAGCGCCAGCAATGCAGTCGTTCCCAACTGCAAGCTGCTTCACCGATTTTTTACATCAGCTCAAACGTAGGCAAAGGGCAGGTTAGGTGGTTCGTATAAAGGGGTTGATACGTTTGGTACGTGTTAATGATCCTTCCGCAGGTTCACCTACGGAAA	0	0	0	0	0.000114008	0	0	0
2973e71b6ce7e742364fc794528fe9b5	Fungi	Ascomycota	Sordariomycetes	Xylariales	Diatrypaceae	Monosporascus	Monosporascus_sp		0.89	CAGAACCAAGAGATCCGTTGTTGAAAGTTTTTAACTTATTTATGGTAATTCAGAAGTGCCAAAATAAAAACAAGAGTTTGAATGGTCCGCCGGCGGGTAAGCCTACAACTACAGGGTAGCTACCGGGTAGGTACCGGGTAGGCTACTACGGGGTAGCTCCCGGGTAGGTTCCCCGCCGAGGCAACATAGGTAAGTTCACATGGTTTTGGTGAGTTGGATAACTCTGTAATGATCCCTCCGCTGGTTCACCAACGGAGA	0	0	0	0	0	0	0.000157953	0
2981fb957050408a3dcaa9e4530e6a44	Fungi	Glomeromycota	Paraglomeromycetes	Paraglomerales	Paraglomeraceae	Paraglomus			0.53	GTTTCTTCGCTGCGTTCTTCATCGATGCGAGAGCCAAGAGATCCGTTGTTGAAAGTTTATTTTTTATTATAATATATAAAAGTTTTGTTTGACGTTTGATCCAAATACAGAGCGGGTTGGTTGAATACGCGGGGCAGAAGAATATCCGCCCCGACAAATTCATTTTTTTAATGATCCTTCCGCAGGTTCACCTACGGAAACCTTGTTACGACTTTTACTTCCAAGGATGTTGCTCAGATCGGAAGAGCACACGTCTGAACTCCAGTCACATCT	0	0	0.000659196	0	0	0	0	0
29a96436738b837e7c7bacba2fe6ea09	Fungi								1	CGGAGCCAAGAGATCCATTGTTGAAAGTTGTGACACTTTGTAAAAATAAACTCAGAAGACTGCTGCTAGAGACTTATAACTGCTGGCTCCGGCGGGCGCCTTGCGGCCGGGGCCCCCCCTGGGGGGGCCCGCCGGAGCATATCGTGGCGGTATGTTCACAGTGGTTTGGGAGTCGGGTGACTCTGTAATGATCCCTCCGCTGGTTCACCAACGGAGACCTTGTTACGACTTTTACTTCCAAGGAT	0	0	0.00113005	0	0	0	0	0
29c744ef34d35fefd8e3217697354a1b	Fungi	Fungi_phy_Incertae_sedis	Fungi_cls_Incertae_sedis	Fungi_ord_Incertae_sedis	Fungi_fam_Incertae_sedis	Fungi_gen_Incertae_sedis	Fungi_sp		0.52	CGATCTTGTTGCGTTTCTTCGCTGCGTTCTTCATCGATGCAAGAGCCAAGAGATCCATTGTTTAAAGTTGTCATAATTTCTCATATAAATAATTTGTCAAACACGCAAGCGTAAACATCAAGGTCTTGCGACCCTGAGCTAATGGCTATAAATAGCCAAATATCTTGTAAATGATCCTTCCGCAGGTTCACCTACGGAAACCTTGTTACGACTTTTACTTCCTCGGCTTTACTCCTCAGATCGGAAGAGCACACGTCTGAACTCCAGTCACATCTCGTATGCCGT	0	0	0	0	0	0	0.000105302	0
29dbb9c440895641dfc2cc80f6edf11c	Fungi	Fungi_phy_Incertae_sedis	Fungi_cls_Incertae_sedis	Fungi_ord_Incertae_sedis	Fungi_fam_Incertae_sedis	Fungi_gen_Incertae_sedis	Fungi_sp		0.84	GAGAACCAAGATATCCATTGTTAACAGTTGTTCGTTTTGCACCTGCGGCTTTCGCGGCAGGTGAAGTAGGGTAGTGGGGTGATTAGGGGGCTTTCGCCCTTAAGGCATGTCCGCCGACCGTGTGGGCCTCCAGCGACCGTGAAGTTATCCGTCTACAGCCATCAACACTTTCATTTGATGACTGCTTCGGGAAGCCATGCCTCTATCTCAACCGACGTCAACGTACGCTCTCCAACAGAGGTCCCAAATCAAAACTGTTCAACAATGATTTACTGGGATTGCTGTGTGAAAAGTTTTCGGAGCAGGAATGAAGGTTCACAGGGGGTTTTAACGTTGGATACGTGTTAATGATCCTTCCGCAGGTTCACCTACGGAAA	0	0	0	0.000104377	0	0	0	0
29f00d5320abec88138b159fa60f2223	Fungi	Chytridiomycota	Lobulomycetes	Lobulomycetales	Lobulomycetales_fam_Incertae_sedis	Lobulomycetales_gen_Incertae_sedis	Lobulomycetales_sp		1	GAGAGCCTAGAGATCCGTTGTTAAAAGTTGTTTTCAAATTATAAATTTAAAATTAAAGGCTTATAGTATAAATAAAATCAAGTTTAAGTTGACGCTCAAGGGGTAGGTCAAGGCCTTTAAAAGCCCAAGGGGGCCAAGGAGCTAAGCTCCCTGGACACCCAAACCCTCGAACGCCGAGAGACAATAAACAGTGCACACAAGTGTTAGAGAACCTACCGCCCCCCCGGTGAAGGGGGGGGGAGAATTCAATAATAATTGTTAATGATCCAACCGCAGGTTCACCTACGGTTA	0	0.000140377	0	0	0.000228016	0	0	0
2a06c7c1eefc143d45a505f672f4ea36	Fungi								1	GAGAGCCAAGAGATCCGTTGTTGAAAGTGATCTTTTAATTTATCGATTCAAAATATGTATAGATATATTTAAGAGTGGGGTTTTAAATATTGTTCATCTTGCTCCTATATAAAAATATATAGGATGTCAAAAGTATCTATTTGGTAAGAATTTACTCCTACAAAATAGTCCGAGAACCAAATAAACACAAAGAGTAAATTCGATCCAAATAATAATGATCCTTCCGCAGGTTCACCTACGGAAAC	0	0	0	0.000173961	0	0	0	0
2a0affaaec2029d298e6f4851b223dab	Fungi	Ascomycota	Dothideomycetes	Pleosporales	Didymellaceae	Phoma	Phoma_schachtii		0.97	CAGAACCAAGAGATCCGTTGTTGAAAGTTGTAATTATTATGTTTTTCTGACGCTGACTGCAATTACAAAAGGTTTAATGATGTCCTATCGGCAGGCAAGCCCACCAAGGAAACAAATAGTACGCAAAAGACATGGGTAGAATCAGTAAGAGAAGGGCAGAAAGCAAGACCGAAGCCCTACAATCTGGATCCAACTCCCCGATGATGTTTAATGATCCTTCCGCAGGTTCACCTACGGAAACCTTG	0.000242101	0	0	0	0	0	0	0
2a193052696298636f330f7242928ffd	Fungi	Ascomycota	Sordariomycetes	Atractosporales	Pseudoproboscisporaceae	Neodiluviicola	Neodiluviicola_aquatica		0.52	CAGAACCAAGAGATCCGTTGTTGAAGGTTTTGACTTATTGGGTCTTGTACTCAGGTAACTGTAACAGAGAGTTTGGGGTCCTCCGGCAGGCGCCGAGAAGGCGGTGGCCCCGCCCTGGGGCCGCCTGCCGAAGCAACAGATCGGTATGTTCACAGTGGGTTTGGGAGTCTTTCAACTCTGTAATGATCCCTCCGCAGGTTCACCTACGGAGACCTTGTTACGACTTTTACTTCCACTTGGTCGGA	0	0	0	0.000104377	0	0	0	0
2a1d1ffc4ac89548084aa3a6afaf8672	Fungi	Ascomycota	Eurotiomycetes	Chaetothyriales	Herpotrichiellaceae	Exophiala	Exophiala_opportunistica		0.71	CAGAACCAAGAGATCCGTTGTTGAAAGTTTTGTTTTTATTTAACAATAATACTTAGATTCAAGACACGTTTAGTTAAGATTTTTTAAATTTGGGGGCTATCGACGAGCGCGGGCCAAGGGGTACAAAGACCCCCCGGCGGTCCGTGAGGACGGGCTCGCCGAAGCAACGATGGTCAAGTAGACAAAGGGTTGGGAGATCGGGCCGGTGAGACCCTAACTCGGTAATGATCCCTCCGCAGGTTCACCTACGGAGA	0	0	0	0	0	0	0.00115832	0
2a237944adf4e9ea6d6f6eec3dcc8714	Fungi								1	GCTGCGTTCTTCATCGATGCGAGAGCCAAGAGATCCTTTGTTGAAAGTTTTATTTCTTGTATTTGATTCAGACACAGAGACTGATTTAAGCATAAAAGCGACGCCGAAGCGCCGAAGCACATCTTGCTTCCACAGGTTTACAAGGTTGAAGGCCAGACGGCCATTCAGTAATGATCCCTCCGCAGGTTCACCTACGGAGACCTTGTTACGACTTTTACTTCCACAGAAACGCAACAAGATCGGAAGAGCACACGTCTGAACTCCA	0	0	0	0	0	0	0	0.00626436
2a2cf3bdeed3b1dfd7f6da303679122c	Fungi	Ascomycota	Dothideomycetes	Venturiales	Sympoventuriaceae	Scolecobasidium	Scolecobasidium_constrictum		1	CAGAGCCAAGAGATCCGTTGTTGAAAGTTTTGCTTTTTTTGTTTTGGATTTCTTTTTCAAGAATCGTCTTAGACTTCACTTTGCTCTCAAGAATATATATGTCTTCTACGGCCGGCGGCGGGCAGGTCGACGCCTACCTCTTCCGCCGAAGTTTGGGTCCGTCTGGCAGTCTCCCACATCGCTTCTCACGATGCAATATCCCGCCAGCCACGACTTGACAAAATGACAAAAGGTCGGGTAGCTAGCTTCCCCGTCTCACGACAGGAAATCTTCGCGCCACTCGGTAATGATCCTTCCGCAGGTTCACCTACGGAAA	0	0	0	0	0	8.74202e-05	0	0
2a3f6d50fc002f96188216ff009c0964	Fungi	Ascomycota	Sordariomycetes	Hypocreales	Nectriaceae	Ilyonectria	Ilyonectria_liriodendri		0.97	CCAGAGCCAAGAGATCCGTTGTTGAAAGTTTTGATTGATTTAATCATTTACTCAGAAGATACTGTTATAAAAATCAAGGGTTTGGGTCCTCTGGCGGGCCGCCGAAGCGGGCACCGCCGAGGCAACGATAATGGTATGTTCACAGGGGTTTGGGAGTTGTAAACTCGGTAATGATCCCTCCGCTGGTTCACCAACGGAGACCTTGTTACGACTTTTACTTCCACAGAAACGCAACAAGATCGGAAG	0	0	0	0	0	0	0	0.00240134
2a5e4d3189018c081cb68a217c3f98c9	Fungi								1	AAGAGCCTAGAGATCCGTTGTTGAAAGTTTTAATATCCATTTTCATGGTAGATTCAGAATAAATACACAATATGTTTGACAAATTCCCCTAGCAGAAACAGTCCCACAAGGGGAAAGCCTCCTAACGCTAGGGAAGCAACAGGAATGTGAACAGTATGTTATAGTGAAGGTTGCAAGCAACCAATTCTATAATGATCCTTCCGCAGGTTCACCTACGGAAACCTTGTTACGACTTTTACTTCCTC	0.000322802	0	0	0	0	0	0	0
2a69d0f3b12df53de17c5830cdedfcf0	Fungi	Ascomycota	Eurotiomycetes	Chaetothyriales	Herpotrichiellaceae	Exophiala	Exophiala_clavispora		0.73	CAGAACCAAGAGATCCGTTGTTGAAAGTTTTGTTTTTATTTAACAATAATACTTAGATTCAAGACACGTTTAGTTAAGATTTTTTAAATTTGGGGGCTGTCGACGAGCGCGGGCCAAGGGGTACAAAGACCCCCCGGCGGTCCGTGAGGACGGGCTCGCCGAAGCAACGATGGTCAAGTAGACAAAGGGTTGGGAGATCGGGCCGGTGAGACCCTAACTCGGTAATGATCCCTCCGCAGGTTCACCTACGGAGA	0	0	0.000235427	0	0	0	0	0
2a9ebf2a764a5afa8c05df623448d324	Fungi	Ascomycota	Eurotiomycetes	Sclerococcales	Sclerococcaceae	Sclerococcum			0.57	ATGCCAGAACCAAGAGATCCGTTGTTGAAAGTTTTAATACATTGAATATTTCATTCAGAGGACACATTTATAATGAGTTTGAGAAATCTTCTGCCGGCCTAGACCGGCAAAGAAACAAGTTAACGTAAACATAGGGTTGAAGTTTGGGCACTGGGTACCCTAAACCTTTAATGATCCTTCCGCAGGTTCACCTACGGAAACCTTGTTACGACTTTTACTTCCACTTGGTCGGACATAGATCGGAAGAGC	0	0	0	0.000208754	0	0	0	0
2a9f752a0be0ff90e2e1cbf88ef2f649	Fungi	Fungi_phy_Incertae_sedis	Fungi_cls_Incertae_sedis	Fungi_ord_Incertae_sedis	Fungi_fam_Incertae_sedis	Fungi_gen_Incertae_sedis	Fungi_sp		0.93	GAGAACCAAGATATCCATTGTTAACAGTTGTTCGTTTTTGTGTGCCTACTTTACGCAGCACTACTTTCACCTACATTGGGGGTTAATATGGGGCGTAAGCCCAGAGACCTGTCCGTTGACCGTGAGGGTCAACGATCTGAGTAAGTATCAGTTATCCTTGCGGAAACCAAGTCTAATTGCTCTACCGCTCCATCCACGCGTCTCGAAGAAGTCTCTGAATCAAACTGTTCGCGTGATTTACCAGAGATTGCTTTGTCAAGGCGAAGAGAGCAGGGTTAAAATGCACGGGGGTTTAACGTTGGATACGTGTTAATGATCCTTCCGCAGGTTCACCTACGGAAA	0	0	0.000753367	0	0.000570039	0	0	0
2b11761795a586fcbc72a0c4a1f715d9	Fungi								1	TGCGAGAACCTAGAGATCCGTTGCTAAAAGTTGTATTAAAATAAATTTTTTCATCAATTTAAAAGTTATAAAATGGACGATACCCAAAATCTTTTGGGTCGGGGGAATTGCACACCTGCACACCCAATTCATTCATATTTTTCCCTAAAATATCCCTCTCCTCCTCACTAATGATCCTTCCGCAGGTTCACCTACGGAAACCTTGTTACGACTTTTACTTCCACAGAAACGCAACAAGATCGGAAGAG	0	0	0	0	0	0	0	6.9604e-05
2b11bac37b5ab33f12fc54b095d251af	Fungi	Fungi_phy_Incertae_sedis	Fungi_cls_Incertae_sedis	Fungi_ord_Incertae_sedis	Fungi_fam_Incertae_sedis	Fungi_gen_Incertae_sedis	Fungi_sp		0.53	CGACACGAGAACCAAGATATCCATTGCGTGGAGTGGTTGAGAGATTAAAATGTATTCAATGAAGAATAAAATAGTCACGGAGTATAAAATTGTATAGAGTTCACGAGTGTGTGTGTATAAGTAGGTAACCCCTCGTACAAGTACTTGAGGTACCACTTATGTGGATGTTAATGATCCCTCCGCAGGTTCACCTACGGAGACCTTGTTACGACTTTTACTTCCACAGAAACGCAACAAGATCGGAAGAGCAC	0	0	0	0	0	0	0	0.00034802
2b24a390d941af221eb68c5e55f04801	Fungi	Ascomycota	Eurotiomycetes	Eurotiales	Aspergillaceae	Penicillium	Penicillium_brasilianum		0.8	CGGAACCAAGAGATCCGTTGTTGAAAGTTTTAACTGATTTAGCTAATCTACTCAGACTGCAATCTTCAGACAAGAGTTCAATGGTGTCTTCGGCGGGCGCGGGCCCGGGGGCGGATGCCCCCCGGCGGCCGTGAGGCGGGCGCGCCGAAGCAACAAGGTACAATAAACACGGGTGGGAGGTTGGACCCAGAGGGCCCTCACTCAGTAATGATCCTTCCGCAGGTTCACCTACGGAAACCTTGTTA	0.000363152	0.00154415	0.000282512	0.00139169	0.000342023	0.00340939	0	0.00111366
2b2651b2fbc4017f2076478288bd2f70	Fungi	Basidiomycota	Atractiellomycetes	Atractiellales	Hoehnelomycetaceae	Atractiella	Atractiella_sp		0.94	GAGAGCCAAGAGATCCGTTGTTATAAGTTTTAATTGATTATTCAATATAGACTTTCATACTTTAAAACGTGTTTGCAAAGGGTGGCCTCGCCGCTAATCGCCTGAGCTTTCACAGTTCAACCTCCCTGAATAGTTCACAATGTGTGTGTAGTAAATAGACCCGTGAGGGCCATACTCGCTAATGATCCTTCCGCAGGTTCACCTACGGAAACCTTGTTACGACTTTTACTTCCACAATTGCGTAC	0	0	0	0	0	0.00017484	0	0
2b40e2c48668276b6f4946b04679b4d9	Fungi	Basidiomycota	Agaricomycetes	Agaricales	Mycenaceae	Mycena	Mycena_rosea		1	TGCCAGAACCAAGAGATCCGTTGTTGAAAGTTTTGATATTTGTTTTTTACTGAAGATACTGCTACTACAAAAGGTTTATTGTGGTCCTAGCGGCGGGCAGGCCCGCCGAGGAAACAAATGGTGCTCATAAACAAAGGGTGCTATCTCAATGGGGACGAATCCCCACGGTAATGATCCTTCCGCAGGTTCACCTACGGAAACCTTGTTACGACTTTTACTTCCTCGATGGGTGGCTGTAGATCGGAAGA	0	0	0	0	0.000380026	0	0	0
2b497128edbf6e0a8698fb914cf634b0	Fungi								1	CTTCATCGATGCGAGAGCCAAGAGATCCTTTGTTGAAAGTTTTGATTCTTTTGGTTTACATTCAGACACAAATGACAGGTTAACAGCATAAAGGCGGCGCAAAAGCGCCGAAGCACATTTCAAATGTCCACTGGTTTGAAGGGGTTTGAAGGTACGGAGACCATTCGTTAATGATCCCTCCGCAGGTTCACCTACGGAGACCTTGTTACGACTTTTACTTCCTCGATGGGTGGCTGTAGATCGGAAGAGCACACGTC	0	0	0	0	0.00133009	0	0	0
2b61b99ee3e11e3f4f938410db2f7c2f	Fungi	Glomeromycota	Glomeromycetes	Glomerales	Glomeraceae	Glomus	Glomus_indicum		0.81	TTGTTGCGTTTCTTCGCTGCGTTCTTCATCGATGCGAGAACCAAGAGATCCGTTGTTGAAAGTGATCTTTTTATTATTTAAAATACAATAATATAATACATTTAAAGAGTTGGGTTTTAAATACAAATTGATCGCGAAGCCTCGCTAACGCTCGGTTCGCTATATTGGTAATGATCCTTCCGCAGGTTCACCTACGGAAACCTTGTTACGACTTTTACTTCCTCATTCCGAGGCGGTAAGATCGGAAGAGCACACGTCTGAACTCCAGTCACATCTCGTA	0	0.000701886	0	0	0	0	0	0
2b695d5d3cc3faf2315ec9e42dc441ba	Fungi	Basidiomycota	Agaricomycetes	Thelephorales	Thelephoraceae	Tomentella	Tomentella_sp		0.85	GAGAGCCAAGAGATCCGTTGCTGAAAGTTGTATTGTATTGCGTTAGACGCGATTTACATTCCATAAGACTTTATTACAGAGTGTGTGTAAAGGCGCAGGACCACGGCAAGGGGGCAGAGCCCCACAAGCCACAGAACTACAGAGGGTGCACAGGTGTGAGTGGATGTGTGAACAGAGTGTGCACGTGTCCCCATTTGAAGACCAGCAACAACTCGTGTTGACAATTCAGTAATGATCCTTCCGCAGGTTCACCTACGGAAA	0	0.000701886	0	0	0	0	0.000105302	0
2b6a1bdff9440aefba20462ed6f8ab38	Fungi	Basidiomycota	Agaricomycetes	Agaricales	Hygrophoraceae	Hygrocybe	Hygrocybe_conica		0.82	GAGAGCCAAGAGATCCATTGTTGAAAGTTGTTTCTGTGATTACTTTTTTTACAAATAATCCATAAGATGCGTTCAATAGCACCATTCAATAAAGTGTGAGATGAATGAATACATAGGACACCCCCAACCAAGATAGGTGAGTGGGCGCCTACAAGATGTGCACAAGGGTGTGATGGAAATTGTGAATTGTTCAGGGAGTGCACCATTGCCCCCCAAGAGAGAGGCCAGCAACATCCCCAAATCACTTCAGTAATGATCCTTCCGCAGGTTCACCTACGGAAA	0	0	0	0	0.000912062	0	0	0
2b745e90ae32eaab620bb03e370d343a	Fungi								1	GCGTTCTTCATCGATGCGAGAGCCAAGAGATCCTTTGTTGAAAGTTTTAATTTCTAGGTTTGATTCAGACACAGACGGATCAGTTGCATAAATACGGCGCCACATGGGCACCGAAGCACGGCTCGCTTCCACGGTTTTTGAGGTTTGAAGGCCCAGAGGGCCGTTCGTTAATGATCCCTCCGCAGGTTCACCTACGGAGACCTTGTTACGACTTTTACTTCCTCGGCTTTACTCCTCAGATCGGAAGAGCACACGTCTGAAC	0	0	0	0	0	0	0.000210604	0
2b7dfbf46e89df2ae16c84800e974543	Fungi	Glomeromycota	Glomeromycetes	Glomerales	Glomeraceae	Funneliformis			0.84	TTTCTTCGCTGCGTTCTTCATCGATGCGAGAGCCAAGAGATCCGTTGTTGAAAGTGATCTTTTTTTTCAAATTCATGTATCATGATTTATTTTTTTAAAGTTAAAAAGAGTGGGGTTTTAAATATTTTCGCAAGCCTCGCTTAACGCTCGACTCGCTTTAAAAATCATTAATGATCCTTCCGCAGGTTCACCTACGGAAACCTTGTTACGACTTTTACTTCCAAGGATGTTGCTCAGATCGGAAGAGCACACGTCTGAACTCCAGTCACATC	0	0	0.0090404	0	0	0	0	0
2b9590d152a0324d82c2c066317bab3e	Fungi	Fungi_phy_Incertae_sedis	Fungi_cls_Incertae_sedis	Fungi_ord_Incertae_sedis	Fungi_fam_Incertae_sedis	Fungi_gen_Incertae_sedis	Fungi_sp		0.62	ACGAACCAAGAGATCCGCCGTTGATAGTTGTATCTCTATTTTTTTTGGTTATTTTAAAATTCAGTTAAGAATACCTTTGATCACAGTTAATGTGAATAAAATAAGAGATGATTCTTAGTGATAAGAACCACCCCTCACTTTATTTGTTAGAGCACAACCCACTATTTGAAATGAAATGAGCACACTTTTACGCATACCCACCCCACTCTGCTAACAGAAATGATCCCTCCGCAGGTTCCCCTACGGAGA	0	0	0	0	0	8.74202e-05	0	0
2bec8a57437379536bc4d3c04ad75cf5	Fungi	Ascomycota	Sordariomycetes	Coniochaetales	Coniochaetaceae	Lecythophora	Lecythophora_sp		0.96	CAGAACCAAGAGATCCGTTGTTGAAAGTTTTGATTATTTGCTTGTTTACTCAGAGATGCCACAGAGATGCAGAAGAGTTTCGTACCTCCGGCGGGCGGCCACACCCAGGGGTGGGGCCCCGGCCCGGAGCCCGGAGACCGGGCCCGCGAGCGCTCCCGCCGAAGCAACGCTGATGGATAGGTTCGCGATGGTTATAAGCAGCCTTTCGGCGCTTCTTGTAATGATCCCTCCGCTGGTTCACCAACGGAGA	0.000242101	0	0.00131839	0.000278338	0.00163411	0	0.00110567	0.000208812
2bf7bafa885de193aae9870969b32a5f	Fungi	Ascomycota	Sordariomycetes	Glomerellales	Plectosphaerellaceae	Lectera	Lectera_longa		0.5	CGATGCTAGAACCAAGAGATCCGTTGTTAAAAGTTTTTATAGTTCGCTAAGAACACTCAGATGTATCGTCGGGTACAAACAGAGATACTGAAACGCCGGCGGGCTCCCGAAGAAGCCGCCGAAGCAACAAGTTATAATGTTCACAAAGGGTTATGAGTGTAAACTCGGTAATGATCCCTCCGCTGGTTCACCAACGGAGACCTTGTTACGACTTTTACTTCCACAATTGCGTACCTAGATCGGAAGAGCAC	0	0	0	0	0	0.000291401	0	0
2c090783f8eb54adadd9bd3a41d51dc7	Fungi	Mortierellomycota	Mortierellomycetes	Mortierellales	Mortierellaceae	Mortierella	Mortierella_tsukubaensis		0.95	GAGAGCCAAGAGATCCGTTGTTGAAAGTTGTATTTCGAATTAAGTAAATTCGTGATAACAAATGTTCAGACAAGTTGACTTGAAGACGTTGGTAAATATAGAGGGCTCTACACTTCAAAAAAAAAGAGAGAGACCCCCCAAACGTTGCACACAAGGTGGATATGGATTGTTTAAAAAGTGCCATAAAACACTTGTTGTGAATGATCCTTCCGCAGGTTCACCTACGGAAACCTTGTTACGACTTT	0	0	0.000329598	0.000104377	0	0	0	0
2c12497923341f1a28283828b1f9b100	Fungi	Fungi_phy_Incertae_sedis	Fungi_cls_Incertae_sedis	Fungi_ord_Incertae_sedis	Fungi_fam_Incertae_sedis	Fungi_gen_Incertae_sedis	Fungi_sp		0.67	GAGAACCAAGATATCCGTTGCTAAGAGTTGTTCTTTAGTTTCGTAAAATATTTCTTCTCCGAAGAGTAAGAAATGAATTAGTTCAGAGTTTTAAAAGAATAGGTTTAAAGGGTTAATGTAAAGTGATTTAAGAAATACACTTCAGAGAGAACAGTAGAGCATGTGAAAGATTGCTTAAATCACTTAAGAAACAATACATTCCACACAGTTCCCTCCAAAGGTTAACACAGTTCACAATGGTTTATACGTGGATACGTGATAATGATCCTTCCGCAGGTTCACCTACGGAAA	8.07005e-05	0	0	0	0	0	0	0.00017401
2c169e77848b67d93c5802f899cf5e25	Fungi	Ascomycota	Eurotiomycetes	Chaetothyriales	Herpotrichiellaceae	Cladophialophora	Cladophialophora_sp		0.57	CAGAACCAAGAGATCCGTTGTTGAAAGTTTTGTTTTTGATTTTTAATCATGATTTAGACATAAGACACGATTCATAAAAGGGTTTTAAGAGTTGGGCTATCGGCGGGTGCGGGCCAGGGGGAATCCCCCCCGGCGGTCGTGAGACGGACCCACCGAAGCAACAATGGTTCAGTAAACAAAGGGTTGGGAGGTCGGGCCTAGAAGACCCTAACTCGTTAATGATCCTTCCGCAGGTTCACCTACGGAAA	0	0	0	0	0.00015201	0	0	0
2c2726a05a325d8f6eb894654e843958	Fungi	Fungi_phy_Incertae_sedis	Fungi_cls_Incertae_sedis	Fungi_ord_Incertae_sedis	Fungi_fam_Incertae_sedis	Fungi_gen_Incertae_sedis	Fungi_sp		0.64	GAGAACCAAGATATCCATTGTTAAGAGTTGTTCTTATATTTCATAAGATCAAAGATAATAATATATATATCTTAGTGTTAGTATAGTTCCGCCTTTCGACCGCGAACTGTAGTTAAAGTTTAAAGGGGTTTAAAATGGCATAAGTATATATATATATTATGCATATATATATATAAGTATGCGGTTAGCCTATATAATTATAAACTATATAGGGAGAGGAAAAAGTTCACGTTTGGTTTTGATATTGGATAATAGAAGTTCGTGTTAATGATCCTTCCGCAGGTTCACCTACGGAAA	0	0	0	6.95846e-05	0	0	0	0
2c43dbf71fc6dc29d05912b26f40ac25	Fungi	Rozellomycota	Rozellomycota_cls_Incertae_sedis	Rozellomycota_ord_Incertae_sedis	Rozellomycota_fam_Incertae_sedis	Rozellomycota_gen_Incertae_sedis	Rozellomycota_sp		0.8	AAGAGCCAAGAGATCCATTGTTAAAAGTATTTATAGATTTTCTTGTTTTACAAAACACACTAATACAATAATATCATGAATATTTTTTAAATGCACCCAAGACGAACTTGGAGCACAAATGTATCATGCATGAGAACTGCATATATAACATATGCAACTCTAACACACACAATCCTTGATTTGTTAATGATCCTTCCGCAGGTTCACCTACGGAAACCTTGTTACGACTTTTACTTCCTCGGCTT	8.07005e-05	0	0	0	0	0	0	0
2c5250329004c0372598205a0c054af7	Fungi	Ascomycota	Sordariomycetes	Hypocreales	Nectriaceae	Ilyonectria	Ilyonectria_robusta		1	TGCCAGAACCAAGAGATCCGTTGTTGAAAGTTTTGATTGATTTAATCATTGACTCAGAAAATGCTTTAATGTAATCTAGGGTTTGGGTCCTCTGGCGGGCTGCCGAAACAGACACCGCCGAGGCAACAATATGGTATGTTCACAGGGGTTTGGGAGTTGTAAACTCGGTAATGATCCCTCCGCTGGTTCACCAACGGAGACCTTGTTACGACTTTTACTTCCACTTGGTCGGACATAGATCGGAAGAG	0	0	0	0.0013569	0	0	0	0
2cc36658c25446c26bebe1226b4f4522	Fungi	Ascomycota	Sordariomycetes	Sordariales	Sordariales_fam_Incertae_sedis	Papulaspora	Papulaspora_byssina		0.76	CAGAACCAAGAGATCCGTTGTTGAAAGTTTTATAAAAATTATTATTAGCTCGGACAACAAAATATTCAGAGTTTTAATTTCCTCTGGCAGGTGGAAAGCTTTTTAAAAACAAACCTGCCAAAGCAACAAAGTCAATTAAAACAAAGGGTTGGGAAGGTATACCCTTTAAAGGGCATAAACTCTTATAATGATCCTTCCGCAGGTTCACCTACGGAAACCTTGTTACGACTTTTACTTCCTCGGCT	0	0	0	0	0	0	0.000210604	0
2cc9f110cc41e70674eac6b2c33172f8	Fungi	Ascomycota	Dothideomycetes	Pleosporales	Didymosphaeriaceae	Pseudopithomyces	Pseudopithomyces_angolensis		0.9	CAGAGCCAAGAGATCCATTGTTGAAAGTTGTAACGATTGTTTGTTTCGGAACAGGTAATGCTAGATGCAAAAAGAGTTTATTCGGTTCCAACGGCAGGTTGCCCCGCCGAGGGAGAACAGAAGGTGCTCGTAAAGTAAGGATGGCAGTCGTGCGTGCGTAAATGGGGGGCTCGAAGCCCCCGCATACCTCCCAAGGATTGTTTCCGCTCCTCGGGGGCCGCGCCGCACCCTGATTTGAAAGGTTAATGATCCTTCCGCAGGTTCACCTACGGAAA	8.07005e-05	0	0	0.000104377	0	8.74202e-05	0	0
2cddb6648b3408258be5e2bf1688cd14	Fungi								1	CAAAACCAAGAGATCCGTTGTTGAAAGTTTTTATACATTGCTTGTTTCATCTGACTGTACATAGTCTAAGAGTATTTGGAGTCCGGCGAGCACGCATCGGGGCATTTGTCACAAATTGCCGATGGCTGCTTCCAACGTCTCGCCGAAGCAACGTCAAGGTAAACAAGGGTGGGAGTTGGGGAAACCCCGAACTCGGTAATGATCCTTCCGCAGGTTCACTGCAACACGTTAGTACTATTTCACAAACTGTTCCGACAAACTTACCCTACGGAAA	0	0	0.000329598	0	0	0	0	0
2ce72fbe3096650d3fc20a1eaf1f1ed1	Fungi	Ascomycota							0.86	TTCTTCATCGATGCTGGAACCAAGAGATCCGTTGTTGAAAGTTTTGATAATTCAATCTCACTCGGACAGTACCACATGATCAGAGTTAAAGTTTGACGAGTCCATGACATCGCCAAAGAAACCAGAGGTTCAACAAGGGGTGTGAATGAGGCCGAAGCCTGAACACTGTAATGATCCTTCCGCAGGTTCACCTACGGAAACCTTGTTACGACTTTTACTTCCTCGATGGGTGGCTGTAGATCGGAAGAGCACACGTCTG	0	0	0	0	0.000266018	0	0	0
2cf36781fe56c10f2196c3e5b1109599	Fungi	Ascomycota	Sordariomycetes	Hypocreales	Hypocreaceae	Kiflimonium	Kiflimonium_junci		0.68	CAGAGCCAAGAGATCCGTTGTTGAAGGTTTTGATTTATTTTCAAGATTCACTCAGAGCTAACCACATGGTATAAACAAGAGTTTGGGGTCTTCGGCGGCGCCGGCCGGGAGGCCTTGACCGCCGAAGCAACGTAGGTATGTTCACATTGGGTTGTGAGTTGGAAACTCGGTAATGATCCCTCCGCTGGTTCACCAACGGAGACCTTGTTACGACTTTTACTTCCACTTGGTCGGACATAGATCGG	0	0	0	0.000278338	0	0	0	0
2cf68de32e04da05d1d702cdbf6ffc10	Fungi	Ascomycota	Sordariomycetes	Hypocreales	Bionectriaceae	Clonostachys	Clonostachys_rosea		0.8	CAGAACCAAGAGATCCGTTGTTGAAAGTTTTTATTTATTTGTAAAAACTACTCAGAAGATTCCAAAATAAAACAAGAATTAAGTTTCCTAGGCGGGCGCCTGATCCGGGGCACACGAGGCGCCCGGGGCAATCCCGCCGAAGCAACAGTAGGTATGTTCACATGGGTTTGGGAGTTGTAAACTCGGTAATGATCCCTCCGCTGGTTCACCAACGGAGACCTTGTTACGACTTTTACTTCCAAGGA	0	0	0.000659196	0	0	0	0	0
2cf7eb8bf23df9107a31b11b15817d27	Fungi	Fungi_phy_Incertae_sedis	Fungi_cls_Incertae_sedis	Fungi_ord_Incertae_sedis	Fungi_fam_Incertae_sedis	Fungi_gen_Incertae_sedis	Fungi_sp		0.87	GAGAACCAAGATATCCATTGTTAACAGTTGTACGTTTTCCTCTGTCACGGCGCACTTGCTATGTGACAGAGGCCTTATTTAACTTGGTCGTCAAGAGGGGGGCTTGCGCCCTGCAGTCTGTCCGCCGGCTCGTGTTGAGCCTCTAGCGATTGCGAAGCATTACCCTAGAAACCGTCCAGCGACACTTTTATCCGCCCGGCCAGGACTCCAGACTACTGTGAAGCACTCAATTGCCGCAGTAACTTCCTTTCAAACAGAGGTCCTGAATCAAAACAACTTTCGCCACTTGATTTACCAGGATTGCTGTCATCATGGGCTGCAAGAGCGCTCTGAAGGTTCACAGGGGGGTTTAACGTTGGATACGTGTTAATGATCCTTCCGCAGGTTCACCTACGGAAA	0	0	0.000329598	0	0	0	0.00052651	0
2d0c24f88aecaed337e482842039e5ec	Fungi	Ascomycota	Eurotiomycetes	Chaetothyriales	Trichomeriaceae	Knufia	Knufia_peltigerae		0.92	CAGAACCAAGAGATCCGTTGTTGAAAGTTTTGTTTTTTGATTTTAATCAAGTAATTCAGACGACATGGTTTGGTACAAGAGTTTGTGGTTGGGCCATCGGCGGACGCTCTCCAGGGGGTGGACCCCCGGCGGCCACGACCAGTTGGTCACGGCCGGTCCGCCGAAGCAACGACAAGGTAAGATAGACAAAGGGTTGGGAGGTCGGGCTCGTTGGACGAACCCTAACTCGGTAATGATCCTTCCGCAGGTTCACCTACGGAAA	0	0.000748678	0	0	0	0	0	0
2d1765e0a36e37e012f798bfac8bd557	Fungi	Fungi_phy_Incertae_sedis	Fungi_cls_Incertae_sedis	Fungi_ord_Incertae_sedis	Fungi_fam_Incertae_sedis	Fungi_gen_Incertae_sedis	Fungi_sp		0.91	GAGAACCAAGATATCCGTTGCTAAGAGTTGTTCTTTGTTTCGTAATGAATTTCATCTCCGCAGAGTATGAAATAAGTTAGTTCAAAAAGTTATAAAGATGGGTTAAAATGGTTAATAGTAAGTGATTAAATTACACTTCAAAGCGGGTAAGTTCAAAAGCGACTCCGGAGAGACAACAGTTGAGGTGAACTAAGCACAACCAATCACTAATAGGTTGCTATTTAAAAAAATTACCTAGTTCACACAGACTCAGCCCACTCTAAAGGTTTTAAAGAACAGTTCACAATGGTTTATACGTGGATACGTGATAATGATCCTTCCGCAGGTTCACCTACGGAAA	0	0	0.000235427	0	0.000114008	0	0	0
2d37c8ee7769e76b4868863e074e0b90	Fungi	Ascomycota	Dothideomycetes	Pleosporales	Pleosporaceae	Curvularia			1	CAGAACCAAGAGATCCGTTGTTGAAAGTTGTAAATGATTTACATTTGTTGTACTGACGCTGATTGCAACTGCATAAAAAAAGGTTTATGGTGTGGTCCTGGCGGCGGGCGAACCCGCCCAGGAAACAACAGGTGCGCAAAAGACAAGGGTAAATAAATAATCCAGCCTCAGCAGCACTGCGCCCGAGAGCACAGCCGCGTACAGCCTTCATATGTTATTGTGTAATGATCCCTCCGCAGGTTCACCTACGGAGA	0.00464028	0	0.00207176	0	0.00129209	0	0	0
2d548646092557bf2600bade6e3e4cf1	Fungi	Ascomycota	Pezizomycetes	Pezizales	Pyronemataceae	Cheilymenia	Cheilymenia_sp		1	GAGAACCAAGAGATCCGTTGTTGAAAGTTTTAATAATTTGTTATAAACATAATCAGACAGATGACATGGTAATGCAAGAGTTTAATGTATACCTCCCGTGAGTAACTCTCCTCGAATGACTGACGTCATCTTTGAAGGGACCGAGGTCACTGCCTCACGGAAGCAACGGGTAAGGTACTCAGAATGGGTTTATAAAGTATATCCTGAAAGGGTATGCTATATCTTTTAATGATCCTTCCGCAGGTTCACCTACGGAAA	0	0	0	0	0	0	0.000631812	0
2d622c7d17720995b625c5140fd09f0c	Fungi	Ascomycota	Pezizomycetes	Pezizales	Pyronemataceae	Cheilymenia	Cheilymenia_sp		0.99	GAGAACCAAGAGATCCGTTGTTGAAAGTTTTAATAATTTGTTATAAACATAATCAGACAGATGACATGGTAATGCAAGAGTTTAATGTATACCTCCCGTGAGTACTCTCCTCGAATGACTGACGTCATCGTTGAAGGGACCGAAGTCACTGCCTCACGGAAGCAACGGGTAAGGTACTCAGAATGGGTTTATAAAGTATATCCAGAAAGGGTATGCTATATCTTTTAATGATCCTTCCGCAGGTTCACCTACGGAAA	0	0	0	0.00327048	0.000228016	0	0	0.00142688
2d73380678601ac77b21e2588c810491	Fungi	Fungi_phy_Incertae_sedis	Fungi_cls_Incertae_sedis	Fungi_ord_Incertae_sedis	Fungi_fam_Incertae_sedis	Fungi_gen_Incertae_sedis	Fungi_sp		0.88	GAGAACCAAGATATCCATTGCTAAGAGTTGTTCATACATTACGTAAGATCACTCACTATCCTCTAAATCCTTCGGTTAAAAAGGAAAAAGTAAGAAGCGATTGGATTTAGTTCAACAGTTAAGGTTGATTATAGGAGTTAGAAAAGTGGAAAGGAAGACAGTTTCTCCTTCAACTAAACTACTCTTTGATCCTTCGAAAAGGAAAAAGAGAGAGAAGAGAAGAAAAAACTTGAGGGCCCTTCACATTCTCCACTCAATAGTAAACTAATGAATGGAAATTGTAAAGGGGTAGAAGACAAGTTCACATTGGGGTTTGGATAAAAAGGATAAAAGTGTTAATGATCCTTCCGCAGGTTCACCTACGGAAA	0	0	0	0	0	5.82802e-05	0	0
2d845bc4d2313e8dd1d967f03feff5f0	Fungi	Basidiomycota	Agaricomycetes	Agaricales	Lyophyllaceae	Fibulochlamys	Fibulochlamys_chilensis		1	GAGAGCCAAGAGATCCGTTGCTGAAAGTTGTATTTGATTAAAGGCACAAAGGCCAGTAAACAACAGTCTGTTACATTCGTATGGGGTATGTGAAAAGATGAACCGGAAATGTAAGGAAAGCTGGCTTTCGCACAGCAGTCCTCCAACCGAGTTTCCTCGAGAGGTATCCAGGTCCACAAATGGTGCACAGGTGGTAAAAATTGGTGCTAGGCGTGCACATGCTCCAAGAAGCCAGCAACAGCCCAACCAAGTTTATTCAATAATGATCCTTCCGCAGGTTCACCTACGGAAA	0	0	0	0	0	0.00017484	0	0
2d8d8d0d6666349b6d6a7d60ecbe6cd0	Fungi								1	TTCGCTGCGTTCTTCATCGATGCGAGAGCCAAGAGATCCTTTGTTGAAAGTTTTTATTCGAATTTCGGATTCAGACGAGACGGATTCCTGCATCGAGACGGCGCCGGAGCGCCGAAGCACGGGTTCGCTTCCACTGGTTTGGGGTTCGAGGGCCCGAGGGCCGTTCGGTAATGATCCCTCCGCAGGTTCACCTACGGAGACCTTGTTACGACTTTTACTTCCTCGGCTTTACTCCTCAGATCGGAAGAGCACACGTCTGAACTCCAGT	0	0	0	0	0	0	0.00173748	0
2da0265b1c305e806a421da264cdfb1f	Fungi								1	GCGAGCCAAGATATCCATTGTTAAAAGTTGTAAGATATGTTTTTGTTTTTGTTGCTTCAGTCTGGGGAGACAGGCAATAAAAGACAGGTTGTTTGGGCAGAGGAGACCAGGACGAGCGGGCCCCAAAGCTCGCTCGCCACGACGGCGCTCCAGTGCCGGGTTCACAAAGGGGCAGATGATGTTGAAAGCGGCAGCGGCCTCACCCCCTCGCGAGGGATCGACCACGTGCCGCCGGCATCAGCAATGATCCTTCCGCAGGTTCACCTACGGAAA	0	0	0	0	0	8.74202e-05	0	0
2da5ea8cef577e95a34d82c8cb6f49d4	Fungi	Ascomycota	Sordariomycetes	Hypocreales	Nectriaceae	Fusicolla	Fusicolla_aquaeductuum		0.95	CAGAACCAAGAGATCCGTTGTTGAAAGTTTTAATTTATTTGCTTGTTTACTCAGAAGATACTAAAGAAATACAAGAGTTTGGGGTCTCCGGCGGGCGCCTGATCCGGGCCCGAGGGCGCCGGGGCGGATCCGCCGAAGCAACGATAGGTATGTTCACAGGGGTTTGGGAGTTGTAAACTCGGTAATGATCCCTCCGCTGGTTCACCAACGGAGACCTTGTTACGACTTTTACTTCCTCGGCTTTA	0	0	0	0	0	0	0.00405413	0
2db4ca5b72829b043a149587a3705f46	Fungi	Ascomycota	Dothideomycetes	Pleosporales	Sporormiaceae				1	CAGAACCAAGAGATCCGTTGTTGAAAGTTTTAATTTTTGTTTTGTTTGTTCAGACTGTTACAGGTACTGCAAAGTGTTTTTTGTGGTCCCCATTGGCAGGCGAGCCTGCCGAGGAAACGAAAGGTACTCAAAAAGGCAAGGGTTCTATCTCGACAGGGCCGAAGCCCTACGATAATGATCCTTCCGCAGGTTCACCTACGGAAACCTTGTTACGACTTTTACTTCCTCGGCTTTACTCCTCAGAT	0	0	0	0	0	0	0.000421208	0
2dc5912e93e949fd119aef94f6c30db7	Fungi	Basidiomycota	Agaricomycetes	Agaricales					0.62	GAGAACCAAGAGATCCGTTGTTGAAAGTTGTATTTCATTATACATGACCCATTCAAAGACAAAAAGACGTGTATATTGGAAACATAGGCAAGGGAAGCATAGACGGCTGTCTACACCATCCTCAAGTCTACGGAGGTGCACAGGTGAGTGGAGATTAGGATTTGTAAGGGAGTGCACATTATACTCAGATAGAGCCAGCACATCCCAGATAATCACTAATGATCCTTCCGCAGGTTCACCTACGGAAA	0	0	0	0	0	0	0	6.9604e-05
2dd5bc9af892368ef950005144df2615	Fungi	Mortierellomycota	Mortierellomycetes	Mortierellales	Mortierellaceae	Gryganskiella	Gryganskiella_cystojenkinii		1	GAGAGCCAAGAGATCCGTTGTTGAAAGTTGTATTAAGAATTATGTTATTCAAAATAGCTTAAGACAAAAGATTAAAATAAAAAAGGTTGGTATTATGCCGACGCGACGAATGAACGACACGCCAGCAAACATTGCACACAAGGTGAGTACTTGTTTAAAAAGTGCAGTAGAACACTTATTATGAATGATCCTTCCGCAGGTTCACCTACGGAAACCTTGTTACGACTTTTACTTCCACAGAAACG	0	0	0	0	0	0	0	0.000139208
2ded4f16f1b917f7c29c221220fc5f26	Fungi	Ascomycota	Dothideomycetes	Pleosporales	Sporormiaceae	Preussia	Preussia_flanaganii		0.79	CAGAACCAAGAGATCCGTTGTTGAAAGTTTTAATTTTTGTTTGTTTTGTCAGACGATTACAGGTATTACAAAAGGGTTTTTTGTGGTCCCCATTGGCAGGCGAGCCCGCCGAGGAAACGAAAGGTACTCAAAAAGGCAAGGGTTCTATCTCGAGAGGGCCGAAGCCCCACGATAATGATCCTTCCGCAGGTTCACCTACGGAAACCTTGTTACGACTTTTACTTCCTCGATGGGTGGCTGTAGAT	0	0	0	0	0.000760052	0	0	0
2df27cd9dfa021f57c3c53f0ba0fae0c	Fungi								1	AAGAGCCTAGAGATCCATTGTTATAAGTTGTTTCTCGCGTTGATGCGCATGAGAAGCTACATATGAAGCAACGGTCGTCAGCTTAAGAAGGGGGTGTAAAGGTACGGGCGGTCGGGCACGCCGCGCACGCTCGCTCGGTCAAGGAGAGACCAGCAGCGGCGACGACGACGCCTTCACGCTCGGAACAGTTAGACGTTGTCTCGGGTGAGAGAGACGCGATGGATTTGTAATGATCCTTCCGCAGGTTCACCTACGGAAA	0	0	0.000235427	0	7.60052e-05	0	0	0
2e0a685c1fff08b1fe4853044bbf130a	Fungi	Glomeromycota	Glomeromycetes	Glomerales	Glomeraceae	Dominikia	Dominikia_bernensis		0.79	TGTTGCGTTTCTTCGCTGCGTTCTTCATCGATGCGAGAGCCAAGAGATCCGTTGTTGAAAGTGATCTTTAATTTTTATCATACAAAAAAAATTTTATACGTTCAAAAAGTGTGGGTTTTAAATACAAGTGATCGCAGAACCTCGCTGACGCTCAGTTCGCAAAATCATTAATGATCCTTCCGCAGGTTCACCTACGGAAACCTTGTTACGACTTTTACTTCCAAGGATGTTGCTCAGATCGGAAGAGCACACGTCTGAACTCCAGTCACATCTCGTATG	0	0	0.00494397	0	0	0	0	0
2e15f08bc358dc0675a6bcf60ba95f78	Fungi	Ascomycota	Sordariomycetes	Hypocreales	Nectriaceae	Ilyonectria	Ilyonectria_mors-panacis		0.94	GATGCCAGAACCAAGAGATCCGTTGTTGAAAGTTTTGATTTATTTAATCATTTACTCAGAAGATACTGTATAAAATCAAGGGTTTGGGTCCTCTGGCGGGCTGCCGAAGCAGGCACCGCCGAGGCAACAAATGGTATGTTCACAGGGGTTTGGGAGTTGTAAACTCGGTAATGATCCCTCCGCTGGTTCACCAACGGAGACCTTGTTACGACTTTTACTTCCACAATTGCGTACCTAGATCGGAAGAGCA	0	0	0	0	0	0.00338025	0	0
2e33f628a13125a25ac1d41c8ebf1890	Fungi	Ascomycota	Leotiomycetes	Helotiales	Sclerotiniaceae	Botrytis	Botrytis_caroliniana		0.94	CAGAACCAAGAGATCCGTTGTTGAAAGTTTTAACTATTATATAGTACTCAGACGACATTAATAAAAAGAGTTTTGGTTTTCTCTGGCGAGCATACAAGGCCCGAAGGCAGCTCGCCAAAGCAACAAAGTAATAATACACAAGGGTGGGAGGTCTACCCTTTCGGGCATGAACTCTGTAATGATCCTTCCGCAGGTTCACCTACGGAAACCTTGTTACGACTTTTACTTCCTCGGCTTTACTCCTC	0	0	0	0	0	0	0.00300111	0
2e46409ad79ed035a60cbf561092ffea	Fungi	Ascomycota	Sordariomycetes	Sordariales	Sordariales_fam_Incertae_sedis	Papulaspora	Papulaspora_byssina		0.86	CGAGAACCAAGAGATCCGTTGTTGAAAGTTTTAACTTTTATTGTCTTTCCTCGTGTCAGACTTCTGTTCCGGAAGGGTTTGGAAGGGGTGGTCTCTACCCGTGCCCGAAAGCGCGGGAAGCAAAGTCGGAAGGGGTACACGGAGGGGGTTTTCGTTCGAGAAACTTTCTAATGATCCTTCCGCAGGTTCACCTACGGAAACCTTGTTACGACTTTTACTTCCTCGGCTTTACTCCTCAGATCGGAA	0	0	0	0	0	0	0.00305376	0
2e4acc7ddae8dbaaa0ba8d4baf0dede0	Fungi	Ascomycota	Dothideomycetes	Pleosporales	Phaeosphaeriaceae	Paraphoma	Paraphoma_radicina		1	CAGAACCAAGAGATCCGTTGTTGAAAGTTGTAATTATTAATTTGTTCAGACGCTGATTGAAAATTAAACAGGTTTGAAGTTGTTTCACCCGGCAGGCGAGCCTGCCGAGGAAATAATAGTATGAGAAAAACAAGGGTAAAATACAGCGAGAATTGAGAGGCGAGATACTCAACCATCTCAACTCTTCTGCATTGAAAGGTAATGATCCTTCCGCAGGTTCACCTACGGAAACCTTGTTACGACTT	0	0	0	0.000139169	0	0.000815922	0	0
2e54b55f769e918b04c64037ab3a13ae	Fungi	Basidiomycota	Agaricomycetes	Agaricales	Psathyrellaceae	Lacrymaria	Lacrymaria_glareosa		0.69	ATGCGAGAGCCAAGAGATCCGTTGTTGAAAGTTGTATTAAGTTATGGTATAAGACATTCGGGTTTGCTTGTGTGATGTGAAAAGGCGAGCGGGTCTCCCCGCTCGAGGCGCACTGGTGTGTGGGGGTGGGATTCGGAGTGCAGCCGGAGCGCACATCCGAAGAATCTTTAATGATCCTTCCGCAGGTTCACCTACGGAAACCTTGTTACGACTTTTACTTCCTCGATGGGTGGCTGTAGATCGGAAGAG	0	0	0	0	0.00015201	0	0	0
2e65d8f675354d34383bcb2df152c0fd	Fungi	Blastocladiomycota	Blastocladiomycetes	Catenomycetales	Catenomycetales_fam_Incertae_sedis	Catenomycetales_gen_Incertae_sedis	Catenomycetales_sp		1	AAGAGCCAAGAGATCCGTTGTCAAAAGTTGTTTGTAATTTCTAATTTTACCAGAAAAGGCAAAACAGATTAAGAAAAAAAAATAAATCATAAAATGAAAACATCCGTGAGGACACTTCCAAAACAAAAGGTTAAAAACATTTCGGTGGCAAAACTAACACCCACCCCCAATCCAAAACTCGAGCGCAGCCAAAGTCTGATAGATTTTCCGATGATGGAAGTTCTTCCAATCACAGATCATCCAACTAACTTCAAAGCAACAAGAATTTCGAACAATAGGCAAGTTCAATTCGACCACCAGAGACAGCAGTGTTTGCACACAGGGTTATTTTTTCTGATTCCTCTTCAAGGGTTTCCCCTCAAAGCGAACCGAAAAAAGGATTTTTTAATGATCCAACCG…	0.00137191	0	0	0	0	0	0	0
2e703a97cdd47ff9ed191031da342b31	Fungi	Basidiomycota	Agaricomycetes	Auriculariales					0.76	GAGAGCCAAGAGATCCGTTGTTGAAAGTTGTTATTTGTTATAGTGTTTAACATTCTGGACTGTGGTTGTATGTGTAAATGCGGAAGCAGCCGAAGCCACAACCGAATGGTGCACAGGGTGTGGAAAGTTCAACAGCGTGCAGCCAAAGCGCACAGCTGAAGAGAGAAAGACCCAAAGGTCAAATCTTTAATGATCCTTCCGCAGGTTCACCTACGGAAACCTTGTTACGACTTTTACTTCCAAGG	0	0	0.000235427	0	0	0	0	0
2e7380caeb7b629d31e4818d7839af4b	Fungi								1	TCGATCCACGAGCCAAGAGATCCACCGTTAAAAGTTGTCATTTATTATAATTAATAAAAGATATTCCAACAAAAGATCAAAGTTGTTCAATTAATATGGGGGAAAAACACAGGGCTTTTCCCCCAAAGACAGACAATACAAGTTCACAGGGGTTGTTTTTGGATTTTGTAATGATCCTTCCGCAGGTTCACCTACGGAAACCTTGTTACGACTTTTACTTCCTCGGCTTGCGAGACAAGATCGGAAGAGCAC	0.000403502	0	0	0	0	0	0	0
2e7b98998ae71a6a18cbbef98d276466	Fungi	Fungi_phy_Incertae_sedis	Fungi_cls_Incertae_sedis	Fungi_ord_Incertae_sedis	Fungi_fam_Incertae_sedis	Fungi_gen_Incertae_sedis	Fungi_sp		0.82	GAGAACCAAGATATCCGTTGCTAAGAGTTGTACTCAATATTAGTTCGTAATAGTTTCAGAACAAAGCATGACAGTGAAAACACTAACACACAATGCTCCAGCACAGTTACAAGTGTGAAAAACATTGGAAAGGGTTTCATTTCAAAAATGAAAATCATCACAGCAGCACAAGGCTGGCTGCGAAGAAAAAAGAAAGGGTCATAGTAGTTCACGTTCAATGGGTGTTGAGAAAAGTGTCAACACCAGCACTGGTCCTCTTGCGAGTCCCATCACTGGTGCTGCGCACTTGTGTTAATGATCCCTCCGCAGGTTCACCTACGGAGA	0	0	0	0	0	0	0.000263255	0
2e8b6afec0f35ee1da5a9d11f589c099	Fungi	Fungi_phy_Incertae_sedis	Fungi_cls_Incertae_sedis	Fungi_ord_Incertae_sedis	Fungi_fam_Incertae_sedis	Fungi_gen_Incertae_sedis	Fungi_sp		0.51	TCTTCGCTGCGTTCTTCATCGATGCAAGAACCAAGGGATCCATTGTTGAAAGTTGTAATATTTATTTACAATATTTCTAAAATTTAGTTGATATGATTCCCGGAACGCTCGCCAGAACGGAAAACACACGGGAATCGTTGGTGACTCATGGCCCGTGAGGGCGTATAGTAATGATCCTTCCGCAGGTTCACCTACGGAAACCTTGTTACGACTTTTACTTCCAAGGATGTTGCTCAGATCGGAAGAGCACACGTCTGAACTCCAGTCACA	0	0	0.000188342	0	0	0	0	0
2ea4b4983369b0c9f5a9e9b1ac931a03	Fungi	Ascomycota	Sordariomycetes	Hypocreales	Nectriaceae	Fusarium	Fusarium_equiseti		0.69	CAGAACCAAGAGATCCGTTGTTGAAAGTTTTGATTTATTTGTTTGTTTTACTCAGAAGTTCCACTAAAAACAGAGTTTAGGGGTCCTCGGGCGGGCCGTCCCTTTTTACGGGGCGCGGGCTGATCCGCCGAGGCAACGTATAGGTATGTTCACAGGGGTTTGGGAGTTGTAAACTCGGTAATGATCCCTCCGCTGGTTCACCAACGGAGACCTTGTTACGACTTTTACTTCCACTTGGTCGGACA	0	0	0	0.085589	0	0	0	0
2ea69166c2a6c69bb84d6c348094928d	Fungi	Ascomycota	Dothideomycetes	Pleosporales	Melanommataceae	Herpotrichia	Herpotrichia_pinetorum		0.76	GATGCCAGAACCAAGAGATCCGTTGTTGAAAGTTTTAATATTTATTATTAACTGAAGTTACTGCTACTACAAAGGGTTTGTAATGTCCTCATGGCGGGCAAGCCCGCCGAGGAAACAAGGGTACTCATAAACAAAGGGTGCTATCTCAATGGGGCCGAAGCCCCACGGTAATGATCCTTCCGCAGGTTCACCTACGGAAACCTTGTTACGACTTTTACTTCCACAGAAACGCAACAAGATCGGAAGAGCA	0	0	0	0	0	0	0	0.00135728
2eb871d4e74a1e86167b2b57e7e50d05	Fungi	Ascomycota	Dothideomycetes	Pleosporales	Sporormiaceae	Preussia	Preussia_terricola		0.76	CAGAACCAAGAGATCCGTTGTTGAAAGTTTTGATTTTTTTGTTTGTTTATCAGACGGTTGCAGGTGGTTACAGCGTGTTTTGCGGTCCCCAGGGGCTTTCGCCGCCACAGGGAAACGGACGAGGTCCCTCCCGCTCCCCGAAGGTACGGGGGAGGGAACCAAGGTACTCATAAAGGCAAGGGTGCTATCTCGACGGGGCCGAAGCCCCACGATAATGATCCTTCCGCAGGTTCACCTACGGAAAC	0	0	0	0	0	0	0	0.000139208
2ebfe0129c9c9ee2e4e3ba6f35381102	Fungi	Mortierellomycota	Mortierellomycetes	Mortierellales	Mortierellaceae	Mortierella	Mortierella_calciphila		0.95	GAGAGCCAAGAGATCCGTTGTTGAAAGTTATATTTTGAATTAAGTTAATTCGTAATAATACTGATCTTCAGATAAATTGGCAATTAAAAAATTAAAGTGTTTATTTAAAAAAAAAATAACATTGCACACAAGGTGGATATGGATTTGTTTGAAAAGCGCCATAAAACACTTTTATTATGAATGATCCTTCCGCAGGTTCACCTACGGAAACCTTGTTACGACTTTTACTTCCAAGGATGTTGCTC	0	0	0.00131839	0	0	0	0	0
2ec4e4db8bd940b26c2a9b84ccea223d	Fungi	Ascomycota	Sordariomycetes	Branch06	Branch06_fam_Incertae_sedis	Branch06_gen_Incertae_sedis	Branch06_sp		1	CAGAGCCAAGAGATCCGTTGTTGAAAGTTTTGACTTATTTTTAAATATTAAAACTCAGAAGGTAAAGGTTACTAGAGTTTAATTGTTTGGGGCCAGCGGCTGGCGCCGGACGCCTTAAGCGTGCCGGACTGTCTGGTCCCCTGCCCACCACGTGGGTTTGGCAGGGGACCGCCCGCCGAGGCAACGGTTTAATTCAGGTCCACAGAAGGGTTGTTTGAGTACGTGACTCGGTAATGATCCCTCCGCTGGTTCACCAACGGAGA	0	0.00584905	0	0.000521884	0	0	0	0
2ee5e765eae9ac211ee627145480f398	Fungi	Ascomycota	Sordariomycetes	Sordariales	Sordariales_fam_Incertae_sedis	Papulaspora	Papulaspora_byssina		0.94	CAGAACCAAGAGATCCGTTGTTGAAAGTTTTGTTTATTTCTTTTTAGGCTCAGACAACATAATTACAAGAGTTTGGAGGTCTTCTGGCGGACTGCGGTCACCCAACAGGTACCGCCGAAGCAACATGGTAGGTATACACAGGGTGGGAGATGTGCCCAGGGGCACTGTCTCTGTAATGATCCTTCCGCAGGTTCACCTACGGAAACCTTGTTACGACTTTTACTTCCTCGGCTTGCGAGACAAGA	0.000121051	0	0	0	0	0	0	0
2f0f9f9b3eda5589995471bde38cacbc	Fungi	Olpidiomycota	Olpidiomycetes	Olpidiales	Olpidiaceae	Olpidiaster	Olpidiaster_brassicae		0.67	CGATGCGAGAGCCAAGAGATCCATTGTTAAAAGTTGTTTTAGATTAAAATTCTTGTCCCTTTCGGTACAAATATCAATCAGACAAAGCTTAAGTGAAAAAATTTTACAGTGCACAAAAGGTCCCTTTTGGGGGCAGGTCTTGGGTTAAACCCAAGCCCGAATTTTTTATAATGATCCTTCCGCAGGTTCACCTACGGAAACCTTGTTACGACTTTTACTTCCTCGGCTTTACTCCTCAGATCGGAAGAGCA	0	0	0	0	0	0	0.00194809	0
2f127cfec69d89c0f664e2cd00ecb920	Fungi	Ascomycota	Dothideomycetes	Pleosporales	Melanommataceae	Pleotrichocladium	Pleotrichocladium_opacum		0.94	CAGAACCAAGAGATCCGTTGTTGAAAGTTTTAATATTTGTTTTTACTGAAGATACTGCTACTACAAAAGGTTTTTGTTGGTCCTCATGGCAGGCAAGCCCACCGAGGAAACGAACGGTACTCGTAAACAAAGGGTGCCATTTGGCGCGTTTTAAGGCCGCCGCCGTGCAAGCATTTCTGCAAGCACCATTAATGATCCTTCCGCAGGTTCACCTACGGAAACCTTGTTACGACTTTTACTTCCAC	0	0	0	0.00939392	0	0.00772212	0	0.00455906
2f366632b088ce8c496f7ca445b1ab4e	Fungi	Basidiomycota	Agaricomycetes	Agaricales	Agaricaceae	Cystoagaricus	Cystoagaricus_sp		1	GAGAGCCAAGAGATCCGTTGTTGAAAGTTGTGCATACACATTGCTTTAACAAGCCATACATACAAAACAAAAACATGGGGTGTTTGGGTAAAAAGAGCATAGACCAGAGATGCCGACGAGAAGAGCTGTCACTGCAACAGCAAACCCCAAGACACAAGGGCGTTCAAGAGAACGACTGTGAAAAAATGGCAATCTGGCCTACAATAAAATGCACAGGTGGAGAGGGTGAATGACAGAGTGGCAGAGGGTGTGCACATGCATCACAAGGATGCCAGCAACAACCCCCCGACCACGCTTTATTCGGTAATGATCCTTCCGCAGGTTCACCTACGGAAA	0.000564903	0	0	0	0	0	0	0
2f40edb07de4f406d7158008ffa93cd1	Fungi	Ascomycota	Sordariomycetes	Magnaporthales					0.5	CGATGCCAGAACCAAGAGATCCGTTGTTGAAAGTTGTTACTATATTTGCCGTTAAGCTCAGAGATACATTAAAAATTCAGGTTTGGAACCTCCGGCGGCGCTCCAAAGGGCCACCACCGAAGCAACAAAAAGGTTAAGACCGCACGGGTTGGGAGTTTTTCAACTCTGTAATGATCCCTCCGCTGGTTCACCAACGGAGACCTTGTTACGACTTTTACTTCCTCGGCTTTACTCCTCAGATCGGAAGAGCA	0	0	0	0	0	0	0.000315906	0
2f411f43ed4731fcb3fb208d656784d3	Fungi	Fungi_phy_Incertae_sedis	Fungi_cls_Incertae_sedis	Fungi_ord_Incertae_sedis	Fungi_fam_Incertae_sedis	Fungi_gen_Incertae_sedis	Fungi_sp		0.56	CAGAGCCTAGATATCCATTGTTAAGAGTTGTTTTATAGTTTAAGTTTTTGACATTTATCATGTCATATCAGTCTTATAGTTTATAAAGGGGTAAAATGGTAAAATTGGGATTATTAGAAGGGCTCTAAGACGAAAGCACAATAAAGCACTATCACCTTAAAGTACCCCAGGTTACTTGTTTGTTACGCATCTCTAAAGAAATTACTCTCTAGAGACACAGCTTTACAAAAGCCGAACAGGAGACCTTCGCTCGCACACAAGCGCAAGCAAAATTCATACCCCGTTCGCTTTCAGTAGCAAGCAAATTTGTTAATGATCCTTCCGCAGGTTCACCTACGGAAA	0	0	0	0	0	0	0.000105302	0
2f5405222e5eb3549b2fce95fab379ab	Fungi								1	GAGAGCCAAGATATCCGTTGCTAAGAATTGTTCGTTTGTTATGTTTTGTAATAGTTAGTCAAAATACAATGGTAAATGGTTACAATAGGAAAACCCAAGCACATGCTCCAACGTCGATTGCGGGCGCCCACACAACGCAAAGAGTTGCCCCTTTGCGCCTATTGCTATTTGTGTGTGCGCTTTTCAGCCTTGCACTTAGATTTAAATGGTGTACGTTTGTGGACGTTTTAATGATCCTTCCGCAGGTTCACCTACGGAAA	0	0	0	0	0.000114008	0	0	0
2f5f344dd8a159612ad58a10903ea372	Fungi	Basidiomycota	Agaricomycetes	Agaricales	Mycenaceae	Mycena	Mycena_sp		0.59	GAGAGCCAAGAGATCCGTTGTTGAAAGTTATTTTGTATTAAAGGTCAAAGACCTGTTAATGACATGCTGGACATACATAGTGTGTATAAAACATAGACTAGTGACAATAGAGAGAGCACAATAGTACCCAACTCCAAATACAGTCTTTGACAACTGAATCACTAAGTCTACAAAAGGTGCACAGGTGGTAAAGTAAAGTGAAGGAGTGTGCACATGCTCGAATAGAGCCAGCTACAACTCCCTATACTTCATTAATGATCCTTCCGCAGGTTCACCTACGGAAA	0	0	0	0	0	8.74202e-05	0	0
2f87e3279afcab83e59787bedc595c94	Fungi								1	ACGAGCCAAGAGATCCACCGTTAAAAGTTGTCTTTGTTAATCGTTTGAAAAACAATCCAGCAAAGTTTAAAGGGTGTTCAACAGGGAAAGCGAGATGAGGCCGAATACTCGACCACAAATGCTTTCCCTAAGGACATGGATACAGTTCACAGTGGTTGTTGTTTGGATTTGGTAATGATCCTTCCGCAGGTTCACCTACGGAAACCTTGTTACGACTTTTACTTCCTCGGCTTGCGAGACAAGAT	0.000161401	0	0	0	0	0	0	0
2f889d74fae774908740c693b3d91aab	Fungi	Ascomycota	Dothideomycetes	Pleosporales	Phaeosphaeriaceae	Phaeosphaeria			0.76	CAGAACCAAGAGATCCGTTGTTGAAAGTTGTAATTATTATGTATAATTCAGACGCTGATTGAAGATTTAAAAAAGGTTATAGTTTTGTCCAACCGGCGAGCAAGCCCGCCGAGGAAACAATAGGTACGCAAAAAACAAGGGTGTAAACAAGTAGCTAGGCTACTGAATGTAATGATCCTTCCGCAGGTTCACCTACGGAAACCTTGTTACGACTTTTACTTCCACTTGGTCGGACATAGATCGGA	0	0	0	0.000661054	0	0	0	0
2f938730ad52a40fa2ef78b28473dfee	Fungi	Ascomycota	Sordariomycetes	Sordariales	Chaetomiaceae	Humicola			0.92	CAGAACCAAGAGATCCGTTGTTGAAAGTTTTGACTTATTCAGTACAGAAGACTCAGAGAGGCCATACAATTCAATAGTTTGGTTTACCTCCGGCGGGCGCCCGCGAGGGCCGGGGGGCGCCGGGAGTGACCCGGGCCGCCCGCCGAAGCAACGGTTTTGGTAACGTTCACAATGGTTTGGGAGTTTTGCAACTCTGTAATGATCCCTCCGCTGGTTCACCAACGGAGACCTTGTTACGACTTTTA	0	0.00131019	0	0	0	0	0	0
2f967f899297bd8e857e5dba51faa3d4	Fungi	Fungi_phy_Incertae_sedis	Fungi_cls_Incertae_sedis	Fungi_ord_Incertae_sedis	Fungi_fam_Incertae_sedis	Fungi_gen_Incertae_sedis	Fungi_sp		0.75	GAGAACCAAGATATCCATTGTTAACAGTTGTTCGTTTTTTGCACCTGCGGCTTTCGCGGCAGGTGAGGTAAGTTAGTGGGGTTATTAAGGGGCTTGCGCCCATGAGGCATGTCCGCCGGCCGTGTGGGCCTCCAGCGACCGAGAAGCGTTATCCTTACACAATCACCAACGCTTTCATTTGATGATTGATTCGGGAAGCCATGCCCCTATCTCAACCGTCTCAACGTTCACTCCTCAACAGAGGTCCCAAATCAAAACTGTTCAACAATGATTTACTGGGATTGCTGTTGAAAAGATTCCGGAGCAGGACTTAAAATTCACAGGGGGTTTAACGTTGGATACGTGTTAATGATCCTTCCGCAGGTTCACCTACGGAAA	0	0	0.000282512	0	0	0	0	0
2f9d6fcc38bbe6342c49a6d9355cb80c	Fungi								1	CGCTGCGTTCTTCATCGATGTGAGAGCCAAGAGATCCTTTGTTGAAAGTTTTCAAACTAATTTTCATGTTCAGACTCAAAGTCAAAAAGGGGGCATAGAACCGACGTCGTAGCGCTCCGACGCCGAACCACGATTGCATCCACGGTTTAAGGGTGTAAAATCCTTCGATAATGATCCCTCCGCAGGTTCACCTACGGAGACCTTGTTACGACTTTTACTTCCTCGGCTTGCGAGACAAGATCGGAAGAGCACACGTCTGAACTCCA	0.000121051	0	0	0	0	0	0	0
2fb3d3630aef3047a633ef82050ca571	Fungi	Basidiomycota	Agaricomycetes	Agaricales	Agaricales_fam_Incertae_sedis	Agaricales_gen_Incertae_sedis	Agaricales_sp		0.67	GAGAACCAAGAGATCCATTGTTGAAAGTTGTATTACAAATATTATTTGTTGTGTTAGCCATTCAAATAGATCAAGCGTTTGTGATAAGAAACATAGACAAAAAAGGGCTCTTGTTAGGAGAGTCTTCTCTTGCCTACTGAGTGTGCACAGGTGGATATTGGTTTTAGTTAGGAGTGCACATGCCCCCAGAGGAGCCAGCAACATCCCTTAAAAATCAATAATGATCCTTCCGCAGGTTCACCTACGGAAA	0.000242101	0	0	0	0	0	0	0
2fbcb160cdcf20d0a60075fbeeb6b360	Fungi	Basidiomycota							0.64	GAGAGCCAAGAGATCCGTTGTTGAAAGTTATATTTATATTTATATACTTTAAATGCCATACATACAGCGACAGGTTTGTTTGGTGAAAGGCATGGTAGACCAAATCCCAGCTGGTCCGACATCTGACCGAATCCGATGGACGGAAATGGTCTACCACAACCAGGACGCACGTCATTCAGTAATGATCCTTCCGCAGGTTCACCTACGGAAACCTTGTTACGACTTTTACTTCCACAATTGCGTAC	0	0	0	0	0	0.0001457	0	0
2fc861d719cf8e62def1414fab4378a6	Fungi								1	CTTCATCGATGCCAGAACCAAGAGATCCGTTGTTGAAAGTTTTGATTTGTTTTATAGTTTTTTTCATACGAGGTATGAATAGCTTTTTCGCAATCCGTCTCAATTTTCATTGATCCAAACCGCTTAAAACACAGTGTGGAATTTGAAGCCTTTCGGCTCCCGATTCGGTAATGATCCTTCCGCAGGTTCACCTACGGAAACCTTGTTACGACTTTTACTTCCTCGGCTTTACTCCTCAGATCGGAAGAGCACACGTC	0	0	0	0	0	0	0.000157953	0
2fc9aa64b8d6c66d9c1c05b7e709e026	Fungi	Ascomycota	Leotiomycetes	Helotiales	Helotiales_fam_Incertae_sedis	Chalara			0.64	CAGAACCAAGAGATCCGTTGTTGAAAGTTTTAACTATTATATAGTACTCAGACAATACTTTAATTCAGAGTTTTGGGTCCTCTGGCAAGCACTCACCAGCGTGAGCCGGTGGCCAAGGCGGCTCGCCAAAGCAACAAAGATAGAATAACATTGGGTTGGAGAGTCACCCATAAGGGCGATATTCTCTGTAATGATCCTTCCGCAGGTTCACCTACGGAAACCTTGTTACGACTTTTACTTCCTCG	0	0	0	0	0	0	0.000210604	0
2fd398736defc21e81beed66ca99da1a	Fungi	Chytridiomycota	Rhizophlyctidomycetes	Rhizophlyctidales	Rhizophlyctidaceae	Rhizophlyctis	Rhizophlyctis_rosea		1	GAGAGCCAAGAGATCCGTTGTCAAAAGTTGTATTTAAAATTCAATCTGTGAAGATCAAACAATTTCAGGCATTAATATGAAACAAAAGTTAGTTCAAAGTGGGCGGCAGCCCAACCTCAGCACCCGAAGGTTTGCCTAGGTAGGTACCTGAGTCTGTTGTTTAAACTCAGGACACTCGAACTGCCAAAAACAGATATGGTGCACACAAATGTTTAGGTTTTCCCCATCGCCTTTTGAGGGGCAGCCGGGGGCCTAAATTTATTTGTTAATGATCCAACCGCAGGTTCACCTACGGTTA	0	0.000467924	0	0.00163524	0	0	0.000737114	0.00278416
2fe11d55da6c7df41c45748cdafecd67	Fungi								1	GAGAGCCAAGATATCCGTTGTTAAGAGTTGTATTTACGTTAGAATTATTTTCTTCAAAGTTATTCGAAGAAAAAGATCAGACATTATACAAATCAGATTGAGTTTAGAGAAATGATTAAAGTTAAAGAAAAAACAGTTCACTAAGGTTGGGTTGATCCAAAAGGTTTTGGATATTATTGTGTTAATGATCCTTCCGCAGGTTCACCTACGGAAACCTTGTTACGACTTTTACTTCCTCGATGGGT	0	0	0	0	0.000304021	0	0	0
2fe240b099a25a5be8ca34e8a047a8d0	Fungi	Basidiomycota	Agaricomycetes	Agaricales					0.78	GAGAACCAAGAGATCCATTGTTGAAAGTTGTATTAAATGTTTTTGACCAACAAAGGTCATACATAGACATTCTATACATCGAGTTTATAAAAACATAGGTGAACAGAACTTAATCTGTCAACCTACAATAAGTGCACAGGGGTTTTGAATAGTCGGAGTGCACATACGTCTCGCGACGCCAGCAACATCCTTTGGAATTCAATAATGATCCTTCCGCAGGTTCACCTACGGAAACCTTGTTACGA	0	0	0	0.000139169	0	0	0	0
2ff5cb78cecfcfda40c31e93dde7ee63	Fungi								1	GAGAGCCAAGAGATCCGTTGTTGAAAGTTGTATTAGAGTTGTAAAAATTTACTCTGATATTGTAGACTGATATTGAACGAGTATGAATGAAAAAAGGAGAACCTTGATCTTTTTCTCCAGAGAGAAAAAGGGGGCCAGTCCTCCTCTGACAATGCACACAAGGTGGGTAATGGATTAAAGTGCCATTAAAACACTTGGTGAATGATCCTTCCGCAGGTTCACCTACGGAAACCTTGTTACGACTT	0	0	0	0	0.000836057	0	0	0.00309738
300f4474c13678f436a4aab167ef6cf5	Fungi	Ascomycota	Leotiomycetes	Thelebolales	Pseudeurotiaceae	Pseudogymnoascus	Pseudogymnoascus_roseus		1	CAGAACCAAGAGATCCGTTGTTGAAAGTTTTAACTATTATATAGTACTCAGACAGTATAGACAAACAGAGTTTAGGTCCTCTGGCAAGCGCTCGCCGGCCGGAGCCAGCAGCCCGAGGGCAGGCTTGCCAAAGCAACAAAGTGTAATAAACAAAGGGTGGTAGGTTACCCAGGAGGCCTTGCGGCAACCTGGGTGACTACTGTAATGATCCTTCCGCAGGTTCACCTACGGAAACCTTGTTACGA	0.000484203	0.000935848	0.000941708	0.00389674	0.000684047	0.000466241	0.000579161	0.00187931
3015ec9963515418e64dd3db74161684	Fungi	Mortierellomycota	Mortierellomycetes	Mortierellales	Mortierellaceae	Linnemannia			0.56	GAGAGCCAAGAGATCCGTTGTTGAAAGTTGTATTTTGAATTGTTTATTCATAATATTTTTCAGACAAAGAGTTAAAAGATAAAGGTTGATGTTTGGTCGATCTCCATGAAGAAGATCGACCGACATTGCACACAAGGTGGATATGGATTTAAAAAGTGCCATAAAACACTTATTATGAATGATCCTTCCGCAGGTTCACCTACGGAAACCTTGTTACGACTTTTACTTCCTCATTCCGAGGCGGT	0	0.0132422	0	0	0	0	0	0
3026e6af8c1ff9d3a16c26ff71a24ad8	Fungi	Chytridiomycota	Chytridiomycota_cls_Incertae_sedis	Chytridiomycota_ord_Incertae_sedis	Chytridiomycota_fam_Incertae_sedis	Chytridiomycota_gen_Incertae_sedis	Chytridiomycota_sp		0.73	GAGAGCCAAGAGATCCGTTGTCAAAAGTTGTTTTTAAATTAAAAATATAACTTGATTAGACGAATATTGACTAGCATTAATAGTTAAAATATAACAGTGGGTGAGGAAAATGAATTTCCCCATAAACGAAGAGATAATGGGTATGGAAGGCCACTCACTCTAAAGTCTACGTTTAACCACACCAGAGACAATAAACAGTTCACAAAGGGGTGTTTGAAAAAGGGGGATTAGAAGTGGCCTAGAATGTTTTACCACTCTAGTCCATACTGCACCCCCTTTAACAAAGAGTTGAATTTGTTAATGATCCAACCGCAGGTTCACCTACGGTTA	0	0.000140377	0	0	0	0	0	0
3032306e609cec2b939cac52ec894227	Fungi	Ascomycota	Eurotiomycetes	Onygenales	Onygenales_fam_Incertae_sedis	Onygenales_gen_Incertae_sedis	Onygenales_sp		0.97	CAGAACCAAGAGATCCGTTGTTGAAAGTTTTAAATGATTGCGCTTTCACGCTCAGACAGCAAAGATCTTGCAGAGTTCAGTTAAGACTTTGGTGGGCACGGGCCCGGGAACTCAGGTTCCCCGGCGGCCTCGCGGCGGGCCCACCAAAGCAACAGGTTAAGTAAACAAGGGTGGCCAGGTGAAAGATCACTCCCTTTCCAGGGCGACCTTCACGGCTTGTTAATGATCCTTCCGCAGGTTCACCTACGGAAA	0.000282452	0	0	0.000243546	0.000380026	0.000495381	0.00110567	0
30707b612210b9b0293f06be5b039b82	Fungi	Basidiomycota	Tremellomycetes	Tremellales	Bulleribasidiaceae	Vishniacozyma	Vishniacozyma_victoriae		0.99	GATGCGAGAGCCAAGAGATCCGTTGTTAAAAGTTTTGTTTTTGTTATGATATTACATTCATTACTAACAGTTTGTGATGGCCGAAGCCACAGTTCACGGTGTGTATGGAAACCCTCTTCTTGCGAAGAGAGCAGATCTAACTCACTGACTTGCGTCAATGAGCACTATTAATGATCCTTCCGCAGGTTCACCTACGGAAACCTTGTTACGACTTTTACTTCCTCGGCTTGCGAGACAAGATCGGAAGAGC	8.07005e-05	0	0	0	0	0	0	0
3080fc020d08213dba4388f7eec6e2c2	Fungi	Basidiomycota	Agaricomycetes	Phallales	Clathraceae	Clathrus	Clathrus_sp		0.83	CTGCGTTCTTCATCGATGCGAAAGCCAAGAGATCCGTTGTTGAAAGTTATGTTTTTTTATAAACTTTGTTTTTTCGCATGCGTACGACAGGCGTCGGTATATAACGCGCGAGGGTCTCCCCTCGCGCCAGAGTGCACAGGTGTGTGAAAGGATTGAAAATAAATTCAGCAATGATCCTTCCGCAGGTTCACCTACGGAAACCTTGTTACGACTTTTACTTCCTCGGCTTTACTCCTCAGATCGGAAGAGCACACGTCTGAACTC	0	0	0	0	0	0	0.000368557	0
30f8bfbb5fe6c963142d90be5585f973	Fungi	Ascomycota	Sordariomycetes	Sordariales	Neoschizotheciaceae	Neoschizothecium			0.5	CAGAACCAAGAGATCCGTTGTTGAAAGTTTTGACTTATTGTATAAGTTACTCAGAGAGGCCTATAGGTACTAAGAGTTTTGGTCCTCTGACGGGTTGCCAGACCCCCGAGGGGGGCCGGCGCGGCCCTGGAGAGGGCCACCCGCCGAAGCAACGGTGAGGTAGGTTCACAATGGTTGGGAGTTTTGGAACTCTGTAATGATCCCTCCGCTGGTTCACCAACGGAGACCTTGTTACGACTTTTACT	0	0	0	0	0	0	0.000315906	0
310798601cf8ebab93ffd47c44f70f12	Fungi	Ascomycota	Sordariomycetes	Sordariales	Sordariales_fam_Incertae_sedis	Papulaspora	Papulaspora_byssina		0.78	CAGAACCAAGAGATCCGTTGTTGAAAGTTTTGCTTTATTTGATATTTCATTCAGACGACAGATTCAAGGGTTTGAGATATCTTCTGACGGATGAACCCGTCAAAGAAACAAGGTGATAGACAACATGGGGTTAACCGGTTCCACGGGTGTTAAACCGCGGCCCGTAACATTAATGATCCTTCCGCAGGTTCACCTACGGAAACCTTGTTACGACTTTTACTTCCTCGGCTTTACTCCTCAGATCG	0	0	0	0	0	0	0.0024746	0
313eab89e18ec07018486e7dfe5a1310	Fungi								1	TCTTCATCGATGCAAGAGCCAAGAGATCCATTGCTAAAAGTTGTCTATAAATTTCAAAGAAATTTTCAAACAAAAAAATAACATAGTACAATTCAGTTCACAAGGTGTAAGCTCGCAAAGGACCCCCTTCTGAAGAAAAGGACCCCCTACAAGCCAGGTGTGATCTAGTAATGATCCCTCCGCAGGTTCACCTACGGAGACCTTGTTACGACTTTTACTTCCAAGGATGTTGCTCAGATCGGAAGAGCACACGTCTGA	0	0	0.00287221	0	0	0	0	0
316d65a3f1639714e6eca5dfd4e0d0a1	Fungi	Basidiomycota	Tremellomycetes	Filobasidiales	Filobasidiaceae	Naganishia	Naganishia_diffluens		0.96	GAGAGCCAAGAGATCCGTTGTTGAAAGTTTTATTATGTTATAATAAGACTACATTTGTTACTAAATTGTTATGTAAAGTAGATGGATAGTTCCAACCTTGCGGTCTTCACTAAGCCATCCGACAAGTGCACAGGTGTTATGGATATGATAAGTCTGTGAGCAAGCTCGACAGACAGTTAATCATTAATGATCCTTCCGCAGGTTCACCTACGGAAACCTTGTTACGACTTTTACTTCCACAATTG	0	0	0	0	0	0.00139872	0	0
318c92e8900847719259070a455eecb2	Fungi	Ascomycota	Sordariomycetes	Hypocreales	Nectriaceae	Neocosmospora	Neocosmospora_rubicola		0.74	CAGAGCCAAGAGATCCGTTGTTGAAAGTTTTAATTTATTTGCTTGTTTACTCAGAAAAACATTATAAAAACAGAGTTAGGGGTCCTCTGGCGGGGGCGGCCCGTTGTTACAGGGCCGTCTGTTCCCGCCGAAGCAACGTTTTAGGTATGTTCACAGGGTTGATGAGTTGTATAACTCGGTAATGATCCCTCCGCTGGTTCACCAACGGAGACCTTGTTACGACTTTTACTTCCTCGATGGGTGGC	0	0	0	0	0.00539637	0	0	0
319e2a5797554cc1a6b6d9a7e8bf9fa8	Fungi	Ascomycota	Sordariomycetes						0.72	CAGAGCCAAGAGATCCATTGTTGAAAGTTGTAATAATTTTGTTTTGTACTCAGAGCATCAGTAATGACAAGAGTTTAGTGTGCTCCGGCGGGGTGCGTCCCCCCACGAGGGGGGTGCGCGCGGCTAGGGGGCCACCCGCCGAAGAAACAGTGGTTGTTTAGCAAGGGTTGGGAGTTTTGCAACTCTGTAATGATCCCTCCGCTGGTTCACCAACGGAGACCTTGTTACGACTTTTACTTCCACAA	0	0	0	0	0	0.00011656	0	0
31ab5eb9111f226a9639ebe199ef21bf	Fungi	Fungi_phy_Incertae_sedis	Fungi_cls_Incertae_sedis	Fungi_ord_Incertae_sedis	Fungi_fam_Incertae_sedis	Fungi_gen_Incertae_sedis	Fungi_sp		0.51	GAGAACCAAGATATCCGTTGTTAAGAGTTGTTTCTTAATTTCAGTTGTTCACCACCCTTTTTATCAGGTAGCGATTGTTTAGTTCAATTTGTTTGTACAAGGGGTTAATTGAGCGCATGAGTGGAGATAAACCACATCTGTTGAGCTAAGCCGTTAACACAGATACAAGATCCGCGCGCCCAGCTTAGGACCGACCCAAACTTATACTGGAGAAGAAACTTGCGTTCCTACCCTCCAGTCCAAACATGCATTTGTGTTTTCGTTTGAAAAGTCGCAGAAATCCTCATCAGACGGGAAACAGTTCACGATTGGGTTGATACGTGGATACGTAATAATGATCCTTCCGCAGGTTCACCTACGGAAA	0	0.000280754	0	0	0	0	0	0
31afbc70e991de0c11c5f3309d3793ef	Fungi	Ascomycota	Sordariomycetes	Sordariales	Podosporaceae	Podospora	Podospora_intestinacea		0.78	GATGCCAGAACCAAGAGATCCGTTGTTGAAAGTTTTAACTTATTAAATAAGTAATCAGAGATGCTAAAATGCAAAGAGTTTGTATTCCTCCGGCGGTCCGCCCTGAAGGCTCGCCGCCGAGGCAACTGGTAGGTTCGTTCACAAAGGGTTGGGAGTTTTGCAACTCTGTAATGATCCCTCCGCTGGTTCACCAACGGAGACCTTGTTACGACTTTTACTTCCTCGGCTTTACTCCTCAGATCGGAAGAGC	0	0	0	0	0	0	0.00115832	0
31b395dfdf143293e0e2fd297bee116c	Fungi	Fungi_phy_Incertae_sedis	Fungi_cls_Incertae_sedis	Fungi_ord_Incertae_sedis	Fungi_fam_Incertae_sedis	Fungi_gen_Incertae_sedis	Fungi_sp		0.75	GTCAGCCAAGTGATCCACGGCCAGCAGTTGTCATCTTTAAAGACAATCGCTTCAGTTAATTCAATGGCAGTCTCAGGGGTTGAGGATGCATCTCGCCTGGATGGTAGTATCCATCCACTCCAACAACCCCTCCACTCATCAAGCGTGCGACTCCTTGTTGGCTTCAACACCAACTTCACGTCACTGCACACTACAAGTACTGGCAGGCTGGTTTACCAACCAAGCCAGAGGCCAACTAAATGTCAGCCACACCAAAATTGGCACTTTAGTATCAGGTAATGATCCATCCGCTGGTTCACCAACGGATA	0	0	0	0	0	0	0	0.000974455
31f270c47bcf0f9df616e7871068fe2e	Fungi	Chytridiomycota	Rhizophlyctidomycetes	Rhizophlyctidales	Rhizophlyctidales_fam_Incertae_sedis	Rhizophlyctidales_gen_Incertae_sedis	Rhizophlyctidales_sp		0.97	GAGAGCCAAGAGATCCGTTGTCAAAAGTTGTATAAAATACATTAAAGTTTTAAGATCAAGTCTTAAAAAGTTCAGACTAAAAATTAACAAAGTTGTTTGACATGGTCGGTAGCCCAACCGCAACTCTGGTCGTGCCCAACAAGTGGAGGTCCATTGGCAAAGTGCATTTGCGAACGCATCCCATGTTTACGCACGGGTCCCATTCGCAAATGCTCCTCACCAACAAACACTCAACAAGACTGGAACGACCATCTGAGAAACGGTAGGCACTCCGGGAGTGTTGAGTTCCCAAAGTGCAACTCGAACTACCAAGGACAGACATTTGGTGCACACAAGTGTTCATTTGGTACGAGACCAAACATTTTTTAATGATCCAACCGCAGGTTCACCTACGGTTA	0	0.000327547	0	0	0	0	0	0
32111ba891432e3081345446b371f501	Fungi	Ascomycota	Dothideomycetes	Acrospermales	Acrospermales_fam_Incertae_sedis	Leptodiscella	Leptodiscella_sp		0.82	CAGAGCCAAGAGATCCATTGTTAAAAGTTGTATTTCTTTATAAAAAGTAATCAGACGTTATGAACAAAAGGTTTTGGATGGTCCTTCGGCGGGCGGCTCCCGCGAGGGGGGGCGCTGGTGGGCGTCCGGCCCGCCGAGGCAACAAAAGTTCGGTACACAGTGGTGGGAGGTTCCAGCCGGGTAGGCTGGTTCCTTGTAATGATCCTTCCGCAGGTTCACCTACGGAAACCTTGTTACGACTTTTA	0	0	0	0.000104377	0.000114008	0	0	0
32447230848caa3fdbe5f8ea055b560a	Fungi	Ascomycota	Dothideomycetes	Pleosporales	Didymellaceae	Epicoccum	Epicoccum_thailandicum		0.67	CAGAACCAAGAGATCCGTTGTTGAAAGTTGTAACTATTAAGTTTTTTCAGACGCTGATTTCAACTGCAAAGGGTTTAAATTTGTCCAATCGGTGGGCGAACCCACCGAGGAAACGTAAGGTACTCAAAAGACATGGGTAAGAGATAGCAGGCAAAGCCTACAACTCTAGGTAATGATCCTTCCGCAGGTTCACCTACGGAAACCTTGTTACGACTTTTACTTCCTCGGCTTTACTCCTCAGATCG	0	0	0	0	0	0	0.000473859	0
324af4cd711663caff75f6a762afb36b	Fungi	Fungi_phy_Incertae_sedis	Fungi_cls_Incertae_sedis	Fungi_ord_Incertae_sedis	Fungi_fam_Incertae_sedis	Fungi_gen_Incertae_sedis	Fungi_sp		0.51	AAGAGCCTAGAGATCCATTGTTATAAGTTGTACAAGTTTTCGTTTGATTGAAATCAAGATACATTTGAGCAACAACGTAACACTAGTTTAACAGCCCAGTCCAGAGCTCGGCAGCGTCCCAGCAGGCAGGCTCCGAGGAGTCTGAAAGCGTGGGAACGGCGTGCGCCCTGGTCTGGGGAACATTTCAACGTGGTCTCGGGTATGAGACGTGGATGGATTTGTAATGATCCTTCCGCAGGTTCACCTACGGAAA	0	0	0	0.000208754	0	0	0	0
3259126acfd0967170c5a49f0379fcad	Fungi	Ascomycota	Leotiomycetes	Helotiales	Helotiales_fam_Incertae_sedis	Mycoarthris			0.62	ATGCCAGAACCAAGAGATCCGTTGTTGAAAGTTTTAACTATTATATAGTACTCAGACGACACTGTAAACAAGAGTTTAGGGTCCTCTGGCGGCTGCCGAAGCGTCCGCCAAAGCAACAATGTATGTTATTCAAGGGTGGGAGATCTACCCGTAAGGGCATGAACTCTGTAATGATCCTTCCGCTGGTTCACCAACGGAAACCTTGTTACGACTTTTACTTCCTCATTCCGAGGCGGTAAGATCGGAAGA	0	0.0204483	0	0	0	0	0	0
32633cfde44606c615054285f8ef1c50	Fungi	Basidiomycota	Agaricomycetes	Agaricales	Psathyrellaceae	Lacrymaria	Lacrymaria_glareosa		0.78	TTGTTGCGTTTCTTCGCTGCGTTCTTCATCGATGCGAGAGCCAAGAGATCCGTTGTTGAAAGTGATCTTTTTTATTTTATCATTAGATAAATATTTTTAAAGAGTGGGATGTTTTAAATACGAAAATGGACGCAAGACCTCGCGAAACGCGAGATTCGCCATGATTTGTAATGATCCTTCCGCAGGTTCACCTACGGAAACCTTGTTACGACTTTTACTTCCTCGGCTTTACTCCTCAGATCGGAAGAGCACACGTCTGAACTCCAGTCACATCTCGTAT	0	0	0	0	0	0	0.000947718	0
3293910624eb08c2bcaaaaf76a7fd329	Fungi	Ascomycota	Dothideomycetes	Pleosporales	Didymellaceae	Didymella			0.52	CAGAACCAAGAGATCCGTTGTTGAAAGTTGTAACTATTAAGTTTTTTCAGACGCTGATTGCAACTGCAAATGGTTTAAATTGTCCAATCGGCGGGCGGACCCGCCGAGGAAACGAAGGTACTCAAAAGACATGGGTAAGAGATAGCAGGCAAAGCCTACAACTCTAGGTAATGATCCTTCCGCAGGTTCACCTACGGAAACCTTGTTACGACTTTTACTTCCTCATTCCGAGGCGGTAAGATCGG	0	0.00177811	0	0	0	0	0	0
32abe27972047a4e18e78799505aa4af	Fungi	Fungi_phy_Incertae_sedis	Fungi_cls_Incertae_sedis	Fungi_ord_Incertae_sedis	Fungi_fam_Incertae_sedis	Fungi_gen_Incertae_sedis	Fungi_sp		0.73	GTTCTTCATCGTTACGGGAACCAAGATATCCATTGCTAAGAGTTGTAAGTTTTTATATAACATCATATCATCCATCAGCCAAGTATTTCCATTCGTAACAACAACCCGCAAGAGGTCACAAAACCCTAACCACATTTTGTATAGTTTGGCACAAAGACCAAGTTACGCTAATGATCCTTCCGCAGGTTCACCTACGGAAACCTTGTTACGACTTTTACTTCCTCGGCTTTACTCCTCAGATCGGAAGAGCACACGTCTGA	0	0	0	0	0	0	0.000157953	0
32ad14d7f726a7804e18c1235bef4987	Fungi	Fungi_phy_Incertae_sedis	Fungi_cls_Incertae_sedis	Fungi_ord_Incertae_sedis	Fungi_fam_Incertae_sedis	Fungi_gen_Incertae_sedis	Fungi_sp		0.53	GAGAACCAAGATATCCAGGGCATAGAGTTGTTTCTATGTTTGGTTGATTGTATTGAATAGATGTTTAGTCTAACAAAAACAAATCAGCTGAGAAAGTTAATAAAAACGAGCCAGCTATCTAATGTTCATCGAATGACAGTATGATAATAACAATTGTTATTACATACGAATAGTATATAAAGTTCACAGTTTGTTTAGTAAAGTAAATCATGTGAATGATCCCTCCGCAGGTTCACCTACGGAGA	0	0	0	0	0	0	0.000210604	0
32b538b53e8f0c0bbd326a653784c267	Fungi	Fungi_phy_Incertae_sedis	Fungi_cls_Incertae_sedis	Fungi_ord_Incertae_sedis	Fungi_fam_Incertae_sedis	Fungi_gen_Incertae_sedis	Fungi_sp		0.76	GAGAGCCTAGATATCCGTTGCTAAGAGTTGTGCGTATAATTTCTTAATTAAAAGAAATGTCGAGCATCCACCGTTAAGTGGCGTTCGCATTTATATGCATTGAATAAAGTTACAAATGGTTAATAAAATGGTAAAATAGGAATACCGTCGAGAGAGTGCCTTGTATCGTGCTCTGCTATTCCCGCTTGAGCAATAATACTTAAAGCGACACTTTCAAAACGAGTGTTAATAAAATTAACAGGGTTCACAAAGGTTTATACGTTGGATACGTTGTAATGATCCCTCCGCAGGTTCACCTACGGAGA	0	0	0	0.000278338	0	0	0	0
32e7b740b4bcd2756e64e47bad9cc1c8	Fungi	Fungi_phy_Incertae_sedis	Fungi_cls_Incertae_sedis	Fungi_ord_Incertae_sedis	Fungi_fam_Incertae_sedis	Fungi_gen_Incertae_sedis	Fungi_sp		0.82	GAGAACCAAGATATCCGTTGCTAAGAGTTGTTCTTTGTTTCGTAATGAATTTCTTCTCGGTTAAGAGTAAGAAACAAGTTAGTTCAAAGTTTAAAAGGTTGTTCAAATTGTTAATCAAATGTAATTTAAATACACTTTGAGAGAAGTCATACCGTCGGTTGCCCGGCGATCGAATGCAAACAGGTCTTAAATTACAATAAGGACCATGAGCGTTTACATTCTTCTGAGTTTCTTACAAAGGTGGGTGACAGTTCACAATGGTTTATACGTGGATACGTGATAATGATCCTTCCGCAGGTTCACCTACGGAAA	0	0	0	0	7.60052e-05	0	0	0
330a6f8e51901075c2f17172dd10f003	Fungi	Basidiomycota	Agaricomycetes	Auriculariales	Auriculariales_fam_Incertae_sedis	Oliveonia	Oliveonia_sp		0.54	GAGAGCCAAGAGATCCGTTGTTGAAAGTTGTTATTTTTATAGTATTAGACATTCTAGACTTTGTAGTTAAATGTAAAAGCGGAAGCAGCCAGAATTAACCGACTGCAACCGAAGTGTGCACAGGTGTGTGAGATTCAACAGCGTGCAGCCGAAGCGCACAGCTGAAGAGAAGATAGACCCGAAGGTCGAATCTTTAATGATCCTTCCGCAGGTTCACCTACGGAAACCTTGTTACGACTTTTACT	0	0	0	0.00184399	0	0	0	0
331e78f5a9b72be269be67c18a1dc9f7	Fungi	Ascomycota	Sordariomycetes	Atractosporales	Pseudoproboscisporaceae				0.54	CAGAACCAAGAGATCCGTTGTTGAAGGTTTTGACTGATTTGTATAAAGACTCAGAGTACAGTGAGACAACGAGTGTTACGTTTCTTCGGCAGGCACCGGACAGGCCGGCCAACGGTCCCGCCCTGGGACCGCCTGCCAAAGCAACAAAATAGGTATGTCTACAGGTGGTTTCGGAGTTGTTACACTCTGTAATGATCCCTCCGCAGGTTCACCTACGGAGACCTTGTTACGACTTTTACTTCCTC	0	0	0	0	0	0	0.000895067	0
332bf0e0769dfdf12dc074f4ce02c33e	Fungi	Glomeromycota	Glomeromycetes	Glomerales	Glomeraceae	Dominikia	Dominikia_iranica		0.59	GAGAGCCAAGAGATCCGTTGTTGAAAGTGATCTTTAATTTTATCATTCAAAAAATATATAAAATACAAAGTGTGGGTTTTAAATACAAGTATCTTGCTCCTATAGGAGAAATATAGGATTATTTGGTAAAAGTTTACTTCTTAAATATACTAAGACACTTAAAGGACAGCAACTGAAAAGAAGTAAACCCGACCCAAATAATAATGATCCTTCCGCAGGTTCACCTACGGAAACCTTGTTACGAC	0.000928056	0	0.000988794	0	0	0	0.00100037	0.00017401
33347793bbe4ff57365957adef3b5691	Fungi	Ascomycota							0.83	CAGAACCAAGAGATCCGTTGTTGAAAGTTTTAAAATATTATAATAGTAAGTCAGACAACAAAATTCAAGAGTTTTGATTCCTCTGGCGAGTACACATCAGCCTAAGCCAATGGAAGAGTTAACTTACGACTCGCCAAAGCAACAAGGTAAGATACAAGGTGTTGGAGGTTAACCCATAAGGGTAAAACTCTTTGTTAATGATCCTTCCGCAGGTTCACCTACGGAAACCTTGTTACGACTTTTAC	0	0.000327547	0	0	0	0	0	0
3341a01b42d79038821d6197921cb8ea	Fungi								1	GCTGCGTTCTTCATCGATGCGAGAGCCAAGAGATCCTTTGTTGAAAGTTTTAATATTTGTATGTGATTCAGACACAAAACTATTTTGCATTAATGTGGCGCCGGAGCGCCAAAGCACATTTTGCTTCCACAGGTTGAAGGGTTGAAGGTCATAAGACAGACCATTCAATAATGATCCCTCCGCAGGTTCACCTACGGAGACCTTGTTACGACTTTTACTTCCTCGGCTTTACTCCTCAGATCGGAAGAGCACACGTCTGAACTCC	0	0	0	0	0	0	0.00384352	0
3354f5f7b808185190ec81d267ff822e	Fungi	Ascomycota	Sordariomycetes	Hypocreales	Hypocreales_fam_Incertae_sedis	Acremonium	Acremonium_hyalinulum		0.99	CAGAGCCAAGAGATCCGTTGTTGAAAGTTTTGATTCATTTGTTTTTTTTTACTCAGAAGATTCACTGTGTAATACAAAGGGTTTGTGTTTTCCCCCGGCGGTCGCCTGGGTCCGGTCGCCGAAGCGCCGGGGCGGGTCCGCCGAAGCAACGTGTAGGTAAGGTTCACATTGGGTTTGGGAGTTTTGCAACTCAGTAATGATCCCTCCGCTGGTTCACCAACGGAGACCTTGTTACGACTTTTACT	0.000121051	9.35848e-05	0	0	0.00015201	5.82802e-05	0.000315906	0
336b1178781f754ae0ea55e085c3396d	Fungi	Ascomycota	Sordariomycetes	Sordariales	Lasiosphaeriaceae	Schizothecium			0.78	CAGAACCAAGAGATCCGTTGTTGAAAGTTTTGACTTATTGTATAAGTTACTCAGAGAGGCCTAAATGGTTCAGAGTTTCGGTCTTCTGACGGGTTTGCCGGGCTCCTCTAGAGGGGCCGGCGCGGCGCGGGTTGCCCCGGGCCACCCGCCGAAGCAACGGTGAGGTAGGTTCACAATGGTTGGGAGTTTTGCAACTCTGTAATGATCCCTCCGCTGGTTCACCAACGGAGACCTTGTTACGACTT	0	0	0	0	0	0	0.00226399	0
336ef726963df97f9f2981709e523cb9	Fungi	Mortierellomycota	Mortierellomycetes	Mortierellales	Mortierellales_fam_Incertae_sedis	Mortierellales_gen_Incertae_sedis	Mortierellales_sp		0.58	GAGAGCCAAGAGATCCGTTGTTGAAAGTTGTATTTTGAATTAAAAAAATTCACAATATTTATTTCAGACAATTTAAAAAAAAAAATTTAAGCGTTTAAATATGATAAATAAAAAACATTGCACACAAGGTGAAGAATATGGAAATTTAAAAGGGCCCCCATACTGAGCCTGTTATGAATGATCCTTCCGCAGGTTCACCTACGGAAACCTTGTTACGACTTTTACTTCCTCGGCTTTACTCCTCA	0	0	0	0	0	0	0.000315906	0
33702ad3bb96baa1aae320469a3da151	Fungi	Olpidiomycota	Olpidiomycetes	Olpidiales	Olpidiaceae	Olpidiaster	Olpidiaster_brassicae		0.65	CGATGCGAGAGCCAAGAGATCCATTGTTAAAAGTTGTTTTAGATTAAAATTCTTGTCCCTTTCGGTACAAATATCAATCAGACAAAGCTTAAGTGAAAAAATTTTACAGTGCACAAAAGGTCCCTTTTGGGGGCAGGTCTTGGGTTAAACCCAAGCCCGAATTTTTTATAATGATCCTTCCGCAGGTTCACCTACGGAAACCTTGTTACGACTTTTACTTCCACTTGGTCGGACATAGATCGGAAGAGCAC	0	0	0	0.00156565	0	0	0	0
3399aeec1d016e182c5748ce9818145a	Fungi	Basidiomycota	Agaricomycetes	Agaricales	Clavariaceae	Clavulinopsis	Clavulinopsis_sp		0.68	GAGAACCAAGAGATCCGTTGTTGAAAGTTATATTATTTTTATTAGACTTGTTAAGGTCTATGGACATTCTATAAATTATAAGTGTGTATAAAAATATAGTCACAGCAGAAGAACTAGGTTCCTCCTTAACGCTGGACTACAATTGATGCACAGGTGTATGAGGTTTCGGAGTGCACTTTATTTTTGCCTTGTGAGGCCAGCACATCCTTTAGAATCGGTAATGATCCTTCCGCAGGTTCACCTACGGAAA	0	0	0	0.00233108	0	0	0	0
33a06fcc2d8aa933dfb8e5ff02aa3fc4	Fungi	Fungi_phy_Incertae_sedis	Fungi_cls_Incertae_sedis	Fungi_ord_Incertae_sedis	Fungi_fam_Incertae_sedis	Fungi_gen_Incertae_sedis	Fungi_sp		0.8	GGGAACCAAGATATCCGTTGTTAAGAATTGTTTTTAATTCGAATAAATTAGAGCCTTTGTTAAGAGACTCCAGATCAGTTCAATAAAATAAAGGCGTTAATATTAACTGTGGTTAAAGGATACCGCAATGAGACAAAGCGTTGAAAAGCGAAGGCCACAGTCCTTCATAATTGCTTTTCGCTCTGTCCCAAAGGGAAACGATTCAATATGGTTTATACGTGGATACGTGATAATGATCCTTCCGCAGGTTCACCTACGGAAA	0	0	0.000376683	0	0	0	0	0
33b24e172c65606308214dd2f5048bdd	Fungi	Fungi_phy_Incertae_sedis	Fungi_cls_Incertae_sedis	Fungi_ord_Incertae_sedis	Fungi_fam_Incertae_sedis	Fungi_gen_Incertae_sedis	Fungi_sp		0.86	GAGAGCCTAGATATCCGTTGCTAAGAGTTGTGCTATAATTTTTTATGTTTTCAAGTTGAATGCTTTCGCATAGAACTCGTTAGTACATTAAAAATTTTACATAGGGTTAATAAGTATAAATAGGAGACGTGAAAAAAGAGATAACTCCTGTTACATTGATCTCCTCCTGATTGATCAATCACAGGTCTTGAGCGCTATCTCCCACGTTCGTTATGAAAACAGGTTCACAAAGGTTTATACGTGGATACGTTTTAATGATCCCTCCGCAGGTTCACCTACGGAGA	0	0	0	0.000208754	0	0	0	0
33b7ccc3c92b76268976b267e860e2f6	Fungi								1	CGCTGCGTTCTTCATCGATGCGAGAGCCAAGAGATCCTTTGTTGAAAGTTTTAGACTATATTTTGGATTCAGACACAGACTTTAAAGCATAAAGGCGGCGCCGAAGCACCGAAGCACACTTTGCCTCCACGGAGTTTGAAGGGTCGAAGGCCACAGATGGCCATTCATTAATGATCCCTCCGCAGGTTCACCTACGGAGACCTTGTTACGACTTTTACTTCCTCATTCCGAGGCGGTAAGATCGGAAGAGCACACGTCTGAACTCC	0	0.00332226	0	0	0	0	0	0
33bdbbedb2d5b8541f65721c5e97eac4	Fungi	Fungi_phy_Incertae_sedis	Fungi_cls_Incertae_sedis	Fungi_ord_Incertae_sedis	Fungi_fam_Incertae_sedis	Fungi_gen_Incertae_sedis	Fungi_sp		0.5	CACGAGAACCAAGATATCCATTGCGTGGAGTGGTTTGATATGTATAGTATATTTGATATATATATAGTTCACGAGGTATAATGTGTAGTGTTCACGAGTGTGTGTGTATGTATAGGTAGGTACCCTCATATATTGCTATATAAGGTTACCATACCATACAGTGGATGTTAATGATCCCTCCGCAGGTTCACCTACGGAGACCTTGTTACGACTTTTACTTCCTCGGCTTGCGAGACAAGATCGGAAGA	0.000242101	0	0	0	0	0	0	0
33c8b4121294703ee81541ec99b3097c	Fungi	Basidiomycota	Agaricomycetes						0.85	GAGAGCCAAGAGATCCGTTGTTGAAAGTTGTATTAGATTATATCGAGACGAAATGCTCGAACGATGCATTCATTCGCAGGTTACGGAGTGTGTAAATCATAGACCGCGAGAGATTCACGGTCCACGGAAAGTGCACAGAAGGGGTGGATGGATGAAAGAGAAACGGCGGCGTGCACGTTGTCGCGCGAACGACCAGCAGCAACCGCGCGCTTCGTTCATTCGATAATGATCCTTCCGCAGGTTCACCTACGGAAA	0	0	0	0	0.000456031	0	0	0
33ccd1e589dbec49a3dda2b9bbe34a6a	Fungi	Ascomycota	Sordariomycetes	Hypocreales	Nectriaceae	Ilyonectria	Ilyonectria_robusta		0.99	TGCCAGAACCAAGAGATCCGTTGTTGAAAGTTTTGATTGATTTAATCATTGACTCAGAAAATGCTTTAATGTAATCTAGGGTTTGGGTCCTCTGGCGGGCTGCCGAAACAGACACCGCCGAGGCAACAATATGGTATGTTCACAGGGGTTTGGGAGTTGTAAACTCGGTAATGATCCCTCCGCTGGTTCACCAACGGAGACCTTGTTACGACTTTTACTTCCTCGGCTTTACTCCTCAGATCGGAAGA	0	0	0	0	0	0	0.000421208	0
33cec03accde575771dcc323be010d61	Fungi	Ascomycota	Dothideomycetes	Pleosporales	Cucurbitariaceae	Pyrenochaeta	Pyrenochaeta_sp		1	CAGAACCAAGAGATCCGTTGTTGAAAGTTGTAACTATTAAGTTTTTTTCTGACGCTGACTGCAATTGCAAAAGGGTTTAAAGGGGTCCTGCTGGCAGGCAAGCCTGCCGAGGAAACAATGGGTACGCAAAAAGCATGGGTAATATTCAGACAGGGCGGGGAGAAAAGCTGATCCGCAATGGAACTGCTATTCAACGCCGGCCCCCCGAAGTATAAGGTTTAATGATCCTTCCGCAGGTTCACCTACGGAAA	0.000887705	0	0	0	0	0	0	0.00017401
33d42d4e89b436fe0ed49037ac27685f	Fungi	Ascomycota	Sordariomycetes	Sordariales	Sordariales_fam_Incertae_sedis	Papulaspora	Papulaspora_byssina		0.78	CGAGAACCAAGAGATCCGTTGTTGAAAGTTTTAACTTTTATTGTCTTTCCTCGTGTCAGACTTCTGTTCCGGAAGGGTTTGGAAGGGGTGGTCTCTACCCGCGCCCGAAAGCGCGGGAAGCAAAGTCGGAAGGGGTACACGGAGGGGGTTTTCGTTCGAGAAAATTTCTAATGATCCTTCCGCAGGTTCACCTACGGAAACCTTGTTACGACTTTTACTTCCTCGGCTTGCGAGACAAGATCGGAA	0.00205786	0	0	0	0	0	0	0
33e2ac6bd737c48df1e0eeb8775248fa	Fungi	Ascomycota							0.86	ATGCCAGAACCAAGAGATCCGTTGTTGAAAGTTTTGATTTATTTTAATATATTCAGATAGCACATTAATAGTGGGTTTCAGGAATTCTTCTGACGGGTGACCCCGCCAAAGAAGCAAAGATAATTAAGACATGGGGTTTAAGGTTGGGCCATAAAGACCCCCTCTCGATAATGATCCTTCCGCAGGTTCACCTACGGAAACCTTGTTACGACTTTTACTTCCTCGGCTTGCGAGACAAGATCGGAAGAG	0.000161401	0	0	0	0	0	0	0
33fdb5a09434130843b02a5b975db889	Fungi								1	TGTCCGACCAATCGCTGCGTTCTTCATCGATGCGAGAGCCAAGAGATCCGTTGTTGAAAGTGATCTTTTATTATTAAAAAATACAAAAATATACATATTACATTCAAAGTGTGGGTTTTAAATACAAGTGATCGCGAGACCTCGCTGACGCTCGGTCCGCCAAATCAGTAATGATCCTTCCGCAGGTTCACCTACGGAAACCTTGTTACGACTTTTACTTCCTCGGCTTGCGAGACAAGATCGGAAGAGCACACGTCTGAACTCCAGTCACATCTCGT	0.000807005	0	0	0	0	0	0	0
340257e52be4802d0eda8d2f8a785690	Fungi	Aphelidiomycota	Aphelidiomycetes	GS16	GS16_fam_Incertae_sedis	GS16_gen_Incertae_sedis	GS16_sp		0.97	GAGAACCAAGAGATCCATTGCTAAAAGTTGTCTTTAGTTCATACTAAAGTAGTTCAGTTTAACAGTTACAATACGTTTAGTAAGTACAGTCAGCAACACGTAGCCCTACAGTAAGCAGGGCAAACAGTCACTGACTGTCAGTCAAAACAGTTCACAGTACGTAGGAAGTTATTTCCTTTGGTAATGATCCATCCGCAGGTTCACCTACGGATACCTTGTTACGACTTTTACTTCCTCATTCCGAG	0	0.000280754	0	0	0	0	0	0
340592b1262f92dfe4dc9023d4659b98	Fungi								1	GAGAGCCAAGAGATCCGTTGCTAAAAGTTGTCTTTAGTTTTAGGCTAAAGTGACTCTGGTTAAAGGGTATACGTTTGTTGTTTAAATAGCCAGCACGACCATTCGCACCCTGTGAAGGGCGAAAAAAATCGCACTGACAAAAAATACGATTCACAAGACGTCAAAGGACTTCTTTGGTAATGATCCATCCGCAGGTTCACCTACGGATACCTTGTTACGACTTTTACTTCCTCGGCTTGCGAGAC	0.000484203	0	0	0	0	0	0	0
343f5acb96cbcbde2daea825b73ac654	Fungi	Ascomycota	Leotiomycetes	Helotiales	Helotiaceae	Tetracladium			0.5	CAGAGCCAAGAGATCCGTTGTTGAAAGTTTTAAATATTAAAATTTTACTCAGACGACACTAATATTCAGGGTTTTGGGTCCTCTGGCGGGCACTTACCAGCCGAAGCCAGTAGCTAGGCGGCCCGCCAAAGCAACAGAGGTATGGTATACAAAGGGTGGGAGATCTACCCCGAAGGGCATGAACTCGGTAATGATCCTTCCGCAGGTTCACCTACGGAAACCTTGTTACGACTTTTACTTCCACA	0	0	0	0	0	0.00163184	0	0.0116239
34472b6eaf8484eedafed62bdd135b64	Fungi	Mortierellomycota	Mortierellomycetes	Mortierellales	Mortierellales_fam_Incertae_sedis	Mortierellales_gen_Incertae_sedis	Mortierellales_sp		0.51	GAGAGCCAAGAGATCCGTTGTTGAAAGTTGTATTTTGAATTAAAAAAATTCACAATATTTATTTCAGACAATTTAAAAAAAAAAATTTAAGCGTTTAAATATGATAAATAAAAAACATTGCACACAAGGTGAAGAATATGGAAATTTAAAAGGGCCCCCATACTGAGCCTGTTATGAATGATCCTTCCGCAGGTTCACCTACGGAAACCTTGTTACGACTTTTACTTCCACTTGGTCGGACATAG	0	0	0	0.000104377	0	0	0	0
3448e47821e9466ef1112cd097cfcfeb	Fungi	Chytridiomycota	Spizellomycetes	Spizellomycetales	Spizellomycetales_fam_Incertae_sedis	Spizellomycetales_gen_Incertae_sedis	Spizellomycetales_sp		0.96	GAGAGCCAAGAGATCCGTTGCCAAAAGTTGTTTTGTATATTTATACAATAAATGTCAGGCATAAAAAAATAAATATATGTTTAGAAGGGGTTGGCGAGCTGTCCACGGCACCGCAAAAAGCAATGCTGACAAGTAGTTCTTCACTACCCTCTCGCCAGAGACGGAACGGTTCACAAGATGTTTCTTTCTGGATCCACAGGACAACAAACTGTAAATCAACGTTGAAAAGCTTCAACGAATCTTTAGCAATTCATTGGCTGGGAGAAAGATTGAGCACTTGAAGTCGGAACTGCAGAACTATGCTGCTGTCAACCGACATGCTGATCCTTTTATAATGATCCAACCGCAGGTTCACCTACGGTTA	8.07005e-05	0.000374339	0.000235427	6.95846e-05	0	0.00134044	0.000263255	0.000556832
3473ca43a2ca8e5cd2e8ec46623fd3f8	Fungi	Basidiomycota	Tremellomycetes	Tremellales	Trimorphomycetaceae	Saitozyma	Saitozyma_podzolica		0.99	TGCGTTTCTTCGCTGCGTTCTTCATCGATGCGAGAGCCAAGAGATCCGTTGTTGAAAGTTTTGTTTTGTTATGATATATGACGTTCATTACACCATGTTTGTAAAATAGCCCCGAAGGGCACGGTTCACAGAGGTTTGGAATAGTTATAAGCCCGTGAGGGCGTTCACTAATGATCCTTCCGCAGGTTCACCTACGGAAACCTTGTTACGACTTTTACTTCCTCATTCCGAGGCGGTAAGATCGGAAGAGCACACGTCTGAACTCCAGTCACATCT	0	0.0124	0	0	0	0	0	0
349ef6af65d5fbe3c9fc54dfb0ace1c0	Fungi	Ascomycota	Sordariomycetes	Sordariales	Lasiosphaeriaceae	Apodus	Apodus_deciduus		0.92	CAGAACCAAGAGATCCGTTGTTGAAAGTTTTAACTTATTTATAAGCTACTCAGAGATGCCAAAAAATCAAGAGTTTGTAGGACTCCGGCGGGGTACCCGTAAAGGCTAGGCCCCAGAGGGGTCTGCCGCCGAAGCAACTAGTAGGTTCGTTCACAAAGGGTTGGGAGTTTTGCAACTCTGTAATGATCCCTCCGCTGGTTCACCAACGGAGACCTTGTTACGACTTTTACTTCCTCGGCTTGCGA	0.000282452	0	0	0	0	0	0	0
34a7d1578934170ea6e15b2f97366604	Fungi	Ascomycota	Sordariomycetes	Hypocreales	Nectriaceae				0.95	CCAGAACCAAGAGATCCGTTGTTGAAAGTTTTGATTTATTTAATCGGTTACTCAGAAGAAATTCTTTAATGTATTCAAGGGTTTGGGTCCTCTGGCGGGCTGTCGGAACAGGCACCGCCGAGGCAACAATAGGTATGTTCACAAGGGGTTTGGGAGTTGTAAACTCGGTAATGATCCCTCCGCTGGTTCACCAACGGAGACCTTGTTACGACTTTTACTTCCTCGGCTTTACTCCTCAGATCGGAA	0	0	0	0	0	0	0.00300111	0
34d63a7c6c72bd8d7816b9d5f31719ff	Fungi	Fungi_phy_Incertae_sedis	Fungi_cls_Incertae_sedis	Fungi_ord_Incertae_sedis	Fungi_fam_Incertae_sedis	Fungi_gen_Incertae_sedis	Fungi_sp		0.51	ACGAGCCGAGTGATCCACCACTCGAGGTTGATTTTTAAGTTTGTTTGTTATAGTATTGCAACATTCACGTTCGTTCCACACTGCAATTTGCAACAGCAGAGACATAAACATTTACTCTGCACGTCACAAACGTTCCCAACAACACTGGCTGGGGAACTACTCTGTACAGAACAGAGCTCGTCCATATTCAACTGACAAACTCTTTCGTGTCCCATACAGAGCCTTATGAGAATGCCAAGACAAAATTGTACAATATCTACGGCAATTCCCACGCATTTACTTTCACAAAAGTACGGTAATGATCCTTCCGCAGGTTCACCTACGGAAA	0	0	0	0	0	0	0	0.000208812
3504e443e3b045f64ed42271a1489e98	Fungi	Glomeromycota	Glomeromycetes	Glomerales	Glomeraceae	Dominikia	Dominikia_bernensis		0.93	ATCTATGTCCGACCAATCGCTGCGTTCTTCATCGATGCGAGAGCCAAGAGATCCGTTGTTGAAAGTGATCTTTAATTTTTATCATACAAAAATTTTATACGTTCAAAAGTGTGGGTTTTAAATACAAGTGATCGCAGAACCTTGCTGACGCTCGGTTCGCAAAATCATTAATGATCCTTCCGCAGGTTCACCTACGGAAACCTTGTTACGACTTTTACTTCCTCGGCTTGCGAGACAAGATCGGAAGAGCACACGTCTGAACTCCAGTCACATCTCGTATGCC	0.00419642	0	0	0	0	0	0	0
35182a1c692551eae66a54096bd4796a	Fungi								1	ATGCTGCGTTCTTCATCGATGCGAGAGCCAAGAGATCCTTTGTTGAAAGTTTTGATTCCGATTTCCGGTTCAGACGACGGACGGATTCCAGCATAAAGACGGCGCCGGAGCGCCGAAGCACGGATCGCTTCCACTGGTTTGGGGGTTGAAGGCCCACGGGCCATTCGATAATGATCCCTCCGCAGGTTCACCTACGGAGACCTTGTTACGACTTTTACTTCCACAATTGCGTACCTAGATCGGAAGAGCACACGTCTGAACTCCAGT	0	0	0	0	0	0.000903342	0	0
35494907d29963706e3a04c157a48bfa	Fungi	Basidiomycota	Agaricomycetes	Agaricales	Entolomataceae	Clitopilus	Clitopilus_sp		0.72	GAGAGCCAAGAGATCCGTTGTTGAAAGTTGTATTTGATTTAAAGGCACTAAGGCCCAGCAATACATTCTGATACATACATTAGGTGTATATGAAAACATAGACTGAGAAACACAAGAAAAGCCGACTTGCGCCAGCAGTTCTCAATCCGAGTTGCCTCGAGAAACGTTTCCAGTCTACAAAAGGTGCACAGGTGGTTAAAAATTGGTGGCAAGCGTGCACATGTCCCACAAGACCAGCAACAGCTTGACCAAGTTTATTCAATAATGATCCTTCCGCAGGTTCACCTACGGAAA	0	0	0	0.000730638	0	0	0	0
354b604af7b58e9cb3780fa7c32d3ba7	Fungi	Ascomycota	Sordariomycetes	Atractosporales	Conlariaceae	Conlarium			1	CAGAACCAAGAGATCCGTTGTTGAAAGTTTTGATTCATTTTTTTTGTGACTCAGAATAATAATATATAACAAGAGTTTTTGCGCCAGCGGCAGGCACCTGCGTGAGCAGGCTGGAGGCCCCGCCCTGGGGCCGCCTGCCGAAGCAACTGAACAGGTATATAAACAAAGGGTTAGGGAGTTTTGCAACTCTGTAATGATCCCTCCGCTGGTTCACCAACGGAGACCTTGTTACGACTTTTACTTCC	8.07005e-05	0	0	0	0.000266018	0.00011656	0.000157953	0
3556592143d34bb2ff7ba9b1d288dd09	Fungi	Ascomycota	Leotiomycetes	Helotiales					0.89	CAGAACCAAGAGATCCGTTGTTGAAAGTTTTAACTATTATATAGTACTCAGACGACATATAATTTAGAGTTTGGGGTCCTCTGGCGAGCACTGACCAGCTAAGAGCCGGTGGCCGTGAGACGGGCTCGCCAAAGCAACAAAGGTATGTAAACATAGGGTGGGAGATTTACCCCAAAGGGCAAGTTCTCTGTAATGATCCTTCCGCAGGTTCACCTACGGAAACCTTGTTACGACTTTTACTTCCT	0.000201751	0	0	0	0	0	0	0
356145a204419a1fef166447accdd6db	Fungi	Basidiomycota	Agaricomycetes	Agaricales	Strophariaceae	Agrocybe	Agrocybe_pediades		1	GAGAGCCAAGAGATCCGTTGCTGAAAGTTGTATATAGTTTATAGGCACTAGGCCATATACAATACATTCTGTTACATTCTTTGGGGTATGTGTAAGACATAGGCCTGGATAATACAAGGAAAGCCGACTCGTGAAAGCCAGCAGTCCTCCCGACCGAGTTGCCTCGGAAAGTTATCGTCCAGGTCTACAAAGGGTGCACAGGTGGAGATATAAAGATGACGGGCGAGCACATGTCCCCGAGAGGACCAGCTACAACCACGCCAGGTTTACTCAATAATGATCCTTCCGCAGGTTCACCTACGGAAA	0	0	0	0.00967226	0	0	0	0
356b9b3493da993aa0bd65af7f7762e3	Fungi								1	GCGTTCTTCATCGATGCGAGAGCCAAGAGATCCTTTGTTGAAAGTTTTAATTTCTAGGTTTGATTCAGACACAGACGGATCAGTTGCATAAATACGGCGCCACATGGGCACCGAAGCACGGCTCGCTTCCACGGTTTTTGAGGTTTGAAGGCCCAGAGGGCCGTTCGTTAATGATCCCTCCGCAGGTTCACCTACGGAGACCTTGTTACGACTTTTACTTCCACAGAAACGCAACAAGATCGGAAGAGCACACGTCTGAACT	0	0	0	0	0	0	0	0.000417624
3571cfdf18e5f2c78e879027ed25db6e	Fungi	Fungi_phy_Incertae_sedis	Fungi_cls_Incertae_sedis	Fungi_ord_Incertae_sedis	Fungi_fam_Incertae_sedis	Fungi_gen_Incertae_sedis	Fungi_sp		0.65	GAGAGCCTAGATATCCATTGCTAAGAGTTGTTTTTTACATTTATAAAATAAATGTTTGAATTTTATATCAGTCTAAGTAGGTTATAATAGAATAGGGTAATTATGGTATAAAATAATGGGGTAGAGGAACATTTCCTTTCCTACTCAATCGCAGAAAAGAAAAGTCCTCAGGTTACTTGTGACGTCGAAATGTTTTTTTCTTTTTACAGAAAAAAAATTCGAGCGTTTTCCCTTTCGGATCCGCAGTTACAAGCTTTGCAGCTTGCACACACGTTTCAGCATTAATGATCCTTCCGCAGGTTCACCTACGGAAA	0.000121051	0	0	0	0	0	0	0
359fe5284469f320eaa0b2fe458dbdb6	Fungi								1	AGCTGCGTTCTTCATCGATGCGAGAGCCAAGAGATCCTTTGTTGAAAGTTTTAGACTATATTTTAGATTCAGACACAGACTTTACAGCATAAAGGCGGCGCCAAAGCGCCGAAACACACTTTACCTCCACGGAATTTGAAGGGTCGAAGGCCATAGATGGCCATTCATTAATGATCCCTCCGCAGGTTCACCTACGGAGACCTTGTTACGACTTTTACTTCCACAGAAACGCAACAAGATCGGAAGAGCACACGTCTGAACTCCAG	0	0	0	0	0	0	0	0.000487228
35ab1b2de2b693c5d83d41d53a9fbff1	Fungi	Fungi_phy_Incertae_sedis	Fungi_cls_Incertae_sedis	Fungi_ord_Incertae_sedis	Fungi_fam_Incertae_sedis	Fungi_gen_Incertae_sedis	Fungi_sp		0.68	AAGAGCCAAGAGATCCATTGTTGAAAGTTGTTTTTCGTTGTTTCTCTTCTCATATGTTCTCATTCATCATCTTTTTTTGCTGGCTCGCTCCGCTCGGTCGCAACAGTCGCTCATCGAGCAGTTTGCATGCCGCTCTCCGAGCGGAAGCGAGCCAGTCAAATGCATGTTCAACAGGATGGGTACATTATTTGCTATTGATCCTTCCGCAGGTTCACCTACGGAAACCTTGTTACGACTTTTACTTC	0	0	0	0	0	5.82802e-05	0	0
35acebda344edc1c89ffa1d49eeb9114	Fungi	Fungi_phy_Incertae_sedis	Fungi_cls_Incertae_sedis	Fungi_ord_Incertae_sedis	Fungi_fam_Incertae_sedis	Fungi_gen_Incertae_sedis	Fungi_sp		0.99	GAGAACCAAGATATCCGTTGCTAAGAGTTGTGCTTAGATATTTGATTAATGGTATTCAGATAATGAAATAGGCAAGCCTACAACACTATGAGAATGTATCAGTCTAGTTAGTTATAAAGGGGTGAAAGGGGTGTTTTCGTTCCAGAGATGAAGGGAACATTGGAGTTGTTGATAGCTTGAAAGAGAAATAATCCCGTAATGTCGAAGCATTACAAGCCTAGATACACCGTATGTTTCAAAATACATGCTTTCACATGTAAAAATTCAAACACACTCATCACTCCGTGTAAATAGACAGTTTCTCTCTCTTTCAAGTCGGGTATAATTCAGTTGAATTCACGCGGTTGGTTGGTATAATAAACGTTAGAAAACGTGTTAATGATCCCTCCGCAGGTTCAC…	0	9.35848e-05	0	0	0	0	0	0
35bd527d927d324da6647c1e047b07ab	Fungi								1	CAGAACCAAGAGATCCGTTGTTGAAAGTTTTGACTTGTTTTTTGAGACTCAGAGAATCTACACACCAACAACCAGGGTTTTAAAGCACATCCGACAGGCTACCAACAGTCACAATAGAGACTGGCAGCAACCTGCCGAAACAATGGTAAGACTAGGTTCACAAATGGTTTAGGAGTTAGAGACTCCATAATGATCCCTCCGCTGGTTCACCAACGGAGACCTTGTTACGACTTTTACTTCCTCAT	0	0.000561509	0	0	0	0	0	0
35d965b36e7a370c8ba1731b0363f4d3	Fungi	Ascomycota	Sordariomycetes	Xylariales	Xylariales_fam_Incertae_sedis	Fusidium			0.54	CAGAACCAAGAGATCCGTTGTTGAAAGTTTTGATTTATTTGTTTTATTCTCAGAAATGATAATGAAAACAAGAGTTTTGAATTCCGCCGGCGGACTACAGGGTAGCTACAGGGTAGCTGCCGGGTAGGCCGCCGAGGCAACAGGTATGTTCACATGGGTTTGGGAGTTTTACAACTCTGTAATGATCCCTCCGCTGGTTCACCAACGGAGACCTTGTTACGACTTTTACTTCCAAGGATGTTGCT	0	0	0.00051794	0	0	0	0	0
35e7a2111aeac5d64c91f819c3c1b749	Fungi								1	CGCTGCGTTCTTCATCGATGCGAGAGCCAAGAGATCCTTTGTTGAAAGTTTTAGACTATATTTTGGATTCAGACACAGACTCTAAAGCATAAAGGCGGCGCCGAAGCACCGAAGCACACTTTTCCTCCACGGAGTTTGAAGGGTCGAAGGCCACAGATGGCCATTCATTAATGATCCCTCCGCAGGTTCACCTACGGAGACCTTGTTACGACTTTTACTTCCTCATTCCGAGGCGGTAAGATCGGAAGAGCACACGTCTGAACTCC	0	0.0143653	0	0	0	0	0	0
35f2a12844ed6afbaa5d4ae13f76aa10	Fungi	Fungi_phy_Incertae_sedis	Fungi_cls_Incertae_sedis	Fungi_ord_Incertae_sedis	Fungi_fam_Incertae_sedis	Fungi_gen_Incertae_sedis	Fungi_sp		0.54	AAGAACCTAGATATCCGTTGTTAAAAGTTGTTTTACAATTTTCAATCTAGCGTTATATAAAGACAGACTTTATAATAACATTTATGTTCCAATGAATAATTCATGTTTTTTTAATGGTGGTTAAAAAATAGCATTACTTTAGATTATCCTTTTTTCTCGAAAGAAAAAACAATAAAAAAAGTAACACAAACATTTAACAAGTTCACAAAAAGTGTCGATCTTGGATCGTGTGTGGCAATGATCCTTCCGCAGGTTCACCTACGGAAA	0	0	0	0.000104377	0	0	0	0
36162fa67f271bfafa3c99f6e2aead69	Fungi	Ascomycota	Dothideomycetes	Venturiales	Venturiaceae	Tyrannosorus	Tyrannosorus_pini-sylvestris		0.52	CAGAACCAAGAGATCCGTTGTTGAAAGTTTTGTTTAATTTAACTTGTTCTCAGACTTCAATTTTCTAGGCAGGGTTGGCTAATTCCGGCAGGCGGGGCCCTCCGCGAACAGAGGGGGCTCCCCGCCAGGCGCCGAATCCGGGCCGCAGTTACAAAGGGTGGGGATTGTGCCCGAAGGCGTTAAACCCAATAATGATCCTTCCGCAGGTTCACCTACGGAAACCTTGTTACGACTTTTACTTCCAC	0	0	0	0	0	0.00122388	0	0
364bb206ec8ee8dfe6414ec7f099d2cb	Fungi								1	CGCTGCGTTCTTCATCGATGTGAGAGCCAAGAGATCCTTTGTTGAAAGTTTTCAAACTGATTTTCATGTTCAGACTCAAAGTCAAAAAGGGGGCATAGAACCGACGTCGTAGCGCTCCGACGCCGAACCACGATTGCATCCACGGTTTAAGGGTGTAAAATCCTTCGATAATGATCCCTCCGCAGGTTCACCTACGGAGACCTTGTTACGACTTTTACTTCCTCATTCCGAGGCGGTAAGATCGGAAGAGCACACGTCTGAACTCC	0	0.00098264	0	0	0	0	0	0
3663014739b2b6e3a9832f4d31ec844e	Fungi	Basidiomycota	Tremellomycetes	Cystofilobasidiales	Mrakiaceae	Mrakia	Mrakia_frigida		0.85	GAGAACCAAGAGATCCGTTGTTAAAAGTTTTATTTTGTTTATTAAAACTGTTACATTCATAAGACTGGGGTATGTATAAAATTGATGACTCTCTTTGCAGACTTGCGTCTTTTAAAAGAGTCAAACGGTGCACAGGTGTATGTGGATGTGAAGGGTGAGAGGTCAATGAAGACGCTCTCGATTTAATCACTAGTGATCCTTCCGCAGGTTCACCTACGGAAACCTTGTTACGACTTTTACTTCCA	0	0	0.00188342	0.0009046	0	0.000961623	0	0.00142688
366bb7ea769574ea8654d969817ddaec	Fungi	Basidiomycota	Agaricomycetes	Agaricales	Psathyrellaceae	Lacrymaria	Lacrymaria_glareosa		0.8	TGTTGCGTTTCTTCGCTGCGTTCTTCATCGATGCGAGAGCCAAGAGATCCGTTGTTGAAAGTGATCTTTTTTATTTTTATCATTAGATAAATATTTTTAAAGAGTGGGATGTTTTAAATACGAAAATGGACGCAAGACCTCGCGAAACGCGAGGTTCGCCATAATTTGTAATGATCCTTCCGCAGGTTCACCTACGGAAACCTTGTTACGACTTTTACTTCCTCGATGGGTGGCTGTAGATCGGAAGAGCACACGTCTGAACTCCAGTCACATCTCGTA	0	0	0	0	0.00513035	0	0	0
3689d5ccbd5a0caa0eb3d5f957280fd8	Fungi	Basidiomycota	Agaricomycetes	Agaricales	Psathyrellaceae	Coprinopsis	Coprinopsis_pachyderma		0.99	GAGAGCCAAGAGATCCGTTGCTGAAAGTTGTATAGGTTTATAGGCACAAGGCCCTTTGATAACATTCTGTAACATTCAATTGGGGTATGTGATAATCGTAGACCTGGAAATTCAGAGATAGCCGTCCTCCCCCTTTCGGAGGCTGAGCAGCAGTCTCTGCATCCGCCTTGCGGCGAGAGGTATCCAGGACTACAGTGTGTGCACAGGTGGAAAGATAAAGGTGACAGGCGAGCACATGCCCCGAAGAGCCAGCTACAACCATGTCAGATTTATTCAATAATGATCCTTCCGCAGGTTCACCTACGGAAA	0	0	0	0	0	0	0	0.000104406
36962d7b629e83444795971c9341f96e	Fungi	Ascomycota	Dothideomycetes	Pleosporales	Pleosporales_fam_Incertae_sedis	Aaosphaeria	Aaosphaeria_arxii		1	CAGAACCAAGAGATCCATTGTTGAAAGTTTTGATTATTGGTTGTTTTTCAGACAAATATTGCTATTACAAAGGGTTTGTGGGGGTCCTCGCTGGCGGGCGAACCCGCCGAGGAAACGAAAGGTGCTCAAAGTCAAGGGTGATAAACGCGTGTGGCGGCCGACTTCCTTGCGGTTGCCGGACCGCCGCGTTACGGTAATGATCCTTCCGAAGGTTCACCTACGGAAACCTTGTTACGACTTTTACT	0.000685954	0.00238641	0.00268387	0.00139169	0.00102607	0.00128216	0.00242194	0.000591634
369f003c1e3d75515f3b78fefd037150	Fungi	Basidiomycota	Agaricomycetes	Agaricales					0.57	GAGAACCAAGAAATCCGTTGTTGAAAGTTGTATTAAATTTTGGCCAATAAGCCACAAAGCATTAAATAACTGATGATTGTGTATTGAAAAACATAGACAAAAGTCAAAAACATATGGACTCTGTCTACAAAGCGCACAAAGTGGATGAAGATTTCAGGAGTGCACAATGCAAAATGCTGTTTTTGCCAGCACATCCCTTTATCAATCAATAATGATCCTTCCGCAGGTTCACCTACGGAAACCTT	0	0	0	0	0.000114008	0	0	0
36a2f280eb90af747f46f990fd1c596e	Fungi	Basidiomycota	Agaricomycetes	Agaricales	Stephanosporaceae	Lindtneria	Lindtneria_sp		0.95	GAGAGCCAAGAGATCCGTTGTTGAAAGTTGTATAAAGTTTAAGAAGGGTTACAAAAGTCCCCAACTCGTTAAGCATTCTAGATTGTATTATAGTTTGTAAAAAAGACATGAACCGTGGATAGATGTAGGAAATAGCGAGTTGCAATTTCCAAAACCAAATGTTACTTTGAAAAGAGTTATCCAATCCACGATCCACAAAAGTGCACAGGAGGTTAAAGAATGAAAGGTTTGAACCGGGCGTGCACATGCTCCCAGAGAGAGCCAGCGACAACCAAGTCCATACTATTCGTTAATGATCCTTCCGCAGGTTCACCTACGGAAA	0	0.000608301	0	0	0.000114008	0	0.000263255	0.000487228
36ae38c0f9c38d00499130e4d32ea3b7	Fungi	Ascomycota	Sordariomycetes	Hypocreales	Hypocreaceae	Trichoderma			1	CAGAACCAAGAGATCCGTTGTTGAAAGTTTTGATTCATTTTGAATTTTTGCTCAGAGCTGTAAGAAATAACGTCCGCGAGGGGACTACAGAAAGAGTTTGGTTGGTCCCTCCGGCGGGCGCCTGGTTCCGGGGCTGCGACGCACCCGGGGCGTGACCCCGCCGAGGCAACAGTTTGGTATGGTTCACATTGGGTTTGGGAGTTGTAAACTCGGTAATGATCCCTCCGCTGGTTCACCAACGGAGA	0	0	0.000753367	0.000347923	0.000570039	0.000932482	0	0.000382822
36b779fb9e6b2d6b785794f9b552c59a	Fungi	Ascomycota	Pezizomycetes	Pezizales	Ascobolaceae	Ascobolaceae_gen_Incertae_sedis	Ascobolaceae_sp		0.98	GAGAACCTAGAGATCCGTTGTTGAAAGTTTTAACTTTTATTAAAAACTTTTATCAGACAATAATACAAAACAATTTTTTTTAGGTCCTTTCGTGAAAGGATACACTAACTAGCTAACCAGAAGAGTACCCCTAATTCCACGGAAGCAACAGGTAAAGGTAAACAGGTGTGACTACCGCAATGGATCCAGCTTTTTGGCCTTCACCACGTGTAATCTTTTTTAATGATCCTTCCGCAGGTTCACCTACGGAAA	0	0	0	0	0	0.00119474	0	0
36bbba63194e326078d705300ccd1985	Fungi	Ascomycota	Sordariomycetes	Sordariales	Schizotheciaceae	Pseudoechria	Pseudoechria_decidua		0.6	CAGAACCAAGAGATCCGTTGTTGAAAGTTTTGACTCTTTTAAAAAGTCTTCAGAAATTTGTGATAATGATACAGAGGTTTATTTTTTTTACACTGCCTCGGCGATTAGGCCGAGACTCCCGTGTAAAGCTGGGTGAGAGCTTATCACACAAGGGTTGGGTTCTGTAAGAACTCGATAATGATCCCTCCGCTGGTTCACCAACGGAGACCTTGTTACGACTTTTACTTCCTCATTCCGAGGCGGTA	0	0.000655093	0	0	0	0	0	0
36ca58d4375e1d072c08933233e62a1b	Fungi	Ascomycota	Sordariomycetes	Hypocreales	Nectriaceae	Fusarium	Fusarium_waltergamsii		0.75	CAGAGCCAAGAGATCCGTTGTTGAAAGTTTTAATTTATTTGCTTGTTTTACTCAGAAGAAACATTATAGAAACAGAGTTAGGGGTCCTCTGGCGGGGGCGGCCCGTTTCACGGGGCCGTCTGTTCCCGCCGAAGCAACGTTTAGGTATGTTCACAGGGTTGATGAGTTGAATAACTCGGTAATGATCCCTCCGCTGGTTCACCAACGGAGACCTTGTTACGACTTTTACTTCCTCGGCTTGCGAG	0.00665779	0	0	0	0	0	0	0
36d2deaf46a412dbf724cd9a3575dd04	Fungi	Fungi_phy_Incertae_sedis	Fungi_cls_Incertae_sedis	Fungi_ord_Incertae_sedis	Fungi_fam_Incertae_sedis	Fungi_gen_Incertae_sedis	Fungi_sp		0.82	GAGAACCAAGATATCCATTGTTAACAGTTGTTCAAGTATTTTTAGCCTGCGGATTATCGCGAGCCGGATCGGTTTACTCGGGGTGAGGTAAGGGGCATGGTGACCCTGTGACTCGGTCACCGGCCGTGTCGGCCTCTAGTGATCGAAAAGCGTTCTCCTTACACTTCCAGCGACACTTTCAGACACTGGTTGCTTGGGGAGACCGAGCCACTGACTCTAGCGCTCAAAATTTTGACTGTAACTTCTCATTGTGCAGAGGTCCCTGAATCAAAGCTGTTTACCGTGATTTACCAGGGATTGCTGCGTCAACGGGTCAAAAGAGCACGCTGAAGGTTCACAGGGGGGTTTAACGTTGGATACGTGTTAATGATCCTTCCGCAGGTTCACCTACGGAAA	0	0	0.000565025	0	0	0	0	0
36f19eeddcd84f082307545995be5576	Fungi	Fungi_phy_Incertae_sedis	Fungi_cls_Incertae_sedis	Fungi_ord_Incertae_sedis	Fungi_fam_Incertae_sedis	Fungi_gen_Incertae_sedis	Fungi_sp		0.88	GAGAACCAAGATATCCATTGTTAACAGTTGTTCGTTTTTACGCCCAACCACGACAGAAGGGCCTACGCTGACATGTGGTTTTAGGGAGGCTTGCGCCTGGTGATTTGGACGCCGGCTCGTGTGAGCCTACAGCGTCGTTAAGCGACTTCCCCATCACTTCAATGACACTGACATTCATTGAAGTGGTTTGAGGGGAAGACCAAACCACTGAACCTAGCGCTCGATTACACCTTTAGCTTCCGCCGTCATCGCACAAGCCAGAGGTCTCTGAATCAAACCGTTCGACATGATTTACCAGAGATTGCTGTTGTGCAAGGATGTAAGAGCACGCTTAATATTCACGGGGGGGTTTAACGTTGGATACGTGTTAATGATCCTTCCGCAGGTTCACCTACGGAAA	0	0	0	0	0	0	0.000368557	0
3730c0d8de105ee7b5918102f4d5b43e	Fungi	Basidiomycota	Agaricomycetes	Sebacinales	Sebacinales_fam_Incertae_sedis	Sebacinales_gen_Incertae_sedis	Sebacinales_sp		0.55	GAGAGCCAAGAGATCCGTTGTTGAAAGTTGTTTAAATGTACATTATGCACAAAAGACATTCCGTTACATTCAAGAGTGTGTAAAAGTTACTCTCGGTCATACGACGACAACCTCGAGTCATAGATGCACAGGTGTGTGGATTTGCGACCGAGCGTGCACATGTGTTTCCACCAGCAACAGCAAGGCCGACTTTTGTAATTCGTTAATGATCCTTCCGCAGGTTCACCTACGGAAACCTTGTTACG	0	0	0	0	0.000190013	0	0	0
37409f0f175747bc37609f3f9be78415	Fungi	Ascomycota	Eurotiomycetes	Eurotiales	Aspergillaceae	Aspergillus	Aspergillus_inflatus		0.78	CGGAACCAAGAGATCCGTTGTTGAAAGTTTTAACGATTGGATAAATCCACTCAGACGGCAACCTTCACACAGGGTTCGCGTGGACGTCTCCGGCGGGCGCGGAACCCGGGGGCGCGAGGGCCCCCCGGCAGCCCCAAAGGGCGGGCCCGCCGAAGCAACAAGGGACGGTAGACACGGGTGGGAGGGTGGACCCGGAGGGCCCGACACTCGGTAATGATCCTTCCGCAGGTTCACCTACGGAAACC	0.000322802	0	0.000376683	0.000417507	0	0	0	0
3747b2dfcf4f2d972e7d06b270d4c059	Fungi	Fungi_phy_Incertae_sedis	Fungi_cls_Incertae_sedis	Fungi_ord_Incertae_sedis	Fungi_fam_Incertae_sedis	Fungi_gen_Incertae_sedis	Fungi_sp		0.79	GAGAACCAAGATATCCATTGTTAACAGTTGTTCGAAGTTTGGTGGCCGCACAATTAAGCGCAGGCCCGGTTTCATGCAAAGGTGATAGGGGGGCAGAGCCCAGTGACCCGGTCGCCGGCCGTGTCGGCCTCTAGCGATCGTGACTGCGCCATTCTTACGAATGCCAGGCCACTTGCCTCGCGGAGCTGCCCAAACCATGCAGAGGTCCCTGAATCAAAACTGTTCGGCGATGATTTACCAGGGATTGCCGCGTTCTAACGGAATGGGGGTCCACAATGAAGGTTCACAGGGGGTTTTAACGTTGGATACGTGTTAATGATCCTTCCGCAGGTTCACCTACGGAAA	0	0	0.000423769	0	0	0	0.000421208	0
37625fb731f8a3d416e0fa521e04a250	Fungi	Ascomycota	Dothideomycetes	Pleosporales					0.93	CAGAACCAAGAGATCCGTTGTTGAAAGTTGTAACTATTAAGTTTTTTTCTGACGCTGACTGCAATTACAAAGGGTTGTATAATGTCCTATCGGCAGGCAAGCCTACCGAGGAAACAATGAGTACGCAAAAATCATGGGTAGAATCAGACAGGGCGGGCACGGAAGCGTTCCCCAAGGATCCGCAGTCCATGGCCGGCCCTCCGATGGTATAAGGTAATGATCCTTCCGCAGGTTCACCTACGGAAA	8.07005e-05	0	0	0	0	0	0	0
37668c26a9b5632369ffb8c1980cbb38	Fungi	Glomeromycota	Paraglomeromycetes	Paraglomerales	Paraglomeraceae	Paraglomus	Paraglomus_brasilianum		0.92	GTTTCTTCGCTGCGTTCTTCATCGATGCGAGAGCCAAGAGATCCGTTGTTGAAAGTTTGTTTTTTATTATAATACATAAAGTTTTTGTTTGACGTTTGATCCAAATACAAGAGCGGGTTGTTGAATACGCCGGGACGAAAAAATCCGCCCCGGCAATTCATTATTTTTTAATGATCCTTCCGCAGGTTCACCTACGGAAACCTTGTTACGACTTTTACTTCCTCGGCTTTACTCCTCAGATCGGAAGAGCACACGTCTGAACTCCAGTCACAT	0	0	0	0	0	0	0.00531775	0
3775f8d4f4ed25abacd270e76c26f43a	Fungi	Ascomycota	Dothideomycetes	Pleosporales	Phaeosphaeriaceae	Pseudoophiobolus	Pseudoophiobolus_pseudoitalicus		0.87	CAGAACCAAGAGATCCGTTGTTGAAAGTTGTAATTATTATAATTATTCAGACGCTGATTGAAAATTAAAAAGGTTATTGAGTTGTCCAGCCGGCGGGCGAACCCGCCGAGGAAACAGAAGTACGCAAAAAGACAAGGGTTTCAGAAAGAGAGCGTACTCGTGCAAAAGCACTTTCCGCTCCCCCCGAGCAGTAGAAATCTACTGAGTGTAATGATCCTTCCGCAGGTTCACCTACGGAAACCTTG	0	0	0	0.000104377	0	0	0	0
3786824e155c32c8e45cc47d3c771f70	Fungi	Mortierellomycota	Mortierellomycetes	Mortierellales	Mortierellaceae	Linnemannia			0.54	GAGAGCCAAGAGATCCGTTGTTGAAAGTTGTATTTTGAATTATTTTATTCATAATATTTTTCAGACAAAGAGTTAAAGAATAAGTTGATGTTTGGTCGCTCTCAAAAAAGAGAACGACTGACATTGCACACAAGGTGGATATGGATTTAAAAAGTGCCATAAAACACTTATTATGAATGATCCTTCCGCAGGTTCACCTACGGAAACCTTGTTACGACTTTTACTTCCAAGGATGTTGCTCAGAT	0	0	0.00183633	0	0	0	0	0
37d25d59554cdb36c449766a5a0b7e29	Fungi	Mortierellomycota	Mortierellomycetes	Mortierellales	Mortierellaceae				0.71	GAGAGCCAAGAGATCCGTTGTTGAAAGTTGTATTCGAGTTTTTTATTACTCAAAAAGTAGACAACAAGAAAAGATTGGTATGTATAATGAAAGAGGGAAAGCCAGACCAAAAAGTCTGACAGCTCCCCTCCTCCTTACATTGCACACAAGGTGGGTAATGGATTTTAAAGTGCCATTGAACACTTATTGTGAATGATCCTTCCGCAGGTTCACCTACGGAAACCTTGTTACGACTTTTACTTCCT	0.0242505	0	0	0	0	0	0	0
37d5c050647e34d811a850af3a910137	Fungi	Ascomycota	Sordariomycetes	Hypocreales	Ophiocordycipitaceae	Paraisaria			1	CGATGCCAGAACCAAGAGATCCGTTGTTGAAAGTTTTGACTCATTTCTTCGTCACTCAGAGGGCAGACGCGGCGTAAGCGGGAGCCTTGGGGTCCTCCGGCGGGCGCGGGCGGCCCGCCGAGGCAACGTCGGTACGGTTCACAGGGGGTTTGGGAGCTCGTGACTCGGTAATGATCCCTCCGCTGGTTCACCAACGGAGACCTTGTTACGACTTTTACTTCCACAATTGCGTACCTAGATCGGAAGAGCAC	0	0	0	0	0	5.82802e-05	0	0
37e8a6acc938b8d77ca0f40182d716ff	Fungi	Basidiomycota	Agaricomycetes	Agaricales	Clavariaceae	Clavaria	Clavaria_californica		1	GAGAACCAAGAGATCCATTGTTGAAAGTTGTTTTACAATTGGTTAATCAAAGGCATTCAAATATAACATGGTGTGTGTAAAAAATGCATAGGCAAACATGCCTACAGAAAGTGCACAGGTGGATATTGGGTTTTTTAAGAGTGCACATACCTGTAAAGGCCAGCACATCTTTAAAAATCAATAATGATCCTTCCGCAGGTTCACCTACGGAAACCTTGTTACGACTTTTACTTCCTCATTCCGAG	0	9.35848e-05	0	0	0	0	0	0
37eec6803217f1997f8e0bda81f1d3b2	Fungi	Ascomycota	Leotiomycetes	Helotiales	Pleuroascaceae	Pleuroascus	Pleuroascus_sp		0.55	TCATCGATGCCAGAACCAAGAGATCCGTTGTTGAAAGTTTTAACTATTGAATAGTACTCCGACGACACACACACTCAGGGTTTGGGGTCTCTGGCGGGCTGAGCCCGCCAAAGCAACAGCGGTCTGGTACACAAGGGTGGCGTCTCTACCCAGAGGGCAGGAGCTCGGTAATGATCCTTCCGCAGGTTCACCTACGGAAACCTTGTTACGACTTTTACTTCCTCGGCTTTACTCCTCAGATCGGAAGAGCACACG	0	0	0	0	0	0	0.000157953	0
37f3ef0ea67b9d941558ece8d945c847	Fungi	Ascomycota	Sordariomycetes	Hypocreales	Nectriaceae	Thelonectria			0.88	CAGAGCCAAGAGATCCGTTGTTGAAAGTTTTGATTTATTTAAAAATTCCACTCAGAATAAATTTGTAAAGGCAAAATACATTTGAATTTTGGGTGTCCTCTGGCGGGCCCCGCGCCCCGAAGGGGTTGGGGTGGTCCGCCGAAGCAACGATAGGTATGTTCACAGGGGTTTGGGAGTTGTAAACTCGGTAATGATCCCTCCGCTGGTTCACCAACGGAGACCTTGTTACGACTTTTACTTCCTCA	0	0.000374339	0	0	0	0	0	0
380c985e9cf9a110306a3883ae20616d	Fungi	Basidiomycota	Agaricomycetes	Agaricales	Psathyrellaceae	Lacrymaria	Lacrymaria_glareosa		0.74	TGTTGCGTTTCTTCGCTGCGTTCTTCATCGATGCGAGAGCCAAGAGATCCGTTGTTGAAAGTGATCTTTTTTATTTTTATCATTAGATAAATATTTTTAAAGAGTGGGATGTTTTAAATACGAAAATGGACGCAAGACCTCGCGAAACGCGAGGTTCGCCATAATTTGTAATGATCCTTCCGCAGGTTCACCTACGGAAACCTTGTTACGACTTTTACTTCCTCGGCTTTACTCCTCAGATCGGAAGAGCACACGTCTGAACTCCAGTCACATCTCGTA	0	0	0	0	0	0	0.00473859	0
384d142aa7bdf788497ee0994a90fb51	Fungi	Fungi_phy_Incertae_sedis	Fungi_cls_Incertae_sedis	Fungi_ord_Incertae_sedis	Fungi_fam_Incertae_sedis	Fungi_gen_Incertae_sedis	Fungi_sp		0.62	GAGAGCCAAGAGATCCATTGTTGAAAGTTGTATATTGTATTGTAACTTTTATAAATGTTAGACCAAGATTGTAAAAGAGTTTTATAAAGTGCAACACAACACACGCGCGATAGAGCGTATTGCATGCGGTTGGCAGGGCGCGCGCACATACGTACATACATATGTGCACAGCACTCTCCCGCCAACACACACACATAACAATCACACGCGCACTGTGTCACGTTGATTCCGGTGAAACGGTGCACACAGAGTTGGGTTGGGGGATGGAGAGCGCGCGCACCACGGCAGCGGCGGCACGCTCCCCTCTCCCCCTGAATCAGTGATGATCCTTCCGCAGGTTCACCTACGGAAA	0	0	0	0	7.60052e-05	0	0	0
385b1d89e1c57092053468256a3717fd	Fungi	Ascomycota	Sordariomycetes	Sordariales	Chaetomiaceae	Humicola	Humicola_quadrangulata		0.99	CAGAACCAAGAGATCCGTTGTTGAAAGTTTTGACTTATTCAGTACAGAAGACTCAGAGAGGCCATACAATTCAAGGGTTCGGTTAACCTCCGGCGGGCGCCCGCGAGGGGCCGGGGGGGCTTTTGGGGCCCGCCCGCCGAAGCAACGGTTGAGGTAAGGTTCACAATGGTTTTGAGTGGTTAAACTCTGTAATGATCCCTCCGCTGGTTCACCAACGGAGACCTTGTTACGACTTTTACTTCCTC	0.00282452	0	0	0	0.00364825	0	0.00447533	0
38663e36dcb899c95ca3718a0854c34a	Fungi	Ascomycota	Eurotiomycetes	Chaetothyriales	Herpotrichiellaceae	Phialophora	Phialophora_cyclaminis		0.97	TTCATCGATGCCAGAACCAAGAGATCCGTTGTTGAAAGTTTTAACTTATTAAGTAATTTACTCAGAGAGACAATGATAACAAGAGTTTAAGTTCTTTCGGCGGCGGCAAGCCGTCCGCCGAAGCAACCGGTACGTTCGTTCACAATGGTTTTAGAGAGTTATACTCGCTAATGATCCCTCCGCTGGTTCACCAACGGAGACCTTGTTACGACTTTTACTTCCTCGGCTTTACTCCTCAGATCGGAAGAGCACACGT	0	0	0	0	0	0	0.000684463	0
38b57cdc813e2b3929159aef5dfeed83	Fungi	Ascomycota	Sordariomycetes	Magnaporthales	Magnaporthaceae	Arxiella	Arxiella_terrestris		0.72	CGGAGCCAAGAGATCCATTGTTAAAAGTTGTACTTTATCGCATTCGCGAAGAAGGTTATCAGACGTTCGTCTCACAAAACGGTTTTGGTTGCGTCCTGCGGCGGTGCCCGAGGGCCCCGCCGAGGCAACGTTGAAGTTCGGTACGCGGTGGTTTGAGGGTCGGGCCACGAGGGCGCCGGTTCTCGGTAATGATCCTTCCGCAGGTTCACCTACGGAAACCTTGTTACGACTTTTACTTCCTCATT	0	0.000421131	0	0	0	0	0	0
38c889b4ff13742b099ddad4e6f89b2a	Fungi	Ascomycota	Sordariomycetes	Branch06	Branch06_fam_Incertae_sedis	Branch06_gen_Incertae_sedis	Branch06_sp		1	CAGAGCCAAGAGATCCGTTGTTGAAAGTTTTGACTTATTTTTTGTATTAAAACTCAGAAGGTAAGGTTACTAGAGTTTAATTTTAGGGCCAGCGGCTGGCGCCGGACGCCTTAAGCGTGCCGGACTGTCTGGTCCCCTGCCCACACACCATATGGGTTTTTGGCAGGGGACCGCCCGCCGAGGCAACGGTTTAATTCAGGTCCACAGAAGGGTTGTTTGAGCACGTGACTCGGTAATGATCCCTCCGCTGGTTCACCAACGGAGA	0.00117016	0	0.00400226	0	0.000912062	0.00547833	0.00184278	0
38d8dcbc798703cec130134bb1e773d6	Fungi	Ascomycota	Sordariomycetes	Glomerellales	Plectosphaerellaceae	Verticillium	Verticillium_dahliae		0.53	TGGAGCCAAGAGATCCGTTGTTGAAAGTTTTAACAGTTCGCTTAGAACACTCAGAAGTATCGTCGGGTTCGAACAGAGATTCTGATAATGCCGGCGGGCACGCCCCGAGAGGCGCGCCGCCGAAGCAACAGGTATGAAGGTTCACAAAGGGTTATGAGTTATAGTACTCGGTAATGATCCCTCCGCTGGTTCACCAACGGAGACCTTGTTACGACTTTTACTTCCTCGGCTTGCGAGACAAGATC	0.0089981	0	0	0	0	0	0	0
38dbdaa0d0a65158be685de7d70ba897	Fungi								1	GCTGCGTTCTTCATCGATGCGAGAGCCAAGAGATCCTTTGTTGAAAGTTTTAATTCTCGATTCCATTTCAGACGACAGACACATATAAAGCATTGGGGCGATGCCCAGCGGCATCGAAGCACATCTTGCTACCACGGGTTTGATGGCAAAGGCCCGAGGGCCATTCAACAATGATCCCTCCGCAGGTTCACCTACGGAGACCTTGTTACGACTTTTACTTCCAAGGATGTTGCTCAGATCGGAAGAGCACACGTCTGAACTCCAG	0	0	0.0109238	0	0	0	0	0
38e7a0a56256f1e04ab4c3d5b624410f	Fungi								1	CTGCGTTCTTCATCGATGCGAGAGCCAAGAGATCCTTTGTTGAAAGTTTTGATTCTAGATAATACATTCAGACTGCAGACAGATTTTGGGCATAAATACGGCGTCGGGACGCCGAAGCACGGTTTTGCTTCCACAGAGTTGAAGGGCAGAAGGTACATGACCTTTCGTTAATGATCCCTCCGCAGGTTCACCTACGGAGACCTTGTTACGACTTTTACTTCCACAATTGCGTACCTAGATCGGAAGAGCACACGTCTGAACTCC	0	0	0	0	0	0.00524521	0	0
38eac32e9127b06b4028787d79f5b558	Fungi								1	TGCAGGAGCCAAGAGATCCATTGTTAAAAGTTGTCTCACTAAATGGGTAACCGTTACTCTGTCAAACACAACAAGCGCAAATGTATGGGGAGCGTGTTGTGGTGAGAGGGTGCCTGCCGTGAAGCAAAGCTCCAATCTCCCCATAACCCCACCCCACAGCCAGATTTGTAATGATCCTTCCGCAGGTTCACCTACGGAAACCTTGTTACGACTTTTACTTCCACTTGGTCGGACATAGATCGGAAGAG	0	0	0	0.000243546	0	0	0	0
38eaed706b476250fcc1ab1ab5278dd8	Fungi	Ascomycota	Eurotiomycetes	Chaetothyriales	Herpotrichiellaceae	Minimelanolocus	Minimelanolocus_sp		0.89	CAGAACCAAGAGATCCGTTGTTGAAAGTTTTGTTTTTATTAAAAAATATTACTCAGATAAAAACACGTTTAATTAAGAATTTGTAAATGTTGGCCACCGACGAGCACGGACCAGAGGACGGTTTGACGGTCCCCCGGCGGTCAATAAAGACGGGCTCGCCGAAGCAACGATGGTTAAATAAACAAAGGGTTGGGAGGTCGGGCCTGTGAGACCCTAACTCTTTAATGATCCTTCCGCAGGTTCACCTACGGAAA	0	0	0	0	0	0	0	0.000313218
3906b055a174c4c64ec0d37cfd4eb50c	Fungi	Ascomycota							0.9	CAGAACCAAGAGATCCGTTGTTGAAAGTTTTGCTTTATTTGATATTTCATTCAGACGACAGATTCAAGGGTTTGAGATATCTTCTGACGGATGAACCCGTCAAAGAAACAAGGTGATAGACAACATGGGGTTAACCGGTTCCACGGGTGTTAAACCGCGGTCCGTAACATTAATGATCCTTCCGCAGGTTCACCTACGGAAACCTTGTTACGACTTTTACTTCCACAGAAACGCAACAAGATCGG	0	0	0	0	0	0	0	0.00835247
3924453777f1f5dd4966cdec796875c7	Fungi								1	GCTGCGTTCTTCATCGATGCGAGAGCCAAGAGATCCTTTGTTGAAAGTTTTGATTCTTATGTGATTCAGACATACGACGGATTCACGCGTCGAGGCGGCGCCGGAGCGCCGAAGCACGGGTCACTTCCACCTGGTTTGTGAGTCGAGGGACACGAGGGCCCCATTCGATAATGATCCCTCCGCAGGTTCACCTACGGAGACCTTGTTACGACTTTTACTTCCACAATTGCGTACCTAGATCGGAAGAGCACACGTCTGAACTCCA	0	0	0	0	0	0.00218551	0	0
392bba956d7ac9a031ee5329885e00d4	Fungi	Glomeromycota	Glomeromycetes	Glomerales	Glomeraceae				0.7	GCTTGCATGCGAGCTGCGTTCTTCATCGATGCGAGAGCCAAGAGATCCGTTGTTGAAAGTGATCTTTATTTATTATATACATATAAAATGATTCAATTTATAAGAGTGGGGTTTTAAATACAAGTTTTCGCGAGACCATAATCAAAGATCAGGTCCGCTAAAAATCGGTAATGATCCTTCCGCAGGTTCACCTACGGAAACCTTGTTACGACTTTTACTTCCACTTGGTCGGACATAGATCGGAAGAGCACACGTCTGAACTCCAGTCACATCTCGT	0	0	0	0.00160045	0	0	0	0
39349d66dfe9149b910ea0262e560b87	Fungi	Fungi_phy_Incertae_sedis	Fungi_cls_Incertae_sedis	Fungi_ord_Incertae_sedis	Fungi_fam_Incertae_sedis	Fungi_gen_Incertae_sedis	Fungi_sp		0.53	AAGAGCCTAGATATCCGTTGTTAACAGTTGTATCTAAGATTTGACATCGTTTTAATACCAAAGCTAATTGATATTAGAAAATTAAGTAATTAAATTTATATTTATCAGTTGTTAAAATCTATTGTTTGACAATAAACAGTTTCATAAAAGTGTGTAATTTAAATTTTAATATTGTGTCAATGATCCTTCCGCAGGTTCACCTACGGAAACCTTGTTACGACTTTTACTTCCTCGGCTTGCGAGAC	8.07005e-05	0	0	0	0	0	0	0
3934f643116165db8d033f098f48dda9	Fungi	Basidiomycota	Agaricomycetes	Agaricales	Clavariaceae	Clavaria	Clavaria_falcata		0.74	GAGAACCAAGAGATCCATTGTTGAAAGTTGTTTTACAAATATGATAAAGCATTCAAATACATCAATGGTTGTTTGTAAAGAGACATAGGCAAATTTGCCTACAGATTGTGCACAGGTGGATATTGGTTTTGTTAAAGAGTGCACATGCCAAAAGGCCAGCACGTCCTTTTTAAAATCAATAATGATCCTTCCGCAGGTTCACCTACGGAAACCTTGTTACGACTTTTACTTCCTCGATGGGTGGC	0	0	0	0	0.00015201	0	0	0
393eaf2b40b024aabcdc53e02cb36ed8	Fungi	Ascomycota	Pezizomycetes	Pezizales	Pezizaceae	Pezizaceae_gen_Incertae_sedis	Pezizaceae_sp		0.78	AAGAGCCTAGAGATCCGTTGTTGAAAGTTTTATATTTTCATATATATTCAGACAATTCTATCACATAAGGTTTTGTAAACAGTCTTCCCCCTAGAGGGAACACTACCCATGGGCACTTCCAAACAGGAGAGGTGAATCACCTGTCCAGAGTCAAAACTAACTGGCACCATGGAAGCAACAGAGTAAGTAGACAAAGGGATAAGAAGTGTATACCAAAAAAGGTAACATTCTTTAATGATCCTTCCGCAGGTTCACCTACGGAAA	0	0	0	0	0	0	0	0.000278416
3943477471ad5131b9b221806a8cff77	Fungi	Basidiomycota	Microbotryomycetes	Microbotryomycetes_ord_Incertae_sedis	Chrysozymaceae	Sampaiozyma	Sampaiozyma_ingeniosa		0.98	GAGAGCCAAGAGATCCGTTGTTGAAAGTTTTTCATATTTTTATGTTATGACATACGTTTACTCGTGTATAAATGAGACGAAGATGTCGCGTCGGCCTTACGGCTTCGGTTCCATCCACGATTGTTATGTGCACAGTGTGTAGAGTGAGAGGTCGCGCTCTGCTCATGGGCAAGACACGCTAAATTCACTAATGATCCTTCCGCAGGTTCACCTACGGAAACCTTGTTACGACTTTTACTTCCAAG	0	0	0.0016009	0	0	0	0	0
395a93c3ca14d96a8eeb504eb76cd0d1	Fungi	Ascomycota	Sordariomycetes	Xylariales					0.99	CAGAACCAAGAGATCCGTTGTTGAAAGTTTTAACTTATTTCTTAGTTTGATTCAGATTTGACAAAAATTAACAAGAGTTTAGTAGTCCACCGGTGGCAGCACTGTTTCCAGCACCGACCACCGAGGCAACAGTGGTAAGTTCACATGGTTTGGAGAGTTAAAAACTCAGTAATGATCCCTCCGCAGGTTCACCTACGGAGACCTTGTTACGACTTTTACTTCCTCGGCTTGCGAGACAAGATCGG	0.00641569	0	0	0	0	0	0	0
3960a43934cb513a3dbc9b101c791e02	Fungi	Kickxellomycota	Kickxellomycetes	Kickxellales	Kickxellales_fam_Incertae_sedis	Kickxellales_gen_Incertae_sedis	Kickxellales_sp		0.99	CAGAGCCAAGAGATCCATCGCTGCAAGTTGTATGAAATTTATCATATAACATTATCAGACAAAATAAGTTTAACAAGAGTTTGTTGAGAACTTTTACAGGAAAAGCAAGAGTAATGCTGCTGTTGGGCATATGTACGAAACATTTGCCCAACATCATCATCAAGACTCTTCCTGCTACACATTCAGCACAACTAATTCACAATTAGGTAAAGTTTGGATACTTGTAATGATCCTTCCGCAGGTTCACCTACGGAAA	0	0	0.000376683	0	0	0	0	0
396511958d4dc5e98c23ac69f31521e4	Fungi	Chytridiomycota	Chytridiomycota_cls_Incertae_sedis	Chytridiomycota_ord_Incertae_sedis	Chytridiomycota_fam_Incertae_sedis	Chytridiomycota_gen_Incertae_sedis	Chytridiomycota_sp		0.82	GAGAGCCAAGAGATCCGTTGTCAAAAGTTGTTTTAAAAGATTTCAGCTGCACAACCTCACGGCGGCAGACAAAGAAACCAAGATCAGACAAAATACAATAGACATGGGTTGGTTCATAATTCGGCGGAGGGAGATCCGGGTCTGCCAAAACCCCCGTTTCCGGGTGCAAGGTCGATTCCGAACCTCCTGGTTCCGCCAGAGACAGACAATGGTGCACACAGTGTTGGAGAACAAAAAGTTCCCAAAATTTACTAATGATCCAACCGCAGGTTCACCTACGGTTA	0	0	0	0	0	0	0	6.9604e-05
39d463a4a9889c221df900fffe349096	Fungi	Ascomycota	Sordariomycetes	Hypocreales	Nectriaceae	Fusarium	Fusarium_equiseti		0.65	CAGAACCAAGAGATCCGTTGTTGAAAGTTTTGATTTATTTGTTTGTTTTACTCAGAAGTTCCACTAAAAACAGAGTTTAGGGGTCCTCGGGCGGGCCGTCCCTTTTTACGGGGCGCGGGCTGATCCGCCGAGGCAACGTATAGGTATGTTCACAGGGGTTTGGGAGTTGTAAACTCGGTAATGATCCCTCCGCTGGTTCACCAACGGAGACCTTGTTACGACTTTTACTTCCTCGGCTTGCGAGA	0.0600412	0	0	0	0	0	0	0
39dd8313a26118fa3a033683adbb89c1	Fungi	Ascomycota	Sordariomycetes						0.77	CAGAGCCAAGAGATCCGTTGTTGAAAGTTTTTACTTGTTTGTTTTTCACTCAGAAGTCCGCTGAAGCTTGAGTTTTGGCGCCGTCGGCGGGCGCGCAAGAGCGCCTGGGGACCCCCCCGGGGTCGCCCGCCGAAGCAACGATTGGTATGTTCACAGGGTTGGGAGTATAAAACTCGGTAATGATCCCTCCGCTGGTTCACCAACGGAGACCTTGTTACGACTTTTACTTCCACAGAAACGCAACA	0	0	0	0	0	0	0	0.000139208
39dee1cb8c5e379e306a72a4d12e0ca7	Fungi	Ascomycota	Sordariomycetes	Hypocreales	Nectriaceae	Ilyonectria	Ilyonectria_robusta		0.71	TGCCAGAACCAAGAGATCCGTTGTTGAAAGTTTTGATTGATTTAATCATTGACTCAGAAGATACTTTAATGTAATCTAGGGTTTGGGTCCTCTGGCGGGCTGCCGAAACAGGCACCGCCGAGGCAACAATATGGTATGTTCACAGGGGTTTGGGAGTTGTAAACTCGGTAATGATCCCTCCGCTGGTTCACCAACGGAGACCTTGTTACGACTTTTACTTCCACAGAAACGCAACAAGATCGGAAGAG	0	0	0	0	0	0	0	0.000765643
39e65ef82faea87d61e817cbf9db6eb0	Fungi	Ascomycota	Pezizomycotina_cls_Incertae_sedis	Pezizomycotina_ord_Incertae_sedis	Pezizomycotina_fam_Incertae_sedis	Tricellula	Tricellula_sp		0.5	CAGAGCCAAGAGATCCGTTGTTGAAAGTTTTAATTATTAAACTTGTATTCAGACGACATTAAAAAGGTTTGGGTTTGGGTTTTCTCTGGCGAGCGCTCACCAGCCGAAGCCGGTGGCCCGAAGGCGTCTCACCAAAGCAACAAAGTGTAGTTAACAAAGGGTGGAAGTTTAGCCCTACGAGAGGGCCTGTACTTCGGTAATGATCCTTCCGCAGGTTCACCTACGGAAACCTTGTTACGACTTTT	0	0	0.000235427	0	0	0	0	0
39ebe8a190d840b937d7bdcd98db844f	Fungi	Fungi_phy_Incertae_sedis	Fungi_cls_Incertae_sedis	Fungi_ord_Incertae_sedis	Fungi_fam_Incertae_sedis	Fungi_gen_Incertae_sedis	Fungi_sp		0.91	GGAAACCAAGATATCCGTTGCTAAGAGTTGTTCAAAATTTTCGTAAAATACTTAAGGGGCTCTCGCGTGAGCAAGAAGGACCCTGTAAGATTTGATATTAGTACATAAGTTCATAGTGGTTAAACAATTTGTGGCAATCACTGCGCTGCAGCACGATCCGCCCCTTTGAGTTGCCCCAAAGAAGAAAATCAGCAAAACGGAGACGAGAGCGAATAAACGCTCCTTACCACCTAGCCTTTCGTTCTTTGCATACAACGCAGTGTACAGTTCAACGTGGTTGATACGTGGATACGTGTTAATGATCCTTCCGCAGGTTCACCTACGGAAA	0	0	0	0	0.000228016	0	0	0
39ee37aac3b9d118c0acbecca23afddb	Fungi								1	TGAGCAACATGTCATGCTGCGTTCTTCATCGATGCGAGAGCCAAGAGATCCATTGTTAAAAGTTGTATTAGATTATAATTCATGTTCCTTTCAGAACAAAGATTAATCAGACAAAATTCAAGTGAAATATTTACAGTGCACAAAAGGTAGATGCAATGAAGCATTTATTAATGATCCTTCCGCAGGTTCACCTACGGAAACCTTGTTACGACTTTTACTTCCACAATTGCGTACCTAGATCGGAAGAGCACACGTCTGAACTCCAGTCACATCTCGTATG	0	0	0	0	0	0.000757642	0	0
3a29345be3072af11f94eb1c296c1a12	Fungi	Ascomycota	Geoglossomycetes	Geoglossales	Geoglossaceae	Glutinoglossum	Glutinoglossum_heptaseptatum		1	GGGAACCAAGAGATCCGTTGTTGAAAGTTTTAACGATTTAACATTTTAACTCGGACAAACACCATTAAAAAGAATTTTTGCTTACTGAGCTTCGGCAGGCACTCTGGCCTGCCGAAGCAACAGTTTCAACTTGCGAGGTACACAAGGGGTTGGAGGTTGGGCCTTGTTAGGACCCTAACTCGGTAATGATCCTTCCGCAGGTTCACCTACGGAAACCTTGTTACGACTTTTACTTCCTCATTCCG	0	0.00018717	0	0	0	0	0	0
3a5a2b1d3d902b951e41085bd42151e9	Fungi								1	GAGAACCAAGAGATCCGTTGTTGAAAGTTATTTTATCAATTATAAATTGAGATAACTGTCAGTCAGAAAATGATAGTGTTTAATTAAGTTGTTTGGGGCCGTCTAGCATTACTGTCAGACATTTTCAATCCCCAAATGATTCATATAGGCCATTAGCTTCACAAAGAATAGATTCGACATTCATCGAATAAAATACTTTAATGATCCTTCCGCAGGTTCACCTACGGAAACCTTGTTACGACTTT	0	0	0	0	0	0	0	0.000208812
3a80bfb1592f2cc4dd8faecf9db32784	Fungi								1	GAGAGCCTAGAGATCCGTTGCTAAAAGTTGTCTTTATTTAAAATAAAGTCTCAGTTTTGGTGTAAGACAACGTAAATTAACATGATGGTCCGCCTAGGAACGCACAGGCCAAAGCCTAATGCGCCCTAGGACGGTGCACACCATGAGCTTTATAACAGTTCACAAACGTGGTTGGTAGGGAAAATTTGTTAATGATCCTTCCGCAGGTTCACCTACGGAAACCTTGTTACGACTTTTACTTCCTC	0	0.00018717	0	0	0	0	0.000105302	0
3a88932db1bb9f2af6962a88efe1b90b	Fungi	Basidiomycota	Agaricomycetes	Cantharellales	Ceratobasidiaceae	Ceratobasidium	Ceratobasidium_sp		0.95	GAGAGCCAAGAGATCCGTTGTTGAAACTTTGTTCAAATGATGTGTTACATCAATTACATTCAGTTCAATTACAATGAGTTTGTGTGATTAGTAGACGGAGGAAATTAATCCTCGCGTCTCACAAGTGCACAGGTGTGTGTGGATGAAGGAGAAGGCGTGCACAATGCCCTTGGGGTTGTCGGCCAGCATCAAACCAACTCCTAAATTCATTCAATAATGATCCTTCCGCAGGTTCACCTACGGAAA	0	0.000467924	0	0	0	0	0	0
3a96093cf09ee412b1d394927db5b290	Fungi								1	GAGAGCCTAGAGATCCGTTGCCAAAAGTTGTTGTTGTTAGGTAACATGTTAAGACAAAGATACTACAAGGTCTAGGTTACGGTGGGTGGCTAACGCCTAGCAGCGGACCGCTATTTTAACCCACCAGAGACATTCACAGTGCACATATGTTTAGAACAGGCCGTCTTTTGGACAGCCCTTCTGTTTTGTTAATGATCCAACCGCAGGTTCACCTACGGTTACCTTGTTACGACTTTTACTTCCTC	0	9.35848e-05	0	0	0.000114008	0	0	0
3a9ac91a5cf8b497108b8bcca7caa4e2	Fungi	Mortierellomycota	Mortierellomycetes	Mortierellales	Mortierellaceae	Podila	Podila_epicladia		0.57	GAGAGCCAAGAGATCCGTTGTTGAAAGTTATATTTTGAATTAAGTATATTCATAATATGTTATCAGACGAATGTTGTTAAAGATATAGGTTGATATTTATGAAGGGAAAGAAAAGACTTTCCCAACAAACATTGCACACAAGGTGGATATGGATTTTTAAAGAGTGCCATAAAACACTCGTTTGTGAATGATCCTTCCGCAGGTTCACCTACGGAAACCTTGTTACGACTTTTACTTCCTCATTC	0	0.00290113	0	0	0	0	0	0
3aa7272a102c949dba43a40c52ca6aa3	Fungi	Basidiomycota	Tremellomycetes						0.74	TGCTGCGTTCTTCATCGATGCGAGAGCCAAGAGATCCGTTGTTGAAAGTTTTGTTTTGTTAAGATAACAAGACGTTCGTTACACAAATGTTTGCATGTAAAAAAGACCCGAGGGTCAAAACGGTTCACAGAGGTGTTGGATATTCGATAAGGCCATCAGGCCAATCATTAATGATCCTTCCGCAGGTTCACCTACGGAAACCTTGTTACGACTTTTACTTCCACAATTGCGTACCTAGATCGGAAGAGCACACGTCTGAACTCCAG	0	0	0	0	0	0.000699362	0	0
3ac1d2bcd5132a9fd844dfbd83915652	Fungi								1	GCGAGAGCCAAGAGATCCGTTGTCAAAAGTTTTTCATTTTAATACAAATTCAAGACTCGATACAATACATGGTTTAAAAATGTCGGTGCCTCCGCTCCTCTCCAAAGAAAGAGGCGGAAAACACCAAGAACAATACAGTGCACAGAATAAAGGTTTGAAAACCATTGTTAATGATCCAACCGCAGGTTCACCTACGGTTACCTTGTTACGACTTTTACTTCCACAATTGCGTACCTAGATCGGAAGA	0	0	0	0	0	5.82802e-05	0	0
3ae62c136695105487c50c019a923cfe	Fungi	Ascomycota	Leotiomycetes	Helotiales	Hyaloscyphaceae	Hyaloscypha			0.79	CAGAACCAAGAGATCCGTTGTTGAAAGTTTTAACTATTATATAGTACTCAGACATCACTAAACAAACGAGTTTGGGTCCTCTGGCAGGCGCAGTCAGCCGAAGCCGACGCCAAAGAGGCGGCTTGCCAAAGCAACAAAGGTATGTATACACGGTTTGGGAATAGAACCCATTTCAAAAAACGGGGCGATTCTTTAATGATCCTTCCGCAGGTTCACCTACGGAAACCTTGTTACGACTTTTACTT	0.000121051	0	0	0	0	0	0	0
3afbf335bd54c3006547ccd462a7aebb	Fungi	Ascomycota	Sordariomycetes	Melanosporales					0.74	CAGAGCCAAGAGATCCGTTGCCAAAAGTTTTTACTCGTTTTATGTTTCTGTTCAGACTGCGCGCCGAGACGGTACGTGCGTTTTGTTTTGGGGCCGTCGGCGGCGTGGGCGCGCTGAGGCGCCCGCCGCCGAGGCAACAGCAAGGGGTACGGTTCGCGGGGTTGGTTGGCAGAGCCACGACGCAGTGGTCAACTCTGTAATGATCCCTCCGCTGGTTCACCAACGGAGACCTTGTTACGACTTTT	0	0.000140377	0	0	0	0	0	0
3b05d6dcc7ebdce5588d3f503f07c6db	Fungi	Fungi_phy_Incertae_sedis	Fungi_cls_Incertae_sedis	Fungi_ord_Incertae_sedis	Fungi_fam_Incertae_sedis	Fungi_gen_Incertae_sedis	Fungi_sp		0.57	ATGAGCCAAGAGATCCACCGCTAAAAGTTGTAATCTTTGGTTTTCATTTGTAGCAGACAAGTCGCAAGAGCAACAAGTCAGCAGTTTGACAAAAAAAATTGAATTGTGGTTGATACTGTTGGGCAAGGGTATGAAGAGCCAAGTCTTTAGAGAGTGCTTGTGACAAGCACACACACTCTCCCAAAGAAAGGTACTCTCTCCATTAAACTTGCCCAAGTACTTCTGCCAGTTCACAGTGGTATTTAGTTTTGGATTGGTAATGATCCTTCCGCAGGTTCACCTACGGAAA	0	0	0	0	0	0	0	0.00017401
3b10ceebecd576d6fd15dcb3c6c6b625	Fungi	Fungi_phy_Incertae_sedis	Fungi_cls_Incertae_sedis	Fungi_ord_Incertae_sedis	Fungi_fam_Incertae_sedis	Fungi_gen_Incertae_sedis	Fungi_sp		0.92	GAGAACCAAGATATCCGTTGCTAAGAGTTGTTCTTTATTGTTTCGTATGATAATTTCTTCTCGATTCATCAAAAAATGACTCATCAAGTAAGAAACAAATCAGTTCAAACAAAGAATATAATAAAAGGTTCAAGTGGTTAATAAGGTTTAAAGTGTGATTTAATACACTTTAAGAATAAAGCCATATTATGAATGAATTCCCGAAAGAAAACATTCAAAACAGATAGTCATTCAAAATCACACAATGAATGGATCTATCCAGCTCATATATCCTTAAAGGTAAACAAACGGTGCACAATTGGTTGATACGTGGATAACGTGATAATGATCCTTCCGCAGGTTCACCTACGGAAA	0	0.00018717	0	0	0	0	0	0
3b10d08549f9caefabbb3062eda9b63f	Fungi	Ascomycota	Sordariomycetes	Hypocreales					0.79	CAGAGCCAAGAGATCCGTTGTTGAAAGTTTTGATTTATTTGCTTGCGCTACTCAGATGATACTACGATACAAAGTATATGGTTTTGGGCCTCCGGCGGGCGCCTACGTCCGGGCCCGAGGGCACCGGGGCGCGGCCGCCGAAGCAACACTGGTAATGTTCACAGGGGTTTGGCGTTATCCTCAATAATGATCCCTCCGCTGGTTCACCAACGGAGACCTTGTTACGACTTTTACTTCCAAGGATG	0	0	0.000282512	0	0	0	0	0
3b167934d20ab8aa1a2a49396b46a67f	Fungi	Basidiomycota	Agaricomycetes	Agaricales	Agaricaceae	Coprinus	Coprinus_cordisporus		0.98	GAGAGCCAAGAGATCCGTTGCTGAAAGTTGTATATTGTTTTATAGGCTGAAAGCCCATTGACTACATTCTTCGTTTTTCATTGGGGTTTGTGAAAGACATAGACTTGGAAATTCGAGGAGAGTCCGAAGACAATCTTCGCATCCGCCCGAGGGCGAGAGTTATCCAAGCCTACATTTGGTGCACAGGTGGAAAGATAAGAAGACGGGCGTGCACATGCTCCTAGAAGCCAGCTACAACCACATCTAGTTATTCGTTAATGATCCTTCCGCAGGTTCACCTACGGAAA	0	0	0	0	0	0	0	0.000278416
3b30de8f21bb7da231dd0f66aa74a34c	Fungi	Ascomycota	Eurotiomycetes	Chaetothyriales	Herpotrichiellaceae	Cladophialophora	Cladophialophora_sp		0.66	CAGAACCAAGAGATCCGTTGTTGAAAGTTTTGCTTTAATTTAATCATAAGACTTAGACATATGACACGATTTATTCAGAGTTTAAGCGGTTGGCTGTCGGCGGACACTGGCCAGAGGACGGCCTTTCAGCGATCCTCCAGCGGCCGTGAGACGGGCCCGCCGAAGCAACAGAGGTTCAATAAACAAAGGGTTGGGAGATCGGGCCTAGAAGACCCTAACTCTTTAATGATCCTTCCGCAGGTTCACCTACGGAAA	0	0	0.000235427	0	0	0	0	0
3b4e99182a79ded48561e1ed2cf79835	Fungi	Fungi_phy_Incertae_sedis	Fungi_cls_Incertae_sedis	Fungi_ord_Incertae_sedis	Fungi_fam_Incertae_sedis	Fungi_gen_Incertae_sedis	Fungi_sp		0.87	GAGAACCAAGATATCCATTGTTAACAGTTGTACGTTTTCCTCTACCACGGCGCACTTGCTATGTGGTAGAGGCCTAATTTAACTTGGTCGTCGTAAAGGGGCACTACACCCTGCAGTCTGTCCGCTTCGGCGTGTGATACACCGGCGATGGAGAAGCCTTACCCTAGAAACCGTCTAGCGACACTTTCATCCGCCCGGCCAGGACTCCAGACTGGCGATAGAAGGCTCAAACTGCCTGCTTACAACTTCAGAGGTCCTGAATCAAAGACTACTTTCGCCACTGATTTACCAGGATTGCTGACGTCGAGAGGAGCAGCGCGCTCTGTGAAGGTGCACGGGGGGTTTAACGTTGGATACGTGTTAATGATCCTTCCGCAGGTTCACCTACGGAAA	0	0	0.000706281	0	0	0	0	0
3b5ba574ca0347d2f70177234ca06b23	Fungi	Basidiomycota	Tremellomycetes	Filobasidiales	Filobasidiaceae	Naganishia	Naganishia_cerealis		0.88	GAGAGCCAAGAGATCCGTTGTTGAAAGTTTTATTATGTTATAATAAGACTACATTTGTTACAGGATTGTTTAGTGTAAATTAGATGGAAAACTTCACCACTAGGGCTCTGTTATACCATCCAACAAGTGCACAGGTGTTATGGATATGATTGAAATCCCGTGAGCAAGCTCGACAGGAATCTGCATTCATTAATGATCCTTCCGCAGGTTCACCTACGGAAACCTTGTTACGACTTTTACTTCCA	0	0	0.000423769	0.000382715	0	0.000582802	0	0.000208812
3b5c478dcf395d4bb150ac41d26a5c18	Fungi	Ascomycota	Sordariomycetes						0.78	CAGAACCAAGAGATCCGTTGTTGAAAGTTTTGACTTATTTTATAAGTTACTCAGAGATGCCAAATAATACGAGAGTTTAGTGTACCTCTGGTGGGCTGCCTACCCCAAAGGGAGAGCGTGGCACCCGGAAGGGAACCACCCACCGAAGCAACGGTAAAGGTAATGTTTACAATGGTGAGAGTTTCACAACTCTGTAATGATCCCTCCGCTGGTTCACCAACGGAGACCTTGTTACGACTTTTACT	0	0.000327547	0.000941708	0	0.00399027	0.0243902	0.000737114	0
3b5ccf421bc696061652b3e7a66a3516	Fungi	Mucoromycota	Mucoromycetes	Mucorales	Mucoraceae	Mucor	Mucor_griseocyanus		0.75	GAGAACCAAGAGATCCGTTGTTAAAAGTTGTTTTATAGATTTTTTAGGTCTATGTTACAATATTAATTCTGAATTCTTTTGGTAAATAATAATAGGATACCAAGCCTAAGCTTGATTATGGCTCGGTTAACATTTCTGCTGCCTATCCTTATAGCAGCAGAACATTCCTCAGGCGCCAAGTAATAATACAGTTCACAGTAAATAGATAATAGTGGACAAGCCAAAATTATTGATTATTTAATGATCCTTCCGCAGGTTCACCTACGGAAA	0	0	0.000235427	0	0	0	0	0
3b6b1e79717994905ac98f0d76a4674b	Fungi								1	CATCGATGCAAGAGCCAAGAGATCCATTGTTAAAAGTTGTATTAAAATTTATGTGTGTGCACGCTCTCTTTCAAGGGCGGCAACAGCAGATTACGTTATAGCATGCTTCTAGTTGCACTATCTCAACACACTTCACAGTAGTTAGAAGGCGTAAATCCTTCACTATGAAAATGATCCTTCCGCAGGTTCACCTACGGAAACCTTGTTACGACTTTTACTTCCACTTGGTCGGACATAGATCGGAAGAGCACACG	0	0	0	0.00267901	0	0	0	0
3b7403ba4f158953eee6943032de23bf	Fungi	Ascomycota	Sordariomycetes	Hypocreales	Nectriaceae				0.74	CAGAGCCAAGAGATCCGTTGTTGAAGGTTTTGATTTGATTCGTAGAATCCACTCAGAATGCGTTTTGAAGTCAAATACAATTGAATTTTTGGGTCCTCGGGCGGGCCCCCGCGCGAGGCGAGGGCGATTCCGCCGAAGCAACAGTGGTATGTTCACAGGGGTTTGGGAGTTTTCACTCGGTAATGATCCCTCCGCTGGTTCACCAACGGAGACCTTGTTACGACTTTTACTTCCTCGGCTTGCGA	0.000968406	0	0	0	0	0	0	0
3b747402edeba3ac5f9c1f21908f658a	Fungi	Mortierellomycota	Mortierellomycetes	Mortierellales	Mortierellaceae				0.99	GAGAGCCAAGAGATCCGTTGTTGAAAGTTGTATTTTGAATTATTTTATTCATAATATTTTTCAGACAAAGAGTTCAAGGATAAGTTGATGTTTGGGTCATCCTCTCCAGAAAAGAGGACAACCTGACATTGCACACAAGGTGGATATGGATTTAAAAAGTGCCATAAAACACTTATTATGAATGATCCTTCCGCAGGTTCACCTACGGAAACCTTGTTACGACTTTTACTTCCACTTGGTCGGAC	0	0	0	0.00873286	0	0	0	0
3bbaa703d790895e7eb118b0379897ce	Fungi								1	AAGAGCCAAGAGATCCATTGCTGAAAGTTGTCTTTATTTGTCTTTTACCCTTGTGAAAAGGTAAAAAATAATAAACAATAAAAATACAACAGTACAATACAGTTCACAGTGAATAAAAAAAGGCGTTCCTTGTTCTTGCGAATAAAAAACAGCCTTTTTTCACTTTGATCAATTAATGATCCTTCCGCAGGTTCACCTACGGAAACCTTGTTACGACTTTTACTTCCACTTGGTCGGACATAGAT	0	0	0	0.00476654	0	0	0	0
3bbddbefb2ffe0b33bf1f2e5d25f870f	Fungi	Fungi_phy_Incertae_sedis	Fungi_cls_Incertae_sedis	Fungi_ord_Incertae_sedis	Fungi_fam_Incertae_sedis	Fungi_gen_Incertae_sedis	Fungi_sp		0.93	GAGAACCAAGATATCCATTGCTAAGAGTTGTATTTTTAACGTTCAAATAATTAAACGTGTGCACCATTGCCGAAACAAAAGTACAACATATAAAAGTCAACTAGCAAAAAAGGGGTGAATAAGGTAAAATAAGTTCCCATCGAAACGCCAATGAATGGAGGCAGATCAATGAGAGGAGTCCTCCAGTGAGATACAGCTGCCAACCTAACGTAGATATACTACGCTAAGTTAGAGGCGAGTAGAGTCGGCACAAAGGCCCCAATCATACAACTCTACAGGCCCGCAACCCTTGGTCAGGAGGGGAGGGTGAAAACAGTTCGCGTTGGTTGATACGTGGATAACGTGTTAATGATCCTTCCGCAGGTTCACCTACGGAAA	0	0	0	0	7.60052e-05	0	0	0
3bbddfab9805e04784148f080ee035b6	Fungi								1	ATGAGCCAAGAGATCCACCGTTAAAAGTTGTATTTTGTTTGCAATATTTCTGAGCTTGGAAGCCGCAGAAAAGTTTGTCAACAAAATTGTTTAACAAGTTGTTTAAAACGTTTGGGAGGCGTTCAGCAGGCGCAGAATTAACTTTGCTTGCCTCACCTCCTCCCAAGGACATAAACAGGTGCACAGTTGTTTGTAAGGTTGGATTGGTAATGATCCTTCCGCAGGTTCACCTACGGAAACCTTGT	0	0	0	0.000208754	0	0	0	0.000104406
3bc018425630c52c0c0614335929b605	Fungi	Fungi_phy_Incertae_sedis	Fungi_cls_Incertae_sedis	Fungi_ord_Incertae_sedis	Fungi_fam_Incertae_sedis	Fungi_gen_Incertae_sedis	Fungi_sp		0.92	GAGAACCAAGATATCCATTGTTAACAGTTGTTCAGATTTTTTTGCCCGGCGTTTCCGCGGGGCTTGATTAGGCAAGGGGTGAATGAAGGGGCGTAAAGCCCTGTGACATGTCTGCCGGCCGGTGATCGACCTCTGGCAACCGTGATGCGTTATCCTTACTCAGTGGATCCTTCTGCACTGCTTAGGGAAACCATGCCACTGCTCCTAGCTCGATTGTAACTTGATACCTTTTGGACAGAGGTCCCGAATCAAAACTTTTCCGCCATTGATTTACCGGGATTGCTGTTCCTCCTGGGCTACAAGAGCGTCTGAAAGTTCACAGGGTTGTTTAACGTTGGATACGTGTTAATGATCCTTCCGCAGGTTCACCTACGGAAA	0.000685954	0	0	0	0	0	0	0
3bc6770a6bd19a52376f8977bc849073	Fungi	Ascomycota							0.98	CGGAGCCAAGAGATCCATTGTTGAAGGTTTTGAAGTTTTTCGCCGCCGTGGCGGCTCGCTCAGAGTGTCTGTCATCGCTGGTTTGGGGTGCCGACGGCGGGCGCCCCCCCCGACGGGGGGCCGGGAGGCTCCGCCCTGGAGCCGCCCGCCGAGGCAGACGAGAGGTAGGTTCGCTGGGGTTTGGAGTGCGGGCACTCTGCAATGATCCCTCCGCTGGTTCACCAACGGAGACCTTGTTACGACTT	0	0	0	0	0.000342023	0	0	0
3be3529517896e70b047e55da380aebd	Fungi	Mortierellomycota	Mortierellomycetes	Mortierellales	Mortierellaceae				0.94	GAGAGCCAAGAGATCCGTTGTTGAAAGTTGTATTTTGAATTATTTTATTCATAATATTTTTCAGACAAAGAGTTCAAGGATAAGTTGATGTTTGGGTCATCCTCTCCAGAAAATGAAGAGGACAACCTGACATTGCACACAAGGTGGATATGGATTTAAAAAGTGCCATAAAACACTTATTATGAATGATCCTTCCGCAGGTTCACCTACGGAAACCTTGTTACGACTTTTACTTCCTCGGCTTG	0.00431748	0	0	0	0	0	0	0
3be7147f60dfc23dfec92c9d3e9495ed	Fungi								1	ACGAGCCAAGAGATCCACCGTTAAAAGTTGTCATATCATTTACTTTTCTAAAAGTTGAAAAGACAAATGTAAAATCAACCTTTGTGACAAGGTAGTTCATCAAGGCCTGGAGGTGTAAAAAAAATCGGAGATGAGCTAGATGCCGCCTAAGCAGCACATAACAACTCCAGCTACCCCCTCCAGTAAGGACACCCAAAACATTTCACATGGTTGGTTGATATGATGTTTGTTCGGAAATGATCCTTCCGCAGGTTCACCTACGGAAA	0.000201751	0	0	0	0	0	0	0
3bf64f4c2c4f8458a3faea87e2312090	Fungi	Basidiomycota	Tremellomycetes						0.72	CGCTGCGTTCTTCATCGATGCGAGAGCCAAGAGATCCGTTGTTGAAAGTTTTGTTTTGTTAAGATAACAAGACGTTCGTTACACAAATGTTTGCATGTAAAAAAGACCCGAGGGTCAAAACGGTTCACAGAGGTGTTGGATATTCGATAAGGCCATCAGGCCAATCATTAATGATCCTTCCGCAGGTTCACCTACGGAAACCTTGTTACGACTTTTACTTCCTCGATGGGTGGCTGTAGATCGGAAGAGCACACGTCTGAACTCCA	0	0	0	0	0.00334423	0	0	0
3c019f06df5b4b95bf39aa799a70f67e	Fungi	Ascomycota	Sordariomycetes	Hypocreales	Nectriaceae	Nectria	Nectria_ramulariae		0.7	TGCCAGAACCAAGAGATCCGTTGTTGAAAGTTTTGATTTATTTAATCGTGTTACTCAGAAGATACTGTATAAAACAAGAGTTTGGGGGTCCTCTGGCGGGCCGCCGGAGCGGGCACCGCCGAGGCAACGATAGGTATGTTCACAGGGGTTTGGGAGTTGTAAACTCGGTAATGATCCCTCCGCTGGTTCACCAACGGAGACCTTGTTACGACTTTTACTTCCACAGAAACGCAACAAGATCGGAAGAG	0	0	0	0	0	0	0	0.00167049
3c214d6f2597b6705f2ad2e80f3e0e25	Fungi	Chytridiomycota	Rhizophydiomycetes	Rhizophydiales	Rhizophydiales_fam_Incertae_sedis	Operculomyces	Operculomyces_sp		0.97	GAGAGCCAAGAGATCCGTTGTCAAAAGTTGTTTATCATTTCATTTTCAGAAATTATCAGACAAATAATATGGTTGGGTTTATAAAACTGCCGGGCAATTTCCTCTTTTTACTGTAAATTTCAAAAAAGTACTGTAAAATTCAAAAATCACCCGAAAAACAGAAACAGTGCACATTGGGTGAATTGATATTTCTAGGCGAATCACACCTTTGAAAAAGTAGACTACAAACCTAGAAATATATCATTTTGTAATGATCCAACCGCAGGTTCACCTACGGTTA	0	0	0	6.95846e-05	0	0	0	0
3c31fd48c79c57b744504f97db2e444e	Fungi								1	CTTCATCGATGCGAGAGCCAAGAGATCCTTTGTTGAAAGTTTTCATTATTTTGCTTTGCATTCAGACACAAACGACAGATTCATGGCATAAAGACGGCGCAAGAGCGCCGAAGCACATTTTCAAATGTCCACTGGTTTGAGGGGTTTGAAGGTACGGAGACCATTCGTTAATGATCCCTCCGCAGGTTCACCTACGGAGACCTTGTTACGACTTTTACTTCCACAGAAACGCAACAAGATCGGAAGAGCACACGTCT	0	0	0	0	0	0	0	0.000835247
3c4a1562e6ccb9dbc284890e0aa62116	Fungi	Ascomycota	Leotiomycetes	Helotiales	Leotiaceae	Gorgomyces	Gorgomyces_sp		0.95	CAGAACCAAGAGATCCGTTGTTGAAAGTTTTAACTATTATTATAGTACTCAGACAATATTGTTAACATGAGTTTTAGGTCCTCTAGCAGACGCGGACCAGCTATTGCCGGCGGCTCGAGAGCGGGCCTGCTAAAGCAACAAAGGTATGTAAACAAAGGGTGGAGTTCTCGCTCAGAGGTTTTACCCCCTTAAGCTTAGAAGCTCTGTAATGATCCTTCCGCAGGTTCACCTACGGAAACCTTGTT	0	0	0	6.95846e-05	0.000950065	0.00166098	0.000263255	0.000974455
3c4dac463732883fffcd76cee139b789	Fungi	Ascomycota	Sordariomycetes	Myrmecridiales	Myrmecridiales_fam_Incertae_sedis	Atractospora	Atractospora_verruculosa		0.67	CAGAACCAAGAGATCCACAATTGAAAATTTTGATATTTTTTTGTTTTCTCAGACAGTATAATATAGAGCAGTGGATACCCCTTCGGCAGGTGCTTAGGCTAGGCCATAGGCTCGATCCCTCCCTGGAACCGCCTGCCGGAGAAGCAAAAATAGGTAGATACACAATGGTTGGAGAGTTTGCACTCAGTAATGATCCCTCCGCTGGTTCACCAACGGAGACCTTGTTACGACTTTTACTTCCTCAT	0	0.000655093	0	0	0	0	0	0
3c72c567ee4b367e3004cf8e60574ea7	Fungi	Ascomycota	Sordariomycetes	Hypocreales	Hypocreaceae	Trichoderma			0.69	CAGAGCCAAGAGATCCGTTGTTGAAAGTTTTGATTCATTTTGAATTTTCGCTCAGAGCTGCCAAGTTAGACATACAGAGAGGGTTTGGTTGTTGGTCCCTCCGGCGGGCGCCTGGTTCCGGGGCTGCGACGCGCCCGGGGCGTGACCCCGCCGAGGCAACGGTTTGTATACGGTTCACACGGGGTTTGGGAGCTGTAAACTCGGTAATGATCCCTCCGCTGGTTCACCAACGGAGACCTTGTTAC	0	0	0	6.95846e-05	0	0	0	0
3c794209f8b41c274c13490917cd7a15	Fungi	Ascomycota							0.93	CAGAACCAAGAGATCCGTTGTTGAAAGTTTTAACTTATTGATTAAGTTACTCAGAGATACAGTGGTTACAAGAGTTTGCGTTCTTTCGGCAGGCCGACCCGCAGGCTTCAGAAGCCTACGGATAGTACGCTGCCGAAGCAACGAAGCTGTTCGTTCACAATGGTTTTAGAGAGATGAACTCGCTAATGATCCCTCCGCTGGTTCACCAACGGAGACCTTGTTACGACTTTTACTTCCAAGGATGT	0	0	0.000141256	0	0	0	0	0
3c7a907d27d9de8fa4892708207b1b84	Fungi	Ascomycota	Dothideomycetes	Pleosporales	Sporormiaceae	Preussia	Preussia_tenerifae		0.77	CAGAACCAAGAGATCCGTTGTTGAAAGTTTTGACTTATTTAAAAGTTTACTCAGAGAGACATAAAATATCAAGAGTTTGGTTTCGGCACTCCGGCGGGCAGCCTCCCGCGAGCGGGAGACCCGAGGATCCGGGGGGCCCGAGGGCCTTCCGGACCGCCAGCGCCGAGGCAACCGTACGGGTAAGATTCGCGATGGTTTGTGGGAGTTTTGCAACTCTGTAATGATCCCTCCGCTGGTTCACCAACGGAGA	0	0	0	0.000104377	0	0	0	0
3c7d38e53e8f2bb995d174c46d51d75c	Fungi								1	ATCGCTGCGTTCTTCATCGATGCAAGAGCCAAGAGATCCATGGTGCCAAGTTGATTGAATCATTGATCCGAAAATATAGATTGATAATAATATACATGTTTGTTCATTGCATATGAATAATGGAGATATAAAATAACACGTGACAACAGTTTTCTGAAAGGTCATAGGTAATGATCCTTCCGCAGGTTCACCTACGGAAACCTTGTTACGACTTTTACTTCCTCGGCTTGCGAGACAAGATCGGAAGAGCACACGTCTGAACTCCAGT	0.000161401	0	0	0	0	0	0	0
3c7fd14a2ca3bf5f36c37afcb42cbd84	Fungi	Basidiomycota	Agaricomycetes	Agaricales	Clavariaceae	Hodophilus			0.86	GAGAACCAAGAGATCCATTGTTGAAAGTTGTATTGATTTTTAAAACATCCAATTTTTTTAAAAGTGTGTAGAAAAATCATAGACAATGAATAGAATTACTATTCCTGTCTACAGAATGTGCACAGGTAGATGAGAAAGTCGGAGTGCACATGCAAGTTTAAGTTGCCAGCACATCCTTTGGAATTCATTAATGATCCTTCCGCAGGTTCACCTACGGAAACCTTGTTACGACTTTTACTTCCTCG	0	0	0	0	0.000114008	0	0	0
3c960bdb6eb107d710ac45d067bfbc7d	Fungi	Basidiomycota	Agaricomycetes	Agaricales	Entolomataceae	Entoloma	Entoloma_sericeum		0.99	GAGAGCCAAGAGATCCGTTGTTGAAAGTTGTATTTGTTTTTAAAGGCACAAGGCCAATGACGACATTCAAAATACATTCATGTGGGGTATGTAGAAACATAGACCTGAATACAAGAAGAGCTGGCCTTTTATTGCACAGCAATTCTCAAACCGAGTTGCCTCGAGAGTATCAGATCTACGCAAGGTGCACAGGTGGTTAAAAATGGAGTCGGCGTGCACATGCTCCTAAGAGCCAGCAACAACCTAACCAAGTTTATTCAATAATGATCCTTCCGCAGGTTCACCTACGGAAA	0	0	0.000470854	0.000487092	0.000304021	0	0	0
3c962cde25251c61a5243a74ced69f95	Fungi	Ascomycota	Sordariomycetes	Hypocreales	Nectriaceae	Fusarium	Fusarium_sporotrichioides		0.76	CAGAACCAAGAGATCCGTTGTTGAAAGTTTTGATTTATTTGTTTTTTATACTCAGAAGTTCCACTAAAAACAGAGTTTAGGGTTTCCTGCGGCGGGCCGTCCCGTTTTACGGGGCGCGGGCTGATCCGCCGAGGCAACATAAAGGTATGTTCACAGGGGTTTGGGAGTTGTAAACTCGGTAATGATCCCTCCGCTGGTTCACCAACGGAGACCTTGTTACGACTTTTACTTCCTCGGCTTTACTC	0	0	0	0	0	0	0.000737114	0
3cb4a8ac317c741785de8cc1817ee49a	Fungi	Ascomycota	Sordariomycetes	Branch06	Branch06_fam_Incertae_sedis	Branch06_gen_Incertae_sedis	Branch06_sp		1	CAGAGCCAAGAGATCCGTTGTTGAAAGTTTTGACTTATTTTTTTTGTATTAAAACTCAGAAGGTAAGGTTACTAGAGTTTAATTATTTAGGGCCAGCGGCTGGCGCCGGACGCCTTAAGCGTGCCGGACTGTCCGGTCCCCTACCCCCGCACCACGTGGGGTTTTGAGTAGGGGACCGCCCGCCGAGGCAACGGTTTTGATTTAGGTCCACAGAAGGGTTATTTGAGTGCGTGACTCGGTAATGATCCCTCCGCTGGTTCACCAACGGAGA	0	0.00107622	0	0	0	0	0	0
3cb8949f6d24a56bacdea6f386c342e2	Fungi	Mucoromycota	Endogonomycetes	Endogonomycetes_ord_Incertae_sedis	Endogonomycetes_fam_Incertae_sedis	Endogonomycetes_gen_Incertae_sedis	Endogonomycetes_sp		0.95	GAGAGCCAAGAGATCCGTTGTTGAAAGTTGTATTAGATTCGACCGATTCCACAAAGAATCGAGACGAGGGTTCAGTCAAAAAGGTTTTAAAAAAGTGTGGATCTTGAAAAAACTCTGGCAGGCCGAGGGCAACACCCCCTTCGCGGCCGCTTCGGGATCCCCAAGACCGGGAATCCCCAAGGACCAAACTCCTGCCAAAGCGAACGGTCAATGAGTGCACACAAGGTGGATATGGATTTTGATCGTCCATATGTTTTTGGTTCGATCTTTTTTAATGATCCTTCCGCAGGTTCACCTACGGAAA	0	0	0	0	0.000342023	0.000203981	0	0
3ce54973afbea5aa971a0e9f0b449bed	Fungi	Glomeromycota	Glomeromycetes	Glomerales	Glomeraceae	Glomus	Glomus_tetrastratosum		0.98	GCGAGAACCAAGAGATCCGTTGTTGAAAGTGATCTTTTAATTACTTTTATAGTAAAATATACATTAAATTTTAAGTGTGGGGGGTTTTAAATACTTTTGCTCCTATTATATAGGTATGTACTGATGATCACCAATCTGAGGTCTTCAAATTGGTGACCTTAAGTACAATAATGATCCTTCCGCAGGTTCACCTACGGAAACCTTGTTACGACTTTTACTTCCACTTGGTCGGACATAGATCGGAAGA	0	0	0	0.000347923	0	0	0	0
3ce64e18d3002b2d517cf415ccdfb82d	Fungi	Mortierellomycota	Mortierellomycetes	Mortierellales	Mortierellaceae				0.76	GAGAGCCAAGAGATCCGTTGTTGAAAGTTGTATTCGAGTTTTTTATTACTCAAAAAGTAGACAACAAGAAAAGATTGGTATGTATAATGAAAGAGGGAAAGCCAGACCAAAAAGTCTGACAGCTCCCCTCCTCCTTACATTGCACACAAGGTGGGTAATGGATTTTAAAGTGCCATTGAACACTTATTGTGAATGATCCTTCCGCAGGTTCACCTACGGAAACCTTGTTACGACTTTTACTTCCA	0	0	0.000235427	0	0	0	0	0
3d063cc67378fc9cb33e5b32b1826b2f	Fungi	Ascomycota	Sordariomycetes	Hypocreales	Hypocreaceae	Kiflimonium	Kiflimonium_curvulum		1	TCTTCATCGATGCCAGAGCCAAGAGATCCGTTGTTGAAGGTTTTGATTTATTTCAAGAATTACTCAGAGTAACACATGTAAAAACAAGAGTTTAGGGTCTTCGGCGGCCGTGAAGCGCGCCGAAGCAACAAAGGTATGTTCACGATGGGTTGTGAGTTAGAAACTCTGTAATGATCCCTCCGCTGGTTCACCAACGGAGACCTTGTTACGACTTTTACTTCCTCGGCTTGCGAGACAAGATCGGAAGAGCACACGTCT	0.00431748	0	0	0	0	0	0	0
3d3850684e74d693f461d684e4bc1fba	Fungi	Ascomycota	Sordariomycetes	Hypocreales	Nectriaceae	Fusarium			1	CAGAACCAAGAGATCCGTTGTTGAAAGTTTTGATTTATTTATGGTTTTACTCAGAAGTTACATATAGAAACAGAGTTTTAGGGGTCCTCTGGCGGGCCGTCCCGTTTTACCGGGAGCGGGCTGATCCGCCGAGGCAACAAGTGGTATGTTCACAGGGGTTTGGGAGTTGTAAACTCGGTAATGATCCCTCCGCTGGTTCACCAACGGAGACCTTGTTACGACTTTTACTTCCTCGGCTTTACTCC	0	0	0	0	0	0	0.0649187	0
3d47d7a8af27ed193a1d14e920a158bd	Fungi	Ascomycota	Sordariomycetes	Hypocreales	Bionectriaceae	Nectriella	Nectriella_sp		0.78	CAGAACCAAGAGATCCGTTGTTGAAAGTTTTTATTCATTGTTTGTACCACTCAGAGGAGATGCCGCTGGGGAAACAAGAGTTTGGGGTCTCCGGCGGGCGCCTGGGTCCGGGCCGCGAGGGCGCCGGGGCGTTCCGCCGAAGCAACAATGGGTATGTTCACATTGGGTTTGGGAGTTGATAACTCGGTAATGATCCCTCCGCTGGTTCACCAACGGAGACCTTGTTACGACTTTTACTTCCACAG	0	0	0	0	0	0	0	0.00017401
3d5654f6948cc3f220290e4a7bc43636	Fungi								1	CGGAGCCAAGAGATCCATTGTTGAAAGTTGTGACACTTTATATAGTAGACTCAGAAGACTGCTGCAAGAGACTGGTTTCCTGGCTCCGGCGGGCGCCTTGCGGCCTGGGGCCCCCCCTGGGGCGGCCCGCCGGAGCATATCGTAGCGGTATGTTCACAGTGGTTTGGGAGTCGGGAGACTCTGTAATGATCCCTCCGCTGGTTCACCAACGGAGACCTTGTTACGACTTTTACTTCCACTTGGTC	0	0	0	0.000104377	0	0	0	0
3d61f2613495163e0d344d8033249fdd	Fungi	Fungi_phy_Incertae_sedis	Fungi_cls_Incertae_sedis	Fungi_ord_Incertae_sedis	Fungi_fam_Incertae_sedis	Fungi_gen_Incertae_sedis	Fungi_sp		0.57	GAGAACCAAGATATCCGTTGCTAAGAGTTGTTCTTTGTTTCGTAAACGGAGAAACCAAGCTTAACTGTCCGTGACCGAAGCCAGCAAGGACGGTTTTGCGAGGTCTCAAGTTCAGTTCAGTAGTTCAAAGGGTTAATAATGGTAAAACAGGCGCTGACGGTAGAAACCGCAGCGGAACAAACAAAGTCCCAGAGCGTGAGCCCCGGCGACCGACGGCCTTTCAGTCTTCCGACAACAGTCAGATGACTCCATCAGCGAAAGACAGCCGGCCATTAACTTCATTCACACAAAACGAGTTTGTGCGCTTTGCTCCGTTGGGAACAGTTCGAGAGTTTGGTACGTGGATACGTTGTAATGATCCTTCCGCAGGTTCACCTACGGAAA	0.000161401	0	0	0	0	0	0	0
3d658862a240ba53f3b30313d7e5f3c4	Fungi	Fungi_phy_Incertae_sedis	Fungi_cls_Incertae_sedis	Fungi_ord_Incertae_sedis	Fungi_fam_Incertae_sedis	Fungi_gen_Incertae_sedis	Fungi_sp		0.68	GTCAGCCAAGTGATCCACGGCCAGCAGTTGTCATCTTTAGAGACAATCGCTTCAGTGAAGTCAATGGCAGTCTCAGGGGTTGAGGATGCATCTCGCCTGGATGGTAGTATCCATCCACTCCAACAACCCCTCCACTCATCAAGCGTGCGACTCCTTGTTGGCTTCAACACCAACTTCACGTCACTGCACACTACAAGTACTGGCAGGCTGGTTAACCAACAAAGCCAGAGGCCAACTAATTGTCAGCCACACCAAAATTGGCATTTTATTATCAGGTAATGATCCATCCGCTGGTTCACCAACGGATA	0	0	0	0	0	0.00122388	0	0
3d666c0f6b020e9d1b089e01493cfcf6	Fungi								1	GAGAGCCAAGAGATCCATTGCTAAAAGTTGTATAGGATACTTTAAAAGTATGTTTTGTTTATCATAAATAATATAGGTAAAAATAATGAGATATCATTATCAGACTCAAACGAATGAATCCGATTAGCTGACTCTCAATGTTTAGTGCACATAGATAAAGAATACATTCAATAATGATCCTTCCGCAGGTTCACCTACGGAAACCTTGTTACGACTTTTACTTCCTCGGCTTTACTCCTCAGATC	0	0	0	0	0	0	0.000210604	0
3da71a9733737c3e11d0a4de50989a74	Fungi	Ascomycota	Dothideomycetes	Capnodiales	Cladosporiaceae	Cladosporium	Cladosporium_herbarum		0.94	CAGAACCAAGAGATCCGTTGTTAAAAGTTTTAATTTATTAATTAAGTTTACTCAGACTGCAAAGTTACGCAAGAGTTTGAAGTGTCCACCCGGAGCCCCCGCCCGAAGGCAGGGTCGCCCCGGAGGCAACAGAGTCGGACAACAAAGGGTTATGAATAACCAGGCCGAAGCCCGGGCGTTCTTGTAATGATCCCTCCGCAGGTTCACCTACGGAGACCTTGTTACGACTTTTACTTCCAAGGATG	0	0	0.000470854	0	0	0	0	0
3dc90fc1763a157dda164f85a211f46f	Fungi	Basidiomycota	Tremellomycetes	Tremellales	Trimorphomycetaceae	Saitozyma	Saitozyma_podzolica		0.98	TGCGTTTCTTCGCTGCGTTCTTCATCGATGCGAGAGCCAAGAGATCCGTTGTTGAAAGTTTTGTTTTGTTATGATATATGACGTTCATTACACCATGTTTGTAAAATAGCCCCGAAGGGCACGGTTCACAGAGGTTTGGAATAGTTATAAGCCCGTGAGGGCGTTCACTAATGATCCTTCCGCAGGTTCACCTACGGAAACCTTGTTACGACTTTTACTTCCAAGGATGTTGCTCAGATCGGAAGAGCACACGTCTGAACTCCAGTCACATCTCGT	0	0	0.0123835	0	0	0	0	0
3ddfe4c9bfb0a5e61c62f4f7443026c9	Fungi	Ascomycota	Sordariomycetes	Hypocreales	Hypocreales_fam_Incertae_sedis	Fusariella	Fusariella_sp		0.96	CAGAGCCAAGAGATCCGTTGTTGAAAGTTTTGATTTGATTTGTATAATCACACTCAGAGATCCTCTAGGAAAACAAGAGTTTGGGTCCCTCGGCGGGCGCCTGGGTCCGGGGCACGCCTGTGAGGGCGCGCCCGGGGCGGATCCGCCGAAGCAACAGTGGTAAGTTCACAGTGGGTTTGGGAGTTTTTACACTCAGTAATGATCCCTCCGCTGGTTCACCAACGGAGACCTTGTTACGACTTTTA	0	0	0	0	0	0	0.00605486	0
3de79a589ecda36c34b29fee9b669a61	Fungi	Ascomycota	Sordariomycetes	Hypocreales	Bionectriaceae	Clonostachys	Clonostachys_eriocamporesii		0.85	CAGAACCAAGAGATCCGTTGTTGAAAGTTTTTATTTATTTGTAAAAACGACTCAGAAGATTCTCAGTAAAAACAAGAGTTAAGGTCCCCCGGCGGCCGCCTGGATCCGGGGCACGCAAGGCGCCCGGGGCGATCCGCCGAAGCAACGATAGGTATGTTCACATGGGTTTGGGAGTTGTAAACTCGGTAATGATCCCTCCGCTGGTTCACCAACGGAGACCTTGTTACGACTTTTACTTCCACAAT	0	0	0	0	0	0.00017484	0	0
3df043e8760467be5f647656cf3b987d	Fungi	Basidiomycota	Tremellomycetes	Cystofilobasidiales	Mrakiaceae	Mrakia	Mrakia_frigida		0.85	GAGAACCAAGAGATCCGTTGTTAAAAGTTTTATTTTGTTTATTAAAACTGTTACATTCATAAGACTGGGGTATGTATAAAATTGATGACTCTCTTTGCAGACTTGCGTCTTTTAAAAGAGTCAAACGGTGCACAGGTGTATGTGGATGTGAAGGGTGAGAGGTCAATGAAGACGCTCTCGATTTAATCACTAGTGATCCTTCCGCAGGTTCACCTACGGAAACCTTGTTACGACTTTTACTTCCT	0.000282452	0.00131019	0	0	0.00216615	0	0.00205339	0
3df89de4a0bd27648c692b83dd991763	Fungi								1	GAGAGCCAAGAGATCCGTTGTTGAAAGTTGTTTTAGTTTTAATTTGTTTTAAATATTTTTCAATTCAAATTTGATGGTGTGTATAGATGAAGTTGGGGATAGCAAAACAAGAACTGTTTTTTTCATCCCCAAACAAATTTCAATGTTAGCGCACAAGGTATTGGATGAATCGCTACTTCGAAAATGATCCTTCCGCAGGTTCACCTACGGAAACCTTGTTACGACTTTTACTTCCTCGGCTTGCG	8.07005e-05	0	0	0	0	0	0	0
3e0f472277456f7dfd643ad731a31c94	Fungi	Ascomycota	Leotiomycetes	Helotiales	Calloriaceae	Laetinaevia	Laetinaevia_sp		0.54	CAGAGCCAAGAGATCCGTTGTTGAAAGTTTTAAATATTAAACTTTTTACTCAGACGACACTAATATTCAGGGTTTTGGGTCCTCTGGCGGGCACTTACCAGCCGAAGCCAGTAGCTAGGCGGCCCGCCAAAGCAACAGAGGTATAGTATACAAAGGGTGGGAGATCTACCCCGAAGGGCATGAACTCGGTAATGATCCTTCCGCAGGTTCACCTACGGAAACCTTGTTACGACTTTTACTTCCAC	0	0	0	0	0	0.001457	0	0.00274936
3e12af79b3716a8dfe82dc14f924ee9c	Fungi	Ascomycota	Sordariomycetes	Microascales	Halosphaeriaceae	Cirrenalia	Cirrenalia_sp		1	CAGAACCAAGAGATCCGTTGTTGAAAGTTTTGCTTATTTTGTTTTTGCCACTCAGAATAGACTTTCCACTAAAAACTGAAGAGTTTGGCGCTGCCGGCGGGGCCCAACTGGCCAGGCCGGACTGCCGGCGGACGCGCGCTGGAAAACCAGTGCACGACCGCCAGCAAGCCCGCCGAAGCAACGCCGCAATGGGTAATGTTCGCAAGGGTTGGAGCGCTAAGTCTCACTAATGATCCCTCCGCTGGTTCACCAACGGAGA	0	0	0	0.000278338	0.000304021	0	0.00215869	0.00069604
3e1e541c9c0ea0f447840b1694462b4f	Fungi	Ascomycota	Sordariomycetes	Sordariales	Chaetomiaceae	Trichocladium	Trichocladium_pyriforme		0.98	CTTCCGATCTGAGCAACATGTCATGCTGCGTTCTTCATCGATGCCAGAACCAAGAGATCCGTTGTTGAAAGTTTTGACTTATTAAAAAGTTACTCAGAGATTACAATTATAAGAGTTATGAGTGGAATTCACAATGGTTTGGGGGTTTATAGCCGAAGCTATACCCTGTAATGATCCCTCCGCTGGTTCACCAACGGAGACCTTGTTACGACTTTTACTTCCACAATTGCGTACCTAGATCGGAAGAGCACACGTCTGAACTCCAGTCACATCTCGTATGCCGTCTTCT	0	0	0	0	0	5.82802e-05	0	0
3e2e4a2ff6443290f578fe05b37f1e5b	Fungi	Mortierellomycota	Mortierellomycetes	Mortierellales	Mortierellaceae	Linnemannia	Linnemannia_camargensis		0.57	GAGAGCCAAGAGATCCGTTGTTGAAAGTTGTATTTTGAATTGTTTATTCATAATATTTTTCAGACAAAGAGTTAAAAGATTAGGTTGATGTTTGGTCGACCTCCATGAAGAAGATCGACTGACATTGCACACAAGGTGGATATGGATTTAAAAAGTGCCATAAAACACTTATTATGAATGATCCTTCCGCAGGTTCACCTACGGAAACCTTGTTACGACTTTTACTTCCTCGGCTTTACTCCTCA	0	0	0	0	0	0	0.00231664	0
3e307179d3de4227ea5e978550412eb8	Fungi	Mortierellomycota	Mortierellomycetes	Mortierellales	Mortierellaceae	Linnemannia			0.61	GAGAGCCAAGAGATCCGTTGTTGAAAGTTGTATTTTGAATTATTTTATTCATAATATTTTTCAGACAAAGAGTTAAAGAATAAGTTGATGTTTGGTCGCTCTCAAAAGAGAGAACGACTGACATTGCACACAAGGTGGATATGGATTTAAAAAGTGCCATAAAACACTTATTATGAATGATCCTTCCGCAGGTTCACCTACGGAAACCTTGTTACGACTTTTACTTCCACTTGGTCGGACATAGA	0	0	0	0.00156565	0	0	0	0
3e3cee8af3c9355e04db107d15abf326	Fungi	Basidiomycota	Agaricomycetes	Auriculariales	Auriculariaceae	Auricularia	Auricularia_sp		0.65	GAGAGCCAAGAGATCCGTTGTTGAAAGTTGTTATTTGTTATAGTGTTTAACATTCTGGACTGTGGTTGTATGTGTAAATGCGGAAGCAGCCGAAGCCACAACCGAATGGTGCACAGGGTGTGGAAAGTTCAACAGCGTGCAGCTGAAGCGCACAGCTGAAGAGAGATAGACCCAAAGGTCGAATCTTTAATGATCCTTCCGCAGGTTCACCTACGGAAACCTTGTTACGACTTTTACTTCCTCGG	0.000685954	0	0	0	0	0	0	0
3e402489315121bb678dba97a57777d2	Fungi	Ascomycota	Pezizomycetes	Pezizales	Pezizaceae	Pezizaceae_gen_Incertae_sedis	Pezizaceae_sp		0.92	AAGAGCCTAGAGATCCGTTGTTGAAAGTTTTATATTTTCATATATATTCAGACAATTTTATCACATAAGGTTTTTTAAACAGTCTTCCCCCTAGAGGGAACACTACCCATGGGCACTTCCAAACAGGAGAAATAAATCACCTGTCCAGAGTCAAAACTGACTGGCACCATGGAAGCAACAGAGTAAGTAGACAAAGGGATAAGAAGTGTATACCAAAAAAGGTAACATTCTTTAATGATCCTTCCGCAGGTTCACCTACGGAAA	0	0	0	0	0	0	0.000210604	0
3e617fa2f307c60c697ae131d12f250c	Fungi	Ascomycota	Sordariomycetes	Hypocreales	Nectriaceae	Fusicolla	Fusicolla_aquaeductuum		0.85	CAGAACCAAGAGATCCGTTGTTGAAAGTTTTAATTTATTTGCTTGTTTACTCAGAAGATACTAAAGAAATACAAGAGTTTTGGGTCTCCGGCGGGCGCCTGATCCGGGCCCGAGGGCGCCGGGGCGGATCCGCCGAAGCAACGATAGGTATGTTCACAGGGGTTTGGGAGTTGTAAACTCGGTAATGATCCCTCCGCTGGTTCACCAACGGAGACCTTGTTACGACTTTTACTTCCACTTGGTCG	0	0	0	0.00208754	0	0	0	0
3e771c3cc35b839df299eba6e84b7a63	Fungi								1	CTGCGTTCTTCATCGATGCGAGAGCCAAGAGATCCTTTGTTGAAAGTTTTGATTCTAGATAATACATTCAGACTGCAGACAGATTTTGGGCATAAATACGGCGTCGGGACGCCGAAGCACGGTTTTGCTTCCACAGAGTTGAAGGGCAGAAGGTACATGACCTTTCGTTAATGATCCCTCCGCAGGTTCACCTACGGAGACCTTGTTACGACTTTTACTTCCTCGATGGGTGGCTGTAGATCGGAAGAGCACACGTCTGAACTC	0	0	0	0	0.00273619	0	0	0
3e79504fb955bd74cae06933e661e1ae	Fungi	Chytridiomycota	Rhizophlyctidomycetes	Rhizophlyctidales	Rhizophlyctidales_fam_Incertae_sedis	Rhizophlyctidales_gen_Incertae_sedis	Rhizophlyctidales_sp		0.81	GAGAGCCAAGAGATCCGTTGTCAAAAGTTGTATAAAATACATTAAAGTTTTAAGATCAAGTCTTAAAAAGTTCAGACTAAAAATTAACAAAGTTGTTTGACATGGTCGGTAGCCCAACCGCAACTCTGGTCGTGCACAACAAGTGGAGGTGCATTGGCAAAGTGCATTTGCGAACGCATCCCATGTTTACGCATGGGTCCCATTCGCAAATGCTCCTCACCAACAAACACTCCACAAGTCTGGCACGACCATCTGAGAAACGGTAGGCACTCCGGGAGTGTTGAGTTCCCAAAGTGCAACTCGAACTACCAAGGACAGACATTTGGTGCACACAAGTGTTCATTTGGTACGAGACCAAACATTTTTTAATGATCCAACCGCAGGTTCACCTACGGTTA	0	0	0	0	0	0.000815922	0	0
3e874c5a680df9ed5a4abfe9dd54feb1	Fungi	Ascomycota	Dothideomycetes	Pleosporales	Phaeosphaeriaceae	Phaeosphaeria			0.71	CAGAACCAAGAGATCCGTTGTTGAAAGTTGTAATTATTATGTATAATTCAGACGCTGATTGAAGATTTAAAAAAGGTTATAGTTTTGTCCAACCGGCGAGCAAGCCCGCCGAGGAAACAATAGGTACGCGAAAAACAAGGGTGTAAACAAGTAGCTAGGCTACTGAATGTAATGATCCTTCCGCAGGTTCACCTACGGAAACCTTGTTACGACTTTTACTTCCACAATTGCGTACCTAGATCGGA	0	0	0	0	0	0.000203981	0	0
3e89604631300a8862f9e247b4d37da4	Fungi	Fungi_phy_Incertae_sedis	Fungi_cls_Incertae_sedis	Fungi_ord_Incertae_sedis	Fungi_fam_Incertae_sedis	Fungi_gen_Incertae_sedis	Fungi_sp		0.61	TTACGAGAACCAAGATATCCGTTGCTAAGAGTTGTTCTTTTGTTTCGTATTACATTCCTTCTCGGGTTGTTACACCTGAGTAAAGAACAAATCAGTACAAAGTAAAATTAATTGGTTCAAGTGGTTAATGTAAACAGTTCACAGTTGGTTTATAACGTGGATACGTGATAATGATCCTTCCGCAGGTTCACCTACGGAAACCTTGTTACGACTTTTACTTCCTCGATGGGTGGCTGTAGATCGGAAGAG	0	0	0	0	0.000190013	0	0	0
3eaf6aab9a6538285b90b3157653d3bf	Fungi	Basidiomycota	Agaricomycetes	Auriculariales	Auriculariaceae	Auricularia	Auricularia_sp		0.62	GAGAGCCAAGAGATCCGTTGTTGAAAGTTGTTATTTGTTATAGTGTTTAACATTCTGGACTGTGGTTGTATGTGTAAATGCGGAAGCAGCCGAAGCCACAACCGAATGGTGCACAGGGTGTGGAAAGTTCAACAGCGTGCAGCTGAAGCGCACAGCTGAAGAGAGATAGACCCAAAGGTCGAATCTTTAATGATCCTTCCGCAGGTTCACCTACGGAAACCTTGTTACGACTTTTACTTCCACTT	0	0	0	0.000139169	0	0	0	0
3eb591eaf2745a355725fa238652621a	Fungi	Fungi_phy_Incertae_sedis	Fungi_cls_Incertae_sedis	Fungi_ord_Incertae_sedis	Fungi_fam_Incertae_sedis	Fungi_gen_Incertae_sedis	Fungi_sp		0.91	GAGAACCAAGATATCCGTTGCTAAGAGTTGTGCTTTAGTTGTTTTGTTTCCTACGGGTTAGCGTAGAAAGTATTAGGACAAATGTAAAATGGGTTAAAGAATTTGGTAGTTTTGGTAGTCGGCGGCACTGTGAAGTCCTCCCTCTGACCGAAGTCAAAGCAGTCTCTCGAGCGACCGACGCTCTTGAGCTTTATCTTCCTTCACAATGCAAAACATACAGTTCGCGGGTGTTGATACGTGGATAACGTGTTAATGATCCCTCCGCAGGTTCACCTACGGAGA	0	0	0	0	0	0	0.000105302	0
3ebfb3632fe97bb262e7bc7172eea8e7	Fungi	Ascomycota	Dothideomycetes	Pleosporales	Phaeosphaeriaceae	Phaeosphaeria			0.72	CAGAACCAAGAGATCCGTTGTTGAAAGTTGTAATTATTATGTATAATTCAGACGCTGATTGAAGATTTAAAAAAGGTTATAGTTTTGTCCAACCGGCGAGCAAGCCCGCCGAGGAAACAATAGGTACGCAAAAAACAAGGGTGTAAACAAGTAGCTAGGCTACTGAATGTAATGATCCTTCCGCAGGTTCACCTACGGAAACCTTGTTACGACTTTTACTTCCTCGGCTTGCGAGACAAGATCGG	0.000524553	0	0	0	0	0	0	0
3ec3f003e933eacb81e0e8db8bc1f22d	Fungi	Chytridiomycota	Chytridiomycota_cls_Incertae_sedis	Chytridiomycota_ord_Incertae_sedis	Chytridiomycota_fam_Incertae_sedis	Chytridiomycota_gen_Incertae_sedis	Chytridiomycota_sp		0.55	GCGAGAGCCAAGAGATCCGTTGTCAAAAGTTGTTTTTTTTTATAATAAAAAAGATCAGACAATAAAATAAAATGGTTTTTAAAATATTTTGGGTACCAAAGGCACCCAGAAACAAACACAATAGCACAGAGGTTGAAACGGTTCTCAAAAAGAGAACCGCAAATTCAGTAATGATCCAACCGCAGGTTCACCTACGGTTACCTTGTTACGACTTTTACTTCCTCGGCTTTACTCCTCAGATCGGAAG	0	0	0	0	0	0	0.000631812	0
3ee51b9ca169265be9c82552ad841b15	Fungi	Ascomycota	Pezizomycetes	Pezizales	Pezizaceae	Pezizaceae_gen_Incertae_sedis	Pezizaceae_sp		0.91	AAGAGCCTAGAGATCCGTTGTTGAAAGTTTTATATTTTCATATATATTCAGACAATTCTATCACATAAGGTTTTTCAAACAGTCTTCCCCCTAGAGGGAACACTACCCATGGGCACTTCCAAACAGGAGAGATAAATCACCTGTCCAGAGTCAAAACTGACTGGCACCATGGAAGCAACAGAGTAAGTAGACAAAGGGATAAGAAGTATATACCAAAAAGGTAATATTCTTTAATGATCCTTCCGCAGGTTCACCTACGGAAA	0.000645604	0.000327547	0	0	0	0	0	0
3eea78c19655e2b4c6a7ada30c98e35f	Fungi	Ascomycota	Sordariomycetes	Hypocreales	Nectriaceae	Mariannaea	Mariannaea_punicea		0.98	CAGAGCCAAGAGATCCGTTGTTGAAAGTTTTGATTTTATTTAATCATGTCACTCAGAATACTGTATTCAAAATGCAAAGAGTTTTGTTTGGGTCCTCTGGCGGGCCCCAAGCCCGTGAGGGCCGTGGGCGCCGCCGAAGCAACAAGACAGGTATGTTCACATGGGTTTGGGAGTTGTAAACTCGGTAATGATCCCTCCGCTGGTTCACCAACGGAGACCTTGTTACGACTTTTACTTCCTCGATG	0	0	0	0	0.00254617	0	0	0
3f0f449cf300abcd6560c6b0da606134	Fungi	Chytridiomycota	Chytridiomycota_cls_Incertae_sedis	Chytridiomycota_ord_Incertae_sedis	Chytridiomycota_fam_Incertae_sedis	Chytridiomycota_gen_Incertae_sedis	Chytridiomycota_sp		0.53	TCGATGCGAGAGCCTAGAGATCCGTTGTCAAAAGTTGTTTTAATTACTTTTTTTAAATTTAGAGGCTTTTAATAGAATACAAAGTTTAATCGGCAGACCCGAGAGCCTGCCAGAGACATGAACAGTTCACAAGATGTTAGAGAAGTCTTGAAGACTTTCTAGATTTATTAATGATCCAACCGCAGGTTCACCTACGGTTACCTTGTTACGACTTTTACTTCCTCGGCTTGCGAGACAAGATCGGAAGAGCAC	0.000161401	0	0	0	0	0	0	0
3f469659b1aa4bc791ba3587e55d6b8a	Fungi								1	GAGAGCCAAGAGATCCATTGTTAAAAGTTGTATAAAGATTCAAATATAATCTACTTATTGAAAACAACAGAAGTTATCTTCAATGTTCAATTAAAATAATGAAAAATTTTCAGTCAAGTTATAAAATTGAGTAAATTTATTTACTTTGCACAAAGGTAAACAACATAAATGTGTTTTTCTTTTGAATGATCCTTCCGCAGGTTCACCTACGGAAACCTTGTTACGACTTTTACTTCCTCGGCTTG	0.000201751	0	0	0	0	0	0	0
3f60453065f6f1bde4c3f342c46ed759	Fungi	Basidiomycota	Agaricomycetes	Agaricales	Clavariaceae	Ramariopsis	Ramariopsis_flavescens		1	GAGAACCAAGAGATCCATTGTTGAAAGTTGTATTAATTTATGACCATATAGGTCTATCATTAAACATTCTAAGACTTTTTATAGGGTGTATAAAACATAGACACAGACTTTAACATCTGGCCTACAATAAGTTCACAGGTGGATTGAAAGGTGGAGTGCACATGCCCCTAAAGGCCAGCAACATCCTAAGGATTCAATAATGATCCTTCCGCAGGTTCACCTACGGAAACCTTGTTACGACTTTT	0	0	0	0	0	0	0.000473859	0.000452426
3f651ca1eb811651e0639c506cc4b2ee	Fungi	Ascomycota	Pezizomycetes	Pezizales	Pyronemataceae	Cheilymenia	Cheilymenia_sp		0.98	GAGAACCAAGAGATCCGTTGTTGAAAGTTTTAATAATTTGTTATAAACATAATCAGACAGATGACATGGTAATGCAAGAGTTTAATGTATACCTCCCGTGAGTACTCTCCTCGAATGACTGACGTCATCGTTGGAGGGACCGAAGTCACTGCCTCACGGAAGCAACGGGTAAGGTACTCAGAATGGGTTTATAAAGTATATCCATAAAGGGTATGCTATATCTTTTAATGATCCTTCCGCAGGTTCACCTACGGAAA	0.000685954	0	0	0	0	0	0	0.00128767
3f6d4f0a17513da4a2fc6f4ce89fa52f	Fungi								1	GAGAGCCAAGAGATCCGTTGTTAAAAGTTGTCTTTTGTTTGTATTATGGGGTATGTTGTATGAAAAAGGGTAAAAAAGGGGGGTTGTTTTTTTGGTAAAAAAATATTTTTGGGAAAGAATGGGGGAAAAGATTTTCCCCCAAACCAACCCAAAAAAAGATGCAACCGAAGGGTGTGTGTAAAACAGTGTTTTTTTAGTTCACTGATGATCCTTCCGCAGGTTCACCTACGGAAACCTTGTTACGA	0	0	0	0	0	0	0.000105302	0
3f74af1a475e3c64aad16cf41c042983	Fungi	Ascomycota	Orbiliomycetes	Orbiliales	Orbiliaceae				0.99	GGGAACCAAGAGATCCGTTGTTGAAAGTTTTAATTTTCATTCGAAAATTTGGTTATCAGACATAGTTTTCAAAGCAAGTTTTTTGTTTGGTGCTGCCGGCAGGCTGACACGCCGGTCGGGTTAGCGACCGGGCGGCTGCCGAAGCGAAAGGTTTTTTGGTTCACAGAGGGTTGAAGCGTCACGGCCTCGCGGCCAGACAGCTAAGTTTTGGTAATGATCCTTCCGCAGGTTCACCTACGGAAACC	0	0	0	0	0	0	0	0.000104406
3f7ab98b13ab6dc456252f9367c592a9	Fungi	Basidiomycota	Agaricomycetes	Agaricales	Psathyrellaceae	Lacrymaria	Lacrymaria_glareosa		0.84	TGTTGCGTTTCTTCGCTGCGTTCTTCATCGATGCGAGAGCCAAGAGATCCGTTGTTGAAAGTGATCTTTTTTATTTTTATCATTAGATAAATATTTTTAAAGAGTGGGATGTTTTAAATACGAAAATGGACGCAAGACCTCGCGAAACGCGAGGTTCGCCATAATTTGTAATGATCCTTCCGCAGGTTCACCTACGGAAACCTTGTTACGACTTTTACTTCCAAGGATGTTGCTCAGATCGGAAGAGCACACGTCTGAACTCCAGTCACATCTCGTATG	0	0	0.00367266	0	0	0	0	0
3fc75a05098c77994603670ba73b4142	Fungi	Ascomycota	Sordariomycetes	Sordariales	Chaetomiaceae	Chaetomiaceae_gen_Incertae_sedis	Chaetomiaceae_sp		0.51	CAGAACCAAGAGATCCGTTGTTGAAAGTTTTGACTTCAGTACTGCTGCTCAGAGAGGCCATGCAAAACGTCACTGGTTTGGGTGCCTCCGGCGGGCCCCCCGGGAGGGGCTCGCGCGGCTGTAGGGCCGCGCCCGCCGAAGCAACGGCTGGTAAAGTTCACAGTGGTCTGGGAGTCTTGCAACTCTGTAATGATCCCTCCGCTGGTTCACCAACGGAGACCTTGTTACGACTTTTACTTCCAAGG	0	0	0.0016009	0	0	0	0	0
3fc860fbff16a6b8428a8a89469ddde6	Fungi								1	GAGAGCCAAGAGATCCGTTGTTGAAAGTTTTTCTTTGTTTTAATATATTGACATACATCAACTCGTGTTTAAATGTGAGCGCAGAGACTCGACTCGAAAGCCTCGTCATCCGCTGAATAAAGTGCACAGTGTGTAAAGTGAGAGTTCGCGCTCCGAAGACACGCTAGATTCACTAATGATCCTTCCGCAGGTTCACCTACGGAAACCTTGTTACGACTTTTACTTCCAAGGATGTTGCTCAGATC	0	0	0.000376683	0	0	0	0	0
3fd0d117a4377621d3ae87de2825105a	Fungi	Ascomycota	Sordariomycetes						0.7	CGTTCTTCATCGATGCCAGAACCAAGAGATCCGTTGTTGAAAGTTTTGACTTATTAAAAGTTTACTCAGAGATACAATGACTACAGAGTTTGGTACTGCCGGCGGGAGTTACCCCGCCGAAGCAACGCTGTGGGTACTTTCACAATGGTTTTAGAGAGCTGAACTCGCTAATGATCCCTCCGCTGGTTCACCAACGGAGACCTTGTTACGACTTTTACTTCCTCGGCTTTACTCCTCAGATCGGAAGAGCACACGTCTGAA	0	0	0	0	0	0	0.00210604	0
3fd8b7cb50f7ed3f6406d79d6beef5ed	Fungi	Ascomycota	Leotiomycetes	Helotiales	Discinellaceae	Gyoerffyella	Gyoerffyella_sp		0.55	CAGAACCAAGAGATCCGTTGTTGAAAGTTTTAACTATTATATAGTACTCAGACATCACTAAAAACAGAGTTTGTTTCCTCTGGCAGGCACGCATCAGCCGGAGCCTCTGGTGTTTCCACGGCCTGCCAAAGCAACGAAGGTATAATATTCAAGGGTGGGAGATCTACCCGTGAGGGCATGAACTCTGTAATGATCCTTCCGCAGGTTCACCTACGGAAACCTTGTTACGACTTTTACTTCCACAG	0	0	0	0	0	0	0	0.00128767
3fe6c2d4cf1704b942329da2220e1d56	Fungi	Ascomycota	Sordariomycetes	Hypocreales	Nectriaceae	Nectria	Nectria_ramulariae		0.57	TGCCAGAACCAAGAGATCCGTTGTTGAAAGTTTTGATTTATTTAATCGTGTTACTCAGAAGATACTGTATAAAACAAGAGTTTGGGGGTCCTCTGGCGGGCCGCCGGAGCGGGCACCGCCGAGGCAACGATAGGTATGTTCACAGGGGTTTGGGAGTTGTAAACTCGGTAATGATCCCTCCGCTGGTTCACCAACGGAGACCTTGTTACGACTTTTACTTCCACTTGGTCGGACATAGATCGGAAGAG	0	0	0	0.0053928	0	0	0	0
400a35f90b1c4eff350278dd993dcd53	Fungi	Ascomycota	Sordariomycetes	Sordariales	Lasiosphaeriaceae	Schizothecium	Schizothecium_multipilosum		0.54	CAGAACCAAGAGATCCGTTGTTGAAAGTTTTGACTTATTGTATAAGTTACTCAGAGAGGCCAATGATGACTAAGAGTTGCGGGCCTCTGACGGGTTGCCGGGCCCCGGGGAGGGGCCGGCGCGGCGCTCCGGGTGAGGGAGCGCCACCCGCCGAAGCAACGGTGAGGTAGGTTCACAATGGTTGGGAGTTTTGCAACTCTGTAATGATCCCTCCGCTGGTTCACCAACGGAGACCTTGTTACGAC	0.000564903	0	0	0	0	0	0	0
400c665258ba43b34cf975d33670bc4a	Fungi	Fungi_phy_Incertae_sedis	Fungi_cls_Incertae_sedis	Fungi_ord_Incertae_sedis	Fungi_fam_Incertae_sedis	Fungi_gen_Incertae_sedis	Fungi_sp		0.64	GAGAACCAAGATATCCGTTGTTAAGAGTTGTTTCTTAGTTTCTTTTCAGACTTTGGTGTCGACGTTGCCGCCAACCACAAAGATTTTCAGTTCAGAATGTTGTACATGGGGTTAATAAAATAAGAAAATGATGACGCGTCGATTGTTGAACCACACTCAGGATGAGCTAGCTGATCCAGAACGTCCGAAGACTCCTGTCTCAACTAGGACCGGCAGTTGCGCATCATCAACTCCACAGCAAACCTGTGGAGAAACTGGCCGCAAAACTCCCATCCCCAGAGGTGGAAAACGAGTGCACGATTCGGTTGATACGTGGATACGTATTAATGATCCTTCCGCAGGTTCACCTACGGAAA	0	0	0	0	0	5.82802e-05	0	0
4018b9ec58b68440f1e08c291b2acf04	Fungi	Zoopagomycota	Zoopagomycetes	Zoopagales	Zoopagaceae	Zoopagaceae_gen_Incertae_sedis	Zoopagaceae_sp		0.79	GAGAACCGAGTGATCCATTGCTGGCAGTTTTCGATTATTTTTTTGATGCCTGTTTCCAAGCATACAAAGAAGGTTCAGAAGAATACATAAAAAAAGAGTTTAGAGAAAGAGTAGTGTGCCTGTGGCCTAGAGACCACAAGCACATACACTAACATCATACACATAACACAAGGATGGCAATATGCCCATGTTAAACCACAAACTCAATCCTAGCCGTGGCCACAGGCAATCTCTTGCTAATGATCCTTCCGCAGGTTCACCTACGGAAA	0	0	0	0	0	0	0.000315906	0
401a05672c0ca188b01f333ab9b2f9b9	Fungi	Fungi_phy_Incertae_sedis	Fungi_cls_Incertae_sedis	Fungi_ord_Incertae_sedis	Fungi_fam_Incertae_sedis	Fungi_gen_Incertae_sedis	Fungi_sp		0.75	CAGAACCAAGATATCCGTTGCTAAGAGTTGTACAGCATTCGGTTAAAAGCGGTCTACAAAGAGACGGCTTTTAGGTTTGAAAAAAGGGGTTTAAGTTCACCTCAAGGACTCTCCCGAAAGAAAGTCCTTGAGATTAACTACTCCCTGAGGGTTTCACCGAAATGAGACCAACAGGGAAGTAATTACTTAAGAGGCAAATTCAATGGCCGCAATACAACCGAAATTGAAAGGGCCGAGGCATAATACACAAGTGCATTGTGCCTTTTACTCGAATAAGCCATCTTAAGAAATCTCGGGTGATAAACGTGGATACGTGTTAATGATCCTTCCGCAGGTTCACCTACGGAAA	0	0	0	0	0	0	0.000157953	0
401b424562cb99351b5fce70f46e701d	Fungi	Ascomycota	Sordariomycetes	Glomerellales	Plectosphaerellaceae	Plectosphaerella	Plectosphaerella_slobbergiarum		0.69	TGGAGCCAAGAGATCCGTTGTTAAAAGTTTTGACAGTTCGCTAAGAACACTCAGAAGTATCGTCGGGTTCGAAAACAGAGATTCTGATGAGACCGGCGGGCACCCTCGCGGGCGCCGCCGAAGCAACAGGTATAATAGTTCACAAAGGGTAGAGAGTGTAGTACTCAGTAATGATCCCTCCGCTGGTTCACCAACGGAGACCTTGTTACGACTTTTACTTCCTCATTCCGAGGCGGTAAGATCGG	0	0.00102943	0	0	0	0	0	0
40476802a5c45576f551742c9d4a84f6	Fungi								1	TCGATCCACGAGCCAAGAGATCCACCGTTAAAAGTTGTCATTTATTAAAATTAATAAAAGATATTCCAACAAAAGATCAAAGTTGTTCAATTAATATGGGGGGAAAACACAGGGCCTTCCCCCCAAAGACAGACAATACAAGTTCACAGGGGTTGTTTTTGGATTTGGTAATGATCCTTCCGCAGGTTCACCTACGGAAACCTTGTTACGACTTTTACTTCCACTTGGTCGGACATAGATCGGAAGAGCACA	0	0	0	0.000382715	0	0	0	0
404953b17e9d1187e8f0552021b9d52e	Fungi	Chytridiomycota	Rhizophydiomycetes	Rhizophydiales	Rhizophydiales_fam_Incertae_sedis	Rhizophydiales_gen_Incertae_sedis	Rhizophydiales_sp		0.98	GAGAGCCAAGAGATCCGTTGTCAAAAGTTGTTTCTCATTAACTCAATTTCAGATAATCATATAGGGGTTGGTATAAAGGCGGTAGGCACTTTCTCACTCTCTTCACCAACTAACTAAAGCTAGCTAGCTACCAAGGGTAAGAATGAACCTACCAAGTACAATTACAGTTCACAAAGGGTTAATGCCTGCTCAATCTCTGCCGAAACAGAGAGAACTGGCTATCATTTAATAATGATCCAACCGCAGGTTCACCTACGGTTA	0.000161401	0	0	0	0	0	0	0
406a01b827e88b6a827aaa85b16490b1	Fungi	Ascomycota	Pezizomycetes	Pezizales	Pulvinulaceae	Pulvinulaceae_gen_Incertae_sedis	Pulvinulaceae_sp		0.93	GAGAACCAAGAGATCCGTTGTTGAAAGTTTTGAAGTTTATAGAATAAACATATTCAGACTGATTTCACAGAAATGCGGAGTAGACTGATACCTTCCGTGGATCCACCACATGAGCAGCTGCAAGCATATAGCTCGCTGCCCACGGAAGCAACAAGTACATGTACTCAGAGTGGGTTAAGGAATGATACATCCTGTATTTTTAATGATCCTTCCGCAGGTTCACCTACGGAAACCTTGTTACGACT	0.00129121	0	0	0	0	0.00011656	0.000157953	0
406f947eff47e676f759336b01c6fb49	Fungi	Mortierellomycota	Mortierellomycetes	Mortierellales	Mortierellaceae	Mortierella	Mortierella_rishikesha		0.58	GAGAGCCAAGAGATCCGTTGTTGAAAGTTGTATTTTGAATTGTTTATTCATAATATTTTTCAGACAAAGAGTTAAAAAATAAAGGTTGATGTTTGGTCGATCTCCATGAAGAAGATCGACTGACATTGCACACAAGGTGGATATGGATTTAAAAAGTGCCATAAAACACTTATTATGAATGATCCTTCCGCAGGTTCACCTACGGAAACCTTGTTACGACTTTTACTTCCACAATTGCGTACCTA	0	0	0	0	0	0.0145409	0	0
4077dda3f7af4e2e73ca70deb2b7bb05	Fungi	Mortierellomycota	Mortierellomycetes	Mortierellales	Mortierellaceae	Linnemannia			0.52	GAGAGCCAAGAGATCCGTTGTTGAAAGTTGTATTTTGAATTATTTTATTCATAATATTTTTCAGACAAAGAGTTAAAGAATAAGTTGATGTTTGGTCGCTCTCAAAAGAGAGAACGACTGACATTGCACACAAGGTGGATATGGATTTAAAAAGTGCCATAAAACACTTATTATGAATGATCCTTCCGCAGGTTCACCTACGGAAACCTTGTTACGACTTTTACTTCCACAGAAACGCAACAAGA	0	0	0	0	0	0	0	0.00208812
40a18d33e77b3c4090b5a4eb954341e1	Fungi	Fungi_phy_Incertae_sedis	Fungi_cls_Incertae_sedis	Fungi_ord_Incertae_sedis	Fungi_fam_Incertae_sedis	Fungi_gen_Incertae_sedis	Fungi_sp		0.78	GCGAGCCAAGATATCCGTTGTTAAAAGTTGTGATAGGTTGTGTCTTGTCGAGCGACGCGTGGTCAGACGCGACTCTCGTGAGTCTCAGTCAAGAGTGGTATCGGTGGTTTGTGAGAAGGGAGCCGGATCGGCGGCTTCGTCGTCATCGAGATGATGAATGACGCAGCCACCGTCCAGGGTCACGATCACGAGTTCACACGGGTGTGCGATGAGACGCGGCCGACTCGCCACTCGCGGAAGCGAGGTGGGCGGAGGGCGCGCGTCCGTTCGGCAATGATCCTTCCGCAGGTTCACCTACGGAAA	0	0	0	0	0	0	0.000263255	0
40a19c72ea41e213792c9242d5f857f6	Fungi	Ascomycota	Dothideomycetes	Pleosporales	Melanommataceae	Sporidesmiella	Sporidesmiella_obovoidia		0.93	CAGAACCAAGAGATCCGTTGTTGAAAGTTTTAATTATTTGTTTTTATTCTCAGAGTTTTAAAAATTCAAGAGTTTTTAGGTATCTTTTGGTAGGCGCTGTAAAAACAGCAAAATCAATCCCGCCCTGGGATTGCCTACCAAAGGAAACCGTTATAAGATAGATAAACAATGGGTTTAATGGGAGTTTTTACACTCTGTAATGATCCCTCCGCTGGTTCACCAACGGAGACCTTGTTACGACTTTT	0	0	0	0	0	0.000466241	0	0
40be8a2dc62e6ce419a876f0afe5496e	Fungi	Rozellomycota	Rozellomycota_cls_Incertae_sedis	Rozellomycota_ord_Incertae_sedis	Rozellomycota_fam_Incertae_sedis	Rozellomycota_gen_Incertae_sedis	Rozellomycota_sp		0.95	AAGAGCCAAGAGATCCATTGTTAAAAGTTGTCATTTTTAAAGTGTCAACTAACTCTGTCAAACATATACAAGCGTCTATGTGGATCGGACTAGGCGCATCTTGCGACACGCATAGTCTTCACCGCGTGCCTTCAGCTTTAGGACCAGCGAAGGCCCTCAAGCCAAAAGCACACACCTTGCCCGGCATTGCTGCGCGGGTTCGGGTTGATATATTGATGTGATGTAATGTGCTATCGCACACACATACACACAATAGCTGATTTGTTAATGATCCTTCCGCAGGTTCACCTACGGAAA	0	0	0	0	0.000228016	0	0	0
40f9022bf09a6dea6707a4e58b2cbb5a	Fungi	Basidiomycota	Agaricomycetes	Agaricales	Entolomataceae	Entoloma			0.95	GAGAGCCAAGAGATCCGTTGTTGAAAGTTGTATTTGATTTTAGAGGCTATGTAGCCTATCAATTACATTCTAATACATTCAGTATGGAGTATATAAAACATAGATCTGAACGCAAGGAAAGCTGGTTTTTTACACGCAGCAATCCTCTAACCGAGTTTCCTCGAGAATTGTCCAGATCTACACAAGGTGCACAGGTGGTTAAAAATGGAGTGAGCGTGCACATGCTCCTAAGAGCCAGCAGCAACCCAACCAAGTTTATTCAATAATGATCCTTCCGCAGGTTCACCTACGGAAA	0	0	0	0	0	0	0	0.00017401
410d1dba6384203283b95a77bc59d368	Fungi	Fungi_phy_Incertae_sedis	Fungi_cls_Incertae_sedis	Fungi_ord_Incertae_sedis	Fungi_fam_Incertae_sedis	Fungi_gen_Incertae_sedis	Fungi_sp		0.84	GAGAACCTAGATATCCATTGCTAGGAGTGATATATAAATTATATCATATCATATGCTGCTAGAGAGCATATGTCAATGTAATAGAGACAGTATGAGGGGTGAAAACCCAAAAATGGGAGAAATGGGGAGGCAGCTAGCAGAGCTCATAAAAGAGACCCAGCTTAACTGCCCAGTTTGGGTATATGTGTAAACATATGGGTTCAAGGGTGTGATGCATATGAGATGCATATGGATCCAGAGACCCACTATACACTCTCATATGATATATGTGTATGTTAATGATCCCTCCGCAGGTTCACCTACGGAGA	0	0	0	0	0	0	0.000105302	0
4114c6eebb55e669112c80e1d395dfb1	Fungi								1	TCATCGATGCGAGAGCCAAGAGATCCTTTGTTGAAAGTTTTAATTTTAATTCTTCATCTTCAGACAAAGACTGACAGACACATTAAAGGCGGCGCCCAGAGGCGCCGAAGCACAGATTTTATCTTCCACGGTTTTGAGGGTTTGAAGGGCCCAAGTGGACCCATTCATTAATGATCCCTCCGCAGGTTCACCTACGGAGACCTTGTTACGACTTTTACTTCCTCATTCCGAGGCGGTAAGATCGGAAGAGCACAC	0	0.00126339	0	0	0	0	0	0
4152059374f4366f36c5f5c3534f06d7	Fungi	Ascomycota	Sordariomycetes	Branch06	Branch06_fam_Incertae_sedis	Branch06_gen_Incertae_sedis	Branch06_sp		1	CAGAGCCAAGAGATCCGTTGTTGAAAGTTTTGACTTATTTTTTAATATTAAAACTCAGAAGGTAAGGTTACTAGAGTTTAGTTATTTAGGGCCAGCGGCTGGCGCCGGACGCCTCAAGCGTACCGGACTGTCTGGTCCCCTGCCTACACCACGTGGGTTTTGGCAGGGGACCGCCCGCCGAGGCAACGGTTTGGTTTAGGTCCACAGAAGGGTTGTTTGAGCACGTGACTCGGTAATGATCCCTCCGCTGGTTCACCAACGGAGA	0	0	0.000565025	0	0	0	0	0
41987336c330114c9e8f3ed2db199d2b	Fungi	Ascomycota	Sordariomycetes	Xylariales					0.93	CAGAACCAAGAGATCCGTTGTTGAAAGTTTTAACTTATTTGTTTTTTACTCAGAGATACAGAGATAAAAGAGTTTGGTGGTCCTTCGGCGGAGCTACAGGGTAACTACAGGGTAGCTACCGGGTAGCTACCGGGTAGGTTCCGCCGAGGCAACAGGTATGTACACATGGGTTTTGGGAGTTTTACAACTCTATAATGATCCCTCCGCTGGTTCACCAACGGAGACCTTGTTACGACTTTTACTTC	0	0	0	0.000243546	0	0	0	0
41ce6c612d24775f1151b6479436d456	Fungi	Ascomycota	Sordariomycetes	Magnaporthales	Magnaporthaceae	Slopeiomyces	Slopeiomyces_cylindrosporus		1	CAGAACCAAGAGATCCGTTGTTGAAAGTTTTGATTATTTGTTTTTAATCTCAGAGATACACTATAAATTCAGAGTTTGGAACCTCCGGCGTGCCGACCGCCGGTCGCCGCGGCCACCCGGTGAGGGGCGGACCTGCGGCGTCCAGAGGGCACGCCGAAGCAACAAAGAGGTAAGGTTCACAGGGGTTGGAGTTTTTCAACTCTGTAATGATCCCTCCGCTGGTTCACCAACGGAGACCTTGTTAC	0	0	0	0.000591469	0	0	0	0
41e4a691cf3bc17ee7c876f4cc3ae61e	Fungi								1	CAGAGCCTAGAGATCCATCGCTATAAGTTGTATTTATATTAGTACAGTTTCCTGTATAAAATAACTAACTTCAAAAAAATAAAATAGTTTGTATAGATAGATGTTCAATTGGGAGTTGATCAGTCTTCTAGTGTGAAGACATCACAATTTTACTCCCAATCAAAAAACATTAAACAGTTCACAAGAAGGTTTAATCAACAGTTTTTTAAAACCATTGATTATTTAGATTATTGATGATCCTTCCGCAGGTTCACCTACGGAAA	0	0	0	0.000104377	0	0	0	0
41ec198373dfec0726da4874d9cbf478	Fungi	Basidiomycota	Agaricomycetes	Agaricales	Psathyrellaceae	Lacrymaria	Lacrymaria_glareosa		0.65	GAGAGCCAAGAGATCCGTTGTTGAAAGTTGTATTTTCATATTTCCAACATTCGAAGCGGGGGGGGGAGAGAACCCTCCCCCGCACGAACCATGCAATGACGGGGTTTGAGAGGGATGCGTGGCAGACTGGCCGGCGTCCAAAGGCGCCCACCGGCCACCACAGGAAGGTGGTCCATTCGGTAATGATCCTTCCGCAGGTTCACCTACGGAAACCTTGTTACGACTTTTACTTCCACAGAAACGCA	0	0	0	0	0	0	0	0.00034802
41f437afd734d94bca008fd0200bfdc6	Fungi	Basidiomycota	Agaricomycetes						0.66	GAGAGCCAAGAGATCCGTTGTTGAAAGTTGTTCATAAATGCTTCAATACCACACACATGTACAATAAGAAGGGGTTTGATGAAATGCATAGACCAGACATGCCAAGCTCCACAGGAGGAGCTGTCACAATGTTTGAGCTGCAACAGCAAGTCCAAAGAAGCATCCTGAGAGGATGCCACCGATGGCTATCTGGCCTACATGAGAATGCACAGGTGGAAAAGGTGAATGACGGAATGGCAAGGGGGCGTGCAAGTGCATCCGAGGATGCCAGCGACAGCCCCCAAGACCAAACCTTTTATTCAGTAATGATCCTTCCGCAGGTTCACCTACGGAAA	0	0	0	0	0	8.74202e-05	0	0
420f1d0b3e37bebf834f67d4c080b172	Fungi	Basidiomycota	Agaricomycetes	Cantharellales	Ceratobasidiaceae	Ceratobasidiaceae_gen_Incertae_sedis	Ceratobasidiaceae_sp		0.86	GAGAGCCAAGAGATCCGTTGTTGAAACTTAGTTTAAAGATGTGTTACATCAATTACATTCAAATTATATTATATGAGTTTATGTAAAGCAGACGGACGCCCGAAGGCTTCCGTCTCACGAGTGCACAGGTGTGTGTGGATGAAAGAGAAGGCGTGCACATGCCCCCGAAAGGACCAGCGACAACCGACTCTACATTCATTCAATAATGATCCTTCCGCAGGTTCACCTACGGAAACCTTGTTACG	0	0	0	0.000173961	0	0	0	0
421e79f867b8eb69248fe9319d5f7837	Fungi	Basidiomycota	Agaricomycetes	Agaricales	Entolomataceae	Entoloma	Entoloma_festivum		1	GAGAGCCAAGAGATCCGTTGTTGAAAGTTGTATTTAGTTATAAAGGCACAGGGGCCTATTTGGAACATTCAAATACATTCTATGGGGTTTATATAAAAGCATAGACCTGAACTACAAGCAAAGCCGACTTTCGCACGGCAATTCTCTGACCAAGTAGGGTTTTGACGCCACTCGAGTTATTCAGGTCTACAAGATGTGCACAGGGGGTTGAAAAATGGAGTCGGCGTGCACATGCCCCTAAAGAGCCAGCAACAACCTAACCAAATTTATTCAATAATGATCCTTCCGCAGGTTCACCTACGGAAA	0	0	0	0	0	0	0	0.00654277
42205b128d26f64441944b0f11a1167c	Fungi	Basidiomycota	Microbotryomycetes	Leucosporidiales	Leucosporidiaceae	Mastigobasidium	Mastigobasidium_sp		0.86	GAGAGCCAAGAGATCCGTTGTTGAAAGTTTTTTTAGTTTCGATATTTCGTTACATACTTTAACTAGTGTTTAAAATGAGCCGCAAGGAGAGACGACATGATTCGTTTCTCTACCTCGCCAAATAGTGCACAGAGTTAGAAGTGGAGGTCACGCTCTCCGAAGAGACGCGCTATATTCACTAATGATCCTTCCGCAGGTTCACCTACGGAAACCTTGTTACGACTTTTACTTCCACAGAAACGCAA	0	0	0	0	0	0	0	0.000278416
422d6411a74f997212a6c546a57ab4da	Fungi	Ascomycota	Sordariomycetes	Hypocreales	Nectriaceae	Fusarium	Fusarium_waltergamsii		0.73	CAGAGCCAAGAGATCCGTTGTTGAAAGTTTTAATTTATTTGCTTGTTTTACTCAGAAGAAACATTATAGAAACAGAGTTAGGGGTCCTCTGGCGGGGGCGGCCCGTTTCACGGGGCCGTCTGTTCCCGCCGAAGCAACGTTTAGGTATGTTCACAGGGTTGATGAGTTGAATAACTCGGTAATGATCCCTCCGCTGGTTCACCAACGGAGACCTTGTTACGACTTTTACTTCCACAATTGCGTAC	0	0	0	0	0	0.00413789	0	0
4245f5b25bbd1ce674deee2ff840a760	Fungi	Ascomycota	Sordariomycetes	Atractosporales	Atractosporales_fam_Incertae_sedis	Atractosporales_gen_Incertae_sedis	Atractosporales_sp		0.53	CAGAACCAAGAGATCCACAATTGAAAATTTTGATATTTGTCTTTGGACTCATAGATACCGTAAAAGAGTATGAAGTGGTCCCTCTGGCAGGCGCCGTAGGCTGAGACCCCTCCCCGGGGCCGCCTGCCGAAAGACCAAAATAGGTATATAGTCATGGGTTGGGAGTTTTGCAACTCGGTAATGATCCCTCCGCTGGTTCACCAACGGAGACCTTGTTACGACTTTTACTTCCTCATTCCGAGGCG	0	0.00018717	0	0	0	0	0	0
426540d6d4732d305129705247f7773c	Fungi	Glomeromycota	Paraglomeromycetes	Paraglomerales	Paraglomeraceae	Paraglomus	Paraglomus_brasilianum		0.94	GTCATGCTGCGTTCTTCATCGATGCGAGAGCCAAGAGATCCGTTGTTGAAAGTTTGTTTTTTTATTATAATACATAAAAGTTTTTGTTTGACGTTTGATCCAAATACAAGAGCGGGTTGTTGAATACGCCGGGACGAAAAAAATCCGCCCCGGCAATTCATTATTTTTTAATGATCCTTCCGCAGGTTCACCTACGGAAACCTTGTTACGACTTTTACTTCCACAATTGCGTACCTAGATCGGAAGAGCACACGTCTGAACTCCAGTCAC	0	0	0	0	0	0.00011656	0	0
427401afe3e6a90e3be783fd5ad4188d	Fungi	Ascomycota	Leotiomycetes	Leotiomycetes_ord_Incertae_sedis	Leotiomycetes_fam_Incertae_sedis	Leotiomycetes_gen_Incertae_sedis	Leotiomycetes_sp		0.83	CAGAACCAAGAGATCCGTTGTTGAAAGTTTTGATAATTGTATAATACTCAGACAACACTATAATAAACAGAGTGTAAAATCTCCTCTGACGGGCACACACCAGCGCAAGGCCGGTGGAGGACCGACGGCCCCACGACCCGCCAAAGCAACAGCGTAATGTAAACAAGAGGGTGGAGAATCGCCCGTAGCGGGCTCAGTTCTCTAATGATCCTTCCGCAGGTTCACCTACGGAAACCTTGTTACGA	0	0	0	0	0.000228016	0	0	0
42785a06fec081ec3e16c76e8c8a1c0d	Fungi	Glomeromycota	Paraglomeromycetes	Paraglomerales	Paraglomeraceae	Paraglomus	Paraglomus_laccatum		0.84	GCTGCGTTCTTCATCGATGCGAGAGCCAAGAGATCCGTTGTTGAAAGTTTGTTTAATTATTATCGTTAAAAATTTTGTTTGTTTTTTTGATCCAAATACACGAGCGGGTTTGGTTGAATACACGGGGAAAGGCACCGAAGCGCCCTCCCCCGACATTCATTATTATTTTAATGATCCTTCCGCAGGTTCACCTACGGAAACCTTGTTACGACTTTTACTTCCACAATTGCGTACCTAGATCGGAAGAGCACACGTCTGAACTCCA	0	0	0	0	0	0.0013113	0	0
427d838181637158844e4c4f83cda26a	Fungi	Ascomycota	Sordariomycetes	Chaetosphaeriales	Chaetosphaeriaceae	Chloridium	Chloridium_aseptatum		1	CAGAACCAAGAGATCCGTTGTTGAAAGTTTTAACTTATTTGTTTTTCTCGAGATGCCAACGCAAAGAAACAGAATTTGTAGGCTGCCGGCGGGCTGACGCGCCGCGGGAACGAATCCCCGGGGCGCACCCGCCGAAGCAACGTTCGTATAGTAGGTTCACAGGGTTGTAGGAGTCTTGCGAGTCCTGTAATGATCCCTCCGCTGGTTCACCAACGGAGACCTTGTTACGACTTTTACTTCCTCAT	0	0.000421131	0	0	0	0	0	0
4297e14a8c1168df2d51916597de77ac	Fungi	Mortierellomycota	Mortierellomycetes	Mortierellales	Mortierellaceae	Mortierella	Mortierella_calciphila		0.92	GAGAGCCAAGAGATCCGTTGTTGAAAGTTATATTTTGAATTAAGTTAATTCGTAATAATACTGATCTTCAGATAAATTGGCAATTAAAAAATTAAAGTGTTTATTTAAAAAAAAAATAACATTGCACACAAGGTGGATATGGATTTGTTTGAAAAGCGCCATAAAACACTTTTATTATGAATGATCCTTCCGCAGGTTCACCTACGGAAACCTTGTTACGACTTTTACTTCCTCGGCTTTACTCC	0	0	0	0	0	0	0.00136893	0
42a8900bcd9fcc60469111988535193d	Fungi	Glomeromycota	Archaeosporomycetes	Archaeosporales	Archaeosporaceae	Archaeospora	Archaeospora_sp		0.52	TGCGTTCTTCATCGATGCGAGAGCCAAGAGATCCATTGTTGAAAGTTTTTTAAATTTTATTTTTGGTTCGTCTAAAGACGATATTTTTTATTGGATTTTTAAAGAAACATCCACTATCCCCTAAAGGTAGCAGAGTTTCAGTAGAAATAGGTCTTTCGACCCTTTTTTTAATGATCCTTCCGCAGGTTCACCTACGGAAACCTTGTTACGACTTTTACTTCCTCGGCTTGCGAGACAAGATCGGAAGAGCACACGTCTGAACT	0.00455958	0	0	0	0	0	0	0
42b0040aaf45d6ed1b3f59dda19aa583	Fungi	Ascomycota	Sordariomycetes	Hypocreales	Nectriaceae	Fusarium	Fusarium_waltergamsii		0.78	CAGAGCCAAGAGATCCGTTGTTGAAAGTTTTAATTTATTTGCTTGTTTTACTCAGAAGAAACATTATAGAAACAGAGTTAGGGGTCCTCTGGCGGGGGCGGCCCGTTTCACGGGGCCGTCTGTTCCCGCCGAAGCAACGTTTAGGTATGTTCACAGGGTTGATGAGTTGAATAACTCGGTAATGATCCCTCCGCTGGTTCACCAACGGAGACCTTGTTACGACTTTTACTTCCACAGAAACGCAA	0	0	0	0	0	0	0	0.00497668
42bad710122de2d6e3f58aadb79fd952	Fungi	Ascomycota	Sordariomycetes	Melanosporales	Melanosporaceae	Melanospora	Melanospora_kurssanoviana		0.77	CAGAGCCAAGAGATCCGTTGCCAAAAGTTTTTACTCGTTTAAAGTTTCTAGTTCAGAAGGAGCGCGGAGCTTTTCGGAGCGTTTGTAAAGGGGCCTGCGGCGGGAGTCCCGCCGAGGCAACATGTTTGTATAAGGTTCGCGGGGTTGGCAGAGCCACGACACAGTGGTCACTCTGTAATGATCCCTCCGCTGGTTCACCAACGGAGACCTTGTTACGACTTTTACTTCCAAGGATGTTGCTCAGA	0	0	0.00324889	0	0	0	0	0
42caf1248acdb5ba22dd2c83e04060e0	Fungi	Mucoromycota	Endogonomycetes	Endogonomycetes_ord_Incertae_sedis	Endogonomycetes_fam_Incertae_sedis	Endogonomycetes_gen_Incertae_sedis	Endogonomycetes_sp		1	GAGAGCCAAGAGATCCGTTGTTGAAAGTTGTATTTGATTCGACCGATTACAGAGAATCGAGACGAGGGTTCAGTCCAAAAGATTTAAAAGAAGTGTGTTTAAGAGAAAAACTCTGGCAGGCCAAGGTGTCAAATCCCCAAGTAGGGGAGAGAACCTCCTTCGCTCCGATCGATCGATCGAAGACGACTCCTGCCAAAGTGAACGGTCAATGAGTGCACACAAGGTGGATATGGATTTGATCGTCCATATTTTGGTTCGATCTTTTTAATGATCCTTCCGCAGGTTCACCTACGGAAA	0.000363152	0	0	0	0	0	0	0
42d08ec7f4bcafa05fc93e86dc305216	Fungi	Mortierellomycota	Mortierellomycetes	Mortierellales	Mortierellaceae	Mortierella	Mortierella_pseudozygospora		1	GAGAGCCAAGAGATCCGTTGTTGAAAGTTGTATTTGAATTAAGTATTCATACAGGTTTTAGACAAAGTTGTTAAAGATAAGAGTTGATGTTTACATCCTGTAGCGCAAATGACAAGCATTCGCACTACAAGACAACATTGCACACAAGGTGGATATGGATTGAAAAAGTGCCATAAAACACTTATTGTGAATGATCCTTCCGCAGGTTCACCTACGGAAACCTTGTTACGACTTTTACTTCCACA	0	0	0	0	0	0.000291401	0	0.00375861
42d611206c02390356bacfb69beaa680	Fungi	Ascomycota	Dothideomycetes	Acrospermales	Acrospermales_fam_Incertae_sedis	Leptodiscella	Leptodiscella_africana		0.99	CAGAGCCAAGAGATCCATTGTTGAAAGTTGTATTTCTTTTAAAATTGAATCAGACGTTCATCTACAAAGAAGTTTTAAAGGTCCATCGGCGGGCGACTCCCCTAGGGGGGGCGCTGGTGGGCACCCAGCCCGCCGAGGCAACAAAAGTTTGGTACACAGTGGTTGGAGGTTCTAGCCGGGTAGGCTAGGTACCTTGTAATGATCCTTCCGCAGGTTCACCTACGGAAACCTTGTTACGACTTTTA	0	0.000467924	0	0.000835015	0	0	0	0
42da73bf89839e20e3ca71af77f1645b	Fungi								1	CAGAACCAAGAGATCCGTTGTTGAAAGTTTTGACTTGTTTTTGAGACTCAGAGAATCTACACACCAACAACCAGGGTTTTAAGCACATCCGACAGGCTACCGACAGTCACAATAGAGACTGGCAGCAACCTGCCGAAACAATGGTAAAATTAGGTTCACAAATGGTTTAGGAGTTAGAGACTCCATAATGATCCCTCCGCTGGTTCACCAACGGAGACCTTGTTACGACTTTTACTTCCTCGGCT	0	0	0	0	0	0	0.000842416	0
42e5e29b66b06290794763e94b2e2d71	Fungi	Fungi_phy_Incertae_sedis	Fungi_cls_Incertae_sedis	Fungi_ord_Incertae_sedis	Fungi_fam_Incertae_sedis	Fungi_gen_Incertae_sedis	Fungi_sp		0.5	ACGAGCCGAGTGATCCACCACTCGAGGTTTTTATTTTTTAAGTTTTTATTCAATACGATTTTACATTCAAACATTCAAACAATTTATGATTTCTTGCGGTTCGATCCAAAGTTTTATAACAAAACTTTTAGGAGATCACGCAAAGAAATAACCTATTCAGCGACCGTCATAGCCACTGAACAGGGTGCCCGTCCAGACTACAATGGCCTGATCAGGACTTGAGGTATAGTATGGGCACTCAAATATCATATGCCAAACATACTCCTAGCTCCAGGACGCAGCATAAGCCACAATTCCTGTGCATTATTGAAATCAACAATCTCACATTATTGCATTTCAACTATTTTTTATCACGGTAATGATCCTTCCGCAGGTTCACCTACGGAAA	0	0	0	0	0.0014061	0	0	0
43379fc55712f7257d248f935c13e179	Fungi								1	CAGAACCAAGAGATCCGTTGTTGAAAGTTTTAAAACGTTTAGTTTTATGCCACTCAGCAATACAACCATAACTGGAGAATAAAGAGAAAAGAGCTATGCATTGCCCAACCCGGTCCAGCCAAGCGGCCAGACCGGAAGCAACGTATAGCATACGAGGTAGGTTCACAAAGGGTAAGAGAGCAAAAAATGCAACTCAGTAATGATCCCTCCGCTGGTTCACCAACGGAGACCTTGTTACGACTTTT	0	0	0	6.95846e-05	0	0	0	0.000243614
435536adf7c16e1ca60ee78d622a0dcc	Fungi	Ascomycota	Sordariomycetes	Sordariales	Sordariales_fam_Incertae_sedis	Papulaspora	Papulaspora_byssina		0.71	GGGAACCAAGAGATCCGTTGTTGAAAGTTTTAATAATTTATTGCTTTAACTCAGACAACACCATTAAAATATAGATTTTTTATTGGACTTTGGTAGGCATTTCTCACCCACCAAAGCAAGCTTGGATGGATATACAAAGGGTTTGGAGGTTGGGCCATATAGAACCCTAACTCAGTAATGATCCTTCCGCAGGTTCACCTACGGAAACCTTGTTACGACTTTTACTTCCTCATTCCGAGGCGGTA	0	0.00350943	0	0	0	0	0	0
43581312d22437149a4db6f2964a563a	Fungi	Ascomycota	Sordariomycetes	Melanosporales	Melanosporaceae	Melanospora	Melanospora_kurssanoviana		0.74	CAGAGCCAAGAGATCCGTTGCCAAAAGTTTTTACTCGTTTAAAGTTTCTAGTTCAGAAGGAGCGCGGAGCTTTTCGGAGCGTTTGTAAAGGGGCCTGCGGCGGGAGTCCCGCCGAGGCAACATGTTTGTATAAGGTTCGCGGGGTTGGCAGAGCCACGACACAGTGGTCACTCTGTAATGATCCCTCCGCTGGTTCACCAACGGAGACCTTGTTACGACTTTTACTTCCTCGGCTTTACTCCTCA	0	0	0	0	0	0	0.00315906	0
4366d815d9043f2122bbd4a38e6ffa8a	Fungi								1	CGAGCTGCGTTCTTCATCGATGCGAGAGCCAAGAGATCCTTTGTTGAAAGTTTTTATTCGAATTTCGGATTCAGACGAGACGGATTCCTGCATCGAGACGGCGCCGGAGCGCCGAAGCACGGGTTCGCTTCCACTGGTTTGGGGTTCGAGGGCCCGAGGGCCGTTCGGTAATGATCCCTCCGCAGGTTCACCTACGGAGACCTTGTTACGACTTTTACTTCCACAGAAACGCAACAAGATCGGAAGAGCACACGTCTGAACTCCAGTC	0	0	0	0	0	0	0	0.00187931
43761eeb7ea3e942787b008bd812a511	Fungi	Ascomycota	Leotiomycetes	Helotiales	Tympanidaceae	Tympanidaceae_gen_Incertae_sedis	Tympanidaceae_sp		0.52	CAGAACCAAGAGATCCGTTGTTGAAAGTTTTAATAATTGCAAATAAATCAGACAATAAGTTGTAAGAATTTTAATATCCTCTGGCAGGCACTGACCAGCAAACTAGCCGGTGGTCCAAGGACGGGCCTGCCAAAGCAACAAAGGCATTGTAAACAAAGGGTGGGAGATTTACCCCGGAGGGCATTTTCTCTGTAATGATCCTTCCGCAGGTTCACCTACGGAAACCTTGTTACGACTTTTACTTC	0	0.000140377	0	0	0	0	0	0
438346a77ec96f2d4ac61fa29a40b041	Fungi	Chytridiomycota	Spizellomycetes	Spizellomycetales	Spizellomycetaceae	Spizellomyces	Spizellomyces_dolichospermus		0.91	GAGAACCAAGAGATCCGTTGCCAAAAGTTGTTTGTAATTTATACAAAAAAATGTTAGACAAAAAAGTAGAAGGCAATTAGGCTTAAACAAACAAACGGTGGCTTGTCCACGGCTTGGGTTGTTAAACACAAGCTGACAGACGGAAGCTTGAAACAAGCAAACCGCCCAACCACCAAAGACATTTACGGTTCACAATATGTGGTGCCAACATTCATTTTTCCCCAGCCCTTGACAAAGCGGTACTAAATGACAGGCTATTTTTTTTTTTAATGATCCAACCGCAGGTTCACCTACGGTTA	0.000161401	0	0	0	0	0	0	0
43877ff9becce8298a048c94b886015b	Fungi	Ascomycota							0.95	CAGAACCAAGAGATCCGTTGTTGAAAGTTTTAACTTATTGATTAAGTTACTCAGAGATATAGTGGTTACAAGAGTTTGCGTTCTTTCGGCAGGCCGACCCGCAGGCTTCAGAAGCCTACGGATAGTACGCTGCCGAAGCAACGAAGCTGTTCGTTCACAATGGTTTTAGAGAGTTGAACTCGCTAATGATCCCTCCGCTGGTTCACCAACGGAGACCTTGTTACGACTTTTACTTCCTCGGCTTT	0	0	0	0	0	0	0.000105302	0
439c67542c0913a823fa5432b02e7dbb	Fungi	Fungi_phy_Incertae_sedis	Fungi_cls_Incertae_sedis	Fungi_ord_Incertae_sedis	Fungi_fam_Incertae_sedis	Fungi_gen_Incertae_sedis	Fungi_sp		0.55	CTATGTCCGACCAATCGCTGCGTTCTTCATCGATGCAAGAGCCAAGAGATCCGTTGTTGAAAGTTTTGTTTATTTATACATGTTTACATATTATTCCAATATGTATCTAGTATCGTATCCTGGACTGTTGTTGATCAAACGTGAACTTGAAAAAATTCGCGTCTTTGTTAATGATCCTTCCGCAGGTTCACCTACGGAAACCTTGTTACGACTTTTACTTCCTCGGCTTGCGAGACAAGATCGGAAGAGCACACGTCTGAACTCCAGTCACATCTCGTATG	0.00100876	0	0	0	0	0	0	0
43a96c147f1bd4a6b670e50e9c96fcab	Fungi	Fungi_phy_Incertae_sedis	Fungi_cls_Incertae_sedis	Fungi_ord_Incertae_sedis	Fungi_fam_Incertae_sedis	Fungi_gen_Incertae_sedis	Fungi_sp		0.5	GAGAACCAAGATATCCAGGGCATAGAGTTGTTTCTATGTTTGGTTGATTGATTGAATAGATGTTTAGTCTAACAAACAAATCAGCTGAGAAAGTTTTTTAAAAAAAACGAGCCAGCTATCTAATGTTCATCGAATGACGTTGTAATAATAACTGGAGTTATCATACAAGAATAGTATATAATAAAGTTCACGGTTTGTTTATAAAGTAAATCATGTGAATGATCCCTCCGCAGGTTCACCTACGGAGA	0	0	0	0	0	0.000320541	0	0.000208812
43b06747fc1e0144bd190f64706e1c10	Fungi	Glomeromycota	Glomeromycetes	Glomerales	Glomeraceae	Glomus	Glomus_indicum		0.81	CTTGTTGCGTTTCTTCGCTGCGTTCTTCATCGATGCGAGAGCCAAGAGATCCGTTGTTGAAAGTGATCTTTATTATTTAAAATACAATAATAATATACATTTAAAGAGTTGGGTTTTAAATACAAATTTGATCGCGAAACCTCGCTAACGCTCGGTTCGCTATATTGGTAATGATCCTTCCGCAGGTTCACCTACGGAAACCTTGTTACGACTTTTACTTCCAAGGATGTTGCTCAGATCGGAAGAGCACACGTCTGAACTCCAGTCACATCTCGTATGCC	0	0	0.00211884	0	0	0	0	0
43b407aaf073c47a9bbace6a3e1ba051	Fungi	Ascomycota	Sordariomycetes	Hypocreales	Nectriaceae	Ilyonectria	Ilyonectria_robusta		0.99	TGCCAGAACCAAGAGATCCGTTGTTGAAAGTTTTGATTGATTTAATCATTGACTCAGAAAATGCTTTAATGTAATCTAGGGTTTGGGTCCTCTGGCGGGCTGCCGAAACAGACACCGCCGAGGCAACAATATGGTATGTTCACAGGGGTTTGGGAGTTGTAAACTCGGTAATGATCCCTCCGCTGGTTCACCAACGGAGACCTTGTTACGACTTTTACTTCCACAGAAACGCAACAAGATCGGAAGAG	0	0	0	0	0	0	0	0.00219252
43de0fe81a26d3533988d3c7cf86d38f	Fungi	Chytridiomycota	Rhizophydiomycetes	Rhizophydiales	Alphamycetaceae	Betamyces	Betamyces_sp		0.52	GAGAGCCAAGAGATCCGTTGTCAAAAGTTGTTTATATTTTTATATAATGTCAGACAAGTTGTTATGGTTTGTTAAAATGTTTGGCAGCCCATACCAAGGTATAAACTACCAAAAGACAATTTAGTGCACAAGAGGTGAATATGGAAATGAGGACTCCTTTCGGTATCAACTCAAGACCAAGTATCAGTAATGATCCAACCGCAGGTTCACCTACGGTTACCTTGTTACGACTTTTACTTCCAAGG	0	0	0.000282512	0	0	0	0	0
43e2c88fead491d5b541a09154e239b6	Fungi	Ascomycota	Sordariomycetes	Sordariales	Sordariales_fam_Incertae_sedis	Papulaspora	Papulaspora_byssina		0.68	GGGAACCAAGAGATCCGTTGTTGAAAGTTTTAATAATTTATTGCTTTAACTCAGACAACACCATTAAAATATAGATTTTTTATTGGACTTTGGTAGGCATTTCTCACCCACCAAAGCAAGCTTGGATGGATATACAAAGGGTTTGGAGGTTGGGCCATATAGAACCCTAACTCAGTAATGATCCTTCCGCAGGTTCACCTACGGAAACCTTGTTACGACTTTTACTTCCAAGGATGTTGCTCAGA	0	0	9.41708e-05	0	0	0	0	0
43e4cac6323db17a80fe068161dd0781	Fungi	Chytridiomycota	Lobulomycetes	Lobulomycetales	Lobulomycetales_fam_Incertae_sedis	Lobulomycetales_gen_Incertae_sedis	Lobulomycetales_sp		0.81	AAGAGCCTAGAGATCCGTTGCCAAAAGTTGTTTTTTTAATTTATTTAATGTTTAAAAAAATTCAAACTTTTATTTAATGGTCAAAATGGTATAATTCTTTGTTTAATAAAGGTTTTTTCTGGGCTATCATAAACCAGCGTAAAAACTAAGCTCATGATAAAACCACAGAAAAGAAACAATAATACAAGTTCACAATTGGTGTTTTTAAAAGGCTTCCACCCCAAAAGAGTGAAAGCCTTCCAATTTTTTGTTAATGATCCAACCGCAGGTTCACCTACGGTTA	0	0.000327547	0.000188342	6.95846e-05	0	0.00122388	0.000263255	0.00160089
43eacd7128de3c9fb099ac19159d9f9d	Fungi	Ascomycota	Pezizomycetes	Pezizales	Pezizaceae	Pezizaceae_gen_Incertae_sedis	Pezizaceae_sp		0.95	AAGAGCCTAGAGATCCGTTGTTGAAAGTTTTATATTTTAATATATATTCAGACAATTCTATCACATGAGGTTTTTGAAAGTCTTCCCCCGAGAGGGAACACTACCCATGGGCACTTCCAAACAGATGAAATTCATCAGCTGTCCAGAGTCAAAACTGACTGGCACCATGGAAGCAACAGAGTAAGTAGACAAAGGGATAAGAAGTATATACCAAAAAGGTAGTATTTCTTTTAATGATCCTTCCGCAGGTTCACCTACGGAAA	0.000282452	0	0	0	0	0	0	0
43f5277403744063305eb2de4780aac0	Fungi	Ascomycota	Eurotiomycetes	Eurotiales	Aspergillaceae	Penicillium			1	CGGAACCAAGAGATCCGTTGTTGAAAGTTTTAACTGATTTAGTCAAGTACTCAGACTGCAATCTTCAGACAAGAGTTCGTTTGTGTGTCTTCGGCGGGCGCGGGCCCGGGGGCAGATGCCCCCCGGCGGCCGTGAGGCGGGCCCGCCGAAGCAACAAGGTACGATAAACACGGGTGGGAGGTTGGACCCAGAGGGCCCTCACTCGGTAATGATCCTTCCGCAGGTTCACCTACGGAAACCTTGTT	0.000766655	0	0	0	0	0	0	0
443e603b11e8a1e5746d79dd2aa025b4	Fungi	Glomeromycota	Paraglomeromycetes	Paraglomerales	Paraglomeraceae	Paraglomus	Paraglomus_brasilianum		0.65	CAATCGCTGCGTTCTTCATCGATGCGAGAGCCAAGAGATCCGTTGTTGAAAGTTTATTTTTTATTATAATATATAAAAGTTTTTGTTTGACGTTTGATCCAAATACAAGAGCGGGTTGGTTGAATACGCGGGGCAGAAGAATATCCGCCCCGACAAATTCATTTTTTTTAATGATCCTTCCGCAGGTTCACCTACGGAAACCTTGTTACGACTTTTACTTCCTCGGCTTGCGAGACAAGATCGGAAGAGCACACGTCTGAACTCCAGTCA	0.00322802	0	0	0	0	0	0	0
44688aa2f21cb27275c6ab132e09a240	Fungi	Fungi_phy_Incertae_sedis	Fungi_cls_Incertae_sedis	Fungi_ord_Incertae_sedis	Fungi_fam_Incertae_sedis	Fungi_gen_Incertae_sedis	Fungi_sp		0.53	CATCGATGCAAGAGCCAAGAGATCCATTGTTAAAAGTTGTATTAAAATTTATGTGTGTGCACGCTCTCTTTCAAGGGCGGCAACAGCAGATTACGTTATAGCATGCTTCTAGTTGCACTCTCTCAACACACTTCACAGTAGTTAGAAGGCGTAAATCCTTCGCTATGAAAATGATCCTTCCGCAGGTTCACCTACGGAAACCTTGTTACGACTTTTACTTCCACTTGGTCGGACATAGATCGGAAGAGCACACG	0	0	0	0.0279382	0	0	0	0
446b1211b32246abb870378445295f92	Fungi	Ascomycota	Leotiomycetes	Thelebolales	Pseudeurotiaceae	Pseudeurotium	Pseudeurotium_hygrophilum		0.86	CAGAACCAAGAGATCCGTTGTTGAAAGTTTTAACTATTATATAGTACTCAGACAATATGAACAAACAGAGTTTTAGGTCCTCTGGCGGGCACTGACCAGCCGAAGCCGGTGGTCCGAGGACGGGCCCGCCAAAGCAACAAAGGTATAATAAACAAAGGGTGGGAGGTATACCCCGAAGGGCAACGTCTCTTTAATGATCCTTCCGCAGGTTCACCTACGGAAACCTTGTTACGACTTTTACTTCC	0.000645604	0.00135698	0.00051794	0.000417507	0.000646044	0.0011656	0.000368557	0.000278416
44860eb45d42c07ec1f62538ba07e757	Fungi	Ascomycota	Sordariomycetes	Hypocreales	Hypocreaceae	Hypomyces			0.81	CAGAACCAAGAGATCCATTGTTGAAAGTTTTGATTCATTTTTTTGCTTATAGCCACTCAGAAGAAAACCGCTGTAAGACAGAAGAGTTTGGGTCCTCCGGCGGGCGCCTGGGTCCGGGGCTGGCCTCGCGGCCGCGCCCGGGGCATCCCGCCGAAGCAACAGAATGGTAAGGTTCACATGGGGTTTGGGAGTTGTAAACTCGGTAATGATCCCTCCGCTGGTTCACCAACGGAGACCTTGTTACG	0	0	0.000800452	0	0.000380026	0	0	0.000243614
448c3e9635c1aa8fb86c56f81724eb1d	Fungi	Ascomycota	Dothideomycetes	Pleosporales	Melanommataceae	Pleotrichocladium	Pleotrichocladium_opacum		0.89	CAGAACCAAGAGATCCGTTGTTGAAAGTTTTAATATTTGTTTTTACTGAAGATACTGCTACTACAAAAGGTTTTTGTTGGTCCTCATGGCAGGCAAGCCCACCGAGGAAACGAACGGTACTCGTAAACAAAGGGTGCCATTTGGCGCGTTTTAAGGCCGCCGCCGTGCAAGCATTTCTGCAAGCACCATTAATGATCCTTCCGCAGGTTCACCTACGGAAACCTTGTTACGACTTTTACTTCCTC	0.00669814	0.00772074	0	0	0.00672646	0	0.0100037	0
44b7b98b9381a694ae749072a5a33c10	Fungi								1	GAGAGCCAAGAGATCCATTGTCAAAAGTTGTTTTAAGTTCACATCCGCCGGTCCTGTTTCCAGGCGCCGACAAGAGGAGATAAACGATTCAGGCCAACAGAGGTTGAGGTGGAAAATGATTTCGCAACGGTGCACAAAGGGATTTTCGGCCGCGACTTTTTTAGGGTCGCGAGAACGATTGACTAATGATCCTTCCGCAGGTTCACCTACGGAAACCTTGTTACGACTTTTACTTCCTCGGCTTT	0	0	0	0	0	0	0.000210604	0
44c1f448900a6d6796b193f1476076df	Fungi	Basidiomycota	Tremellomycetes	Filobasidiales	Filobasidiaceae	Naganishia	Naganishia_diffluens		0.92	GAGAGCCAAGAGATCCGTTGTTGAAAGTTTTATTATGTTATAATAAGACTACATTTGTTACTAAATTGTTATGTAAAGTAGATGGATAGTTCCAACCTTGCGGTCTTCACTAAGCCATCCGACAAGTGCACAGGTGTTATGGATATGATAAGTCTGTGAGCAAGCTCGACAGACAGTTAATCATTAATGATCCTTCCGCAGGTTCACCTACGGAAACCTTGTTACGACTTTTACTTCCACAGAAA	0	0	0	0	0	0	0	0.000278416
44ca3064482fa6fe53b879678d5d476c	Fungi	Mortierellomycota	Mortierellomycetes	Mortierellales	Mortierellaceae	Mortierella	Mortierella_rishikesha		0.68	GAGAGCCAAGAGATCCGTTGTTGAAAGTTGTATTTTGAATTGTTTATTCATAATATTTTTCAGACAAAGAGTTAAAAAATAAAGGTTGATGTTTGGTCGATCTCCATGAAGAAGATCGACTGACATTGCACACAAGGTGGATATGGATTTAAAAAGTGCCATAAAACACTTATTATGAATGATCCTTCCGCAGGTTCACCTACGGAAACCTTGTTACGACTTTTACTTCCTCATTCCGAGGCGGT	0	0.0238173	0	0	0	0	0	0
44ef32503978c81b6b0ac9f5aa5738ef	Fungi	Ascomycota	Dothideomycetes	Pleosporales	Didymellaceae	Didymella			0.58	CAGAACCAAGAGATCCGTTGTTGAAAGTTGTAACTATTAAGTTTTTTCAGACGCTGATTGCAACTGCAAATGGTTTAAATTGTCCAATCGGCGGGCGGACCCGCCGAGGAAACGAAGGTACTCAAAAGACATGGGTAAGAGATAGCAGGCAAAGCCTACAACTCTAGGTAATGATCCTTCCGCAGGTTCACCTACGGAAACCTTGTTACGACTTTTACTTCCTCGGCTTGCGAGACAAGATCGGA	0.0370012	0	0	0	0	0	0	0
4505fd372eb1991413ac8cc2ac948188	Fungi	Ascomycota	Dothideomycetes	Pleosporales	Didymellaceae	Didymella	Didymella_arachidicola		0.76	CAGAACCAAGAGATCCGTTGTTGAAAGTTGTAACTATTATGTTTTTTCAGACGCTGATTGCAACTGCAAATGGTTTAAATTGTCCAATCGGCGGGCGAACCCGCCGAGGAAACGAAGGTACTCAAAAGACATGGGTAAGAGATAGCAGGCAAAGCCTACAACTCTAGGTAATGATCCTTCCGCAGGTTCACCTACGGAAACCTTGTTACGACTTTTACTTCCACAGAAACGCAACAAGATCGGAA	0	0	0	0	0	0	0	0.000556832
45244fa2bda8bcfb75759e276d87f752	Fungi	Basidiomycota	Tremellomycetes	Tremellales	Rhynchogastremataceae	Papiliotrema	Papiliotrema_laurentii		0.93	GTCATGCTGCGTTCTTCATCGATGCGAGAGCCAAGAGATCCGTTGTTGAAAGTTTTGTTTTGTTTAATGATATATACGTTCATTACACTGATGTTTGTTAAGACAGACCCGGAGGTCCACAGTTCACAGAGGTGAGGGATATAGAGATAAGACCTTTCGGTCAATCTTTAATGATCCTTCCGCAGGTTCACCTACGGAAACCTTGTTACGACTTTTACTTCCACAATTGCGTACCTAGATCGGAAGAGCACACGTCTGAACTCCAGTCAC	0	0	0	0	0	0.00136958	0	0
4531c9ecad42c80a4d1e8fb5dd72064b	Fungi	Fungi_phy_Incertae_sedis	Fungi_cls_Incertae_sedis	Fungi_ord_Incertae_sedis	Fungi_fam_Incertae_sedis	Fungi_gen_Incertae_sedis	Fungi_sp		0.75	GAGAACCAAGATATCCATTGTTAACAGTTGTTCGAGTTTGGTGGCCGCACAATTAAGCGCAGGCCCGTTTTCATGCAAAGGTGATAGGGGGGCGTGAGCCCAGTGACCCGGTCGCCGGCCGTGTCGGCCTCTAGCGATCGTTACTGCGCCATTCTTACAGAGCTAGTGACACTTTCAGACACCAACAAGCAGAGGAATGCCAGGCCACTTGCCTCGCGCTGCAAGCCCACTCCATGCAGAGGTCCCTGAATCAAAACTGTTCGGCGATGATTTACCAGGGATTGCCGCGTCCTAACGGAATGGGGGAGCACAATGAAGGTTCACAGGGGGGTTTAACGTTGGATACGTGTTAATGATCCTTCCGCAGGTTCACCTACGGAAA	0.000242101	0	0	0	0	0	0	0
455bca5255aaff80215b4bc7d8519825	Fungi	Fungi_phy_Incertae_sedis	Fungi_cls_Incertae_sedis	Fungi_ord_Incertae_sedis	Fungi_fam_Incertae_sedis	Fungi_gen_Incertae_sedis	Fungi_sp		0.72	GAGAGCCTAGATATCCGTTGTTAAGAGTTGTGCGTTAAATTACAATTTGAAATTTAACGTGAAAAAGACGAAACGAGTTCGACTCCTCCACAACTTTCATCAAAAGATTACAAAAGCGTAAGAAGTGAAAAATAAAAACATCCACAGGATTTTGGTTGAAACCTTCTTGTGACACGCGGCTCGATCCGTAGAGTTCTTGAAAGATTGCTTTTGACGGCGATTTTTCAACCTGCAGCACTCACACGATCTCAAGCGCCACCACTCACCGTGAAGGGGTTTAAAATTAAAGTTCGCAAAGAGTTAAACGTTGGATACGTTTAATGATCCTTCCGCAGGTTCACCTACGGAAA	0	0	0.000141256	0	0	0	0	0
4571f3979a4bd4078883edd5243bfc74	Fungi	Chytridiomycota	Spizellomycetes	Spizellomycetales	Spizellomycetales_fam_Incertae_sedis	Spizellomycetales_gen_Incertae_sedis	Spizellomycetales_sp		0.99	GAGAGCCAAGAGATCCGTTGCCAAAAGTTGTTTTTGTATATTTTACAAAATAAACAGGTTAGACAATGATACTTAGCAAAAGCGTTGTTAAGAAGCAATTGGCGGCTTGTCCACAGGCATAAAGCATGCTGACAGGGATTGAGAAAGCTACAAGAACCTTTTCGACACCCCACCGCCAGAGACATCTATACATTTCACAAATGGGTTTGGGTTTCCTACCCGCTTTCGCAGGAGAAACACCGGCAGAGCTGTGAAGCTTAGCCTGATCAATTTGTTAATGATCCAACCGCAGGTTCACCTACGGTTA	0	0	0	0	0	0	0	0.000382822
4578ec1838f952b04629d6982d17e61c	Fungi								1	AAGAGCCGAGAGATCCATTGTTAAAAGTTGTATTCGATTTAACGATTTTTAATAATGTTTTCCTCTCCCAAATTAATGTTAATTTTTGTGTTTTTAAGATGACCATTATTTTTACCCTTTCAAGAATCCCTCTTTTCCCTTTTAAGGAAAGGAAAGTTTAATGAAAAGCTCAAATTAATGATCAAACACGAGTTTTTGAATTTGTTAATGATCCTTCCGCAGGTTCACCTACGGAAACCTTGTTA	0	0	0	0	0	0	0.000105302	0
45a1a561e857d01d61c119409d6b3cf9	Fungi	Basidiomycota	Tremellomycetes	Cystofilobasidiales	Mrakiaceae	Mrakia	Mrakia_frigida		0.91	GAGAACCAAGAGATCCGTTGTTAAAAGTTTTATTATGTTTATTAAAACTGTTACATTCATAAGACTGGGGTATGTATAAAATTGATGACTCTCATTGCAGACTTGCGTCTTTTATAAGAGCCAAACGGTGCACAGGTGTATGTGGATGTGAAGGGTGAGAGGTCAATGAAGACGCTCTCGATTTAATCACTAGTGATCCTTCCGCAGGTTCACCTACGGAAACCTTGTTACGACTTTTACTTCCA	0	0	0.000329598	0	0	0.000291401	0	0
45a39d78682c796710423585309de660	Fungi	Ascomycota	Sordariomycetes	Sordariales	Lasiosphaeriaceae	Arnium	Arnium_sp		0.66	GATGCCAGAACCAAGAGATCCGTTGTTGAAAGTTTTGACTTATTTAAAAGTAACTCAGAGATGACATTAGAAGAGTTTTGTGCCGCCGGTACTGCAGTTTTCACCGCCACCAGCTAAGCAACTGGTATCGTTCACAATGGTTAGGGGGTTTAGGCCGAAGCCACCCAGTAATGATCCCTCCGCTGGTTCACCAACGGAGACCTTGTTACGACTTTTACTTCCACAATTGCGTACCTAGATCGGAAGAGCA	0	0	0	0	0	0.00011656	0	0
45d6e7f4194621818af10f8cfc6ab461	Fungi								1	GCTGCGTTCTTCATCGATGCGAGAGCCAAGAGATCCTTTGTTGAAAGTTTTGATTCTTGTGTGATTCAGACATACGACAGATTTGCGCGTCGAGGCGGCGCCGGAGCGCCGAAGCACGGGTCACTTCCACCTGGTTTGTGAGTCGAGGGACACGAGGGCCCCGTTCGATAATGATCCCTCCGCAGGTTCACCTACGGAGACCTTGTTACGACTTTTACTTCCTCATTCCGAGGCGGTAAGATCGGAAGAGCACACGTCTGAACTC	0	0.000842263	0	0	0	0	0	0
45e164a1166be7681139adfe817ccfd0	Fungi								1	CGAGAGCCAAGAGATCCTTTGTTGAAAGTTTTGATTCTTCACGTTACGTTCAGACGGAAAGAGACTGATGTACGGCATAAAGGCGGCGCCCCACGAGCGGGGGGCGCCGAAGCACGTTTCATAACGTCCACAGGTTTTGAAGGTTGAAAGGTTACGGGAACCATTCGTTAATGATCCCTCCGCAGGTTCACCTACGGAGACCTTGTTACGACTTTTACTTCCTCATTCCGAGGCGGTAAGATCGGA	0	0.00229283	0	0	0	0	0	0
45f44074db1505ae38eb584424ce6c53	Fungi								1	GATCTTGTTGCGTTTCTTCGCTGCGTTCTTCATCGATGCACAAGCCAAGAGATCCGCCGTTAAAAGTTGTACGTTTAATCAAAACTCCTACAAGATTAAAAAGTAGTTAGTTGGGAAAGTCCCAAAGTCAAAACAGTTCACAAGTGGTTTTTTATATAAAATTCTCGGCAATGATCCTTCCGCAGGTTCACCTACGGAAACCTTGTTACGACTTTTACTTCCAAGGATGTTGCTCAGATCGGAAGAGCACACGTCTGAACTCCAGTCACATCTCGTATGCCGTC	0	0	0.000141256	0	0	0	0	0
46044ffa025035d45e1f18f536e253cf	Fungi	Ascomycota	Sordariomycetes						0.75	CGTTCTTCATCGATGCCAGAACCAAGAGATCCGTTGTTGAAAGTTTTGACTTATTAAAAGTTTACTCAGAGATACAATGACTACAGAGTTTGGTACTGCCGGCGGGAGTTACCCCGCCGAAGCAACGCTGTGGGTACTTTCACAATGGTTTTAGAGAGCTGAACTCGCTAATGATCCCTCCGCTGGTTCACCAACGGAGACCTTGTTACGACTTTTACTTCCTCGGCTTGCGAGACAAGATCGGAAGAGCACACGTCTGAA	0.000403502	0	0	0	0	0	0	0
46421ad887c7cc2f7f19b9fff863f3ea	Fungi	Fungi_phy_Incertae_sedis	Fungi_cls_Incertae_sedis	Fungi_ord_Incertae_sedis	Fungi_fam_Incertae_sedis	Fungi_gen_Incertae_sedis	Fungi_sp		0.61	GAGAACCAAGACATCCGTTGCTAAAAGTTGTTTAAGTTCAATAAATAAAATCCTGCTGTGCTCGAGAGCCCAAACAAGAAGTGTTAATTTCGTCAAACCAGAGAATGGGTTGAAAAAAAAGGCACACAGTTCTACGCGGATGTTTCAGCCGAAGCCAAAACAGAGCGCCAGCAATGCAGTCGTTACCCAACTGCAAGCTGCTTCACCGATAAATCGGCTCAAACGTAGGCAAAGGGCAGGTTGTGGTTCGTATAAAGGGGTTGATACGTTTGGTACGTGTTAATGATCCTTCCGCAGGTTCACCTACGGAAA	0	0	0	0	0	0.000495381	0	0
4647df0272ec3124ab7dbe1b85016420	Fungi	Glomeromycota	Paraglomeromycetes	Paraglomerales	Paraglomeraceae	Paraglomeraceae_gen_Incertae_sedis	Paraglomeraceae_sp		0.56	TGCGTTCTTCATCGATGCGAGAGCCAAGAGATCCGTTGTTGAAAGTTTATTTACATTTATTAAAAATGATTTTGTTTTTTTTTCATCGAAATGAAATTTTGATGCAAATACAAGAGCGGGTTGGTTGAATACACGGGGGAACAGAGTCCCCCCGTCTATCATTTTTTTTAATGATCCTTCCGCAGGTTCACCTACGGAAACCTTGTTACGACTTTTACTTCCTCGGCTTTACTCCTCAGATCGGAAGAGCACACGTCTGAACT	0	0	0	0	0	0	0.000263255	0
4650ce12846d6a30f9a63b1826daa567	Fungi	Ascomycota	Leotiomycetes	Helotiales					1	ATGCCAGAACCAAGAGATCCGTTGTTGAAAGTTTTAACTATTATATAGTACTCAGACGACACTGTAAACAAGAGTTTAGGGTTCTCTGGCGGCTGCCGAAGCGTCCGCCAAAGCAACAATGTATGTTATTCAAGGGTGGGAGATCTACCCGTGAGGGCATGAACTCTGTAATGATCCTTCCGCTGGTTCACCAACGGAAACCTTGTTACGACTTTTACTTCCTCGGCTTTACTCCTCAGATCGGAAGAG	0	0	0	0	0	0	0.00236929	0
4672f3f659ccd138af3206a67c81fe3d	Fungi	Ascomycota	Dothideomycetes	Pleosporales	Melanommataceae	Herpotrichia	Herpotrichia_pinetorum		0.73	CGATGCCAGAACCAAGAGATCCGTTGTTGAAAGTTTTAATATTTATTATTAACTGAAGTTACTGCTACTACAAAGGGTTTTAATGTCCTCATGGCGGGCAAGCCCACCGAGGAAACAAGGGTACTCATAAACAAAGGGTGCTATCTCAATGGGGCCGAAGCCCCACGGTAATGATCCTTCCGCAGGTTCACCTACGGAAACCTTGTTACGACTTTTACTTCCACTTGGTCGGACATAGATCGGAAGAGCAC	0	0	0	0.00201795	0	0	0	0
4677de0211500dd912961387336c7149	Fungi	Chytridiomycota	Chytridiomycota_cls_Incertae_sedis	Chytridiomycota_ord_Incertae_sedis	Chytridiomycota_fam_Incertae_sedis	Chytridiomycota_gen_Incertae_sedis	Chytridiomycota_sp		0.62	GAGAGCCAAGAGATCCGTTGTCTAAAGTTGTATTTATTTCATTACGAAAAAATTCAGGTTGATTTAATAGGTTGGTTTAAAATGCTGGGGGCAGGACTGGTTTCCGTCGAGCTTTCGCCAAACTTTCACCCATCACACTAACATCCCCCAAAAAACAATACAGTGCACAGTGGTTAATACTCTAGGGGAATCAATGCCAGCAAGCTAGCAGAGACTCGACCCTGGAGTGGTTCATTATTAATGATCCAACCGCAGGTTCACCTACGGTTA	0	0	0	0	0	0	0.000210604	0
46788039214dadaf4757bbc045a6156f	Fungi	Ascomycota	Leotiomycetes	Helotiales	Helotiales_fam_Incertae_sedis	Humicolopsis	Humicolopsis_sp		0.86	CAGAACCAAGAGATCCGTTGTTGAAAGTTTTAACTATTATATAGTACTCAGACGACATTTAATTCAGAGTTTTAGGTTCTCTGGCGGGCACTGACCAGCCGGGGCCGGTTGTTCAGCGCGGGGCCAAACGGGCCCGCCAAAGCAACAAAGGTATTGTAAACAAAGGGTGGGAGGTCTACCCGTGAGGGCATGATCTCTTTAATGATCCTTCCGCAGGTTCACCTACGGAAACCTTGTTACGACTT	0	0	0	0	0	0	0	6.9604e-05
46797f5c9b6fefd389711ad7afce7ace	Fungi	Ascomycota	Sordariomycetes						0.69	CAGAGCCAAGAGATCCATTGTTGAAAGTTGTAATAATTTTGTTTTGTACTCAGAGCATCAGTAATGACAAGAGTTTAGTGTGCTCCGGCGGGGTGCGTCCCCCCACGAGGGGGGTGCGCGCGGCTAGGGGGCCACCCGCCGAAGAAACAGTGGTTGTTTAGCAAGGGTTGGGAGTTTTGCAACTCTGTAATGATCCCTCCGCTGGTTCACCAACGGAGACCTTGTTACGACTTTTACTTCCAAGG	0	0	0.000235427	0	0	0	0	0
468fdf6ffa3740a7181f8cd24334df38	Fungi	Ascomycota	Sordariomycetes	Sordariales	Podosporaceae	Podospora	Podospora_intestinacea		0.75	GATGCCAGAACCAAGAGATCCGTTGTTGAAAGTTTTAACTTATTAAATAAGTAATCAGAGATGCTAAAATGCAAAGAGTTTGTATTCCTCCGGCGGTCCGCCCTGAAGGCTCGCCGCCGAGGCAACTGGTAGGTTCGTTCACAAAGGGTTGGGAGTTTTGCAACTCTGTAATGATCCCTCCGCTGGTTCACCAACGGAGACCTTGTTACGACTTTTACTTCCAAGGATGTTGCTCAGATCGGAAGAGCAC	0	0	0.00207176	0	0	0	0	0
46ab8ff01c3a24716715b0d3d2c150a2	Fungi	Basidiomycota	Tremellomycetes	Tremellales	Rhynchogastremataceae	Papiliotrema	Papiliotrema_laurentii		0.93	TGCGAGCTGCGTTCTTCATCGATGCGAGAGCCAAGAGATCCGTTGTTGAAAGTTTTGTTTTGTTTAATGATATATACGTTCATTACACTGATGTTTGTTAAGACAGACCCGGAGGTCCACAGTTCACAGAGGTGAGGGATATAGAGATAAGACCTTTCGGTCAATCTTTAATGATCCTTCCGCAGGTTCACCTACGGAAACCTTGTTACGACTTTTACTTCCACTTGGTCGGACATAGATCGGAAGAGCACACGTCTGAACTCCAGTCAC	0	0	0	0.0004523	0	0	0	0
46b4fcfe84f5224ea15201de11652318	Fungi	Ascomycota	Leotiomycetes	Helotiales	Dermateaceae	Coleophoma	Coleophoma_sp		0.67	CAGAACCAAGAGATCCGTTGTTGAAAGTTTTAACTATTTTATAGTACTCAGACGACATATAATACAGAGTTGTGGTCCTCTGGCGGGCACGATCCAGCCGAAGCCGGTGCTTGCGCGGCCCGCCAAAGCAACAAATTGAGATAATCAAGGGTGAGAAGGACCGGTTTCCCGGCTTCATTTTTAATGATCCTTCCGCAGGTTCACCTACGGAAACCTTGTTACGACTTTTACTTCCACAATTGCGT	0	0	0	0	0	0.000495381	0	0
4703665e7cabc6ed8d1ec4081b449e73	Fungi	Mortierellomycota	Mortierellomycetes	Mortierellales	Mortierellaceae	Mortierella	Mortierella_basiparvispora		0.7	GAGAGCCAAGAGATCCGTTGTTGAAAGTTGTATTTTGAATTAAGTATTCATAATAGTTTTTCAGACAAAGTGGTTCAAGGTTATAGGTTGGTGTAGGTGTTTCTCCGAAAAGAAACACAACATTGCACACAAGGTGAGTACTATTTTTAAAAAGTGCAGTAAAACACTTATTATGAATGATCCTTCCGCAGGTTCACCTACGGAAACCTTGTTACGACTTTTACTTCCAAGGATGTTGCTCAGAT	0	0	0.000282512	0	0	0	0	0
47077c64c672abaf29ad3c5430f87cc9	Fungi	Chytridiomycota	Chytridiomycota_cls_Incertae_sedis	Chytridiomycota_ord_Incertae_sedis	Chytridiomycota_fam_Incertae_sedis	Chytridiomycota_gen_Incertae_sedis	Chytridiomycota_sp		0.6	GAGAGCCAAGAGATCCGTTGTCAAAAGTTGTTTCAAATTTTTACATTCGATAAGACTTGGTTTAAAAACGTGGTTTAATAAATTGAACTGGCAAGTTTCCCTACCAGTTACAACAAACAGTTCACATTGGGTTTACTAGGCCTGTTTTACGAGGCACTAGCGTTTAAAGGGGACTCTAAAGTCCTTCTTTTATTAATGATCCAACCGCAGGTTCACCTACGGTTACCTTGTTACGACTTTTACTT	0	0	0.000141256	0	0	0	0	0
470f4252a086f30cef55824645b70522	Fungi								1	GCTGCGTTCTTCATCGATGCGAGAGCCAAGAGATCCTTTGTTGAAAGTTTTGATTCAAATTTCCGATTCAGACGACACTACGATTTCCGCATGATGACGGCGCCGGAGCGCCGAAGCACGGATCGCTTCCACTTGTTTTGAGGGTCGAAGGCACAGAGTGCCGCTCGATAATGATCCCTCCGCAGGTTCACCTACGGAGACCTTGTTACGACTTTTACTTCCTCATTCCGAGGCGGTAAGATCGGAAGAGCACACGTCTGAACTC	0	0.000421131	0	0	0	0	0	0
4711c71ec4d3d164a1ea0ab48b4db624	Fungi	Chytridiomycota	Chytridiomycota_cls_Incertae_sedis	Chytridiomycota_ord_Incertae_sedis	Chytridiomycota_fam_Incertae_sedis	Chytridiomycota_gen_Incertae_sedis	Chytridiomycota_sp		0.88	GAGAGCCAAGAGATCCGTTGTCAAAAGTTGTTTTCAAATTTTAATAACCTCGTCAAAGAGGCAATCAAGTTCACAAACAAAAAAATAACATGGTGTTTTCAAAATGCTGGCGGTCCGAGAGTTTTGAAACGAAATTCAAAACTCCCATGGTTTGTGGACCGCCAAAATACGGGAAACATTGCACAAAAAAGGTGGATATGAGAGATGAGAGGGCTGGCCCAGAGGCTGGCACACAATCACCTTCATAGTTCATTAATGATCCAACCGCAGGTTCACCTACGGTTA	0.000443853	0	0.00113005	0	0.000228016	0	0	0
472fe902a5aed68c0fdd4ca467de94ee	Fungi	Ascomycota	Eurotiomycetes	Eurotiales	Aspergillaceae	Penicillium	Penicillium_brasilianum		0.64	CGGAACCAAGAGATCCGTTGTTGAAAGTTTTAACTGATTTAGCTAATCTACTCAGACTGCAATCTTCAGACAGAGTTCAATGGTGTCTTCGGCGGGCGCGGGCCCGGGGGCGAGTGCCCCCCGGCGGCCGTGAGGCGGGCCCGCCGAAGCAACAAGGTACGATAAACACGGGTGGGAGGTTGGACCCAGAGGGCCCTCACTCAGTAATGATCCTTCCGCAGGTTCACCTACGGAAACCTTGTTAC	0	0	0	0.000730638	0	0	0	0.000870049
476c8e9bce16a05ddbecc51dafcfdd55	Fungi								1	GATCTTGTTGCGTTTCTTCGCTGCGTTCTTCATCGATGCACAAGCCAAGAGATCCGCCGTTAAAAGTTGTACGTTTAATCAAAACTCCTACAAGATTAAAAAGTAGTTAGTTGGGAAAGTCCCAAAGTCAAAACAGTTCACAAGTGGTTTTTTATATAAAATTCTCGGCAATGATCCTTCCGCAGGTTCACCTACGGAAACCTTGTTACGACTTTTACTTCCTCGATGGGTGGCTGTAGATCGGAAGAGCACACGTCTGAACTCCAGTCACATCTCGTATGCCG	0	0	0	0	7.60052e-05	0	0	0
4795939a7c14f40f350b0f08f2fd34d1	Fungi	Mortierellomycota	Mortierellomycetes	Mortierellales	Mortierellaceae	Linnemannia	Linnemannia_camargensis		0.52	GAGAGCCAAGAGATCCGTTGTTGAAAGTTGTATTTTGAATTGTTTATTCATAATATTTTTCAGACAAAGAGTTAAAAGATTAGGTTGATGTTTGGTCGACCTCCATGAAGAAGATCGACTGACATTGCACACAAGGTGGATATGGATTTAAAAAGTGCCATAAAACACTTATTATGAATGATCCTTCCGCAGGTTCACCTACGGAAACCTTGTTACGACTTTTACTTCCTCGATGGGTGGCTGTA	0	0	0	0	0.00433229	0	0	0
4797d60d9766c31670d3f04f9c670224	Fungi	Basidiomycota	Tremellomycetes	Tremellales	Cryptococcaceae	Cryptococcus	Cryptococcus_neoformans		0.98	GCGTTCTTCATCGATGTGGAAGCCAAGAGATCCGTTGTTGAAAGTTTTATTATTGTTATAATATGATTACATTCATTACATTTAGAAGTTTGTGTAAAACGTGCCGAAGCACATAAACAGTTCACAGGTGTAGATGGGTAGATAAATGGACCAAAGTCCAATATTCTCTACTGATCCTTCCGCAGGTTCACCTACGGAAACCTTGTTACGACTTTTACTTCCACAATTGCGTACCTAGATCGGAAGAGCACACGTCTGAACT	0	0	0	0	0	0.000233121	0	0
4798d9748a3441bb8a580a5c95033aa1	Fungi								1	TGCATGCGAGCTGCGTTCTTCATCGATGCCAGAACCAAGAGATCCGTTGTTGAAAGTTTTTGCTTTATTTAGGTTTGGTTGTTTCAACAGCTTTTCCTTGCTGCTTAACGTAATGACTTGCGTACGCACGGTGTGAGAGAAGGCGCTTCAAAGAAACCCCAAGCTCGATAATGATCCTTCCGCAGGTTCACCTACGGAAACCTTGTTACGACTTTTACTTCCACAGAAACGCAACAAGATCGGAAGAGCACACGTCTGAACTCCAGTCACATCT	0	0	0	0	0	0	0	0.000313218
47a3941de9a394ea6c062047441f4e68	Fungi								1	TCCGACCAATCGCTGCGTTCTTCATCGATGCAAGAGCCAAGAGATCCGTTGTTGAAAGTTTTGTATTATTAAAAATTGACGAACGTATTTTAATACATTCTATTTATTTATATACATACAGGTTTTGGTTGATCCCAAAAGATTCAACAAAGTGAATCTTTTGTTCGTTAATGATCCTTCCGCAGGTTCACCTACGGAAACCTTGTTACGACTTTTACTTCCTCGGCTTGCGAGACAAGATCGGAAGAGCACACGTCTGAACTCCAGTCACATCTC	0.000726304	0	0	0	0	0	0	0
47a3d3445eca62627be34821b648286c	Fungi	Basidiomycota	Agaricomycetes	Sebacinales	Serendipitaceae	Serendipita	Serendipita_sp		0.93	GAGAGCCAAGAGATCCGTTGTTGAAAGTTGTTTTGGTTGTACATTATGCACAATAGACATTCCGTTACATTCAGAGTGTGTAAAGTACTCGGAGCACCAGGCCATAATAAGCCATGTGATGCGGTACTCGAGTCATAGATTCACAGGTGTGTGGATTTGCGACTTGTCAACGTGCACATGTGGTCTCCCACCAGCACAGATGGACAAGCCGACTTTGAAGTTTCATTAATGATCCTTCCGCAGGTTCACCTACGGAAA	0	0	0	0	0	0	0	0.00034802
47bddc804d22335e77fd14ceda31db59	Fungi	Fungi_phy_Incertae_sedis	Fungi_cls_Incertae_sedis	Fungi_ord_Incertae_sedis	Fungi_fam_Incertae_sedis	Fungi_gen_Incertae_sedis	Fungi_sp		0.75	GAGAACCAAGATATCCGTTGCTAAGAGTTGTTTTTTTGTTTTTTTAAGTAGTTTTCATTGCCTCTACCGGTTAGAGTAAAGAGCAACGGAAGACTAGGTCTTCCAGTCAGACATAAAAAGAAATGATTGGGGTTTAAAGTAAAAAATGGACAAAAGAAAGTAGCTAAGAAATGTAGCTTTGGCTTTTTTACGGCCGCCACTGCATTTCCCGCCGGGTTCGCTAATGTGAATAGGGTTTCATAAACTCTGGTTTCCCAGAGCTATGAGAGTTTTGGAGTGTTAATGATCCTTCCGCAGGTTCACCTACGGAAA	0	0	0	0	0	0.00011656	0	0
[truncated: 2,273 more rows]

## Sheet: 16S
ID	Kingdom	Phylum	Class	Order	Family	Genus	Species	Species_exact	confidence	sequence	Bulk_1	Rhizo_1	Bulk_2	Rhizo_2	Bulk_3	Rhizo_3	Bulk_4	Rhizo_4
[truncated: 14,311 more rows]
