# Supplementary material for: SS-VIME: a single-source virome-microbiome extraction protocol toward comprehensive soil community analysis
Source: Microbiol Spectr. 2026 Mar 24;14(5):e03323-25. doi: 10.1128/spectrum.03323-25 (PMC13141886; doi:10.1128/spectrum.03323-25)
Supplement: File S5 — Virome profile and abundance. [file spectrum.03323-25-s0005.xlsx]

## Sheet: Virome_Taxonomy_Abundance
Sample	Contig_ID	CPM_Contig	Length	Realm	Kingdom	Phylum	Class	Order	Family	Genus	Species	geNomad VirusScore
Bulk_4	k127_10015	1066.18	595	r__unclassified_Viruses	k__unclassified_Viruses	p__unclassified_Viruses	c__unclassified_Viruses	o__unclassified_Viruses	f__unclassified_Viruses	g__unclassified_Viruses	s__unclassified_Viruses	0.702
Bulk_4	k127_10027	1198.64	561	r__Duplodnaviria	k__Heunggongvirae	p__Uroviricota	c__Caudoviricetes	o__unclassified_Caudoviricetes	f__unclassified_Caudoviricetes	g__unclassified_Caudoviricetes	s__Caudoviricetes_sp.	0.8547
Bulk_4	k127_1009	110240	646	r__Riboviria	k__Orthornavirae	p__Pisuviricota	c__Duplopiviricetes	o__Durnavirales	f__Picobirnaviridae	g__unclassified_Picobirnaviridae	s__Qianjiang_picobirna-like_virus_2	0.7765
Bulk_4	k127_10279	895.59	510	r__Riboviria	k__Orthornavirae	p__Duplornaviricota	c__Resentoviricetes	o__Reovirales	f__Spinareoviridae	g__Orthoreovirus	s__Phocid_orthoreovirus_1	0.8418
Bulk_4	k127_10350	683.9	538	r__unclassified_Viruses	k__unclassified_Viruses	p__unclassified_Viruses	c__unclassified_Viruses	o__unclassified_Viruses	f__unclassified_Viruses	g__unclassified_Viruses	s__unclassified_Viruses	0.7251
Bulk_4	k127_10434	1430.93	532	r__unclassified_Viruses	k__unclassified_Viruses	p__unclassified_Viruses	c__unclassified_Viruses	o__unclassified_Viruses	f__unclassified_Viruses	g__unclassified_Viruses	s__unclassified_Viruses	0.8043
Bulk_4	k127_10467	151.64	502	r__unclassified_Viruses	k__unclassified_Viruses	p__unclassified_Viruses	c__unclassified_Viruses	o__unclassified_Viruses	f__unclassified_Viruses	g__unclassified_Viruses	s__unclassified_Viruses	0.8976
Bulk_4	k127_10496	257.02	543	r__unclassified_Viruses	k__unclassified_Viruses	p__unclassified_Viruses	c__unclassified_Viruses	o__unclassified_Viruses	f__unclassified_Viruses	g__unclassified_Viruses	s__unclassified_Viruses	0.7064
Bulk_4	k127_10584	10050.9	563	r__Riboviria	k__Orthornavirae	p__Lenarviricota	c__Amabiliviricetes	o__unclassified_Amabiliviricetes	f__unclassified_Amabiliviricetes	g__unclassified_Amabiliviricetes	s__Sonafor_virus	0.7133
Bulk_4	k127_10698	3096.23	545	r__unclassified_Viruses	k__unclassified_Viruses	p__unclassified_Viruses	c__unclassified_Viruses	o__unclassified_Viruses	f__unclassified_Viruses	g__unclassified_Viruses	s__unclassified_Viruses	0.8203
Bulk_4	k127_1080	91.11	557	r__unclassified_Viruses	k__unclassified_Viruses	p__unclassified_Viruses	c__unclassified_Viruses	o__unclassified_Viruses	f__unclassified_Viruses	g__unclassified_Viruses	s__unclassified_Viruses	0.8467
Bulk_4	k127_10821	1033.27	528	r__unclassified_Viruses	k__unclassified_Viruses	p__unclassified_Viruses	c__unclassified_Viruses	o__unclassified_Viruses	f__unclassified_Viruses	g__unclassified_Viruses	s__unclassified_Viruses	0.8563
Bulk_4	k127_10937	3930.62	1714	r__Riboviria	k__Orthornavirae	p__Pisuviricota	c__Pisoniviricetes	o__Picornavirales	f__unclassified_Picornavirales	g__unclassified_Picornavirales	s__unclassified_Picornavirales	0.902
Bulk_4	k127_10975	49.66	511	r__Duplodnaviria	k__Heunggongvirae	p__Uroviricota	c__Caudoviricetes	o__unclassified_Caudoviricetes	f__Peduoviridae	g__Maltschvirus	s__Maltschvirus_maltsch	0.996
Bulk_4	k127_11021	701.06	742	r__unclassified_Viruses	k__unclassified_Viruses	p__unclassified_Viruses	c__unclassified_Viruses	o__unclassified_Viruses	f__unclassified_Viruses	g__unclassified_Viruses	s__unclassified_Viruses	0.8081
Bulk_4	k127_11128	46.73	543	r__Duplodnaviria	k__Heunggongvirae	p__Uroviricota	c__Caudoviricetes	o__unclassified_Caudoviricetes	f__unclassified_Caudoviricetes	g__unclassified_Caudoviricetes	s__Microcystis_phage_MaAM05	0.8485
Bulk_4	k127_11264	4188.82	524	r__Duplodnaviria	k__Heunggongvirae	p__Uroviricota	c__Caudoviricetes	o__unclassified_Caudoviricetes	f__unclassified_Caudoviricetes	g__unclassified_Caudoviricetes	s__Caudoviricetes_sp.	0.8326
Bulk_4	k127_11272	331.13	728	r__unclassified_Viruses	k__unclassified_Viruses	p__unclassified_Viruses	c__unclassified_Viruses	o__unclassified_Viruses	f__unclassified_Viruses	g__unclassified_Viruses	s__unclassified_Viruses	0.8807
Bulk_4	k127_11438	8086.56	546	r__Duplodnaviria	k__Heunggongvirae	p__Uroviricota	c__Caudoviricetes	o__unclassified_Caudoviricetes	f__unclassified_Caudoviricetes	g__unclassified_Caudoviricetes	s__Caudoviricetes_sp.	0.7767
Bulk_4	k127_11521	40685.3	566	r__Duplodnaviria	k__Heunggongvirae	p__Uroviricota	c__Caudoviricetes	o__unclassified_Caudoviricetes	f__unclassified_Caudoviricetes	g__unclassified_Caudoviricetes	s__Caudoviricetes_sp.	0.8167
Bulk_4	k127_11714	2298.05	657	r__unclassified_Viruses	k__unclassified_Viruses	p__unclassified_Viruses	c__unclassified_Viruses	o__unclassified_Viruses	f__unclassified_Viruses	g__unclassified_Viruses	s__unclassified_Viruses	0.7739
Bulk_4	k127_11856	3158.67	960	r__Riboviria	k__Orthornavirae	p__Kitrinoviricota	c__Tolucaviricetes	o__Tolivirales	f__Tombusviridae	g__unclassified_Tombusviridae	s__unclassified_Tombusviridae	0.718
Bulk_4	k127_11876	988.86	757	r__unclassified_Viruses	k__unclassified_Viruses	p__unclassified_Viruses	c__unclassified_Viruses	o__unclassified_Viruses	f__unclassified_Viruses	g__unclassified_Viruses	s__unclassified_Viruses	0.9349
Bulk_4	k127_11972	4192.97	584	r__Duplodnaviria	k__Heunggongvirae	p__Uroviricota	c__Caudoviricetes	o__unclassified_Caudoviricetes	f__unclassified_Caudoviricetes	g__unclassified_Caudoviricetes	s__Caudoviricetes_sp.	0.784
Bulk_4	k127_12003	48.61	522	r__Riboviria	k__Orthornavirae	p__Duplornaviricota	c__Resentoviricetes	o__Reovirales	f__Spinareoviridae	g__Fijivirus	s__Fijivirus_sp.	0.8687
Bulk_4	k127_1210	324.86	703	r__unclassified_Viruses	k__unclassified_Viruses	p__unclassified_Viruses	c__unclassified_Viruses	o__unclassified_Viruses	f__unclassified_Viruses	g__unclassified_Viruses	s__unclassified_Viruses	0.8592
Bulk_4	k127_12459	108.26	586	r__Riboviria	k__Orthornavirae	p__Pisuviricota	c__Pisoniviricetes	o__Picornavirales	f__unclassified_Picornavirales	g__unclassified_Picornavirales	s__Picornavirales_sp.	0.948
Bulk_4	k127_12537	237.66	694	r__Riboviria	k__Orthornavirae	p__Pisuviricota	c__Stelpaviricetes	o__Patatavirales	f__unclassified_Patatavirales	g__unclassified_Patatavirales	s__unclassified_Patatavirales	0.7158
Bulk_4	k127_12625	1138.16	1059	r__Duplodnaviria	k__Heunggongvirae	p__Uroviricota	c__Caudoviricetes	o__unclassified_Caudoviricetes	f__unclassified_Caudoviricetes	g__unclassified_Caudoviricetes	s__unclassified_Caudoviricetes	0.7046
Bulk_4	k127_12746	134.97	564	r__Riboviria	k__Orthornavirae	p__Pisuviricota	c__Duplopiviricetes	o__Durnavirales	f__Partitiviridae	g__unclassified_Partitiviridae	s__Rose_partitivirus	0.9997
Bulk_4	k127_12772	164.24	618	r__unclassified_Viruses	k__unclassified_Viruses	p__unclassified_Viruses	c__unclassified_Viruses	o__unclassified_Viruses	f__unclassified_Viruses	g__unclassified_Viruses	s__unclassified_Viruses	0.7739
Bulk_4	k127_1281	3549.6	697	r__Monodnaviria	k__Shotokuvirae	p__Cressdnaviricota	c__Repensiviricetes	o__Geplafuvirales	f__Geminiviridae	g__unclassified_Geminiviridae	s__unclassified_Geminiviridae	0.8735
Bulk_4	k127_12845	6950.93	606	r__unclassified_Viruses	k__unclassified_Viruses	p__unclassified_Viruses	c__unclassified_Viruses	o__unclassified_Viruses	f__unclassified_Viruses	g__unclassified_Viruses	s__unclassified_Viruses	0.7522
Bulk_4	k127_12853	1270.8	619	r__unclassified_Viruses	k__unclassified_Viruses	p__unclassified_Viruses	c__unclassified_Viruses	o__unclassified_Viruses	f__unclassified_Viruses	g__unclassified_Viruses	s__unclassified_Viruses	0.7725
Bulk_4	k127_12905	199.8	508	r__unclassified_Viruses	k__unclassified_Viruses	p__unclassified_Viruses	c__unclassified_Viruses	o__unclassified_Viruses	f__unclassified_Viruses	g__unclassified_Viruses	s__unclassified_Viruses	0.9331
Bulk_4	k127_12935	3493.32	1046	r__Duplodnaviria	k__Heunggongvirae	p__Uroviricota	c__Caudoviricetes	o__unclassified_Caudoviricetes	f__unclassified_Caudoviricetes	g__unclassified_Caudoviricetes	s__Caudoviricetes_sp.	0.711
Bulk_4	k127_12984	7641.63	523	r__unclassified_Viruses	k__unclassified_Viruses	p__unclassified_Viruses	c__unclassified_Viruses	o__unclassified_Viruses	f__unclassified_Viruses	g__unclassified_Viruses	s__unclassified_Viruses	0.8196
Bulk_4	k127_13026	49.56	512	r__Duplodnaviria	k__Heunggongvirae	p__Uroviricota	c__Caudoviricetes	o__unclassified_Caudoviricetes	f__Peduoviridae	g__Maltschvirus	s__Maltschvirus_maltsch	0.7651
Bulk_4	k127_13195	158.03	562	r__unclassified_Viruses	k__unclassified_Viruses	p__unclassified_Viruses	c__unclassified_Viruses	o__unclassified_Viruses	f__unclassified_Viruses	g__unclassified_Viruses	s__unclassified_Viruses	0.7377
Bulk_4	k127_13263	1971.71	592	r__unclassified_Viruses	k__unclassified_Viruses	p__unclassified_Viruses	c__unclassified_Viruses	o__unclassified_Viruses	f__unclassified_Viruses	g__unclassified_Viruses	s__unclassified_Viruses	0.7533
Bulk_4	k127_13270	3243.97	528	r__Riboviria	k__Orthornavirae	p__Duplornaviricota	c__Resentoviricetes	o__Reovirales	f__Spinareoviridae	g__Dinovernavirus	s__Dinovernavirus_aedis	0.7606
Bulk_4	k127_13329	25068.5	538	r__Riboviria	k__Orthornavirae	p__Duplornaviricota	c__Resentoviricetes	o__Reovirales	f__Spinareoviridae	g__unclassified_Spinareoviridae	s__unclassified_Spinareoviridae	0.8138
Bulk_4	k127_13437	3567.17	658	r__Riboviria	k__Orthornavirae	p__Pisuviricota	c__Duplopiviricetes	o__Durnavirales	f__Picobirnaviridae	g__unclassified_Picobirnaviridae	s__Qianjiang_picobirna-like_virus_2	0.7003
Bulk_4	k127_13648	389.72	586	r__unclassified_Viruses	k__unclassified_Viruses	p__unclassified_Viruses	c__unclassified_Viruses	o__unclassified_Viruses	f__unclassified_Viruses	g__unclassified_Viruses	s__unclassified_Viruses	0.7872
Bulk_4	k127_13819	50.65	501	r__unclassified_Viruses	k__unclassified_Viruses	p__unclassified_Viruses	c__unclassified_Viruses	o__unclassified_Viruses	f__unclassified_Viruses	g__unclassified_Viruses	s__unclassified_Viruses	0.7247
Bulk_4	k127_13850	321.2	553	r__unclassified_Viruses	k__unclassified_Viruses	p__unclassified_Viruses	c__unclassified_Viruses	o__unclassified_Viruses	f__unclassified_Viruses	g__unclassified_Viruses	s__unclassified_Viruses	0.7587
Bulk_4	k127_13886	420.91	633	r__Riboviria	k__Orthornavirae	p__Pisuviricota	c__Pisoniviricetes	o__Picornavirales	f__unclassified_Picornavirales	g__unclassified_Picornavirales	s__unclassified_Picornavirales	0.9358
Bulk_4	k127_1413	3584.43	938	r__Duplodnaviria	k__Heunggongvirae	p__Uroviricota	c__Caudoviricetes	o__unclassified_Caudoviricetes	f__unclassified_Caudoviricetes	g__unclassified_Caudoviricetes	s__unclassified_Caudoviricetes	0.7534
Bulk_4	k127_14194	157.52	886	r__Riboviria	k__Orthornavirae	p__Lenarviricota	c__Howeltoviricetes	o__Cryppavirales	f__Mitoviridae	g__unclassified_Mitoviridae	s__Sonatid_virus	0.9242
Bulk_4	k127_14276	46.3	548	r__unclassified_Viruses	k__unclassified_Viruses	p__unclassified_Viruses	c__unclassified_Viruses	o__unclassified_Viruses	f__unclassified_Viruses	g__unclassified_Viruses	s__unclassified_Viruses	0.9295
Bulk_4	k127_14278	114.99	662	r__unclassified_Viruses	k__unclassified_Viruses	p__unclassified_Viruses	c__unclassified_Viruses	o__unclassified_Viruses	f__unclassified_Viruses	g__unclassified_Viruses	s__unclassified_Viruses	0.8113
Bulk_4	k127_14350	18907.5	820	r__Duplodnaviria	k__Heunggongvirae	p__Uroviricota	c__Caudoviricetes	o__unclassified_Caudoviricetes	f__unclassified_Caudoviricetes	g__unclassified_Caudoviricetes	s__Caudoviricetes_sp.	0.8372
Bulk_4	k127_1436	34532	557	r__Duplodnaviria	k__Heunggongvirae	p__Uroviricota	c__Caudoviricetes	o__unclassified_Caudoviricetes	f__unclassified_Caudoviricetes	g__unclassified_Caudoviricetes	s__Caudoviricetes_sp.	0.7064
Bulk_4	k127_14400	50.45	503	r__Riboviria	k__Orthornavirae	p__Duplornaviricota	c__Chrymotiviricetes	o__Ghabrivirales	f__Totiviridae	g__unclassified_Totiviridae	s__unclassified_Totiviridae	0.7554
Bulk_4	k127_14410	450.74	760	r__Riboviria	k__Orthornavirae	p__Kitrinoviricota	c__Tolucaviricetes	o__Tolivirales	f__Tombusviridae	g__unclassified_Tombusviridae	s__unclassified_Tombusviridae	0.8127
Bulk_4	k127_14709	1749.2	544	r__unclassified_Viruses	k__unclassified_Viruses	p__unclassified_Viruses	c__unclassified_Viruses	o__unclassified_Viruses	f__unclassified_Viruses	g__unclassified_Viruses	s__unclassified_Viruses	0.8787
Bulk_4	k127_14725	45319.9	500	r__Riboviria	k__Orthornavirae	p__Pisuviricota	c__Duplopiviricetes	o__Durnavirales	f__Picobirnaviridae	g__unclassified_Picobirnaviridae	s__Qianjiang_picobirna-like_virus_2	0.7507
Bulk_4	k127_14789	8247.87	1306	r__unclassified_Viruses	k__unclassified_Viruses	p__unclassified_Viruses	c__unclassified_Viruses	o__unclassified_Viruses	f__unclassified_Viruses	g__unclassified_Viruses	s__unclassified_Viruses	0.8449
Bulk_4	k127_14935	610.4	582	r__unclassified_Viruses	k__unclassified_Viruses	p__unclassified_Viruses	c__unclassified_Viruses	o__unclassified_Viruses	f__unclassified_Viruses	g__unclassified_Viruses	s__unclassified_Viruses	0.7319
Bulk_4	k127_14972	3948.22	572	r__Monodnaviria	k__Shotokuvirae	p__Cossaviricota	c__Papovaviricetes	o__Zurhausenvirales	f__Papillomaviridae	g__unclassified_Papillomaviridae	s__Human_papillomavirus	0.7678
Bulk_4	k127_15003	572.18	510	r__unclassified_Viruses	k__unclassified_Viruses	p__unclassified_Viruses	c__unclassified_Viruses	o__unclassified_Viruses	f__unclassified_Viruses	g__unclassified_Viruses	s__unclassified_Viruses	0.8163
Bulk_4	k127_15048	151.04	672	r__Riboviria	k__Orthornavirae	p__Pisuviricota	c__Duplopiviricetes	o__Durnavirales	f__Picobirnaviridae	g__unclassified_Picobirnaviridae	s__Ripikraj_virus	0.886
Bulk_4	k127_15072	1405.13	614	r__unclassified_Viruses	k__unclassified_Viruses	p__unclassified_Viruses	c__unclassified_Viruses	o__unclassified_Viruses	f__unclassified_Viruses	g__unclassified_Viruses	s__unclassified_Viruses	0.7014
Bulk_4	k127_15083	1897.42	555	r__unclassified_Viruses	k__unclassified_Viruses	p__unclassified_Viruses	c__unclassified_Viruses	o__unclassified_Viruses	f__unclassified_Viruses	g__unclassified_Viruses	s__unclassified_Viruses	0.7775
Bulk_4	k127_15103	758.13	569	r__Riboviria	k__Orthornavirae	p__Kitrinoviricota	c__Tolucaviricetes	o__Tolivirales	f__Tombusviridae	g__unclassified_Tombusviridae	s__unclassified_Tombusviridae	0.8034
Bulk_4	k127_15235	234.52	1082	r__unclassified_Viruses	k__unclassified_Viruses	p__unclassified_Viruses	c__unclassified_Viruses	o__unclassified_Viruses	f__unclassified_Viruses	g__unclassified_Viruses	s__unclassified_Viruses	0.8177
Bulk_4	k127_15243	585.29	672	r__Riboviria	k__Orthornavirae	p__Pisuviricota	c__Stelpaviricetes	o__Stellavirales	f__Astroviridae	g__Mamastrovirus	s__Mamastrovirus_suis	0.7676
Bulk_4	k127_15472	211.11	601	r__unclassified_Viruses	k__unclassified_Viruses	p__unclassified_Viruses	c__unclassified_Viruses	o__unclassified_Viruses	f__unclassified_Viruses	g__unclassified_Viruses	s__unclassified_Viruses	0.8504
Bulk_4	k127_15516	695.54	529	r__unclassified_Bacteriophage_sp.	k__unclassified_Bacteriophage_sp.	p__unclassified_Bacteriophage_sp.	c__unclassified_Bacteriophage_sp.	o__unclassified_Bacteriophage_sp.	f__unclassified_Bacteriophage_sp.	g__unclassified_Bacteriophage_sp.	s__Bacteriophage_sp.	0.7899
Bulk_4	k127_1557	233.23	544	r__unclassified_Viruses	k__unclassified_Viruses	p__unclassified_Viruses	c__unclassified_Viruses	o__unclassified_Viruses	f__unclassified_Viruses	g__unclassified_Viruses	s__unclassified_Viruses	0.7999
Bulk_4	k127_15676	10486.4	513	r__Duplodnaviria	k__Heunggongvirae	p__Uroviricota	c__Caudoviricetes	o__unclassified_Caudoviricetes	f__unclassified_Caudoviricetes	g__unclassified_Caudoviricetes	s__Caudoviricetes_sp.	0.8391
Bulk_4	k127_15682	14517.5	520	r__Duplodnaviria	k__Heunggongvirae	p__Uroviricota	c__Caudoviricetes	o__unclassified_Caudoviricetes	f__unclassified_Caudoviricetes	g__Casadabanvirus	s__Pseudomonas_phage_ZCPA1	0.8771
Bulk_4	k127_15765	8574.32	620	r__Riboviria	k__Orthornavirae	p__Pisuviricota	c__Duplopiviricetes	o__Durnavirales	f__Picobirnaviridae	g__unclassified_Picobirnaviridae	s__Qianjiang_picobirna-like_virus_2	0.7133
Bulk_4	k127_15874	605.24	566	r__Riboviria	k__Orthornavirae	p__Lenarviricota	c__Leviviricetes	o__unclassified_Leviviricetes	f__unclassified_Leviviricetes	g__unclassified_Leviviricetes	s__Ripabiq_virus	0.7895
Bulk_4	k127_16014	1428.56	524	r__unclassified_Viruses	k__unclassified_Viruses	p__unclassified_Viruses	c__unclassified_Viruses	o__unclassified_Viruses	f__unclassified_Viruses	g__unclassified_Viruses	s__unclassified_Viruses	0.8509
Bulk_4	k127_1616	284.87	579	r__Riboviria	k__Orthornavirae	p__Duplornaviricota	c__Chrymotiviricetes	o__Ghabrivirales	f__Orthototiviridae	g__Totivirus	s__Hanko_totivirus_4	0.7553
Bulk_4	k127_16205	31976.3	542	r__Duplodnaviria	k__Heunggongvirae	p__Uroviricota	c__Caudoviricetes	o__unclassified_Caudoviricetes	f__unclassified_Caudoviricetes	g__unclassified_Caudoviricetes	s__Caudoviricetes_sp.	0.8124
Bulk_4	k127_16335	1855.49	506	r__unclassified_Viruses	k__unclassified_Viruses	p__unclassified_Viruses	c__unclassified_Viruses	o__unclassified_Viruses	f__unclassified_Viruses	g__unclassified_Viruses	s__unclassified_Viruses	0.7156
Bulk_4	k127_16369	1690.43	683	r__Duplodnaviria	k__Heunggongvirae	p__Uroviricota	c__Caudoviricetes	o__unclassified_Caudoviricetes	f__unclassified_Caudoviricetes	g__unclassified_Caudoviricetes	s__Caudoviricetes_sp.	0.7147
Bulk_4	k127_16407	126.88	500	r__Riboviria	k__Orthornavirae	p__Kitrinoviricota	c__Alsuviricetes	o__Martellivirales	f__Virgaviridae	g__Tobamovirus	s__unclassified_Tobamovirus	0.9998
Bulk_4	k127_1641	175.17	507	r__unclassified_Viruses	k__unclassified_Viruses	p__unclassified_Viruses	c__unclassified_Viruses	o__unclassified_Viruses	f__unclassified_Viruses	g__unclassified_Viruses	s__unclassified_Viruses	0.7655
Bulk_4	k127_16428	15220.1	516	r__Riboviria	k__Orthornavirae	p__Lenarviricota	c__Howeltoviricetes	o__Cryppavirales	f__Mitoviridae	g__Mitovirus	s__Mitovirus_sp.	0.7786
Bulk_4	k127_1656	801.86	981	r__unclassified_Viruses	k__unclassified_Viruses	p__unclassified_Viruses	c__unclassified_Viruses	o__unclassified_Viruses	f__unclassified_Viruses	g__unclassified_Viruses	s__unclassified_Viruses	0.714
Bulk_4	k127_16603	1113.58	695	r__unclassified_Viruses	k__unclassified_Viruses	p__unclassified_Viruses	c__unclassified_Viruses	o__unclassified_Viruses	f__unclassified_Viruses	g__unclassified_Viruses	s__unclassified_Viruses	0.762
Bulk_4	k127_16723	4530.26	899	r__Duplodnaviria	k__Heunggongvirae	p__Uroviricota	c__Caudoviricetes	o__unclassified_Caudoviricetes	f__unclassified_Caudoviricetes	g__unclassified_Caudoviricetes	s__Caudoviricetes_sp.	0.7216
Bulk_4	k127_16785	997.9	534	r__Riboviria	k__Orthornavirae	p__Lenarviricota	c__Leviviricetes	o__unclassified_Leviviricetes	f__unclassified_Leviviricetes	g__unclassified_Leviviricetes	s__unclassified_Leviviricetes	0.724
Bulk_4	k127_1689	6078.44	789	r__Riboviria	k__Orthornavirae	p__Pisuviricota	c__Pisoniviricetes	o__Picornavirales	f__unclassified_Picornavirales	g__unclassified_Picornavirales	s__unclassified_Picornavirales	0.7427
Bulk_4	k127_16907	480.75	607	r__unclassified_Viruses	k__unclassified_Viruses	p__unclassified_Viruses	c__unclassified_Viruses	o__unclassified_Viruses	f__unclassified_Viruses	g__unclassified_Viruses	s__unclassified_Viruses	0.8136
Bulk_4	k127_16945	2109.57	842	r__Riboviria	k__Orthornavirae	p__Duplornaviricota	c__Resentoviricetes	o__Reovirales	f__Spinareoviridae	g__Orthoreovirus	s__Phocid_orthoreovirus_1	0.7008
Bulk_4	k127_16992	1088.13	583	r__unclassified_Viruses	k__unclassified_Viruses	p__unclassified_Viruses	c__unclassified_Viruses	o__unclassified_Viruses	f__unclassified_Viruses	g__unclassified_Viruses	s__unclassified_Viruses	0.758
Bulk_4	k127_17212	3634.34	583	r__unclassified_Viruses	k__unclassified_Viruses	p__unclassified_Viruses	c__unclassified_Viruses	o__unclassified_Viruses	f__unclassified_Viruses	g__unclassified_Viruses	s__unclassified_Viruses	0.7685
Bulk_4	k127_17422	6389.54	693	r__Monodnaviria	k__Shotokuvirae	p__Cossaviricota	c__Papovaviricetes	o__Zurhausenvirales	f__Papillomaviridae	g__unclassified_Papillomaviridae	s__Human_papillomavirus	0.7201
Bulk_4	k127_17449	2288.89	643	r__unclassified_Porcellio_scaber_clopovirus	k__unclassified_Porcellio_scaber_clopovirus	p__unclassified_Porcellio_scaber_clopovirus	c__Naldaviricetes	o__unclassified_Naldaviricetes	f__Nimaviridae	g__unclassified_Nimaviridae	s__Porcellio_scaber_clopovirus	0.8346
Bulk_4	k127_17576	5537.66	543	r__Riboviria	k__Orthornavirae	p__Lenarviricota	c__Leviviricetes	o__unclassified_Leviviricetes	f__unclassified_Leviviricetes	g__unclassified_Leviviricetes	s__unclassified_Leviviricetes	0.7661
Bulk_4	k127_17650	2568.41	657	r__unclassified_Viruses	k__unclassified_Viruses	p__unclassified_Viruses	c__unclassified_Viruses	o__unclassified_Viruses	f__unclassified_Viruses	g__unclassified_Viruses	s__unclassified_Viruses	0.7342
Bulk_4	k127_17670	3924.23	527	r__unclassified_Viruses	k__unclassified_Viruses	p__unclassified_Viruses	c__unclassified_Viruses	o__unclassified_Viruses	f__unclassified_Viruses	g__unclassified_Viruses	s__unclassified_Viruses	0.7632
Bulk_4	k127_17691	4878.02	541	r__Duplodnaviria	k__Heunggongvirae	p__Uroviricota	c__Caudoviricetes	o__unclassified_Caudoviricetes	f__unclassified_Caudoviricetes	g__unclassified_Caudoviricetes	s__unclassified_Caudoviricetes	0.8152
Bulk_4	k127_17774	11512.3	529	r__Riboviria	k__Orthornavirae	p__Duplornaviricota	c__Resentoviricetes	o__Reovirales	f__Spinareoviridae	g__unclassified_Spinareoviridae	s__unclassified_Spinareoviridae	0.7406
Bulk_4	k127_17786	342.39	667	r__unclassified_Viruses	k__unclassified_Viruses	p__unclassified_Viruses	c__unclassified_Viruses	o__unclassified_Viruses	f__unclassified_Viruses	g__unclassified_Viruses	s__unclassified_Viruses	0.8262
Bulk_4	k127_17794	48.61	522	r__unclassified_Danakil_Halobacteriales_tailed_virus	k__unclassified_Danakil_Halobacteriales_tailed_virus	p__unclassified_Danakil_Halobacteriales_tailed_virus	c__unclassified_Danakil_Halobacteriales_tailed_virus	o__unclassified_Danakil_Halobacteriales_tailed_virus	f__unclassified_Danakil_Halobacteriales_tailed_virus	g__unclassified_Danakil_Halobacteriales_tailed_virus	s__Danakil_Halobacteriales_tailed_virus	0.7868
Bulk_4	k127_17829	733.38	519	r__unclassified_Viruses	k__unclassified_Viruses	p__unclassified_Viruses	c__unclassified_Viruses	o__unclassified_Viruses	f__unclassified_Viruses	g__unclassified_Viruses	s__unclassified_Viruses	0.7298
Bulk_4	k127_17896	1346.03	509	r__Duplodnaviria	k__Heunggongvirae	p__Uroviricota	c__Caudoviricetes	o__unclassified_Caudoviricetes	f__unclassified_Caudoviricetes	g__unclassified_Caudoviricetes	s__Caudoviricetes_sp.	0.8666
Bulk_4	k127_18053	1109.89	583	r__unclassified_Viruses	k__unclassified_Viruses	p__unclassified_Viruses	c__unclassified_Viruses	o__unclassified_Viruses	f__unclassified_Viruses	g__unclassified_Viruses	s__unclassified_Viruses	0.844
Bulk_4	k127_18099	997.45	636	r__Duplodnaviria	k__Heunggongvirae	p__Uroviricota	c__Caudoviricetes	o__unclassified_Caudoviricetes	f__unclassified_Caudoviricetes	g__unclassified_Caudoviricetes	s__Caudoviricetes_sp.	0.7068
Bulk_4	k127_18111	2399.1	550	r__Duplodnaviria	k__Heunggongvirae	p__Uroviricota	c__Caudoviricetes	o__unclassified_Caudoviricetes	f__unclassified_Caudoviricetes	g__unclassified_Caudoviricetes	s__Caudoviricetes_sp.	0.7431
Bulk_4	k127_18133	3357.69	956	r__Riboviria	k__Orthornavirae	p__Pisuviricota	c__Pisoniviricetes	o__Picornavirales	f__unclassified_Picornavirales	g__unclassified_Picornavirales	s__unclassified_Picornavirales	0.7168
Bulk_4	k127_1820	271.39	748	r__unclassified_Viruses	k__unclassified_Viruses	p__unclassified_Viruses	c__unclassified_Viruses	o__unclassified_Viruses	f__unclassified_Viruses	g__unclassified_Viruses	s__unclassified_Viruses	0.7011
Bulk_4	k127_18394	3059.24	535	r__Duplodnaviria	k__Heunggongvirae	p__Uroviricota	c__Caudoviricetes	o__unclassified_Caudoviricetes	f__unclassified_Caudoviricetes	g__unclassified_Caudoviricetes	s__Caudoviricetes_sp.	0.8331
Bulk_4	k127_18457	48.24	526	r__Riboviria	k__Orthornavirae	p__Pisuviricota	c__Duplopiviricetes	o__Durnavirales	f__Partitiviridae	g__Gammapartitivirus	s__Fusarium_culmorum_partitivirus_1	0.9998
Bulk_4	k127_18475	239.84	529	r__unclassified_Viruses	k__unclassified_Viruses	p__unclassified_Viruses	c__unclassified_Viruses	o__unclassified_Viruses	f__unclassified_Viruses	g__unclassified_Viruses	s__unclassified_Viruses	0.7464
Bulk_4	k127_18505	45.23	561	r__unclassified_Viruses	k__unclassified_Viruses	p__unclassified_Viruses	c__unclassified_Viruses	o__unclassified_Viruses	f__unclassified_Viruses	g__unclassified_Viruses	s__unclassified_Viruses	0.8659
Bulk_4	k127_18600	94.86	535	r__unclassified_Viruses	k__unclassified_Viruses	p__unclassified_Viruses	c__unclassified_Viruses	o__unclassified_Viruses	f__unclassified_Viruses	g__unclassified_Viruses	s__unclassified_Viruses	0.9303
Bulk_4	k127_18734	881.35	1310	r__unclassified_Viruses	k__unclassified_Viruses	p__unclassified_Viruses	c__unclassified_Viruses	o__unclassified_Viruses	f__unclassified_Viruses	g__unclassified_Viruses	s__unclassified_Viruses	0.722
Bulk_4	k127_18773	134.44	755	r__Riboviria	k__Orthornavirae	p__Pisuviricota	c__Duplopiviricetes	o__Durnavirales	f__Partitiviridae	g__unclassified_Partitiviridae	s__Partitiviridae_sp.	0.9998
Bulk_4	k127_18786	580.15	503	r__Duplodnaviria	k__Heunggongvirae	p__Uroviricota	c__Caudoviricetes	o__unclassified_Caudoviricetes	f__unclassified_Caudoviricetes	g__unclassified_Caudoviricetes	s__Caudoviricetes_sp.	0.719
Bulk_4	k127_18881	5984.69	530	r__unclassified_Viruses	k__unclassified_Viruses	p__unclassified_Viruses	c__unclassified_Viruses	o__unclassified_Viruses	f__unclassified_Viruses	g__unclassified_Viruses	s__unclassified_Viruses	0.7324
Bulk_4	k127_18886	47.43	535	r__Duplodnaviria	k__Heunggongvirae	p__Uroviricota	c__Caudoviricetes	o__unclassified_Caudoviricetes	f__unclassified_Caudoviricetes	g__unclassified_Caudoviricetes	s__Caudoviricetes_sp.	0.7128
Bulk_4	k127_19091	217.81	699	r__Duplodnaviria	k__Heunggongvirae	p__Uroviricota	c__Caudoviricetes	o__unclassified_Caudoviricetes	f__unclassified_Caudoviricetes	g__unclassified_Caudoviricetes	s__unclassified_Caudoviricetes	0.8647
Bulk_4	k127_2033	4642.96	787	r__Duplodnaviria	k__Heunggongvirae	p__Uroviricota	c__Caudoviricetes	o__unclassified_Caudoviricetes	f__unclassified_Caudoviricetes	g__unclassified_Caudoviricetes	s__Caudoviricetes_sp.	0.7262
Bulk_4	k127_2081	301.53	547	r__unclassified_Viruses	k__unclassified_Viruses	p__unclassified_Viruses	c__unclassified_Viruses	o__unclassified_Viruses	f__unclassified_Viruses	g__unclassified_Viruses	s__unclassified_Viruses	0.8102
Bulk_4	k127_2092	618.35	554	r__Riboviria	k__Orthornavirae	p__Kitrinoviricota	c__Alsuviricetes	o__Martellivirales	f__Virgaviridae	g__Tobamovirus	s__Tobamovirus_fructirugosum	0.9998
Bulk_4	k127_2179	50.05	507	r__Riboviria	k__Orthornavirae	p__Duplornaviricota	c__Resentoviricetes	o__Reovirales	f__unclassified_Reovirales	g__unclassified_Reovirales	s__unclassified_Reovirales	0.9137
Bulk_4	k127_2223	4082.5	519	r__Duplodnaviria	k__Heunggongvirae	p__Uroviricota	c__Caudoviricetes	o__unclassified_Caudoviricetes	f__unclassified_Caudoviricetes	g__unclassified_Caudoviricetes	s__Caudoviricetes_sp.	0.7656
Bulk_4	k127_2358	57662.4	558	r__Monodnaviria	k__Shotokuvirae	p__Cossaviricota	c__Papovaviricetes	o__Zurhausenvirales	f__Papillomaviridae	g__unclassified_Papillomaviridae	s__Human_papillomavirus	0.7248
Bulk_4	k127_2426	3103.43	556	r__Duplodnaviria	k__Heunggongvirae	p__Uroviricota	c__Caudoviricetes	o__unclassified_Caudoviricetes	f__unclassified_Caudoviricetes	g__unclassified_Caudoviricetes	s__Caudoviricetes_sp.	0.7271
Bulk_4	k127_2599	7336.16	505	r__Duplodnaviria	k__Heunggongvirae	p__Uroviricota	c__Caudoviricetes	o__unclassified_Caudoviricetes	f__unclassified_Caudoviricetes	g__unclassified_Caudoviricetes	s__Caudoviricetes_sp.	0.7013
Bulk_4	k127_2642	1021.55	1627	r__Riboviria	k__Orthornavirae	p__Kitrinoviricota	c__Tolucaviricetes	o__Tolivirales	f__Tombusviridae	g__unclassified_Tombusviridae	s__unclassified_Tombusviridae	0.7417
Bulk_4	k127_2719	2150.43	826	r__Riboviria	k__Orthornavirae	p__Pisuviricota	c__Pisoniviricetes	o__Picornavirales	f__Marnaviridae	g__unclassified_Marnaviridae	s__unclassified_Marnaviridae	0.725
Bulk_4	k127_2793	52308.6	692	r__Duplodnaviria	k__Heunggongvirae	p__Uroviricota	c__Caudoviricetes	o__unclassified_Caudoviricetes	f__unclassified_Caudoviricetes	g__unclassified_Caudoviricetes	s__unclassified_Caudoviricetes	0.7163
Bulk_4	k127_2814	346.77	622	r__unclassified_Viruses	k__unclassified_Viruses	p__unclassified_Viruses	c__unclassified_Viruses	o__unclassified_Viruses	f__unclassified_Viruses	g__unclassified_Viruses	s__unclassified_Viruses	0.8485
Bulk_4	k127_2818	406.43	718	r__unclassified_Viruses	k__unclassified_Viruses	p__unclassified_Viruses	c__unclassified_Viruses	o__unclassified_Viruses	f__unclassified_Viruses	g__unclassified_Viruses	s__unclassified_Viruses	0.8946
Bulk_4	k127_2959	952.52	666	r__Riboviria	k__Orthornavirae	p__Lenarviricota	c__Howeltoviricetes	o__Cryppavirales	f__Mitoviridae	g__unclassified_Mitoviridae	s__Sonabos_virus	0.9995
Bulk_4	k127_2973	11959	505	r__Monodnaviria	k__Shotokuvirae	p__Cossaviricota	c__Papovaviricetes	o__Zurhausenvirales	f__Papillomaviridae	g__unclassified_Papillomaviridae	s__Human_papillomavirus	0.7334
Bulk_4	k127_3032	7127.83	534	r__unclassified_Viruses	k__unclassified_Viruses	p__unclassified_Viruses	c__unclassified_Viruses	o__unclassified_Viruses	f__unclassified_Viruses	g__unclassified_Viruses	s__unclassified_Viruses	0.8651
Bulk_4	k127_3046	8384.63	631	r__Duplodnaviria	k__Heunggongvirae	p__Uroviricota	c__Caudoviricetes	o__unclassified_Caudoviricetes	f__unclassified_Caudoviricetes	g__unclassified_Caudoviricetes	s__Caudoviricetes_sp.	0.82
Bulk_4	k127_3123	785.3	517	r__unclassified_Viruses	k__unclassified_Viruses	p__unclassified_Viruses	c__unclassified_Viruses	o__unclassified_Viruses	f__unclassified_Viruses	g__unclassified_Viruses	s__unclassified_Viruses	0.8104
Bulk_4	k127_3197	107.98	705	r__unclassified_Viruses	k__unclassified_Viruses	p__unclassified_Viruses	c__unclassified_Viruses	o__unclassified_Viruses	f__unclassified_Viruses	g__unclassified_Viruses	s__unclassified_Viruses	0.8124
Bulk_4	k127_3225	47.34	536	r__Duplodnaviria	k__Heunggongvirae	p__Uroviricota	c__Caudoviricetes	o__unclassified_Caudoviricetes	f__unclassified_Caudoviricetes	g__unclassified_Caudoviricetes	s__Caudoviricetes_sp.	0.9551
Bulk_4	k127_3240	60.51	629	r__Riboviria	k__Orthornavirae	p__Pisuviricota	c__Duplopiviricetes	o__Durnavirales	f__Partitiviridae	g__unclassified_Partitiviridae	s__unclassified_Partitiviridae	0.9998
Bulk_4	k127_3385	734.15	674	r__Duplodnaviria	k__Heunggongvirae	p__Uroviricota	c__Caudoviricetes	o__unclassified_Caudoviricetes	f__unclassified_Caudoviricetes	g__unclassified_Caudoviricetes	s__Caudoviricetes_sp.	0.7258
Bulk_4	k127_3441	1039.96	610	r__unclassified_Viruses	k__unclassified_Viruses	p__unclassified_Viruses	c__unclassified_Viruses	o__unclassified_Viruses	f__unclassified_Viruses	g__unclassified_Viruses	s__unclassified_Viruses	0.7938
Bulk_4	k127_3476	8013.18	570	r__Monodnaviria	k__Shotokuvirae	p__Cossaviricota	c__Papovaviricetes	o__Zurhausenvirales	f__Papillomaviridae	g__unclassified_Papillomaviridae	s__Human_papillomavirus	0.7448
Bulk_4	k127_3593	5139.77	627	r__Riboviria	k__Orthornavirae	p__Lenarviricota	c__Leviviricetes	o__unclassified_Leviviricetes	f__unclassified_Leviviricetes	g__unclassified_Leviviricetes	s__Ripabiq_virus	0.7688
Bulk_4	k127_3655	47.17	538	r__Duplodnaviria	k__Heunggongvirae	p__Uroviricota	c__Caudoviricetes	o__unclassified_Caudoviricetes	f__unclassified_Caudoviricetes	g__unclassified_Caudoviricetes	s__Caudoviricetes_sp.	0.9088
Bulk_4	k127_3753	3100.42	577	r__Riboviria	k__Orthornavirae	p__Kitrinoviricota	c__Tolucaviricetes	o__Tolivirales	f__Tombusviridae	g__unclassified_Tombusviridae	s__unclassified_Tombusviridae	0.9268
Bulk_4	k127_3862	6734.74	503	r__Duplodnaviria	k__Heunggongvirae	p__Uroviricota	c__Caudoviricetes	o__unclassified_Caudoviricetes	f__unclassified_Caudoviricetes	g__unclassified_Caudoviricetes	s__Caudoviricetes_sp.	0.7017
Bulk_4	k127_3925	2166.97	767	r__Riboviria	k__Orthornavirae	p__Kitrinoviricota	c__Alsuviricetes	o__Martellivirales	f__Kitaviridae	g__unclassified_Kitaviridae	s__unclassified_Kitaviridae	0.7053
Bulk_4	k127_3996	612.33	518	r__unclassified_Viruses	k__unclassified_Viruses	p__unclassified_Viruses	c__unclassified_Viruses	o__unclassified_Viruses	f__unclassified_Viruses	g__unclassified_Viruses	s__unclassified_Viruses	0.9235
Bulk_4	k127_4102	459.09	608	r__Riboviria	k__Orthornavirae	p__Kitrinoviricota	c__Alsuviricetes	o__Tymovirales	f__Tymoviridae	g__Marafivirus	s__unclassified_Marafivirus	0.8189
Bulk_4	k127_4179	3983.89	500	r__unclassified_Viruses	k__unclassified_Viruses	p__unclassified_Viruses	c__unclassified_Viruses	o__unclassified_Viruses	f__unclassified_Viruses	g__unclassified_Viruses	s__unclassified_Viruses	0.7575
Bulk_4	k127_4252	171.45	518	r__unclassified_Viruses	k__unclassified_Viruses	p__unclassified_Viruses	c__unclassified_Viruses	o__unclassified_Viruses	f__unclassified_Viruses	g__unclassified_Viruses	s__unclassified_Viruses	0.758
Bulk_4	k127_4266	72.36	526	r__unclassified_Viruses	k__unclassified_Viruses	p__unclassified_Viruses	c__unclassified_Viruses	o__unclassified_Viruses	f__unclassified_Viruses	g__unclassified_Viruses	s__unclassified_Viruses	0.9178
Bulk_4	k127_4381	90.95	558	r__unclassified_Viruses	k__unclassified_Viruses	p__unclassified_Viruses	c__unclassified_Viruses	o__unclassified_Viruses	f__unclassified_Viruses	g__unclassified_Viruses	s__unclassified_Viruses	0.7787
Bulk_4	k127_442	12486.5	568	r__Riboviria	k__Orthornavirae	p__Duplornaviricota	c__Resentoviricetes	o__Reovirales	f__Spinareoviridae	g__unclassified_Spinareoviridae	s__unclassified_Spinareoviridae	0.798
Bulk_4	k127_4446	11334.2	675	r__unclassified_Viruses	k__unclassified_Viruses	p__unclassified_Viruses	c__unclassified_Viruses	o__unclassified_Viruses	f__unclassified_Viruses	g__unclassified_Viruses	s__unclassified_Viruses	0.885
Bulk_4	k127_4465	23245	548	r__Riboviria	k__Orthornavirae	p__Pisuviricota	c__Pisoniviricetes	o__Picornavirales	f__Picornaviridae	g__Hepatovirus	s__Hepatovirus_sp.	0.7759
Bulk_4	k127_479	3322.93	504	r__Riboviria	k__Orthornavirae	p__Pisuviricota	c__Duplopiviricetes	o__Durnavirales	f__Picobirnaviridae	g__unclassified_Picobirnaviridae	s__Qianjiang_picobirna-like_virus_2	0.9125
Bulk_4	k127_4825	1703.7	633	r__unclassified_Viruses	k__unclassified_Viruses	p__unclassified_Viruses	c__unclassified_Viruses	o__unclassified_Viruses	f__unclassified_Viruses	g__unclassified_Viruses	s__unclassified_Viruses	0.746
Bulk_4	k127_4904	307.84	577	r__unclassified_Viruses	k__unclassified_Viruses	p__unclassified_Viruses	c__unclassified_Viruses	o__unclassified_Viruses	f__unclassified_Viruses	g__unclassified_Viruses	s__unclassified_Viruses	0.91
Bulk_4	k127_4979	408.21	1150	r__unclassified_Porcellio_scaber_clopovirus	k__unclassified_Porcellio_scaber_clopovirus	p__unclassified_Porcellio_scaber_clopovirus	c__Naldaviricetes	o__unclassified_Naldaviricetes	f__Nimaviridae	g__unclassified_Nimaviridae	s__Porcellio_scaber_clopovirus	0.7188
Bulk_4	k127_498	7592.74	513	r__Riboviria	k__Orthornavirae	p__Pisuviricota	c__Duplopiviricetes	o__Durnavirales	f__Picobirnaviridae	g__unclassified_Picobirnaviridae	s__Qianjiang_picobirna-like_virus_2	0.7121
Bulk_4	k127_5071	1969.67	715	r__Duplodnaviria	k__Heunggongvirae	p__Uroviricota	c__Caudoviricetes	o__unclassified_Caudoviricetes	f__unclassified_Caudoviricetes	g__unclassified_Caudoviricetes	s__Caudoviricetes_sp.	0.9028
Bulk_4	k127_5137	312.5	609	r__Duplodnaviria	k__Heunggongvirae	p__Uroviricota	c__Caudoviricetes	o__unclassified_Caudoviricetes	f__unclassified_Caudoviricetes	g__unclassified_Caudoviricetes	s__Caudoviricetes_sp.	0.9151
Bulk_4	k127_5235	267.36	522	r__unclassified_Viruses	k__unclassified_Viruses	p__unclassified_Viruses	c__unclassified_Viruses	o__unclassified_Viruses	f__unclassified_Viruses	g__unclassified_Viruses	s__unclassified_Viruses	0.7231
Bulk_4	k127_5298	251.24	505	r__unclassified_Viruses	k__unclassified_Viruses	p__unclassified_Viruses	c__unclassified_Viruses	o__unclassified_Viruses	f__unclassified_Viruses	g__unclassified_Viruses	s__unclassified_Viruses	0.855
Bulk_4	k127_5364	2467.02	684	r__Duplodnaviria	k__Heunggongvirae	p__Uroviricota	c__Caudoviricetes	o__unclassified_Caudoviricetes	f__unclassified_Caudoviricetes	g__unclassified_Caudoviricetes	s__Caudoviricetes_sp.	0.8182
Bulk_4	k127_5462	18249.8	552	r__unclassified_Viruses	k__unclassified_Viruses	p__unclassified_Viruses	c__unclassified_Viruses	o__unclassified_Viruses	f__unclassified_Viruses	g__unclassified_Viruses	s__unclassified_Viruses	0.7594
Bulk_4	k127_5490	175.97	721	r__Riboviria	k__Orthornavirae	p__Lenarviricota	c__Leviviricetes	o__Norzivirales	f__Fiersviridae	g__unclassified_Fiersviridae	s__Leviviridae_sp.	0.9998
Bulk_4	k127_553	251.24	707	r__unclassified_Viruses	k__unclassified_Viruses	p__unclassified_Viruses	c__unclassified_Viruses	o__unclassified_Viruses	f__unclassified_Viruses	g__unclassified_Viruses	s__unclassified_Viruses	0.8908
Bulk_4	k127_5615	146.68	519	r__unclassified_Viruses	k__unclassified_Viruses	p__unclassified_Viruses	c__unclassified_Viruses	o__unclassified_Viruses	f__unclassified_Viruses	g__unclassified_Viruses	s__unclassified_Viruses	0.9062
Bulk_4	k127_568	8009.01	800	r__unclassified_Viruses	k__unclassified_Viruses	p__unclassified_Viruses	c__unclassified_Viruses	o__unclassified_Viruses	f__unclassified_Viruses	g__unclassified_Viruses	s__unclassified_Viruses	0.7887
Bulk_4	k127_5702	224.89	1354	r__Riboviria	k__Orthornavirae	p__Lenarviricota	c__Howeltoviricetes	o__Cryppavirales	f__Mitoviridae	g__unclassified_Mitoviridae	s__Sopagok_virus	0.9998
Bulk_4	k127_575	4269.84	520	r__unclassified_Viruses	k__unclassified_Viruses	p__unclassified_Viruses	c__unclassified_Viruses	o__unclassified_Viruses	f__unclassified_Viruses	g__unclassified_Viruses	s__unclassified_Viruses	0.7904
Bulk_4	k127_5824	118.02	645	r__Riboviria	k__Orthornavirae	p__Pisuviricota	c__Duplopiviricetes	o__Durnavirales	f__Picobirnaviridae	g__unclassified_Picobirnaviridae	s__Ripikraj_virus	0.9997
Bulk_4	k127_5936	1962.22	569	r__Riboviria	k__Orthornavirae	p__Duplornaviricota	c__Resentoviricetes	o__Reovirales	f__Spinareoviridae	g__Orthoreovirus	s__Phocid_orthoreovirus_1	0.7206
Bulk_4	k127_5947	3912.46	681	r__Riboviria	k__Orthornavirae	p__Kitrinoviricota	c__unclassified_Kitrinoviricota	o__unclassified_Kitrinoviricota	f__unclassified_Kitrinoviricota	g__unclassified_Kitrinoviricota	s__unclassified_Kitrinoviricota	0.7486
Bulk_4	k127_5952	2082.26	981	r__unclassified_Viruses	k__unclassified_Viruses	p__unclassified_Viruses	c__unclassified_Viruses	o__unclassified_Viruses	f__unclassified_Viruses	g__unclassified_Viruses	s__unclassified_Viruses	0.9227
Bulk_4	k127_6127	45.89	553	r__unclassified_Viruses	k__unclassified_Viruses	p__unclassified_Viruses	c__unclassified_Viruses	o__unclassified_Viruses	f__unclassified_Viruses	g__unclassified_Viruses	s__unclassified_Viruses	0.9605
Bulk_4	k127_6220	189.72	535	r__Riboviria	k__Orthornavirae	p__Pisuviricota	c__Duplopiviricetes	o__Durnavirales	f__Partitiviridae	g__unclassified_Partitiviridae	s__Rose_partitivirus	0.9998
Bulk_4	k127_6275	560.78	543	r__unclassified_Viruses	k__unclassified_Viruses	p__unclassified_Viruses	c__unclassified_Viruses	o__unclassified_Viruses	f__unclassified_Viruses	g__unclassified_Viruses	s__unclassified_Viruses	0.8032
Bulk_4	k127_6281	2249.56	564	r__Riboviria	k__Orthornavirae	p__Duplornaviricota	c__Resentoviricetes	o__Reovirales	f__Spinareoviridae	g__unclassified_Spinareoviridae	s__unclassified_Spinareoviridae	0.8362
Bulk_4	k127_6347	437.5	870	r__unclassified_Viruses	k__unclassified_Viruses	p__unclassified_Viruses	c__unclassified_Viruses	o__unclassified_Viruses	f__unclassified_Viruses	g__unclassified_Viruses	s__unclassified_Viruses	0.7016
Bulk_4	k127_6417	274.67	1201	r__unclassified_Viruses	k__unclassified_Viruses	p__unclassified_Viruses	c__unclassified_Viruses	o__unclassified_Viruses	f__unclassified_Viruses	g__unclassified_Viruses	s__unclassified_Viruses	0.7271
Bulk_4	k127_6519	400.06	666	r__Riboviria	k__Orthornavirae	p__Kitrinoviricota	c__Tolucaviricetes	o__Tolivirales	f__Tombusviridae	g__unclassified_Tombusviridae	s__unclassified_Tombusviridae	0.7322
Bulk_4	k127_6537	14167	566	r__Duplodnaviria	k__Heunggongvirae	p__Uroviricota	c__Caudoviricetes	o__unclassified_Caudoviricetes	f__unclassified_Caudoviricetes	g__unclassified_Caudoviricetes	s__Caudoviricetes_sp.	0.7003
Bulk_4	k127_6539	2885.86	743	r__unclassified_Viruses	k__unclassified_Viruses	p__unclassified_Viruses	c__unclassified_Viruses	o__unclassified_Viruses	f__unclassified_Viruses	g__unclassified_Viruses	s__unclassified_Viruses	0.7014
Bulk_4	k127_6589	112.48	564	r__unclassified_Viruses	k__unclassified_Viruses	p__unclassified_Viruses	c__unclassified_Viruses	o__unclassified_Viruses	f__unclassified_Viruses	g__unclassified_Viruses	s__unclassified_Viruses	0.8106
Bulk_4	k127_6636	194.53	587	r__unclassified_Viruses	k__unclassified_Viruses	p__unclassified_Viruses	c__unclassified_Viruses	o__unclassified_Viruses	f__unclassified_Viruses	g__unclassified_Viruses	s__unclassified_Viruses	0.7134
Bulk_4	k127_6881	648.13	646	r__Duplodnaviria	k__Heunggongvirae	p__Uroviricota	c__Caudoviricetes	o__unclassified_Caudoviricetes	f__unclassified_Caudoviricetes	g__unclassified_Caudoviricetes	s__Caudoviricetes_sp.	0.7531
Bulk_4	k127_7059	87.05	583	r__Riboviria	k__Orthornavirae	p__Duplornaviricota	c__Chrymotiviricetes	o__Ghabrivirales	f__unclassified_Ghabrivirales	g__unclassified_Ghabrivirales	s__unclassified_Ghabrivirales	0.9785
Bulk_4	k127_7145	665.97	743	r__unclassified_Viruses	k__unclassified_Viruses	p__unclassified_Viruses	c__unclassified_Viruses	o__unclassified_Viruses	f__unclassified_Viruses	g__unclassified_Viruses	s__unclassified_Viruses	0.8885
Bulk_4	k127_7319	7612.52	695	r__Riboviria	k__Orthornavirae	p__Lenarviricota	c__Miaviricetes	o__Ourlivirales	f__unclassified_Ourlivirales	g__unclassified_Ourlivirales	s__unclassified_Ourlivirales	0.7229
Bulk_4	k127_7462	67.01	568	r__Riboviria	k__unclassified_Riboviria	p__unclassified_Riboviria	c__unclassified_Riboviria	o__unclassified_Riboviria	f__unclassified_Riboviria	g__unclassified_Riboviria	s__unclassified_Riboviria	0.8371
Bulk_4	k127_7705	489.87	518	r__unclassified_Viruses	k__unclassified_Viruses	p__unclassified_Viruses	c__unclassified_Viruses	o__unclassified_Viruses	f__unclassified_Viruses	g__unclassified_Viruses	s__unclassified_Viruses	0.7247
Bulk_4	k127_773	1757.33	657	r__Monodnaviria	k__Shotokuvirae	p__Cressdnaviricota	c__Repensiviricetes	o__Geplafuvirales	f__Geminiviridae	g__unclassified_Geminiviridae	s__unclassified_Geminiviridae	0.7935
Bulk_4	k127_784	2030.96	531	r__unclassified_Viruses	k__unclassified_Viruses	p__unclassified_Viruses	c__unclassified_Viruses	o__unclassified_Viruses	f__unclassified_Viruses	g__unclassified_Viruses	s__unclassified_Viruses	0.7431
Bulk_4	k127_799	2256.1	523	r__unclassified_Viruses	k__unclassified_Viruses	p__unclassified_Viruses	c__unclassified_Viruses	o__unclassified_Viruses	f__unclassified_Viruses	g__unclassified_Viruses	s__unclassified_Viruses	0.7003
Bulk_4	k127_7992	4959.88	573	r__Duplodnaviria	k__Heunggongvirae	p__Uroviricota	c__Caudoviricetes	o__unclassified_Caudoviricetes	f__unclassified_Caudoviricetes	g__unclassified_Caudoviricetes	s__Caudoviricetes_sp.	0.8045
Bulk_4	k127_8060	1766.62	553	r__unclassified_Viruses	k__unclassified_Viruses	p__unclassified_Viruses	c__unclassified_Viruses	o__unclassified_Viruses	f__unclassified_Viruses	g__unclassified_Viruses	s__unclassified_Viruses	0.7011
Bulk_4	k127_8066	4783.49	618	r__Riboviria	k__Orthornavirae	p__Kitrinoviricota	c__Tolucaviricetes	o__Tolivirales	f__Tombusviridae	g__unclassified_Tombusviridae	s__unclassified_Tombusviridae	0.8816
Bulk_4	k127_8188	2912.55	954	r__Riboviria	k__Orthornavirae	p__Kitrinoviricota	c__Tolucaviricetes	o__Tolivirales	f__Tombusviridae	g__unclassified_Tombusviridae	s__unclassified_Tombusviridae	0.7304
Bulk_4	k127_8422	5523.54	611	r__Monodnaviria	k__Shotokuvirae	p__Cossaviricota	c__Papovaviricetes	o__Zurhausenvirales	f__Papillomaviridae	g__unclassified_Papillomaviridae	s__Human_papillomavirus	0.8675
Bulk_4	k127_8523	50.75	500	r__unclassified_Viruses	k__unclassified_Viruses	p__unclassified_Viruses	c__unclassified_Viruses	o__unclassified_Viruses	f__unclassified_Viruses	g__unclassified_Viruses	s__unclassified_Viruses	0.9297
Bulk_4	k127_8543	293.35	865	r__unclassified_Viruses	k__unclassified_Viruses	p__unclassified_Viruses	c__unclassified_Viruses	o__unclassified_Viruses	f__unclassified_Viruses	g__unclassified_Viruses	s__unclassified_Viruses	0.7085
Bulk_4	k127_8629	46.82	542	r__Riboviria	k__unclassified_Riboviria	p__unclassified_Riboviria	c__unclassified_Riboviria	o__unclassified_Riboviria	f__unclassified_Riboviria	g__unclassified_Riboviria	s__Downy_mildew_lesion_associated_ormycovirus_7	0.9526
Bulk_4	k127_8643	1929.94	710	r__Duplodnaviria	k__Heunggongvirae	p__Uroviricota	c__Caudoviricetes	o__unclassified_Caudoviricetes	f__unclassified_Caudoviricetes	g__unclassified_Caudoviricetes	s__Caudoviricetes_sp.	0.7157
Bulk_4	k127_8760	286.49	620	r__unclassified_Viruses	k__unclassified_Viruses	p__unclassified_Viruses	c__unclassified_Viruses	o__unclassified_Viruses	f__unclassified_Viruses	g__unclassified_Viruses	s__unclassified_Viruses	0.8163
Bulk_4	k127_8767	702.08	506	r__unclassified_Viruses	k__unclassified_Viruses	p__unclassified_Viruses	c__unclassified_Viruses	o__unclassified_Viruses	f__unclassified_Viruses	g__unclassified_Viruses	s__unclassified_Viruses	0.7228
Bulk_4	k127_8816	2444.77	602	r__Duplodnaviria	k__Heunggongvirae	p__Uroviricota	c__Caudoviricetes	o__unclassified_Caudoviricetes	f__unclassified_Caudoviricetes	g__unclassified_Caudoviricetes	s__Caudoviricetes_sp.	0.7937
Bulk_4	k127_8861	14073.2	586	r__Riboviria	k__Orthornavirae	p__Duplornaviricota	c__Resentoviricetes	o__Reovirales	f__Spinareoviridae	g__Orthoreovirus	s__Phocid_orthoreovirus_1	0.8328
Bulk_4	k127_9162	1604.75	506	r__unclassified_Viruses	k__unclassified_Viruses	p__unclassified_Viruses	c__unclassified_Viruses	o__unclassified_Viruses	f__unclassified_Viruses	g__unclassified_Viruses	s__unclassified_Viruses	0.8624
Bulk_4	k127_9177	11997.5	570	r__unclassified_Viruses	k__unclassified_Viruses	p__unclassified_Viruses	c__unclassified_Viruses	o__unclassified_Viruses	f__unclassified_Viruses	g__unclassified_Viruses	s__unclassified_Viruses	0.8843
Bulk_4	k127_9243	3795.68	839	r__unclassified_Viruses	k__unclassified_Viruses	p__unclassified_Viruses	c__unclassified_Viruses	o__unclassified_Viruses	f__unclassified_Viruses	g__unclassified_Viruses	s__unclassified_Viruses	0.7291
Bulk_4	k127_9352	20826.4	887	r__Monodnaviria	k__Shotokuvirae	p__Cossaviricota	c__Papovaviricetes	o__Zurhausenvirales	f__Papillomaviridae	g__unclassified_Papillomaviridae	s__Human_papillomavirus	0.7026
Bulk_4	k127_9683	5516.32	506	r__Riboviria	k__Orthornavirae	p__Lenarviricota	c__Howeltoviricetes	o__Cryppavirales	f__Mitoviridae	g__Mitovirus	s__Mitovirus_sp.	0.7222
Bulk_4	k127_9760	1679.23	544	r__unclassified_Viruses	k__unclassified_Viruses	p__unclassified_Viruses	c__unclassified_Viruses	o__unclassified_Viruses	f__unclassified_Viruses	g__unclassified_Viruses	s__unclassified_Viruses	0.7845
Bulk_4	k127_9773	13775	735	r__Duplodnaviria	k__Heunggongvirae	p__Uroviricota	c__Caudoviricetes	o__unclassified_Caudoviricetes	f__unclassified_Caudoviricetes	g__unclassified_Caudoviricetes	s__Caudoviricetes_sp.	0.7881
Bulk_4	k127_9786	7809.66	502	r__unclassified_Viruses	k__unclassified_Viruses	p__unclassified_Viruses	c__unclassified_Viruses	o__unclassified_Viruses	f__unclassified_Viruses	g__unclassified_Viruses	s__unclassified_Viruses	0.7659
Bulk_4	k127_979	757.23	821	r__unclassified_Viruses	k__unclassified_Viruses	p__unclassified_Viruses	c__unclassified_Viruses	o__unclassified_Viruses	f__unclassified_Viruses	g__unclassified_Viruses	s__unclassified_Viruses	0.7992
Bulk_4	k127_9790	3801.92	584	r__Duplodnaviria	k__Heunggongvirae	p__Uroviricota	c__Caudoviricetes	o__unclassified_Caudoviricetes	f__unclassified_Caudoviricetes	g__unclassified_Caudoviricetes	s__Caudoviricetes_sp.	0.817
Bulk_3	k127_10080	28.13	704	r__Riboviria	k__unclassified_Riboviria	p__unclassified_Riboviria	c__unclassified_Riboviria	o__unclassified_Riboviria	f__unclassified_Riboviria	g__unclassified_Riboviria	s__unclassified_Riboviria	0.9092
Bulk_3	k127_10088	2332.38	513	r__unclassified_Viruses	k__unclassified_Viruses	p__unclassified_Viruses	c__unclassified_Viruses	o__unclassified_Viruses	f__unclassified_Viruses	g__unclassified_Viruses	s__unclassified_Viruses	0.8986
Bulk_3	k127_10122	61.35	876	r__unclassified_Viruses	k__unclassified_Viruses	p__unclassified_Viruses	c__unclassified_Viruses	o__unclassified_Viruses	f__unclassified_Viruses	g__unclassified_Viruses	s__unclassified_Viruses	0.9227
Bulk_3	k127_10140	3819.93	993	r__unclassified_Viruses	k__unclassified_Viruses	p__unclassified_Viruses	c__unclassified_Viruses	o__unclassified_Viruses	f__unclassified_Viruses	g__unclassified_Viruses	s__unclassified_Viruses	0.8154
Bulk_3	k127_10181	100.45	704	r__unclassified_Viruses	k__unclassified_Viruses	p__unclassified_Viruses	c__unclassified_Viruses	o__unclassified_Viruses	f__unclassified_Viruses	g__unclassified_Viruses	s__unclassified_Viruses	0.8274
Bulk_3	k127_10246	2022.45	607	r__unclassified_Viruses	k__unclassified_Viruses	p__unclassified_Viruses	c__unclassified_Viruses	o__unclassified_Viruses	f__unclassified_Viruses	g__unclassified_Viruses	s__unclassified_Viruses	0.7029
Bulk_3	k127_10250	292.27	5623	r__Riboviria	k__Orthornavirae	p__Duplornaviricota	c__Chrymotiviricetes	o__Ghabrivirales	f__Botybirnaviridae	g__Botybirnavirus	s__unclassified_Botybirnavirus	0.9152
Bulk_3	k127_10300	11.14	508	r__unclassified_Viruses	k__unclassified_Viruses	p__unclassified_Viruses	c__unclassified_Viruses	o__unclassified_Viruses	f__unclassified_Viruses	g__unclassified_Viruses	s__unclassified_Viruses	0.9326
Bulk_3	k127_10366	95536	577	r__Duplodnaviria	k__Heunggongvirae	p__Uroviricota	c__Caudoviricetes	o__unclassified_Caudoviricetes	f__unclassified_Caudoviricetes	g__unclassified_Caudoviricetes	s__Caudoviricetes_sp.	0.7146
Bulk_3	k127_1038	4427.02	922	r__Riboviria	k__Orthornavirae	p__Kitrinoviricota	c__Tolucaviricetes	o__Tolivirales	f__Tombusviridae	g__unclassified_Tombusviridae	s__unclassified_Tombusviridae	0.798
Bulk_3	k127_1050	478.22	556	r__unclassified_Viruses	k__unclassified_Viruses	p__unclassified_Viruses	c__unclassified_Viruses	o__unclassified_Viruses	f__unclassified_Viruses	g__unclassified_Viruses	s__unclassified_Viruses	0.875
Bulk_3	k127_10521	20.31	557	r__Riboviria	k__Orthornavirae	p__Pisuviricota	c__Duplopiviricetes	o__Durnavirales	f__Partitiviridae	g__unclassified_Partitiviridae	s__unclassified_Partitiviridae	0.9998
Bulk_3	k127_10573	106	934	r__Duplodnaviria	k__Heunggongvirae	p__Uroviricota	c__Caudoviricetes	o__unclassified_Caudoviricetes	f__unclassified_Caudoviricetes	g__unclassified_Caudoviricetes	s__unclassified_Caudoviricetes	0.8406
Bulk_3	k127_10579	390.48	594	r__unclassified_Viruses	k__unclassified_Viruses	p__unclassified_Viruses	c__unclassified_Viruses	o__unclassified_Viruses	f__unclassified_Viruses	g__unclassified_Viruses	s__unclassified_Viruses	0.7072
Bulk_3	k127_10614	3352.45	540	r__Riboviria	k__Orthornavirae	p__Kitrinoviricota	c__Tolucaviricetes	o__Tolivirales	f__Tombusviridae	g__unclassified_Tombusviridae	s__unclassified_Tombusviridae	0.7445
Bulk_3	k127_10623	277.14	939	r__Riboviria	k__Orthornavirae	p__Lenarviricota	c__Leviviricetes	o__unclassified_Leviviricetes	f__unclassified_Leviviricetes	g__unclassified_Leviviricetes	s__unclassified_Leviviricetes	0.7447
Bulk_3	k127_10675	16721.7	543	r__Duplodnaviria	k__Heunggongvirae	p__Uroviricota	c__Caudoviricetes	o__unclassified_Caudoviricetes	f__unclassified_Caudoviricetes	g__unclassified_Caudoviricetes	s__Caudoviricetes_sp.	0.7
Bulk_3	k127_10752	6647.78	831	r__Duplodnaviria	k__Heunggongvirae	p__Uroviricota	c__Caudoviricetes	o__unclassified_Caudoviricetes	f__unclassified_Caudoviricetes	g__unclassified_Caudoviricetes	s__Caudoviricetes_sp.	0.8132
Bulk_3	k127_10822	7754.34	522	r__unclassified_Porcellio_scaber_clopovirus	k__unclassified_Porcellio_scaber_clopovirus	p__unclassified_Porcellio_scaber_clopovirus	c__Naldaviricetes	o__unclassified_Naldaviricetes	f__Nimaviridae	g__unclassified_Nimaviridae	s__Porcellio_scaber_clopovirus	0.8261
Bulk_3	k127_10900	271.71	989	r__unclassified_Viruses	k__unclassified_Viruses	p__unclassified_Viruses	c__unclassified_Viruses	o__unclassified_Viruses	f__unclassified_Viruses	g__unclassified_Viruses	s__unclassified_Viruses	0.7789
Bulk_3	k127_10957	25.87	656	r__unclassified_Viruses	k__unclassified_Viruses	p__unclassified_Viruses	c__unclassified_Viruses	o__unclassified_Viruses	f__unclassified_Viruses	g__unclassified_Viruses	s__unclassified_Viruses	0.9323
Bulk_3	k127_11017	25.23	897	r__unclassified_Viruses	k__unclassified_Viruses	p__unclassified_Viruses	c__unclassified_Viruses	o__unclassified_Viruses	f__unclassified_Viruses	g__unclassified_Viruses	s__unclassified_Viruses	0.964
Bulk_3	k127_11031	32799.6	680	r__Riboviria	k__Orthornavirae	p__Pisuviricota	c__Pisoniviricetes	o__Picornavirales	f__Marnaviridae	g__unclassified_Marnaviridae	s__unclassified_Marnaviridae	0.7131
Bulk_3	k127_11066	3955.95	823	r__unclassified_Viruses	k__unclassified_Viruses	p__unclassified_Viruses	c__unclassified_Viruses	o__unclassified_Viruses	f__unclassified_Viruses	g__unclassified_Viruses	s__unclassified_Viruses	0.7359
Bulk_3	k127_11170	31.83	622	r__Riboviria	k__unclassified_Riboviria	p__unclassified_Riboviria	c__unclassified_Riboviria	o__unclassified_Riboviria	f__Polymycoviridae	g__Polymycovirus	s__unclassified_Polymycovirus	0.9997
Bulk_3	k127_11250	4822.74	844	r__unclassified_Viruses	k__unclassified_Viruses	p__unclassified_Viruses	c__unclassified_Viruses	o__unclassified_Viruses	f__unclassified_Viruses	g__unclassified_Viruses	s__unclassified_Viruses	0.7903
Bulk_3	k127_11287	944.61	545	r__unclassified_Porcellio_scaber_clopovirus	k__unclassified_Porcellio_scaber_clopovirus	p__unclassified_Porcellio_scaber_clopovirus	c__Naldaviricetes	o__unclassified_Naldaviricetes	f__Nimaviridae	g__unclassified_Nimaviridae	s__Porcellio_scaber_clopovirus	0.784
Bulk_3	k127_1147	28.52	595	r__unclassified_Viruses	k__unclassified_Viruses	p__unclassified_Viruses	c__unclassified_Viruses	o__unclassified_Viruses	f__unclassified_Viruses	g__unclassified_Viruses	s__unclassified_Viruses	0.7277
Bulk_3	k127_11513	1371.21	689	r__unclassified_Viruses	k__unclassified_Viruses	p__unclassified_Viruses	c__unclassified_Viruses	o__unclassified_Viruses	f__unclassified_Viruses	g__unclassified_Viruses	s__unclassified_Viruses	0.7959
Bulk_3	k127_11548	247.8	605	r__unclassified_Viruses	k__unclassified_Viruses	p__unclassified_Viruses	c__unclassified_Viruses	o__unclassified_Viruses	f__unclassified_Viruses	g__unclassified_Viruses	s__unclassified_Viruses	0.876
Bulk_3	k127_11559	400.72	600	r__Riboviria	k__Orthornavirae	p__Kitrinoviricota	c__Tolucaviricetes	o__Tolivirales	f__Tombusviridae	g__unclassified_Tombusviridae	s__unclassified_Tombusviridae	0.7258
Bulk_3	k127_11574	81.75	519	r__unclassified_Viruses	k__unclassified_Viruses	p__unclassified_Viruses	c__unclassified_Viruses	o__unclassified_Viruses	f__unclassified_Viruses	g__unclassified_Viruses	s__unclassified_Viruses	0.7361
Bulk_3	k127_11577	11.18	506	r__unclassified_Viruses	k__unclassified_Viruses	p__unclassified_Viruses	c__unclassified_Viruses	o__unclassified_Viruses	f__unclassified_Viruses	g__unclassified_Viruses	s__unclassified_Viruses	0.9419
Bulk_3	k127_1159	2636.56	810	r__Riboviria	k__Orthornavirae	p__Kitrinoviricota	c__Tolucaviricetes	o__Tolivirales	f__Tombusviridae	g__unclassified_Tombusviridae	s__unclassified_Tombusviridae	0.7938
Bulk_3	k127_11610	31.38	631	r__Riboviria	k__unclassified_Riboviria	p__unclassified_Riboviria	c__unclassified_Riboviria	o__unclassified_Riboviria	f__unclassified_Riboviria	g__unclassified_Riboviria	s__Cat_Tien_Hyleoglomeris_arti-like_virus	0.9356
Bulk_3	k127_11663	16.61	511	r__Riboviria	k__Orthornavirae	p__Pisuviricota	c__Duplopiviricetes	o__Durnavirales	f__Partitiviridae	g__unclassified_Partitiviridae	s__Hulunbuir_Parti_tick_virus_1	0.7915
Bulk_3	k127_11695	526.56	650	r__unclassified_Viruses	k__unclassified_Viruses	p__unclassified_Viruses	c__unclassified_Viruses	o__unclassified_Viruses	f__unclassified_Viruses	g__unclassified_Viruses	s__unclassified_Viruses	0.8102
Bulk_3	k127_11740	102.63	882	r__unclassified_Viruses	k__unclassified_Viruses	p__unclassified_Viruses	c__unclassified_Viruses	o__unclassified_Viruses	f__unclassified_Viruses	g__unclassified_Viruses	s__unclassified_Viruses	0.74
Bulk_3	k127_11880	42.38	534	r__unclassified_Viruses	k__unclassified_Viruses	p__unclassified_Viruses	c__unclassified_Viruses	o__unclassified_Viruses	f__unclassified_Viruses	g__unclassified_Viruses	s__unclassified_Viruses	0.8031
Bulk_3	k127_11936	529.4	732	r__unclassified_Viruses	k__unclassified_Viruses	p__unclassified_Viruses	c__unclassified_Viruses	o__unclassified_Viruses	f__unclassified_Viruses	g__unclassified_Viruses	s__unclassified_Viruses	0.7148
Bulk_3	k127_11957	1578.98	627	r__Riboviria	k__Orthornavirae	p__Kitrinoviricota	c__Tolucaviricetes	o__Tolivirales	f__Tombusviridae	g__unclassified_Tombusviridae	s__unclassified_Tombusviridae	0.7109
Bulk_3	k127_1197	25.53	554	r__unclassified_Viruses	k__unclassified_Viruses	p__unclassified_Viruses	c__unclassified_Viruses	o__unclassified_Viruses	f__unclassified_Viruses	g__unclassified_Viruses	s__unclassified_Viruses	0.7878
Bulk_3	k127_11980	10.12	559	r__unclassified_Viruses	k__unclassified_Viruses	p__unclassified_Viruses	c__unclassified_Viruses	o__unclassified_Viruses	f__unclassified_Viruses	g__unclassified_Viruses	s__unclassified_Viruses	0.9539
Bulk_3	k127_12002	6430.21	849	r__Duplodnaviria	k__Heunggongvirae	p__Uroviricota	c__Caudoviricetes	o__unclassified_Caudoviricetes	f__unclassified_Caudoviricetes	g__unclassified_Caudoviricetes	s__Caudoviricetes_sp.	0.7638
Bulk_3	k127_12046	33.41	508	r__unclassified_Viruses	k__unclassified_Viruses	p__unclassified_Viruses	c__unclassified_Viruses	o__unclassified_Viruses	f__unclassified_Viruses	g__unclassified_Viruses	s__unclassified_Viruses	0.9331
Bulk_3	k127_1209	11793.5	561	r__Riboviria	k__Orthornavirae	p__Lenarviricota	c__Howeltoviricetes	o__Cryppavirales	f__unclassified_Cryppavirales	g__unclassified_Cryppavirales	s__unclassified_Cryppavirales	0.7537
Bulk_3	k127_12161	11.25	503	r__unclassified_Viruses	k__unclassified_Viruses	p__unclassified_Viruses	c__unclassified_Viruses	o__unclassified_Viruses	f__unclassified_Viruses	g__unclassified_Viruses	s__unclassified_Viruses	0.8617
Bulk_3	k127_12279	156.86	541	r__unclassified_Viruses	k__unclassified_Viruses	p__unclassified_Viruses	c__unclassified_Viruses	o__unclassified_Viruses	f__unclassified_Viruses	g__unclassified_Viruses	s__unclassified_Viruses	0.9403
Bulk_3	k127_12548	771	576	r__Riboviria	k__Orthornavirae	p__Kitrinoviricota	c__Alsuviricetes	o__Tymovirales	f__Tymoviridae	g__Marafivirus	s__unclassified_Marafivirus	0.7447
Bulk_3	k127_12649	49.89	567	r__unclassified_Viruses	k__unclassified_Viruses	p__unclassified_Viruses	c__unclassified_Viruses	o__unclassified_Viruses	f__unclassified_Viruses	g__unclassified_Viruses	s__unclassified_Viruses	0.825
Bulk_3	k127_12782	3369.23	518	r__unclassified_Viruses	k__unclassified_Viruses	p__unclassified_Viruses	c__unclassified_Viruses	o__unclassified_Viruses	f__unclassified_Viruses	g__unclassified_Viruses	s__unclassified_Viruses	0.7067
Bulk_3	k127_12797	3273.82	521	r__unclassified_Viruses	k__unclassified_Viruses	p__unclassified_Viruses	c__unclassified_Viruses	o__unclassified_Viruses	f__unclassified_Viruses	g__unclassified_Viruses	s__unclassified_Viruses	0.8915
Bulk_3	k127_1283	75.68	598	r__unclassified_Viruses	k__unclassified_Viruses	p__unclassified_Viruses	c__unclassified_Viruses	o__unclassified_Viruses	f__unclassified_Viruses	g__unclassified_Viruses	s__unclassified_Viruses	0.9352
Bulk_3	k127_12921	36.22	781	r__Riboviria	k__Orthornavirae	p__Duplornaviricota	c__Resentoviricetes	o__Reovirales	f__unclassified_Reovirales	g__unclassified_Reovirales	s__Reoviridae_sp.	0.9998
Bulk_3	k127_12980	193.23	527	r__unclassified_Viruses	k__unclassified_Viruses	p__unclassified_Viruses	c__unclassified_Viruses	o__unclassified_Viruses	f__unclassified_Viruses	g__unclassified_Viruses	s__unclassified_Viruses	0.7813
Bulk_3	k127_13038	3355.83	558	r__unclassified_Viruses	k__unclassified_Viruses	p__unclassified_Viruses	c__unclassified_Viruses	o__unclassified_Viruses	f__unclassified_Viruses	g__unclassified_Viruses	s__unclassified_Viruses	0.8858
Bulk_3	k127_13155	52.87	535	r__unclassified_Viruses	k__unclassified_Viruses	p__unclassified_Viruses	c__unclassified_Viruses	o__unclassified_Viruses	f__unclassified_Viruses	g__unclassified_Viruses	s__unclassified_Viruses	0.9511
Bulk_3	k127_13231	10.57	535	r__Riboviria	k__Orthornavirae	p__unclassified_Orthornavirae	c__unclassified_Orthornavirae	o__unclassified_Orthornavirae	f__Birnaviridae	g__unclassified_Birnaviridae	s__Birnaviridae_sp.	0.8771
Bulk_3	k127_13249	42.54	665	r__unclassified_Viruses	k__unclassified_Viruses	p__unclassified_Viruses	c__unclassified_Viruses	o__unclassified_Viruses	f__unclassified_Viruses	g__unclassified_Viruses	s__unclassified_Viruses	0.9353
Bulk_3	k127_13278	43.35	522	r__Riboviria	k__Orthornavirae	p__Lenarviricota	c__Leviviricetes	o__Norzivirales	f__Fiersviridae	g__unclassified_Fiersviridae	s__unclassified_Fiersviridae	0.9045
Bulk_3	k127_13314	11.11	509	r__unclassified_Viruses	k__unclassified_Viruses	p__unclassified_Viruses	c__unclassified_Viruses	o__unclassified_Viruses	f__unclassified_Viruses	g__unclassified_Viruses	s__unclassified_Viruses	0.756
Bulk_3	k127_1337	81.17	697	r__Riboviria	k__Orthornavirae	p__Pisuviricota	c__Duplopiviricetes	o__Durnavirales	f__Picobirnaviridae	g__unclassified_Picobirnaviridae	s__Ripichaq_virus	0.9943
Bulk_3	k127_13446	4336.4	681	r__Riboviria	k__Orthornavirae	p__Kitrinoviricota	c__unclassified_Kitrinoviricota	o__unclassified_Kitrinoviricota	f__unclassified_Kitrinoviricota	g__unclassified_Kitrinoviricota	s__unclassified_Kitrinoviricota	0.7831
Bulk_3	k127_13474	4583.8	556	r__Riboviria	k__Orthornavirae	p__Lenarviricota	c__Amabiliviricetes	o__Wolframvirales	f__unclassified_Wolframvirales	g__unclassified_Wolframvirales	s__unclassified_Wolframvirales	0.7928
Bulk_3	k127_13603	27.73	510	r__unclassified_Viruses	k__unclassified_Viruses	p__unclassified_Viruses	c__unclassified_Viruses	o__unclassified_Viruses	f__unclassified_Viruses	g__unclassified_Viruses	s__unclassified_Viruses	0.847
Bulk_3	k127_13610	3697.33	661	r__Riboviria	k__Orthornavirae	p__Pisuviricota	c__Pisoniviricetes	o__Picornavirales	f__unclassified_Picornavirales	g__unclassified_Picornavirales	s__unclassified_Picornavirales	0.7323
Bulk_3	k127_13641	33.67	672	r__unclassified_Viruses	k__unclassified_Viruses	p__unclassified_Viruses	c__unclassified_Viruses	o__unclassified_Viruses	f__unclassified_Viruses	g__unclassified_Viruses	s__unclassified_Viruses	0.9287
Bulk_3	k127_13654	38.42	589	r__Riboviria	k__Orthornavirae	p__Duplornaviricota	c__Chrymotiviricetes	o__Ghabrivirales	f__Orthototiviridae	g__Totivirus	s__Conidiobolus_adiaeretus_totivirus_1	0.826
Bulk_3	k127_13682	78.89	502	r__unclassified_Viruses	k__unclassified_Viruses	p__unclassified_Viruses	c__unclassified_Viruses	o__unclassified_Viruses	f__unclassified_Viruses	g__unclassified_Viruses	s__unclassified_Viruses	0.9379
Bulk_3	k127_13689	56.33	703	r__Riboviria	k__Orthornavirae	p__Pisuviricota	c__Duplopiviricetes	o__Durnavirales	f__Partitiviridae	g__unclassified_Partitiviridae	s__unclassified_Partitiviridae	0.9997
Bulk_3	k127_13733	20.42	554	r__unclassified_Viruses	k__unclassified_Viruses	p__unclassified_Viruses	c__unclassified_Viruses	o__unclassified_Viruses	f__unclassified_Viruses	g__unclassified_Viruses	s__unclassified_Viruses	0.8744
Bulk_3	k127_13760	20.88	542	r__unclassified_Viruses	k__unclassified_Viruses	p__unclassified_Viruses	c__unclassified_Viruses	o__unclassified_Viruses	f__unclassified_Viruses	g__unclassified_Viruses	s__unclassified_Viruses	0.8004
Bulk_3	k127_13768	80.72	841	r__unclassified_Viruses	k__unclassified_Viruses	p__unclassified_Viruses	c__unclassified_Viruses	o__unclassified_Viruses	f__unclassified_Viruses	g__unclassified_Viruses	s__unclassified_Viruses	0.9313
Bulk_3	k127_13796	3047.86	529	r__unclassified_Viruses	k__unclassified_Viruses	p__unclassified_Viruses	c__unclassified_Viruses	o__unclassified_Viruses	f__unclassified_Viruses	g__unclassified_Viruses	s__unclassified_Viruses	0.7618
Bulk_3	k127_13843	47.29	658	r__unclassified_Viruses	k__unclassified_Viruses	p__unclassified_Viruses	c__unclassified_Viruses	o__unclassified_Viruses	f__unclassified_Viruses	g__unclassified_Viruses	s__unclassified_Viruses	0.7574
Bulk_3	k127_13850	8872.57	534	r__Monodnaviria	k__Shotokuvirae	p__Cressdnaviricota	c__Repensiviricetes	o__Geplafuvirales	f__unclassified_Geplafuvirales	g__unclassified_Geplafuvirales	s__unclassified_Geplafuvirales	0.7094
Bulk_3	k127_13866	28.62	593	r__unclassified_Viruses	k__unclassified_Viruses	p__unclassified_Viruses	c__unclassified_Viruses	o__unclassified_Viruses	f__unclassified_Viruses	g__unclassified_Viruses	s__unclassified_Viruses	0.8995
Bulk_3	k127_14003	45.54	559	r__Duplodnaviria	k__Heunggongvirae	p__Uroviricota	c__Caudoviricetes	o__unclassified_Caudoviricetes	f__unclassified_Caudoviricetes	g__unclassified_Caudoviricetes	s__unclassified_Caudoviricetes	0.7436
Bulk_3	k127_14045	497.53	506	r__unclassified_Viruses	k__unclassified_Viruses	p__unclassified_Viruses	c__unclassified_Viruses	o__unclassified_Viruses	f__unclassified_Viruses	g__unclassified_Viruses	s__unclassified_Viruses	0.7867
Bulk_3	k127_14052	83.27	1087	r__Riboviria	k__Orthornavirae	p__Pisuviricota	c__Duplopiviricetes	o__Durnavirales	f__Picobirnaviridae	g__unclassified_Picobirnaviridae	s__Chrocirird_virus	0.7589
Bulk_3	k127_14117	363.36	506	r__Riboviria	k__Orthornavirae	p__Kitrinoviricota	c__Tolucaviricetes	o__Tolivirales	f__Tombusviridae	g__unclassified_Tombusviridae	s__unclassified_Tombusviridae	0.7082
Bulk_3	k127_14129	543.51	1681	r__unclassified_Viruses	k__unclassified_Viruses	p__unclassified_Viruses	c__unclassified_Viruses	o__unclassified_Viruses	f__unclassified_Viruses	g__unclassified_Viruses	s__unclassified_Viruses	0.9196
Bulk_3	k127_14233	2517.26	645	r__Riboviria	k__Orthornavirae	p__Pisuviricota	c__Pisoniviricetes	o__Picornavirales	f__Marnaviridae	g__unclassified_Marnaviridae	s__unclassified_Marnaviridae	0.9143
Bulk_3	k127_14324	103.6	1802	r__Riboviria	k__Orthornavirae	p__Pisuviricota	c__Duplopiviricetes	o__Durnavirales	f__Partitiviridae	g__unclassified_Partitiviridae	s__unclassified_Partitiviridae	0.9337
Bulk_3	k127_14338	470.59	553	r__unclassified_Viruses	k__unclassified_Viruses	p__unclassified_Viruses	c__unclassified_Viruses	o__unclassified_Viruses	f__unclassified_Viruses	g__unclassified_Viruses	s__unclassified_Viruses	0.8397
Bulk_3	k127_14342	59.24	573	r__unclassified_Viruses	k__unclassified_Viruses	p__unclassified_Viruses	c__unclassified_Viruses	o__unclassified_Viruses	f__unclassified_Viruses	g__unclassified_Viruses	s__unclassified_Viruses	0.8621
Bulk_3	k127_14394	17095.5	526	r__Duplodnaviria	k__Heunggongvirae	p__Uroviricota	c__Caudoviricetes	o__unclassified_Caudoviricetes	f__unclassified_Caudoviricetes	g__unclassified_Caudoviricetes	s__Caudoviricetes_sp.	0.836
Bulk_3	k127_14439	15.61	725	r__Riboviria	k__Orthornavirae	p__Kitrinoviricota	c__Alsuviricetes	o__Martellivirales	f__Endornaviridae	g__unclassified_Endornaviridae	s__Botrytis_cinerea_endornavirus_2	0.7807
Bulk_3	k127_14464	1511.61	1192	r__Riboviria	k__Orthornavirae	p__Duplornaviricota	c__Chrymotiviricetes	o__Ghabrivirales	f__Orthototiviridae	g__Totivirus	s__Hanko_totivirus_4	0.7526
Bulk_3	k127_1455	33.81	502	r__unclassified_Viruses	k__unclassified_Viruses	p__unclassified_Viruses	c__unclassified_Viruses	o__unclassified_Viruses	f__unclassified_Viruses	g__unclassified_Viruses	s__unclassified_Viruses	0.823
Bulk_3	k127_14558	93.34	697	r__Riboviria	k__Orthornavirae	p__Pisuviricota	c__unclassified_Pisuviricota	o__unclassified_Pisuviricota	f__Hadakaviridae	g__Hadakavirus	s__Hadakavirus_nanga	0.8572
Bulk_3	k127_14575	3655.53	561	r__Duplodnaviria	k__Heunggongvirae	p__Uroviricota	c__Caudoviricetes	o__unclassified_Caudoviricetes	f__unclassified_Caudoviricetes	g__unclassified_Caudoviricetes	s__Caudoviricetes_sp.	0.714
Bulk_3	k127_14611	1486.4	569	r__unclassified_Viruses	k__unclassified_Viruses	p__unclassified_Viruses	c__unclassified_Viruses	o__unclassified_Viruses	f__unclassified_Viruses	g__unclassified_Viruses	s__unclassified_Viruses	0.8668
Bulk_3	k127_14617	94040.2	606	r__Monodnaviria	k__Shotokuvirae	p__Cossaviricota	c__Papovaviricetes	o__Zurhausenvirales	f__Papillomaviridae	g__unclassified_Papillomaviridae	s__Human_papillomavirus	0.9173
Bulk_3	k127_14861	47.41	537	r__Duplodnaviria	k__Heunggongvirae	p__Uroviricota	c__Caudoviricetes	o__unclassified_Caudoviricetes	f__unclassified_Caudoviricetes	g__unclassified_Caudoviricetes	s__unclassified_Caudoviricetes	0.8483
Bulk_3	k127_14941	2862.5	668	r__Riboviria	k__Orthornavirae	p__Lenarviricota	c__Leviviricetes	o__unclassified_Leviviricetes	f__unclassified_Leviviricetes	g__unclassified_Leviviricetes	s__Ripabiq_virus	0.7859
Bulk_3	k127_14945	85.07	532	r__Riboviria	k__Orthornavirae	p__Pisuviricota	c__Duplopiviricetes	o__Durnavirales	f__Partitiviridae	g__unclassified_Partitiviridae	s__Rosellinia_necatrix_partitivirus_3	0.9996
Bulk_3	k127_14948	1522.25	760	r__unclassified_Viruses	k__unclassified_Viruses	p__unclassified_Viruses	c__unclassified_Viruses	o__unclassified_Viruses	f__unclassified_Viruses	g__unclassified_Viruses	s__unclassified_Viruses	0.9468
Bulk_3	k127_14951	5788.94	537	r__unclassified_Viruses	k__unclassified_Viruses	p__unclassified_Viruses	c__unclassified_Viruses	o__unclassified_Viruses	f__unclassified_Viruses	g__unclassified_Viruses	s__unclassified_Viruses	0.7398
Bulk_3	k127_15082	2673.31	601	r__Duplodnaviria	k__Heunggongvirae	p__Uroviricota	c__Caudoviricetes	o__unclassified_Caudoviricetes	f__unclassified_Caudoviricetes	g__unclassified_Caudoviricetes	s__Caudoviricetes_sp.	0.8332
Bulk_3	k127_15107	4550.4	667	r__Duplodnaviria	k__Heunggongvirae	p__Uroviricota	c__Caudoviricetes	o__unclassified_Caudoviricetes	f__unclassified_Caudoviricetes	g__unclassified_Caudoviricetes	s__unclassified_Caudoviricetes	0.7599
Bulk_3	k127_15111	22.63	500	r__Riboviria	k__Orthornavirae	p__Lenarviricota	c__Leviviricetes	o__unclassified_Leviviricetes	f__unclassified_Leviviricetes	g__unclassified_Leviviricetes	s__Ripataz_virus	0.9503
Bulk_3	k127_15131	230.42	712	r__unclassified_Viruses	k__unclassified_Viruses	p__unclassified_Viruses	c__unclassified_Viruses	o__unclassified_Viruses	f__unclassified_Viruses	g__unclassified_Viruses	s__unclassified_Viruses	0.7233
Bulk_3	k127_15338	93.9	723	r__unclassified_Viruses	k__unclassified_Viruses	p__unclassified_Viruses	c__unclassified_Viruses	o__unclassified_Viruses	f__unclassified_Viruses	g__unclassified_Viruses	s__unclassified_Viruses	0.7821
Bulk_3	k127_15375	263.61	676	r__Riboviria	k__Orthornavirae	p__Duplornaviricota	c__Chrymotiviricetes	o__Ghabrivirales	f__Orthototiviridae	g__Totivirus	s__Hanko_totivirus_4	0.7897
Bulk_3	k127_15441	18.98	596	r__Riboviria	k__Orthornavirae	p__Duplornaviricota	c__Chrymotiviricetes	o__Ghabrivirales	f__Totiviridae	g__unclassified_Totiviridae	s__Ripusesk_virus	0.7954
Bulk_3	k127_15450	15.01	754	r__Riboviria	k__unclassified_Riboviria	p__unclassified_Riboviria	c__unclassified_Riboviria	o__unclassified_Riboviria	f__unclassified_Riboviria	g__unclassified_Riboviria	s__Hubei_diptera_virus_20	0.9327
Bulk_3	k127_15493	1369.45	1324	r__Duplodnaviria	k__Heunggongvirae	p__Uroviricota	c__Caudoviricetes	o__unclassified_Caudoviricetes	f__unclassified_Caudoviricetes	g__unclassified_Caudoviricetes	s__unclassified_Caudoviricetes	0.7685
Bulk_3	k127_15525	38603.4	502	r__Duplodnaviria	k__Heunggongvirae	p__Uroviricota	c__Caudoviricetes	o__unclassified_Caudoviricetes	f__unclassified_Caudoviricetes	g__unclassified_Caudoviricetes	s__Caudoviricetes_sp.	0.7055
Bulk_3	k127_15536	16718.1	513	r__Riboviria	k__Orthornavirae	p__Pisuviricota	c__Duplopiviricetes	o__Durnavirales	f__Picobirnaviridae	g__unclassified_Picobirnaviridae	s__Qianjiang_picobirna-like_virus_2	0.8343
Bulk_3	k127_15567	1374.84	1039	r__unclassified_Viruses	k__unclassified_Viruses	p__unclassified_Viruses	c__unclassified_Viruses	o__unclassified_Viruses	f__unclassified_Viruses	g__unclassified_Viruses	s__unclassified_Viruses	0.811
Bulk_3	k127_15748	14158.9	537	r__Duplodnaviria	k__Heunggongvirae	p__Uroviricota	c__Caudoviricetes	o__unclassified_Caudoviricetes	f__unclassified_Caudoviricetes	g__unclassified_Caudoviricetes	s__Caudoviricetes_sp.	0.8439
Bulk_3	k127_1581	18.31	618	r__unclassified_Viruses	k__unclassified_Viruses	p__unclassified_Viruses	c__unclassified_Viruses	o__unclassified_Viruses	f__unclassified_Viruses	g__unclassified_Viruses	s__unclassified_Viruses	0.9456
Bulk_3	k127_15935	88.07	546	r__unclassified_Viruses	k__unclassified_Viruses	p__unclassified_Viruses	c__unclassified_Viruses	o__unclassified_Viruses	f__unclassified_Viruses	g__unclassified_Viruses	s__unclassified_Viruses	0.9231
Bulk_3	k127_1626	14.86	571	r__unclassified_Viruses	k__unclassified_Viruses	p__unclassified_Viruses	c__unclassified_Viruses	o__unclassified_Viruses	f__unclassified_Viruses	g__unclassified_Viruses	s__unclassified_Viruses	0.7138
Bulk_3	k127_1645	11973.5	1086	r__Duplodnaviria	k__Heunggongvirae	p__Uroviricota	c__Caudoviricetes	o__unclassified_Caudoviricetes	f__unclassified_Caudoviricetes	g__unclassified_Caudoviricetes	s__Caudoviricetes_sp.	0.7154
Bulk_3	k127_1651	17.46	648	r__Riboviria	k__Orthornavirae	p__Pisuviricota	c__Duplopiviricetes	o__Durnavirales	f__Partitiviridae	g__unclassified_Partitiviridae	s__Hulunbuir_Parti_tick_virus_1	0.9998
Bulk_3	k127_16615	129.27	1116	r__Riboviria	k__Orthornavirae	p__Lenarviricota	c__Howeltoviricetes	o__Cryppavirales	f__Mitoviridae	g__unclassified_Mitoviridae	s__Sonatid_virus	0.9998
Bulk_3	k127_16655	86.89	586	r__unclassified_Viruses	k__unclassified_Viruses	p__unclassified_Viruses	c__unclassified_Viruses	o__unclassified_Viruses	f__unclassified_Viruses	g__unclassified_Viruses	s__unclassified_Viruses	0.9411
Bulk_3	k127_16725	5296.34	964	r__Riboviria	k__Orthornavirae	p__Kitrinoviricota	c__unclassified_Kitrinoviricota	o__unclassified_Kitrinoviricota	f__unclassified_Kitrinoviricota	g__unclassified_Kitrinoviricota	s__unclassified_Kitrinoviricota	0.8116
Bulk_3	k127_16746	4816.6	535	r__unclassified_Viruses	k__unclassified_Viruses	p__unclassified_Viruses	c__unclassified_Viruses	o__unclassified_Viruses	f__unclassified_Viruses	g__unclassified_Viruses	s__unclassified_Viruses	0.7422
Bulk_3	k127_16787	8006.27	519	r__unclassified_Viruses	k__unclassified_Viruses	p__unclassified_Viruses	c__unclassified_Viruses	o__unclassified_Viruses	f__unclassified_Viruses	g__unclassified_Viruses	s__unclassified_Viruses	0.7419
Bulk_3	k127_16789	79.46	712	r__unclassified_Viruses	k__unclassified_Viruses	p__unclassified_Viruses	c__unclassified_Viruses	o__unclassified_Viruses	f__unclassified_Viruses	g__unclassified_Viruses	s__unclassified_Viruses	0.8703
Bulk_3	k127_16796	414.54	5684	r__Riboviria	k__Orthornavirae	p__Duplornaviricota	c__Chrymotiviricetes	o__Ghabrivirales	f__Botybirnaviridae	g__Botybirnavirus	s__Botybirnavirus_ichi	0.9998
Bulk_3	k127_16812	16.87	503	r__Riboviria	k__Orthornavirae	p__Pisuviricota	c__Duplopiviricetes	o__Durnavirales	f__Picobirnaviridae	g__unclassified_Picobirnaviridae	s__Ripicham_virus	0.7
Bulk_3	k127_1685	28.19	602	r__unclassified_Viruses	k__unclassified_Viruses	p__unclassified_Viruses	c__unclassified_Viruses	o__unclassified_Viruses	f__unclassified_Viruses	g__unclassified_Viruses	s__unclassified_Viruses	0.9338
Bulk_3	k127_16893	12126.2	683	r__Duplodnaviria	k__Heunggongvirae	p__Uroviricota	c__Caudoviricetes	o__unclassified_Caudoviricetes	f__unclassified_Caudoviricetes	g__unclassified_Caudoviricetes	s__Caudoviricetes_sp.	0.7041
Bulk_3	k127_16910	2125.08	587	r__Riboviria	k__Orthornavirae	p__Duplornaviricota	c__Chrymotiviricetes	o__Ghabrivirales	f__Orthototiviridae	g__Totivirus	s__Hanko_totivirus_4	0.7145
Bulk_3	k127_17085	81.45	764	r__unclassified_Viruses	k__unclassified_Viruses	p__unclassified_Viruses	c__unclassified_Viruses	o__unclassified_Viruses	f__unclassified_Viruses	g__unclassified_Viruses	s__unclassified_Viruses	0.9228
Bulk_3	k127_17149	707.16	568	r__unclassified_Viruses	k__unclassified_Viruses	p__unclassified_Viruses	c__unclassified_Viruses	o__unclassified_Viruses	f__unclassified_Viruses	g__unclassified_Viruses	s__unclassified_Viruses	0.8088
Bulk_3	k127_17179	10.16	557	r__unclassified_Viruses	k__unclassified_Viruses	p__unclassified_Viruses	c__unclassified_Viruses	o__unclassified_Viruses	f__unclassified_Viruses	g__unclassified_Viruses	s__unclassified_Viruses	0.8233
Bulk_3	k127_17195	38.6	513	r__unclassified_Viruses	k__unclassified_Viruses	p__unclassified_Viruses	c__unclassified_Viruses	o__unclassified_Viruses	f__unclassified_Viruses	g__unclassified_Viruses	s__unclassified_Viruses	0.8329
Bulk_3	k127_17229	2792.13	620	r__unclassified_Viruses	k__unclassified_Viruses	p__unclassified_Viruses	c__unclassified_Viruses	o__unclassified_Viruses	f__unclassified_Viruses	g__unclassified_Viruses	s__unclassified_Viruses	0.755
Bulk_3	k127_17285	17.04	664	r__Riboviria	k__Orthornavirae	p__Duplornaviricota	c__Chrymotiviricetes	o__Ghabrivirales	f__Totiviridae	g__unclassified_Totiviridae	s__Ripusesk_virus	0.9172
Bulk_3	k127_17310	10.55	536	r__unclassified_Viruses	k__unclassified_Viruses	p__unclassified_Viruses	c__unclassified_Viruses	o__unclassified_Viruses	f__unclassified_Viruses	g__unclassified_Viruses	s__unclassified_Viruses	0.8741
Bulk_3	k127_17410	64.74	568	r__Riboviria	k__Orthornavirae	p__Duplornaviricota	c__Chrymotiviricetes	o__Ghabrivirales	f__Totiviridae	g__unclassified_Totiviridae	s__Qianjiang_toti-like_virus_17	0.9998
Bulk_3	k127_17414	10.21	554	r__Riboviria	k__Orthornavirae	p__Duplornaviricota	c__Chrymotiviricetes	o__Ghabrivirales	f__unclassified_Ghabrivirales	g__unclassified_Ghabrivirales	s__unclassified_Ghabrivirales	0.909
Bulk_3	k127_17419	304.9	1104	r__unclassified_Viruses	k__unclassified_Viruses	p__unclassified_Viruses	c__unclassified_Viruses	o__unclassified_Viruses	f__unclassified_Viruses	g__unclassified_Viruses	s__unclassified_Viruses	0.7409
Bulk_3	k127_17469	16.89	1005	r__Riboviria	k__Orthornavirae	p__Duplornaviricota	c__Chrymotiviricetes	o__Ghabrivirales	f__Totiviridae	g__unclassified_Totiviridae	s__Sonutin_virus	0.8538
Bulk_3	k127_17491	11695.5	646	r__Duplodnaviria	k__Heunggongvirae	p__Uroviricota	c__Caudoviricetes	o__unclassified_Caudoviricetes	f__unclassified_Caudoviricetes	g__unclassified_Caudoviricetes	s__Caudoviricetes_sp.	0.719
Bulk_3	k127_17524	16.51	514	r__unclassified_Viruses	k__unclassified_Viruses	p__unclassified_Viruses	c__unclassified_Viruses	o__unclassified_Viruses	f__unclassified_Viruses	g__unclassified_Viruses	s__unclassified_Viruses	0.8281
Bulk_3	k127_17565	751.05	580	r__unclassified_Porcellio_scaber_clopovirus	k__unclassified_Porcellio_scaber_clopovirus	p__unclassified_Porcellio_scaber_clopovirus	c__Naldaviricetes	o__unclassified_Naldaviricetes	f__Nimaviridae	g__unclassified_Nimaviridae	s__Porcellio_scaber_clopovirus	0.7495
Bulk_3	k127_17591	645.13	570	r__unclassified_Viruses	k__unclassified_Viruses	p__unclassified_Viruses	c__unclassified_Viruses	o__unclassified_Viruses	f__unclassified_Viruses	g__unclassified_Viruses	s__unclassified_Viruses	0.8864
Bulk_3	k127_1853	1085.12	696	r__unclassified_Viruses	k__unclassified_Viruses	p__unclassified_Viruses	c__unclassified_Viruses	o__unclassified_Viruses	f__unclassified_Viruses	g__unclassified_Viruses	s__unclassified_Viruses	0.7163
Bulk_3	k127_1857	515.06	1016	r__Riboviria	k__Orthornavirae	p__Kitrinoviricota	c__Tolucaviricetes	o__Tolivirales	f__Tombusviridae	g__unclassified_Tombusviridae	s__unclassified_Tombusviridae	0.9645
Bulk_3	k127_190	60.51	561	r__unclassified_Viruses	k__unclassified_Viruses	p__unclassified_Viruses	c__unclassified_Viruses	o__unclassified_Viruses	f__unclassified_Viruses	g__unclassified_Viruses	s__unclassified_Viruses	0.8895
Bulk_3	k127_1907	89.17	571	r__Riboviria	k__Orthornavirae	p__Duplornaviricota	c__Chrymotiviricetes	o__Ghabrivirales	f__Totiviridae	g__unclassified_Totiviridae	s__Qianjiang_toti-like_virus_17	0.9998
Bulk_3	k127_1935	1138.69	703	r__Riboviria	k__Orthornavirae	p__Duplornaviricota	c__Chrymotiviricetes	o__Ghabrivirales	f__Orthototiviridae	g__Totivirus	s__Hanko_totivirus_4	0.8322
Bulk_3	k127_1964	653.99	532	r__unclassified_Viruses	k__unclassified_Viruses	p__unclassified_Viruses	c__unclassified_Viruses	o__unclassified_Viruses	f__unclassified_Viruses	g__unclassified_Viruses	s__unclassified_Viruses	0.7448
Bulk_3	k127_2014	12824.6	517	r__Riboviria	k__Orthornavirae	p__Lenarviricota	c__Leviviricetes	o__unclassified_Leviviricetes	f__unclassified_Leviviricetes	g__unclassified_Leviviricetes	s__Ripabiq_virus	0.7129
Bulk_3	k127_2017	17.25	656	r__Riboviria	k__Orthornavirae	p__Duplornaviricota	c__Resentoviricetes	o__Reovirales	f__Sedoreoviridae	g__unclassified_Sedoreoviridae	s__Chroculint_virus	0.9998
Bulk_3	k127_2084	352.24	530	r__unclassified_Viruses	k__unclassified_Viruses	p__unclassified_Viruses	c__unclassified_Viruses	o__unclassified_Viruses	f__unclassified_Viruses	g__unclassified_Viruses	s__unclassified_Viruses	0.9021
Bulk_3	k127_2097	445.49	654	r__unclassified_Viruses	k__unclassified_Viruses	p__unclassified_Viruses	c__unclassified_Viruses	o__unclassified_Viruses	f__unclassified_Viruses	g__unclassified_Viruses	s__unclassified_Viruses	0.8191
Bulk_3	k127_2109	2097.25	905	r__unclassified_Viruses	k__unclassified_Viruses	p__unclassified_Viruses	c__unclassified_Viruses	o__unclassified_Viruses	f__unclassified_Viruses	g__unclassified_Viruses	s__unclassified_Viruses	0.8534
Bulk_3	k127_2146	22047.4	569	r__Riboviria	k__Orthornavirae	p__Lenarviricota	c__Howeltoviricetes	o__Cryppavirales	f__Mitoviridae	g__Mitovirus	s__Mitovirus_sp.	0.763
Bulk_3	k127_2223	43.58	649	r__unclassified_Viruses	k__unclassified_Viruses	p__unclassified_Viruses	c__unclassified_Viruses	o__unclassified_Viruses	f__unclassified_Viruses	g__unclassified_Viruses	s__unclassified_Viruses	0.8614
Bulk_3	k127_2437	58.36	824	r__unclassified_Viruses	k__unclassified_Viruses	p__unclassified_Viruses	c__unclassified_Viruses	o__unclassified_Viruses	f__unclassified_Viruses	g__unclassified_Viruses	s__unclassified_Viruses	0.9063
Bulk_3	k127_2567	3203.34	619	r__Riboviria	k__Orthornavirae	p__Kitrinoviricota	c__unclassified_Kitrinoviricota	o__unclassified_Kitrinoviricota	f__unclassified_Kitrinoviricota	g__unclassified_Kitrinoviricota	s__unclassified_Kitrinoviricota	0.7977
Bulk_3	k127_2613	2431.68	905	r__unclassified_Viruses	k__unclassified_Viruses	p__unclassified_Viruses	c__unclassified_Viruses	o__unclassified_Viruses	f__unclassified_Viruses	g__unclassified_Viruses	s__unclassified_Viruses	0.8645
Bulk_3	k127_2714	487.05	604	r__unclassified_Viruses	k__unclassified_Viruses	p__unclassified_Viruses	c__unclassified_Viruses	o__unclassified_Viruses	f__unclassified_Viruses	g__unclassified_Viruses	s__unclassified_Viruses	0.7826
Bulk_3	k127_2737	37204.8	523	r__Duplodnaviria	k__Heunggongvirae	p__Uroviricota	c__Caudoviricetes	o__unclassified_Caudoviricetes	f__unclassified_Caudoviricetes	g__unclassified_Caudoviricetes	s__Caudoviricetes_sp.	0.8571
Bulk_3	k127_2830	287.78	806	r__Riboviria	k__Orthornavirae	p__Kitrinoviricota	c__Alsuviricetes	o__Martellivirales	f__Virgaviridae	g__Tobamovirus	s__Tobamovirus_fructirugosum	0.9982
Bulk_3	k127_293	64.5	614	r__Riboviria	k__Orthornavirae	p__Kitrinoviricota	c__Alsuviricetes	o__Tymovirales	f__unclassified_Tymovirales	g__unclassified_Tymovirales	s__unclassified_Tymovirales	0.7686
Bulk_3	k127_2948	108.52	782	r__Duplodnaviria	k__Heunggongvirae	p__Uroviricota	c__Caudoviricetes	o__unclassified_Caudoviricetes	f__unclassified_Caudoviricetes	g__unclassified_Caudoviricetes	s__unclassified_Caudoviricetes	0.7896
Bulk_3	k127_297	48.08	706	r__Riboviria	k__Orthornavirae	p__Pisuviricota	c__Duplopiviricetes	o__Durnavirales	f__Picobirnaviridae	g__unclassified_Picobirnaviridae	s__Ripichaq_virus	0.9998
Bulk_3	k127_3042	24.62	919	r__Riboviria	k__Orthornavirae	p__Duplornaviricota	c__Resentoviricetes	o__Reovirales	f__unclassified_Reovirales	g__unclassified_Reovirales	s__Reoviridae_sp.	0.9595
Bulk_3	k127_3051	51.9	654	r__Riboviria	k__unclassified_Riboviria	p__unclassified_Riboviria	c__unclassified_Riboviria	o__unclassified_Riboviria	f__unclassified_Riboviria	g__unclassified_Riboviria	s__Rhizophagus_sp._RF1_medium_virus	0.9353
Bulk_3	k127_3092	4149	542	r__Monodnaviria	k__Shotokuvirae	p__Cossaviricota	c__Papovaviricetes	o__Zurhausenvirales	f__Papillomaviridae	g__unclassified_Papillomaviridae	s__Human_papillomavirus	0.8582
Bulk_3	k127_3097	59.97	566	r__Riboviria	k__Orthornavirae	p__Pisuviricota	c__Duplopiviricetes	o__Durnavirales	f__Partitiviridae	g__unclassified_Partitiviridae	s__unclassified_Partitiviridae	0.9346
Bulk_3	k127_3112	25.06	903	r__Duplodnaviria	k__Heunggongvirae	p__Uroviricota	c__Caudoviricetes	o__unclassified_Caudoviricetes	f__unclassified_Caudoviricetes	g__unclassified_Caudoviricetes	s__unclassified_Caudoviricetes	0.9237
Bulk_3	k127_3132	357.3	1045	r__unclassified_Viruses	k__unclassified_Viruses	p__unclassified_Viruses	c__unclassified_Viruses	o__unclassified_Viruses	f__unclassified_Viruses	g__unclassified_Viruses	s__unclassified_Viruses	0.7679
Bulk_3	k127_3209	57.64	1276	r__Riboviria	k__Orthornavirae	p__Pisuviricota	c__Duplopiviricetes	o__Durnavirales	f__Partitiviridae	g__unclassified_Partitiviridae	s__Sarcosphaera_coronaria_partitivirus	0.9998
Bulk_3	k127_3290	4639.61	517	r__unclassified_Viruses	k__unclassified_Viruses	p__unclassified_Viruses	c__unclassified_Viruses	o__unclassified_Viruses	f__unclassified_Viruses	g__unclassified_Viruses	s__unclassified_Viruses	0.7386
Bulk_3	k127_332	22941.1	562	r__Duplodnaviria	k__Heunggongvirae	p__Uroviricota	c__Caudoviricetes	o__unclassified_Caudoviricetes	f__unclassified_Caudoviricetes	g__unclassified_Caudoviricetes	s__Caudoviricetes_sp.	0.7612
Bulk_3	k127_3342	3114.78	860	r__unclassified_Viruses	k__unclassified_Viruses	p__unclassified_Viruses	c__unclassified_Viruses	o__unclassified_Viruses	f__unclassified_Viruses	g__unclassified_Viruses	s__unclassified_Viruses	0.7587
Bulk_3	k127_3350	209.12	1028	r__Riboviria	k__Orthornavirae	p__Duplornaviricota	c__Chrymotiviricetes	o__Ghabrivirales	f__Orthototiviridae	g__Totivirus	s__Hanko_totivirus_4	0.7289
Bulk_3	k127_3359	66.82	635	r__unclassified_Viruses	k__unclassified_Viruses	p__unclassified_Viruses	c__unclassified_Viruses	o__unclassified_Viruses	f__unclassified_Viruses	g__unclassified_Viruses	s__unclassified_Viruses	0.7849
Bulk_3	k127_3460	4683.06	572	r__Riboviria	k__Orthornavirae	p__Lenarviricota	c__Leviviricetes	o__unclassified_Leviviricetes	f__unclassified_Leviviricetes	g__unclassified_Leviviricetes	s__unclassified_Leviviricetes	0.7472
Bulk_3	k127_3478	45.7	619	r__unclassified_Viruses	k__unclassified_Viruses	p__unclassified_Viruses	c__unclassified_Viruses	o__unclassified_Viruses	f__unclassified_Viruses	g__unclassified_Viruses	s__unclassified_Viruses	0.9121
Bulk_3	k127_3568	513.38	562	r__Riboviria	k__Orthornavirae	p__Lenarviricota	c__Leviviricetes	o__unclassified_Leviviricetes	f__unclassified_Leviviricetes	g__unclassified_Leviviricetes	s__Ripabiq_virus	0.7865
Bulk_3	k127_3617	133.13	1551	r__unclassified_Viruses	k__unclassified_Viruses	p__unclassified_Viruses	c__unclassified_Viruses	o__unclassified_Viruses	f__unclassified_Viruses	g__unclassified_Viruses	s__unclassified_Viruses	0.8982
Bulk_3	k127_3625	19.4	729	r__Riboviria	k__Orthornavirae	p__Duplornaviricota	c__Chrymotiviricetes	o__Ghabrivirales	f__Totiviridae	g__unclassified_Totiviridae	s__Golden_shiner_totivirus	0.8331
Bulk_3	k127_3660	3703.46	582	r__unclassified_Viruses	k__unclassified_Viruses	p__unclassified_Viruses	c__unclassified_Viruses	o__unclassified_Viruses	f__unclassified_Viruses	g__unclassified_Viruses	s__unclassified_Viruses	0.768
Bulk_3	k127_3673	40.8	624	r__Riboviria	k__Orthornavirae	p__Duplornaviricota	c__Chrymotiviricetes	o__Ghabrivirales	f__Totiviridae	g__unclassified_Totiviridae	s__Ripucerb_virus	0.9998
Bulk_3	k127_3750	18.52	611	r__unclassified_Viruses	k__unclassified_Viruses	p__unclassified_Viruses	c__unclassified_Viruses	o__unclassified_Viruses	f__unclassified_Viruses	g__unclassified_Viruses	s__unclassified_Viruses	0.997
Bulk_3	k127_3780	11.31	500	r__Riboviria	k__Orthornavirae	p__Duplornaviricota	c__Chrymotiviricetes	o__Ghabrivirales	f__Orthototiviridae	g__Totivirus	s__Totivirus_jyuhachi	0.8376
Bulk_3	k127_3820	4378.98	551	r__unclassified_Viruses	k__unclassified_Viruses	p__unclassified_Viruses	c__unclassified_Viruses	o__unclassified_Viruses	f__unclassified_Viruses	g__unclassified_Viruses	s__unclassified_Viruses	0.8296
Bulk_3	k127_3906	709.23	1021	r__Riboviria	k__Orthornavirae	p__Duplornaviricota	c__Chrymotiviricetes	o__Ghabrivirales	f__Orthototiviridae	g__Totivirus	s__Hanko_totivirus_4	0.865
Bulk_3	k127_3929	32.14	528	r__Riboviria	k__Orthornavirae	p__Duplornaviricota	c__Chrymotiviricetes	o__Ghabrivirales	f__Totiviridae	g__unclassified_Totiviridae	s__Ripusesk_virus	0.8987
Bulk_3	k127_398	15.89	534	r__Riboviria	k__Orthornavirae	p__Duplornaviricota	c__Chrymotiviricetes	o__Ghabrivirales	f__Quadriviridae	g__Quadrivirus	s__Quadrivirus_ichi	0.8647
Bulk_3	k127_4162	427.58	1290	r__unclassified_Viruses	k__unclassified_Viruses	p__unclassified_Viruses	c__unclassified_Viruses	o__unclassified_Viruses	f__unclassified_Viruses	g__unclassified_Viruses	s__unclassified_Viruses	0.7217
Bulk_3	k127_4201	2152.92	787	r__Riboviria	k__Orthornavirae	p__Kitrinoviricota	c__Tolucaviricetes	o__Tolivirales	f__Tombusviridae	g__unclassified_Tombusviridae	s__unclassified_Tombusviridae	0.7356
Bulk_3	k127_4255	41.72	678	r__unclassified_Viruses	k__unclassified_Viruses	p__unclassified_Viruses	c__unclassified_Viruses	o__unclassified_Viruses	f__unclassified_Viruses	g__unclassified_Viruses	s__unclassified_Viruses	0.8007
Bulk_3	k127_4324	31.03	547	r__unclassified_Viruses	k__unclassified_Viruses	p__unclassified_Viruses	c__unclassified_Viruses	o__unclassified_Viruses	f__unclassified_Viruses	g__unclassified_Viruses	s__unclassified_Viruses	0.9392
Bulk_3	k127_435	48.77	696	r__Riboviria	k__Orthornavirae	p__Duplornaviricota	c__Resentoviricetes	o__Reovirales	f__unclassified_Reovirales	g__unclassified_Reovirales	s__Reovirales_sp.	0.8206
Bulk_3	k127_438	135.6	897	r__unclassified_Virus_sp.	k__unclassified_Virus_sp.	p__unclassified_Virus_sp.	c__unclassified_Virus_sp.	o__unclassified_Virus_sp.	f__unclassified_Virus_sp.	g__unclassified_Virus_sp.	s__Virus_sp.	0.9998
Bulk_3	k127_4396	115.67	538	r__unclassified_Viruses	k__unclassified_Viruses	p__unclassified_Viruses	c__unclassified_Viruses	o__unclassified_Viruses	f__unclassified_Viruses	g__unclassified_Viruses	s__unclassified_Viruses	0.8337
Bulk_3	k127_4400	66.95	507	r__Riboviria	k__Orthornavirae	p__Pisuviricota	c__Duplopiviricetes	o__Durnavirales	f__Partitiviridae	g__unclassified_Partitiviridae	s__unclassified_Partitiviridae	0.9998
Bulk_3	k127_4433	10.9	519	r__Riboviria	k__Orthornavirae	p__Pisuviricota	c__Duplopiviricetes	o__Durnavirales	f__Partitiviridae	g__unclassified_Partitiviridae	s__Partitiviridae_sp.	0.9197
Bulk_3	k127_4507	171.14	595	r__unclassified_Porcellio_scaber_clopovirus	k__unclassified_Porcellio_scaber_clopovirus	p__unclassified_Porcellio_scaber_clopovirus	c__Naldaviricetes	o__unclassified_Naldaviricetes	f__Nimaviridae	g__unclassified_Nimaviridae	s__Porcellio_scaber_clopovirus	0.8582
Bulk_3	k127_4511	11375.6	602	r__unclassified_Viruses	k__unclassified_Viruses	p__unclassified_Viruses	c__unclassified_Viruses	o__unclassified_Viruses	f__unclassified_Viruses	g__unclassified_Viruses	s__unclassified_Viruses	0.7347
Bulk_3	k127_4515	1011.61	727	r__unclassified_Viruses	k__unclassified_Viruses	p__unclassified_Viruses	c__unclassified_Viruses	o__unclassified_Viruses	f__unclassified_Viruses	g__unclassified_Viruses	s__unclassified_Viruses	0.8059
Bulk_3	k127_452	4560.17	642	r__Duplodnaviria	k__Heunggongvirae	p__Uroviricota	c__Caudoviricetes	o__unclassified_Caudoviricetes	f__unclassified_Caudoviricetes	g__unclassified_Caudoviricetes	s__Caudoviricetes_sp.	0.7218
Bulk_3	k127_4544	2701.81	513	r__unclassified_Viruses	k__unclassified_Viruses	p__unclassified_Viruses	c__unclassified_Viruses	o__unclassified_Viruses	f__unclassified_Viruses	g__unclassified_Viruses	s__unclassified_Viruses	0.961
Bulk_3	k127_4579	33.08	684	r__unclassified_Viruses	k__unclassified_Viruses	p__unclassified_Viruses	c__unclassified_Viruses	o__unclassified_Viruses	f__unclassified_Viruses	g__unclassified_Viruses	s__unclassified_Viruses	0.8405
Bulk_3	k127_4632	5497.42	584	r__unclassified_Porcellio_scaber_clopovirus	k__unclassified_Porcellio_scaber_clopovirus	p__unclassified_Porcellio_scaber_clopovirus	c__Naldaviricetes	o__unclassified_Naldaviricetes	f__Nimaviridae	g__unclassified_Nimaviridae	s__Porcellio_scaber_clopovirus	0.8679
Bulk_3	k127_4674	2067.22	769	r__unclassified_Viruses	k__unclassified_Viruses	p__unclassified_Viruses	c__unclassified_Viruses	o__unclassified_Viruses	f__unclassified_Viruses	g__unclassified_Viruses	s__unclassified_Viruses	0.7296
Bulk_3	k127_4687	343.09	742	r__unclassified_Viruses	k__unclassified_Viruses	p__unclassified_Viruses	c__unclassified_Viruses	o__unclassified_Viruses	f__unclassified_Viruses	g__unclassified_Viruses	s__unclassified_Viruses	0.7375
Bulk_3	k127_4699	147.45	729	r__unclassified_Porcellio_scaber_clopovirus	k__unclassified_Porcellio_scaber_clopovirus	p__unclassified_Porcellio_scaber_clopovirus	c__Naldaviricetes	o__unclassified_Naldaviricetes	f__Nimaviridae	g__unclassified_Nimaviridae	s__Porcellio_scaber_clopovirus	0.7262
Bulk_3	k127_4909	347.44	749	r__Duplodnaviria	k__Heunggongvirae	p__Uroviricota	c__Caudoviricetes	o__unclassified_Caudoviricetes	f__unclassified_Caudoviricetes	g__unclassified_Caudoviricetes	s__unclassified_Caudoviricetes	0.9162
Bulk_3	k127_4957	34.92	891	r__Riboviria	k__Orthornavirae	p__Pisuviricota	c__Duplopiviricetes	o__Durnavirales	f__Picobirnaviridae	g__unclassified_Picobirnaviridae	s__Ripikraj_virus	0.9997
Bulk_3	k127_5001	250.81	609	r__unclassified_Viruses	k__unclassified_Viruses	p__unclassified_Viruses	c__unclassified_Viruses	o__unclassified_Viruses	f__unclassified_Viruses	g__unclassified_Viruses	s__unclassified_Viruses	0.7199
Bulk_3	k127_5020	3485.46	534	r__unclassified_Porcellio_scaber_clopovirus	k__unclassified_Porcellio_scaber_clopovirus	p__unclassified_Porcellio_scaber_clopovirus	c__Naldaviricetes	o__unclassified_Naldaviricetes	f__Nimaviridae	g__unclassified_Nimaviridae	s__Porcellio_scaber_clopovirus	0.8413
Bulk_3	k127_5079	1077.04	759	r__Duplodnaviria	k__Heunggongvirae	p__Uroviricota	c__Caudoviricetes	o__unclassified_Caudoviricetes	f__unclassified_Caudoviricetes	g__unclassified_Caudoviricetes	s__Caudoviricetes_sp.	0.7311
Bulk_3	k127_5148	9804.18	545	r__Duplodnaviria	k__Heunggongvirae	p__Uroviricota	c__Caudoviricetes	o__unclassified_Caudoviricetes	f__unclassified_Caudoviricetes	g__unclassified_Caudoviricetes	s__Caudoviricetes_sp.	0.7983
Bulk_3	k127_5182	36.62	618	r__Riboviria	k__Orthornavirae	p__Pisuviricota	c__Duplopiviricetes	o__Durnavirales	f__Partitiviridae	g__unclassified_Partitiviridae	s__unclassified_Partitiviridae	0.9997
Bulk_3	k127_5239	7210.43	550	r__unclassified_Viruses	k__unclassified_Viruses	p__unclassified_Viruses	c__unclassified_Viruses	o__unclassified_Viruses	f__unclassified_Viruses	g__unclassified_Viruses	s__unclassified_Viruses	0.7795
Bulk_3	k127_5295	587.17	554	r__unclassified_Viruses	k__unclassified_Viruses	p__unclassified_Viruses	c__unclassified_Viruses	o__unclassified_Viruses	f__unclassified_Viruses	g__unclassified_Viruses	s__unclassified_Viruses	0.7147
Bulk_3	k127_5297	3375.96	615	r__unclassified_Porcellio_scaber_clopovirus	k__unclassified_Porcellio_scaber_clopovirus	p__unclassified_Porcellio_scaber_clopovirus	c__Naldaviricetes	o__unclassified_Naldaviricetes	f__Nimaviridae	g__unclassified_Nimaviridae	s__Porcellio_scaber_clopovirus	0.7527
Bulk_3	k127_5369	79.23	714	r__unclassified_Viruses	k__unclassified_Viruses	p__unclassified_Viruses	c__unclassified_Viruses	o__unclassified_Viruses	f__unclassified_Viruses	g__unclassified_Viruses	s__unclassified_Viruses	0.9215
Bulk_3	k127_5374	695.56	610	r__unclassified_Viruses	k__unclassified_Viruses	p__unclassified_Viruses	c__unclassified_Viruses	o__unclassified_Viruses	f__unclassified_Viruses	g__unclassified_Viruses	s__unclassified_Viruses	0.8757
Bulk_3	k127_5384	38.62	586	r__unclassified_Viruses	k__unclassified_Viruses	p__unclassified_Viruses	c__unclassified_Viruses	o__unclassified_Viruses	f__unclassified_Viruses	g__unclassified_Viruses	s__unclassified_Viruses	0.8516
Bulk_3	k127_5514	57.6	1768	r__Riboviria	k__unclassified_Riboviria	p__unclassified_Riboviria	c__unclassified_Riboviria	o__unclassified_Riboviria	f__Polymycoviridae	g__Polymycovirus	s__unclassified_Polymycovirus	0.8485
Bulk_3	k127_5549	2942.6	546	r__Duplodnaviria	k__Heunggongvirae	p__Uroviricota	c__Caudoviricetes	o__unclassified_Caudoviricetes	f__unclassified_Caudoviricetes	g__unclassified_Caudoviricetes	s__Caudoviricetes_sp.	0.7525
Bulk_3	k127_5570	1728.61	558	r__Duplodnaviria	k__Heunggongvirae	p__Uroviricota	c__Caudoviricetes	o__unclassified_Caudoviricetes	f__unclassified_Caudoviricetes	g__unclassified_Caudoviricetes	s__Caudoviricetes_sp.	0.7119
Bulk_3	k127_5708	14116.2	525	r__Riboviria	k__Orthornavirae	p__Pisuviricota	c__Pisoniviricetes	o__Picornavirales	f__unclassified_Picornavirales	g__unclassified_Picornavirales	s__unclassified_Picornavirales	0.9164
Bulk_3	k127_573	5073.94	611	r__unclassified_Viruses	k__unclassified_Viruses	p__unclassified_Viruses	c__unclassified_Viruses	o__unclassified_Viruses	f__unclassified_Viruses	g__unclassified_Viruses	s__unclassified_Viruses	0.802
Bulk_3	k127_5737	3680.46	611	r__Riboviria	k__Orthornavirae	p__Negarnaviricota	c__Monjiviricetes	o__Mononegavirales	f__unclassified_Mononegavirales	g__unclassified_Mononegavirales	s__unclassified_Mononegavirales	0.8381
Bulk_3	k127_5856	29.31	579	r__unclassified_Viruses	k__unclassified_Viruses	p__unclassified_Viruses	c__unclassified_Viruses	o__unclassified_Viruses	f__unclassified_Viruses	g__unclassified_Viruses	s__unclassified_Viruses	0.7299
Bulk_3	k127_59	78560.5	631	r__Riboviria	k__Orthornavirae	p__Pisuviricota	c__Duplopiviricetes	o__Durnavirales	f__Picobirnaviridae	g__unclassified_Picobirnaviridae	s__Qianjiang_picobirna-like_virus_2	0.7188
Bulk_3	k127_5983	31794	579	r__Duplodnaviria	k__Heunggongvirae	p__Uroviricota	c__Caudoviricetes	o__unclassified_Caudoviricetes	f__unclassified_Caudoviricetes	g__unclassified_Caudoviricetes	s__unclassified_Caudoviricetes	0.7086
Bulk_3	k127_6027	21.59	524	r__unclassified_Viruses	k__unclassified_Viruses	p__unclassified_Viruses	c__unclassified_Viruses	o__unclassified_Viruses	f__unclassified_Viruses	g__unclassified_Viruses	s__unclassified_Viruses	0.9197
Bulk_3	k127_6035	1213.67	578	r__unclassified_Viruses	k__unclassified_Viruses	p__unclassified_Viruses	c__unclassified_Viruses	o__unclassified_Viruses	f__unclassified_Viruses	g__unclassified_Viruses	s__unclassified_Viruses	0.9131
Bulk_3	k127_6132	420.14	579	r__Duplodnaviria	k__Heunggongvirae	p__Uroviricota	c__Caudoviricetes	o__unclassified_Caudoviricetes	f__unclassified_Caudoviricetes	g__unclassified_Caudoviricetes	s__unclassified_Caudoviricetes	0.8564
Bulk_3	k127_6143	19146.4	545	r__Duplodnaviria	k__Heunggongvirae	p__Uroviricota	c__Caudoviricetes	o__unclassified_Caudoviricetes	f__unclassified_Caudoviricetes	g__unclassified_Caudoviricetes	s__Caudoviricetes_sp.	0.753
Bulk_3	k127_626	874.4	1019	r__Riboviria	k__Orthornavirae	p__Kitrinoviricota	c__Tolucaviricetes	o__Tolivirales	f__Tombusviridae	g__unclassified_Tombusviridae	s__unclassified_Tombusviridae	0.885
Bulk_3	k127_6285	26.63	531	r__unclassified_Viruses	k__unclassified_Viruses	p__unclassified_Viruses	c__unclassified_Viruses	o__unclassified_Viruses	f__unclassified_Viruses	g__unclassified_Viruses	s__unclassified_Viruses	0.7254
Bulk_3	k127_6294	55.35	511	r__unclassified_Viruses	k__unclassified_Viruses	p__unclassified_Viruses	c__unclassified_Viruses	o__unclassified_Viruses	f__unclassified_Viruses	g__unclassified_Viruses	s__unclassified_Viruses	0.7571
Bulk_3	k127_6305	534.85	2602	r__Riboviria	k__Orthornavirae	p__Pisuviricota	c__Duplopiviricetes	o__Durnavirales	f__Picobirnaviridae	g__unclassified_Picobirnaviridae	s__Ripichaq_virus	0.9947
Bulk_3	k127_6338	2579.27	2541	r__Riboviria	k__Orthornavirae	p__Pisuviricota	c__Duplopiviricetes	o__Durnavirales	f__Picobirnaviridae	g__unclassified_Picobirnaviridae	s__Ripichaq_virus	0.9917
Bulk_3	k127_6363	37.9	597	r__unclassified_Viruses	k__unclassified_Viruses	p__unclassified_Viruses	c__unclassified_Viruses	o__unclassified_Viruses	f__unclassified_Viruses	g__unclassified_Viruses	s__unclassified_Viruses	0.8212
Bulk_3	k127_6370	31.37	541	r__Riboviria	k__Orthornavirae	p__unclassified_Orthornavirae	c__unclassified_Orthornavirae	o__unclassified_Orthornavirae	f__unclassified_Orthornavirae	g__unclassified_Orthornavirae	s__unclassified_Orthornavirae	0.8206
Bulk_3	k127_6403	2587.72	681	r__Riboviria	k__Orthornavirae	p__Pisuviricota	c__Pisoniviricetes	o__Picornavirales	f__Picornaviridae	g__Hepatovirus	s__Hepatovirus_sp.	0.7507
Bulk_3	k127_6475	53.46	582	r__unclassified_Viruses	k__unclassified_Viruses	p__unclassified_Viruses	c__unclassified_Viruses	o__unclassified_Viruses	f__unclassified_Viruses	g__unclassified_Viruses	s__unclassified_Viruses	0.7762
Bulk_3	k127_6556	31.43	540	r__Riboviria	k__Orthornavirae	p__Duplornaviricota	c__Resentoviricetes	o__Reovirales	f__unclassified_Reovirales	g__unclassified_Reovirales	s__Reoviridae_sp.	0.9998
Bulk_3	k127_6610	18.73	604	r__Riboviria	k__unclassified_Riboviria	p__unclassified_Riboviria	c__unclassified_Riboviria	o__unclassified_Riboviria	f__unclassified_Riboviria	g__unclassified_Riboviria	s__Rhizophagus_sp._RF1_medium_virus	0.9998
Bulk_3	k127_6672	411.6	646	r__Riboviria	k__Orthornavirae	p__Lenarviricota	c__Leviviricetes	o__unclassified_Leviviricetes	f__unclassified_Leviviricetes	g__unclassified_Leviviricetes	s__unclassified_Leviviricetes	0.8089
Bulk_3	k127_6712	4979.77	572	r__Riboviria	k__Orthornavirae	p__Lenarviricota	c__Miaviricetes	o__Ourlivirales	f__Botourmiaviridae	g__unclassified_Botourmiaviridae	s__unclassified_Botourmiaviridae	0.7233
Bulk_3	k127_6758	102.55	993	r__Riboviria	k__Orthornavirae	p__Duplornaviricota	c__Chrymotiviricetes	o__Ghabrivirales	f__Totiviridae	g__unclassified_Totiviridae	s__Qianjiang_toti-like_virus_17	0.8908
Bulk_3	k127_6776	53.57	528	r__unclassified_Viruses	k__unclassified_Viruses	p__unclassified_Viruses	c__unclassified_Viruses	o__unclassified_Viruses	f__unclassified_Viruses	g__unclassified_Viruses	s__unclassified_Viruses	0.812
Bulk_3	k127_6904	97.19	844	r__Riboviria	k__Orthornavirae	p__Lenarviricota	c__Leviviricetes	o__unclassified_Leviviricetes	f__unclassified_Leviviricetes	g__unclassified_Leviviricetes	s__unclassified_Leviviricetes	0.9527
Bulk_3	k127_6929	44.63	507	r__unclassified_Viruses	k__unclassified_Viruses	p__unclassified_Viruses	c__unclassified_Viruses	o__unclassified_Viruses	f__unclassified_Viruses	g__unclassified_Viruses	s__unclassified_Viruses	0.8987
Bulk_3	k127_6942	701.03	924	r__Riboviria	k__Orthornavirae	p__Pisuviricota	c__Pisoniviricetes	o__Picornavirales	f__unclassified_Picornavirales	g__unclassified_Picornavirales	s__unclassified_Picornavirales	0.7355
Bulk_3	k127_6987	2074.33	525	r__unclassified_Viruses	k__unclassified_Viruses	p__unclassified_Viruses	c__unclassified_Viruses	o__unclassified_Viruses	f__unclassified_Viruses	g__unclassified_Viruses	s__unclassified_Viruses	0.7637
Bulk_3	k127_7050	44.9	504	r__unclassified_Porcellio_scaber_clopovirus	k__unclassified_Porcellio_scaber_clopovirus	p__unclassified_Porcellio_scaber_clopovirus	c__Naldaviricetes	o__unclassified_Naldaviricetes	f__Nimaviridae	g__unclassified_Nimaviridae	s__Porcellio_scaber_clopovirus	0.7688
Bulk_3	k127_7228	10.76	526	r__Riboviria	k__Orthornavirae	p__Pisuviricota	c__Duplopiviricetes	o__Durnavirales	f__Partitiviridae	g__unclassified_Partitiviridae	s__Fusarium_mangiferae_partitivirus_1	0.9997
Bulk_3	k127_7332	6125.34	562	r__unclassified_Viruses	k__unclassified_Viruses	p__unclassified_Viruses	c__unclassified_Viruses	o__unclassified_Viruses	f__unclassified_Viruses	g__unclassified_Viruses	s__unclassified_Viruses	0.8713
Bulk_3	k127_7380	41.48	682	r__Riboviria	k__Orthornavirae	p__Lenarviricota	c__Leviviricetes	o__Norzivirales	f__Atkinsviridae	g__Dugnivirus	s__Dugnivirus_chthonadaptatum	0.9208
Bulk_3	k127_7394	54.75	620	r__unclassified_Porcellio_scaber_clopovirus	k__unclassified_Porcellio_scaber_clopovirus	p__unclassified_Porcellio_scaber_clopovirus	c__Naldaviricetes	o__unclassified_Naldaviricetes	f__Nimaviridae	g__unclassified_Nimaviridae	s__Porcellio_scaber_clopovirus	0.7385
Bulk_3	k127_7399	22.45	504	r__unclassified_Viruses	k__unclassified_Viruses	p__unclassified_Viruses	c__unclassified_Viruses	o__unclassified_Viruses	f__unclassified_Viruses	g__unclassified_Viruses	s__unclassified_Viruses	0.9453
Bulk_3	k127_7547	43.79	646	r__unclassified_clirnapec_virus_12	k__unclassified_clirnapec_virus_12	p__unclassified_clirnapec_virus_12	c__unclassified_clirnapec_virus_12	o__unclassified_clirnapec_virus_12	f__unclassified_clirnapec_virus_12	g__unclassified_clirnapec_virus_12	s__clirnapec_virus_12	0.9997
Bulk_3	k127_7554	307.46	552	r__unclassified_Viruses	k__unclassified_Viruses	p__unclassified_Viruses	c__unclassified_Viruses	o__unclassified_Viruses	f__unclassified_Viruses	g__unclassified_Viruses	s__unclassified_Viruses	0.8745
Bulk_3	k127_767	71.26	516	r__unclassified_Viruses	k__unclassified_Viruses	p__unclassified_Viruses	c__unclassified_Viruses	o__unclassified_Viruses	f__unclassified_Viruses	g__unclassified_Viruses	s__unclassified_Viruses	0.8967
Bulk_3	k127_77	522.81	725	r__unclassified_Viruses	k__unclassified_Viruses	p__unclassified_Viruses	c__unclassified_Viruses	o__unclassified_Viruses	f__unclassified_Viruses	g__unclassified_Viruses	s__unclassified_Viruses	0.8609
Bulk_3	k127_7717	344.3	1372	r__unclassified_Porcellio_scaber_clopovirus	k__unclassified_Porcellio_scaber_clopovirus	p__unclassified_Porcellio_scaber_clopovirus	c__Naldaviricetes	o__unclassified_Naldaviricetes	f__Nimaviridae	g__unclassified_Nimaviridae	s__Porcellio_scaber_clopovirus	0.8119
Bulk_3	k127_7820	1115.65	573	r__unclassified_Porcellio_scaber_clopovirus	k__unclassified_Porcellio_scaber_clopovirus	p__unclassified_Porcellio_scaber_clopovirus	c__Naldaviricetes	o__unclassified_Naldaviricetes	f__Nimaviridae	g__unclassified_Nimaviridae	s__Porcellio_scaber_clopovirus	0.8434
Bulk_3	k127_7967	11.29	501	r__unclassified_Viruses	k__unclassified_Viruses	p__unclassified_Viruses	c__unclassified_Viruses	o__unclassified_Viruses	f__unclassified_Viruses	g__unclassified_Viruses	s__unclassified_Viruses	0.8468
Bulk_3	k127_8063	10.78	525	r__Riboviria	k__Orthornavirae	p__Pisuviricota	c__Duplopiviricetes	o__Durnavirales	f__Partitiviridae	g__unclassified_Partitiviridae	s__Colletotrichum_partitivirus_1	0.9019
Bulk_3	k127_8148	12736.9	1225	r__Riboviria	k__Orthornavirae	p__Duplornaviricota	c__Resentoviricetes	o__Reovirales	f__Spinareoviridae	g__Orthoreovirus	s__Phocid_orthoreovirus_1	0.7093
Bulk_3	k127_8195	1674.78	581	r__unclassified_Viruses	k__unclassified_Viruses	p__unclassified_Viruses	c__unclassified_Viruses	o__unclassified_Viruses	f__unclassified_Viruses	g__unclassified_Viruses	s__unclassified_Viruses	0.8691
Bulk_3	k127_831	1930.73	545	r__unclassified_Viruses	k__unclassified_Viruses	p__unclassified_Viruses	c__unclassified_Viruses	o__unclassified_Viruses	f__unclassified_Viruses	g__unclassified_Viruses	s__unclassified_Viruses	0.78
Bulk_3	k127_8513	84.35	503	r__unclassified_Viruses	k__unclassified_Viruses	p__unclassified_Viruses	c__unclassified_Viruses	o__unclassified_Viruses	f__unclassified_Viruses	g__unclassified_Viruses	s__unclassified_Viruses	0.7197
Bulk_3	k127_8525	26351.7	560	r__Duplodnaviria	k__Heunggongvirae	p__Uroviricota	c__Caudoviricetes	o__unclassified_Caudoviricetes	f__unclassified_Caudoviricetes	g__unclassified_Caudoviricetes	s__unclassified_Caudoviricetes	0.7033
Bulk_3	k127_8636	1690.5	763	r__Riboviria	k__Orthornavirae	p__Kitrinoviricota	c__Tolucaviricetes	o__Tolivirales	f__Tombusviridae	g__unclassified_Tombusviridae	s__unclassified_Tombusviridae	0.8891
Bulk_3	k127_871	51.43	605	r__Riboviria	k__Orthornavirae	p__Lenarviricota	c__Leviviricetes	o__Norzivirales	f__Fiersviridae	g__unclassified_Fiersviridae	s__unclassified_Fiersviridae	0.9997
Bulk_3	k127_8716	798.61	549	r__unclassified_Viruses	k__unclassified_Viruses	p__unclassified_Viruses	c__unclassified_Viruses	o__unclassified_Viruses	f__unclassified_Viruses	g__unclassified_Viruses	s__unclassified_Viruses	0.8324
Bulk_3	k127_8762	231.23	893	r__Riboviria	k__Orthornavirae	p__Pisuviricota	c__Stelpaviricetes	o__Stellavirales	f__Astroviridae	g__Mamastrovirus	s__Mamastrovirus_suis	0.7578
Bulk_3	k127_8845	22.19	510	r__unclassified_Viruses	k__unclassified_Viruses	p__unclassified_Viruses	c__unclassified_Viruses	o__unclassified_Viruses	f__unclassified_Viruses	g__unclassified_Viruses	s__unclassified_Viruses	0.7191
Bulk_3	k127_8902	6230.7	513	r__Riboviria	k__Orthornavirae	p__Lenarviricota	c__Leviviricetes	o__unclassified_Leviviricetes	f__unclassified_Leviviricetes	g__unclassified_Leviviricetes	s__unclassified_Leviviricetes	0.7214
Bulk_3	k127_8932	4288.74	525	r__Riboviria	k__Orthornavirae	p__Pisuviricota	c__Pisoniviricetes	o__Picornavirales	f__unclassified_Picornavirales	g__unclassified_Picornavirales	s__unclassified_Picornavirales	0.9403
Bulk_3	k127_8942	30.04	565	r__Riboviria	k__Orthornavirae	p__Duplornaviricota	c__Chrymotiviricetes	o__Ghabrivirales	f__Totiviridae	g__unclassified_Totiviridae	s__Ripugrir_virus	0.9996
Bulk_3	k127_8962	2309.01	773	r__unclassified_Viruses	k__unclassified_Viruses	p__unclassified_Viruses	c__unclassified_Viruses	o__unclassified_Viruses	f__unclassified_Viruses	g__unclassified_Viruses	s__unclassified_Viruses	0.7171
Bulk_3	k127_9019	14761.9	544	r__unclassified_Viruses	k__unclassified_Viruses	p__unclassified_Viruses	c__unclassified_Viruses	o__unclassified_Viruses	f__unclassified_Viruses	g__unclassified_Viruses	s__unclassified_Viruses	0.7239
Bulk_3	k127_9083	17.12	661	r__Riboviria	k__Orthornavirae	p__Pisuviricota	c__Duplopiviricetes	o__Durnavirales	f__Picobirnaviridae	g__unclassified_Picobirnaviridae	s__Ripikraj_virus	0.9998
Bulk_3	k127_9103	182.49	620	r__unclassified_Viruses	k__unclassified_Viruses	p__unclassified_Viruses	c__unclassified_Viruses	o__unclassified_Viruses	f__unclassified_Viruses	g__unclassified_Viruses	s__unclassified_Viruses	0.8067
Bulk_3	k127_9154	26.14	541	r__unclassified_Viruses	k__unclassified_Viruses	p__unclassified_Viruses	c__unclassified_Viruses	o__unclassified_Viruses	f__unclassified_Viruses	g__unclassified_Viruses	s__unclassified_Viruses	0.9804
Bulk_3	k127_9392	10.52	538	r__Duplodnaviria	k__Heunggongvirae	p__Uroviricota	c__Caudoviricetes	o__unclassified_Caudoviricetes	f__Peduoviridae	g__Maltschvirus	s__Maltschvirus_maltsch	0.9856
Bulk_3	k127_9450	1189.2	578	r__Riboviria	k__Orthornavirae	p__Kitrinoviricota	c__unclassified_Kitrinoviricota	o__unclassified_Kitrinoviricota	f__unclassified_Kitrinoviricota	g__unclassified_Kitrinoviricota	s__unclassified_Kitrinoviricota	0.8051
Bulk_3	k127_9476	10046.7	502	r__Duplodnaviria	k__Heunggongvirae	p__Uroviricota	c__Caudoviricetes	o__unclassified_Caudoviricetes	f__unclassified_Caudoviricetes	g__unclassified_Caudoviricetes	s__Caudoviricetes_sp.	0.745
Bulk_3	k127_9498	636.57	551	r__Riboviria	k__Orthornavirae	p__Lenarviricota	c__Leviviricetes	o__unclassified_Leviviricetes	f__unclassified_Leviviricetes	g__unclassified_Leviviricetes	s__unclassified_Leviviricetes	0.7486
Bulk_3	k127_9502	6592.02	581	r__Duplodnaviria	k__Heunggongvirae	p__Uroviricota	c__Caudoviricetes	o__unclassified_Caudoviricetes	f__unclassified_Caudoviricetes	g__unclassified_Caudoviricetes	s__Caudoviricetes_sp.	0.9172
Bulk_3	k127_9513	4782.86	537	r__unclassified_Viruses	k__unclassified_Viruses	p__unclassified_Viruses	c__unclassified_Viruses	o__unclassified_Viruses	f__unclassified_Viruses	g__unclassified_Viruses	s__unclassified_Viruses	0.9221
Bulk_3	k127_9544	186.74	515	r__unclassified_Viruses	k__unclassified_Viruses	p__unclassified_Viruses	c__unclassified_Viruses	o__unclassified_Viruses	f__unclassified_Viruses	g__unclassified_Viruses	s__unclassified_Viruses	0.8619
Bulk_3	k127_956	53.65	1160	r__Riboviria	k__Orthornavirae	p__Duplornaviricota	c__Resentoviricetes	o__Reovirales	f__Sedoreoviridae	g__unclassified_Sedoreoviridae	s__Chroculint_virus	0.9993
Bulk_3	k127_9561	108.04	576	r__Riboviria	k__Orthornavirae	p__Pisuviricota	c__Duplopiviricetes	o__Durnavirales	f__Partitiviridae	g__unclassified_Partitiviridae	s__Rosellinia_necatrix_partitivirus_3	0.9998
Bulk_3	k127_9599	32.17	1055	r__Riboviria	k__Orthornavirae	p__Duplornaviricota	c__Resentoviricetes	o__Reovirales	f__unclassified_Reovirales	g__unclassified_Reovirales	s__Reovirales_sp.	0.8694
Bulk_3	k127_9642	1647.3	1123	r__unclassified_Viruses	k__unclassified_Viruses	p__unclassified_Viruses	c__unclassified_Viruses	o__unclassified_Viruses	f__unclassified_Viruses	g__unclassified_Viruses	s__unclassified_Viruses	0.7699
Bulk_3	k127_9894	134.7	1554	r__Riboviria	k__Orthornavirae	p__Pisuviricota	c__Duplopiviricetes	o__Durnavirales	f__Picobirnaviridae	g__unclassified_Picobirnaviridae	s__Ripikraj_virus	0.9998
Bulk_3	k127_9913	33.08	513	r__unclassified_Viruses	k__unclassified_Viruses	p__unclassified_Viruses	c__unclassified_Viruses	o__unclassified_Viruses	f__unclassified_Viruses	g__unclassified_Viruses	s__unclassified_Viruses	0.9006
Bulk_3	k127_9928	14.51	585	r__Riboviria	k__Orthornavirae	p__Kitrinoviricota	c__Alsuviricetes	o__Martellivirales	f__unclassified_Martellivirales	g__unclassified_Martellivirales	s__unclassified_Martellivirales	0.7772
Bulk_2	k127_10069	37.71	916	r__unclassified_Viruses	k__unclassified_Viruses	p__unclassified_Viruses	c__unclassified_Viruses	o__unclassified_Viruses	f__unclassified_Viruses	g__unclassified_Viruses	s__unclassified_Viruses	0.8431
Bulk_2	k127_10082	409.05	695	r__Riboviria	k__Orthornavirae	p__Pisuviricota	c__Pisoniviricetes	o__Picornavirales	f__unclassified_Picornavirales	g__unclassified_Picornavirales	s__unclassified_Picornavirales	0.7456
Bulk_2	k127_10161	2447.03	671	r__unclassified_Viruses	k__unclassified_Viruses	p__unclassified_Viruses	c__unclassified_Viruses	o__unclassified_Viruses	f__unclassified_Viruses	g__unclassified_Viruses	s__unclassified_Viruses	0.7417
Bulk_2	k127_10194	72.79	511	r__Riboviria	k__Orthornavirae	p__Kitrinoviricota	c__Tolucaviricetes	o__Tolivirales	f__Tombusviridae	g__unclassified_Tombusviridae	s__unclassified_Tombusviridae	0.9507
Bulk_2	k127_10240	20.6	516	r__unclassified_Viruses	k__unclassified_Viruses	p__unclassified_Viruses	c__unclassified_Viruses	o__unclassified_Viruses	f__unclassified_Viruses	g__unclassified_Viruses	s__unclassified_Viruses	0.9388
Bulk_2	k127_10279	25775.1	579	r__Duplodnaviria	k__Heunggongvirae	p__Uroviricota	c__Caudoviricetes	o__unclassified_Caudoviricetes	f__unclassified_Caudoviricetes	g__unclassified_Caudoviricetes	s__Caudoviricetes_sp.	0.7348
Bulk_2	k127_10340	56.03	901	r__Riboviria	k__Orthornavirae	p__Duplornaviricota	c__Resentoviricetes	o__Reovirales	f__Sedoreoviridae	g__unclassified_Sedoreoviridae	s__Chroculint_virus	0.9998
Bulk_2	k127_1035	86.95	825	r__unclassified_Viruses	k__unclassified_Viruses	p__unclassified_Viruses	c__unclassified_Viruses	o__unclassified_Viruses	f__unclassified_Viruses	g__unclassified_Viruses	s__unclassified_Viruses	0.8496
Bulk_2	k127_10353	620.44	531	r__unclassified_Viruses	k__unclassified_Viruses	p__unclassified_Viruses	c__unclassified_Viruses	o__unclassified_Viruses	f__unclassified_Viruses	g__unclassified_Viruses	s__unclassified_Viruses	0.7684
Bulk_2	k127_10434	25.8	515	r__unclassified_Viruses	k__unclassified_Viruses	p__unclassified_Viruses	c__unclassified_Viruses	o__unclassified_Viruses	f__unclassified_Viruses	g__unclassified_Viruses	s__unclassified_Viruses	0.9395
Bulk_2	k127_10477	642.66	616	r__Riboviria	k__Orthornavirae	p__Lenarviricota	c__Leviviricetes	o__unclassified_Leviviricetes	f__unclassified_Leviviricetes	g__unclassified_Leviviricetes	s__Ripabiq_virus	0.7535
Bulk_2	k127_10501	18.23	583	r__Riboviria	k__Orthornavirae	p__Duplornaviricota	c__Chrymotiviricetes	o__Ghabrivirales	f__Totiviridae	g__unclassified_Totiviridae	s__Rhizoctonia_zeae_megatotivirus_2	0.9998
Bulk_2	k127_10713	56.73	562	r__unclassified_Viruses	k__unclassified_Viruses	p__unclassified_Viruses	c__unclassified_Viruses	o__unclassified_Viruses	f__unclassified_Viruses	g__unclassified_Viruses	s__unclassified_Viruses	0.9081
Bulk_2	k127_10952	1253.43	549	r__unclassified_Viruses	k__unclassified_Viruses	p__unclassified_Viruses	c__unclassified_Viruses	o__unclassified_Viruses	f__unclassified_Viruses	g__unclassified_Viruses	s__unclassified_Viruses	0.7547
Bulk_2	k127_11003	20.13	528	r__unclassified_Viruses	k__unclassified_Viruses	p__unclassified_Viruses	c__unclassified_Viruses	o__unclassified_Viruses	f__unclassified_Viruses	g__unclassified_Viruses	s__unclassified_Viruses	0.8482
Bulk_2	k127_11067	8473.55	634	r__Duplodnaviria	k__Heunggongvirae	p__Uroviricota	c__Caudoviricetes	o__unclassified_Caudoviricetes	f__unclassified_Caudoviricetes	g__unclassified_Caudoviricetes	s__unclassified_Caudoviricetes	0.8973
Bulk_2	k127_11141	30.19	616	r__Riboviria	k__Orthornavirae	p__Duplornaviricota	c__Resentoviricetes	o__Reovirales	f__Sedoreoviridae	g__unclassified_Sedoreoviridae	s__Chroculint_virus	0.8019
Bulk_2	k127_11163	68188.6	719	r__Duplodnaviria	k__Heunggongvirae	p__Uroviricota	c__Caudoviricetes	o__unclassified_Caudoviricetes	f__unclassified_Caudoviricetes	g__unclassified_Caudoviricetes	s__Caudoviricetes_sp.	0.762
Bulk_2	k127_11217	16.58	641	r__Riboviria	k__unclassified_Riboviria	p__unclassified_Riboviria	c__unclassified_Riboviria	o__unclassified_Riboviria	f__unclassified_Riboviria	g__unclassified_Riboviria	s__Pythium_ultimum_RNA_virus_1	0.8782
Bulk_2	k127_11257	2519.62	600	r__unclassified_Porcellio_scaber_clopovirus	k__unclassified_Porcellio_scaber_clopovirus	p__unclassified_Porcellio_scaber_clopovirus	c__Naldaviricetes	o__unclassified_Naldaviricetes	f__Nimaviridae	g__unclassified_Nimaviridae	s__Porcellio_scaber_clopovirus	0.7094
Bulk_2	k127_11261	140.36	530	r__unclassified_Viruses	k__unclassified_Viruses	p__unclassified_Viruses	c__unclassified_Viruses	o__unclassified_Viruses	f__unclassified_Viruses	g__unclassified_Viruses	s__unclassified_Viruses	0.8727
Bulk_2	k127_11291	119.9	554	r__Riboviria	k__Orthornavirae	p__Lenarviricota	c__Leviviricetes	o__unclassified_Leviviricetes	f__unclassified_Leviviricetes	g__unclassified_Leviviricetes	s__unclassified_Leviviricetes	0.7563
Bulk_2	k127_11328	77.75	786	r__unclassified_Viruses	k__unclassified_Viruses	p__unclassified_Viruses	c__unclassified_Viruses	o__unclassified_Viruses	f__unclassified_Viruses	g__unclassified_Viruses	s__unclassified_Viruses	0.9753
Bulk_2	k127_11391	34.63	537	r__unclassified_Viruses	k__unclassified_Viruses	p__unclassified_Viruses	c__unclassified_Viruses	o__unclassified_Viruses	f__unclassified_Viruses	g__unclassified_Viruses	s__unclassified_Viruses	0.7418
Bulk_2	k127_11512	30.68	866	r__Riboviria	k__Orthornavirae	p__Pisuviricota	c__Duplopiviricetes	o__Durnavirales	f__Partitiviridae	g__unclassified_Partitiviridae	s__Rosellinia_necatrix_partitivirus_3	0.9415
Bulk_2	k127_11615	49091.7	503	r__Riboviria	k__Orthornavirae	p__Pisuviricota	c__Pisoniviricetes	o__Picornavirales	f__Picornaviridae	g__Hepatovirus	s__Hepatovirus_sp.	0.7117
Bulk_2	k127_11843	22523.1	1010	r__Duplodnaviria	k__Heunggongvirae	p__Uroviricota	c__Caudoviricetes	o__unclassified_Caudoviricetes	f__unclassified_Caudoviricetes	g__unclassified_Caudoviricetes	s__Caudoviricetes_sp.	0.8382
Bulk_2	k127_12091	12325.7	557	r__Monodnaviria	k__Shotokuvirae	p__Cossaviricota	c__Papovaviricetes	o__Zurhausenvirales	f__Papillomaviridae	g__unclassified_Papillomaviridae	s__Human_papillomavirus	0.7939
Bulk_2	k127_12143	30.42	524	r__unclassified_Viruses	k__unclassified_Viruses	p__unclassified_Viruses	c__unclassified_Viruses	o__unclassified_Viruses	f__unclassified_Viruses	g__unclassified_Viruses	s__unclassified_Viruses	0.7527
Bulk_2	k127_12243	5303.5	517	r__unclassified_Viruses	k__unclassified_Viruses	p__unclassified_Viruses	c__unclassified_Viruses	o__unclassified_Viruses	f__unclassified_Viruses	g__unclassified_Viruses	s__unclassified_Viruses	0.7524
Bulk_2	k127_12357	817.5	689	r__Duplodnaviria	k__Heunggongvirae	p__Uroviricota	c__Caudoviricetes	o__unclassified_Caudoviricetes	f__unclassified_Caudoviricetes	g__unclassified_Caudoviricetes	s__Caudoviricetes_sp.	0.7485
Bulk_2	k127_12474	5494.07	560	r__Riboviria	k__Orthornavirae	p__Duplornaviricota	c__Resentoviricetes	o__Reovirales	f__Spinareoviridae	g__unclassified_Spinareoviridae	s__unclassified_Spinareoviridae	0.8098
Bulk_2	k127_12525	7300.2	531	r__unclassified_Viruses	k__unclassified_Viruses	p__unclassified_Viruses	c__unclassified_Viruses	o__unclassified_Viruses	f__unclassified_Viruses	g__unclassified_Viruses	s__unclassified_Viruses	0.7838
Bulk_2	k127_12529	98.72	619	r__unclassified_Viruses	k__unclassified_Viruses	p__unclassified_Viruses	c__unclassified_Viruses	o__unclassified_Viruses	f__unclassified_Viruses	g__unclassified_Viruses	s__unclassified_Viruses	0.7307
Bulk_2	k127_12533	192.37	732	r__unclassified_Viruses	k__unclassified_Viruses	p__unclassified_Viruses	c__unclassified_Viruses	o__unclassified_Viruses	f__unclassified_Viruses	g__unclassified_Viruses	s__unclassified_Viruses	0.7062
Bulk_2	k127_1261	61.79	731	r__Riboviria	k__Orthornavirae	p__Pisuviricota	c__Duplopiviricetes	o__Durnavirales	f__Picobirnaviridae	g__unclassified_Picobirnaviridae	s__Ripikraj_virus	0.9998
Bulk_2	k127_12613	5916.14	569	r__Duplodnaviria	k__Heunggongvirae	p__Uroviricota	c__Caudoviricetes	o__unclassified_Caudoviricetes	f__unclassified_Caudoviricetes	g__unclassified_Caudoviricetes	s__Caudoviricetes_sp.	0.7834
Bulk_2	k127_12639	15.4	690	r__Riboviria	k__Orthornavirae	p__Duplornaviricota	c__Chrymotiviricetes	o__Ghabrivirales	f__Totiviridae	g__unclassified_Totiviridae	s__Chrocufild_virus	0.9207
Bulk_2	k127_12744	1494.5	656	r__unclassified_Viruses	k__unclassified_Viruses	p__unclassified_Viruses	c__unclassified_Viruses	o__unclassified_Viruses	f__unclassified_Viruses	g__unclassified_Viruses	s__unclassified_Viruses	0.7667
Bulk_2	k127_12789	4975.88	574	r__unclassified_Viruses	k__unclassified_Viruses	p__unclassified_Viruses	c__unclassified_Viruses	o__unclassified_Viruses	f__unclassified_Viruses	g__unclassified_Viruses	s__unclassified_Viruses	0.8082
Bulk_2	k127_12797	59.41	1118	r__unclassified_Viruses	k__unclassified_Viruses	p__unclassified_Viruses	c__unclassified_Viruses	o__unclassified_Viruses	f__unclassified_Viruses	g__unclassified_Viruses	s__unclassified_Viruses	0.8801
Bulk_2	k127_12820	85.58	683	r__unclassified_Viruses	k__unclassified_Viruses	p__unclassified_Viruses	c__unclassified_Viruses	o__unclassified_Viruses	f__unclassified_Viruses	g__unclassified_Viruses	s__unclassified_Viruses	0.7675
Bulk_2	k127_1292	703.81	604	r__unclassified_Viruses	k__unclassified_Viruses	p__unclassified_Viruses	c__unclassified_Viruses	o__unclassified_Viruses	f__unclassified_Viruses	g__unclassified_Viruses	s__unclassified_Viruses	0.886
Bulk_2	k127_12943	2397.07	634	r__Duplodnaviria	k__Heunggongvirae	p__Uroviricota	c__Caudoviricetes	o__unclassified_Caudoviricetes	f__unclassified_Caudoviricetes	g__unclassified_Caudoviricetes	s__Caudoviricetes_sp.	0.7524
Bulk_2	k127_12995	10.34	514	r__unclassified_Viruses	k__unclassified_Viruses	p__unclassified_Viruses	c__unclassified_Viruses	o__unclassified_Viruses	f__unclassified_Viruses	g__unclassified_Viruses	s__unclassified_Viruses	0.8227
Bulk_2	k127_12998	23334.2	515	r__Duplodnaviria	k__Heunggongvirae	p__Uroviricota	c__Caudoviricetes	o__unclassified_Caudoviricetes	f__unclassified_Caudoviricetes	g__unclassified_Caudoviricetes	s__Caudoviricetes_sp.	0.7792
Bulk_2	k127_1303	87.04	580	r__Riboviria	k__Orthornavirae	p__Kitrinoviricota	c__Alsuviricetes	o__Martellivirales	f__Virgaviridae	g__Tobamovirus	s__Tobamovirus_tomatotessellati	0.9996
Bulk_2	k127_13038	1289.3	509	r__Riboviria	k__Orthornavirae	p__Lenarviricota	c__Amabiliviricetes	o__Wolframvirales	f__unclassified_Wolframvirales	g__unclassified_Wolframvirales	s__unclassified_Wolframvirales	0.7905
Bulk_2	k127_13091	21.4	745	r__unclassified_Viruses	k__unclassified_Viruses	p__unclassified_Viruses	c__unclassified_Viruses	o__unclassified_Viruses	f__unclassified_Viruses	g__unclassified_Viruses	s__unclassified_Viruses	0.8318
Bulk_2	k127_13325	14.93	534	r__unclassified_Viruses	k__unclassified_Viruses	p__unclassified_Viruses	c__unclassified_Viruses	o__unclassified_Viruses	f__unclassified_Viruses	g__unclassified_Viruses	s__unclassified_Viruses	0.9005
Bulk_2	k127_13633	31.63	504	r__unclassified_Viruses	k__unclassified_Viruses	p__unclassified_Viruses	c__unclassified_Viruses	o__unclassified_Viruses	f__unclassified_Viruses	g__unclassified_Viruses	s__unclassified_Viruses	0.7175
Bulk_2	k127_13711	1891.67	559	r__unclassified_Viruses	k__unclassified_Viruses	p__unclassified_Viruses	c__unclassified_Viruses	o__unclassified_Viruses	f__unclassified_Viruses	g__unclassified_Viruses	s__unclassified_Viruses	0.7644
Bulk_2	k127_13802	328.29	696	r__unclassified_Viruses	k__unclassified_Viruses	p__unclassified_Viruses	c__unclassified_Viruses	o__unclassified_Viruses	f__unclassified_Viruses	g__unclassified_Viruses	s__unclassified_Viruses	0.7387
Bulk_2	k127_13821	6058.13	771	r__unclassified_Viruses	k__unclassified_Viruses	p__unclassified_Viruses	c__unclassified_Viruses	o__unclassified_Viruses	f__unclassified_Viruses	g__unclassified_Viruses	s__unclassified_Viruses	0.7952
Bulk_2	k127_13836	142.62	503	r__unclassified_Viruses	k__unclassified_Viruses	p__unclassified_Viruses	c__unclassified_Viruses	o__unclassified_Viruses	f__unclassified_Viruses	g__unclassified_Viruses	s__unclassified_Viruses	0.7146
Bulk_2	k127_1397	13164.1	596	r__Duplodnaviria	k__Heunggongvirae	p__Uroviricota	c__Caudoviricetes	o__unclassified_Caudoviricetes	f__unclassified_Caudoviricetes	g__unclassified_Caudoviricetes	s__Caudoviricetes_sp.	0.7577
Bulk_2	k127_13992	7665.92	619	r__unclassified_Viruses	k__unclassified_Viruses	p__unclassified_Viruses	c__unclassified_Viruses	o__unclassified_Viruses	f__unclassified_Viruses	g__unclassified_Viruses	s__unclassified_Viruses	0.7599
Bulk_2	k127_14039	36213	543	r__Riboviria	k__Orthornavirae	p__Pisuviricota	c__Duplopiviricetes	o__Durnavirales	f__Picobirnaviridae	g__unclassified_Picobirnaviridae	s__Qianjiang_picobirna-like_virus_2	0.7035
Bulk_2	k127_14091	74.52	927	r__unclassified_Viruses	k__unclassified_Viruses	p__unclassified_Viruses	c__unclassified_Viruses	o__unclassified_Viruses	f__unclassified_Viruses	g__unclassified_Viruses	s__unclassified_Viruses	0.9304
Bulk_2	k127_14152	130.31	734	r__unclassified_Viruses	k__unclassified_Viruses	p__unclassified_Viruses	c__unclassified_Viruses	o__unclassified_Viruses	f__unclassified_Viruses	g__unclassified_Viruses	s__unclassified_Viruses	0.7482
Bulk_2	k127_14297	3112.17	817	r__unclassified_Viruses	k__unclassified_Viruses	p__unclassified_Viruses	c__unclassified_Viruses	o__unclassified_Viruses	f__unclassified_Viruses	g__unclassified_Viruses	s__unclassified_Viruses	0.9203
Bulk_2	k127_14362	20.84	510	r__Riboviria	k__Orthornavirae	p__Lenarviricota	c__Howeltoviricetes	o__Cryppavirales	f__Mitoviridae	g__unclassified_Mitoviridae	s__Mitoviridae_sp.	0.9824
Bulk_2	k127_14379	372.46	856	r__Duplodnaviria	k__Heunggongvirae	p__Uroviricota	c__Caudoviricetes	o__unclassified_Caudoviricetes	f__unclassified_Caudoviricetes	g__unclassified_Caudoviricetes	s__Caudoviricetes_sp.	0.7752
Bulk_2	k127_14400	157.41	557	r__unclassified_Viruses	k__unclassified_Viruses	p__unclassified_Viruses	c__unclassified_Viruses	o__unclassified_Viruses	f__unclassified_Viruses	g__unclassified_Viruses	s__unclassified_Viruses	0.8519
Bulk_2	k127_14410	4043.1	552	r__Riboviria	k__Orthornavirae	p__Lenarviricota	c__Amabiliviricetes	o__Wolframvirales	f__unclassified_Wolframvirales	g__unclassified_Wolframvirales	s__unclassified_Wolframvirales	0.7326
Bulk_2	k127_14466	10.5	506	r__unclassified_Viruses	k__unclassified_Viruses	p__unclassified_Viruses	c__unclassified_Viruses	o__unclassified_Viruses	f__unclassified_Viruses	g__unclassified_Viruses	s__unclassified_Viruses	0.8758
Bulk_2	k127_14553	41.11	517	r__unclassified_Viruses	k__unclassified_Viruses	p__unclassified_Viruses	c__unclassified_Viruses	o__unclassified_Viruses	f__unclassified_Viruses	g__unclassified_Viruses	s__unclassified_Viruses	0.8886
Bulk_2	k127_14569	2208.8	504	r__Riboviria	k__Orthornavirae	p__Kitrinoviricota	c__Tolucaviricetes	o__Tolivirales	f__Tombusviridae	g__unclassified_Tombusviridae	s__unclassified_Tombusviridae	0.8033
Bulk_2	k127_1465	59.59	535	r__unclassified_Viruses	k__unclassified_Viruses	p__unclassified_Viruses	c__unclassified_Viruses	o__unclassified_Viruses	f__unclassified_Viruses	g__unclassified_Viruses	s__unclassified_Viruses	0.7129
Bulk_2	k127_1470	386.3	619	r__Riboviria	k__Orthornavirae	p__Pisuviricota	c__Duplopiviricetes	o__Durnavirales	f__Picobirnaviridae	g__unclassified_Picobirnaviridae	s__Qianjiang_picobirna-like_virus_2	0.7984
Bulk_2	k127_14720	6470.37	572	r__Monodnaviria	k__Loebvirae	p__Hofneiviricota	c__Faserviricetes	o__Tubulavirales	f__unclassified_Tubulavirales	g__unclassified_Tubulavirales	s__unclassified_Tubulavirales	0.8093
Bulk_2	k127_14781	1593.14	532	r__Duplodnaviria	k__Heunggongvirae	p__Uroviricota	c__Caudoviricetes	o__unclassified_Caudoviricetes	f__unclassified_Caudoviricetes	g__unclassified_Caudoviricetes	s__unclassified_Caudoviricetes	0.7049
Bulk_2	k127_14847	769.37	518	r__unclassified_Viruses	k__unclassified_Viruses	p__unclassified_Viruses	c__unclassified_Viruses	o__unclassified_Viruses	f__unclassified_Viruses	g__unclassified_Viruses	s__unclassified_Viruses	0.8079
Bulk_2	k127_14939	19140.4	642	r__Monodnaviria	k__Loebvirae	p__Hofneiviricota	c__Faserviricetes	o__Tubulavirales	f__unclassified_Tubulavirales	g__unclassified_Tubulavirales	s__unclassified_Tubulavirales	0.7228
Bulk_2	k127_15026	14976.8	617	r__unclassified_Viruses	k__unclassified_Viruses	p__unclassified_Viruses	c__unclassified_Viruses	o__unclassified_Viruses	f__unclassified_Viruses	g__unclassified_Viruses	s__unclassified_Viruses	0.702
Bulk_2	k127_15086	34.83	534	r__unclassified_Viruses	k__unclassified_Viruses	p__unclassified_Viruses	c__unclassified_Viruses	o__unclassified_Viruses	f__unclassified_Viruses	g__unclassified_Viruses	s__unclassified_Viruses	0.851
Bulk_2	k127_15129	66.65	877	r__unclassified_Viruses	k__unclassified_Viruses	p__unclassified_Viruses	c__unclassified_Viruses	o__unclassified_Viruses	f__unclassified_Viruses	g__unclassified_Viruses	s__unclassified_Viruses	0.8678
Bulk_2	k127_15275	9.52	558	r__Riboviria	k__Orthornavirae	p__Duplornaviricota	c__Chrymotiviricetes	o__Ghabrivirales	f__Orthototiviridae	g__Totivirus	s__Poaceae_Liege_totivirus_16	0.7622
Bulk_2	k127_15572	62.08	642	r__Riboviria	k__Orthornavirae	p__Pisuviricota	c__Duplopiviricetes	o__Durnavirales	f__Picobirnaviridae	g__unclassified_Picobirnaviridae	s__Ripikraj_virus	0.8198
Bulk_2	k127_15588	153.35	1594	r__Riboviria	k__Orthornavirae	p__Pisuviricota	c__Duplopiviricetes	o__Durnavirales	f__Partitiviridae	g__unclassified_Partitiviridae	s__Lwood_partitivirus_4	0.9998
Bulk_2	k127_1567	40.33	527	r__unclassified_Viruses	k__unclassified_Viruses	p__unclassified_Viruses	c__unclassified_Viruses	o__unclassified_Viruses	f__unclassified_Viruses	g__unclassified_Viruses	s__unclassified_Viruses	0.9243
Bulk_2	k127_15698	10.34	514	r__Riboviria	k__Orthornavirae	p__Pisuviricota	c__Duplopiviricetes	o__Durnavirales	f__Picobirnaviridae	g__unclassified_Picobirnaviridae	s__Qianjiang_picobirna-like_virus_7	0.9998
Bulk_2	k127_15822	2832.89	785	r__Riboviria	k__Orthornavirae	p__Lenarviricota	c__Leviviricetes	o__unclassified_Leviviricetes	f__unclassified_Leviviricetes	g__unclassified_Leviviricetes	s__Ripabiq_virus	0.7141
Bulk_2	k127_15829	4147.34	574	r__unclassified_Porcellio_scaber_clopovirus	k__unclassified_Porcellio_scaber_clopovirus	p__unclassified_Porcellio_scaber_clopovirus	c__Naldaviricetes	o__unclassified_Naldaviricetes	f__Nimaviridae	g__unclassified_Nimaviridae	s__Porcellio_scaber_clopovirus	0.8571
Bulk_2	k127_1588	1563.31	1448	r__Riboviria	k__Orthornavirae	p__Lenarviricota	c__Leviviricetes	o__unclassified_Leviviricetes	f__unclassified_Leviviricetes	g__unclassified_Leviviricetes	s__unclassified_Leviviricetes	0.7957
Bulk_2	k127_1589	1627.74	506	r__Riboviria	k__Orthornavirae	p__Pisuviricota	c__Stelpaviricetes	o__Stellavirales	f__Astroviridae	g__Mamastrovirus	s__Mamastrovirus_suis	0.8164
Bulk_2	k127_15906	30233.6	609	r__Monodnaviria	k__Shotokuvirae	p__Cossaviricota	c__Papovaviricetes	o__Zurhausenvirales	f__Papillomaviridae	g__unclassified_Papillomaviridae	s__Human_papillomavirus	0.8562
Bulk_2	k127_15934	25.8	515	r__Riboviria	k__Orthornavirae	p__Kitrinoviricota	c__Tolucaviricetes	o__Tolivirales	f__Tombusviridae	g__unclassified_Tombusviridae	s__Qianjiang_tombus-like_virus_328	0.8631
Bulk_2	k127_16072	20.28	655	r__Riboviria	k__Orthornavirae	p__Pisuviricota	c__unclassified_Pisuviricota	o__unclassified_Pisuviricota	f__Hadakaviridae	g__Hadakavirus	s__Hadakavirus_nanga	0.906
Bulk_2	k127_16157	298.9	560	r__Riboviria	k__Orthornavirae	p__Lenarviricota	c__Leviviricetes	o__unclassified_Leviviricetes	f__unclassified_Leviviricetes	g__unclassified_Leviviricetes	s__unclassified_Leviviricetes	0.8208
Bulk_2	k127_16226	9624.83	726	r__unclassified_Viruses	k__unclassified_Viruses	p__unclassified_Viruses	c__unclassified_Viruses	o__unclassified_Viruses	f__unclassified_Viruses	g__unclassified_Viruses	s__unclassified_Viruses	0.8948
Bulk_2	k127_16310	365.8	552	r__unclassified_Viruses	k__unclassified_Viruses	p__unclassified_Viruses	c__unclassified_Viruses	o__unclassified_Viruses	f__unclassified_Viruses	g__unclassified_Viruses	s__unclassified_Viruses	0.7137
Bulk_2	k127_16482	16.92	628	r__Riboviria	k__Orthornavirae	p__Pisuviricota	c__unclassified_Pisuviricota	o__unclassified_Pisuviricota	f__Hadakaviridae	g__Hadakavirus	s__Hadakavirus_nanga	0.7389
Bulk_2	k127_16485	10.59	502	r__unclassified_Viruses	k__unclassified_Viruses	p__unclassified_Viruses	c__unclassified_Viruses	o__unclassified_Viruses	f__unclassified_Viruses	g__unclassified_Viruses	s__unclassified_Viruses	0.8134
Bulk_2	k127_16583	965.67	509	r__Riboviria	k__Orthornavirae	p__Kitrinoviricota	c__Tolucaviricetes	o__Tolivirales	f__Tombusviridae	g__unclassified_Tombusviridae	s__unclassified_Tombusviridae	0.9279
Bulk_2	k127_16663	872.36	801	r__Riboviria	k__Orthornavirae	p__Pisuviricota	c__Pisoniviricetes	o__Picornavirales	f__unclassified_Picornavirales	g__unclassified_Picornavirales	s__unclassified_Picornavirales	0.9185
Bulk_2	k127_16858	335.39	507	r__unclassified_Viruses	k__unclassified_Viruses	p__unclassified_Viruses	c__unclassified_Viruses	o__unclassified_Viruses	f__unclassified_Viruses	g__unclassified_Viruses	s__unclassified_Viruses	0.9167
Bulk_2	k127_16864	10.59	502	r__unclassified_Viruses	k__unclassified_Viruses	p__unclassified_Viruses	c__unclassified_Viruses	o__unclassified_Viruses	f__unclassified_Viruses	g__unclassified_Viruses	s__unclassified_Viruses	0.8097
Bulk_2	k127_17211	9387.99	583	r__unclassified_Viruses	k__unclassified_Viruses	p__unclassified_Viruses	c__unclassified_Viruses	o__unclassified_Viruses	f__unclassified_Viruses	g__unclassified_Viruses	s__unclassified_Viruses	0.7036
Bulk_2	k127_1723	272.38	556	r__unclassified_Viruses	k__unclassified_Viruses	p__unclassified_Viruses	c__unclassified_Viruses	o__unclassified_Viruses	f__unclassified_Viruses	g__unclassified_Viruses	s__unclassified_Viruses	0.8687
Bulk_2	k127_1725	14579	626	r__Riboviria	k__Orthornavirae	p__Duplornaviricota	c__Resentoviricetes	o__Reovirales	f__Spinareoviridae	g__Orthoreovirus	s__Phocid_orthoreovirus_1	0.7131
Bulk_2	k127_17277	905.86	613	r__Riboviria	k__Orthornavirae	p__Kitrinoviricota	c__Tolucaviricetes	o__Tolivirales	f__Tombusviridae	g__unclassified_Tombusviridae	s__unclassified_Tombusviridae	0.8509
Bulk_2	k127_17353	19692.5	539	r__Riboviria	k__Orthornavirae	p__Pisuviricota	c__Duplopiviricetes	o__Durnavirales	f__Picobirnaviridae	g__unclassified_Picobirnaviridae	s__Qianjiang_picobirna-like_virus_2	0.7971
Bulk_2	k127_17482	134.19	792	r__Riboviria	k__Orthornavirae	p__Kitrinoviricota	c__Tolucaviricetes	o__Tolivirales	f__Tombusviridae	g__unclassified_Tombusviridae	s__unclassified_Tombusviridae	0.9967
Bulk_2	k127_17581	26.97	591	r__Riboviria	k__Orthornavirae	p__Pisuviricota	c__Duplopiviricetes	o__Durnavirales	f__Partitiviridae	g__unclassified_Partitiviridae	s__Hulunbuir_Parti_tick_virus_1	0.8167
Bulk_2	k127_17703	1444.62	526	r__unclassified_Viruses	k__unclassified_Viruses	p__unclassified_Viruses	c__unclassified_Viruses	o__unclassified_Viruses	f__unclassified_Viruses	g__unclassified_Viruses	s__unclassified_Viruses	0.7464
Bulk_2	k127_17783	29.85	534	r__Riboviria	k__Orthornavirae	p__Pisuviricota	c__Duplopiviricetes	o__Durnavirales	f__Partitiviridae	g__unclassified_Partitiviridae	s__Partitiviridae_sp.	0.9997
Bulk_2	k127_1780	43.76	850	r__Riboviria	k__Orthornavirae	p__Lenarviricota	c__Amabiliviricetes	o__Wolframvirales	f__Narnaviridae	g__unclassified_Narnaviridae	s__unclassified_Narnaviridae	0.7655
Bulk_2	k127_17830	32795.8	547	r__Duplodnaviria	k__Heunggongvirae	p__Uroviricota	c__Caudoviricetes	o__unclassified_Caudoviricetes	f__unclassified_Caudoviricetes	g__unclassified_Caudoviricetes	s__Caudoviricetes_sp.	0.7167
Bulk_2	k127_17902	1867.27	535	r__Duplodnaviria	k__Heunggongvirae	p__Uroviricota	c__Caudoviricetes	o__unclassified_Caudoviricetes	f__unclassified_Caudoviricetes	g__unclassified_Caudoviricetes	s__Caudoviricetes_sp.	0.8215
Bulk_2	k127_17917	480.74	934	r__unclassified_Viruses	k__unclassified_Viruses	p__unclassified_Viruses	c__unclassified_Viruses	o__unclassified_Viruses	f__unclassified_Viruses	g__unclassified_Viruses	s__unclassified_Viruses	0.8342
Bulk_2	k127_17949	637.82	629	r__Riboviria	k__Orthornavirae	p__Kitrinoviricota	c__unclassified_Kitrinoviricota	o__unclassified_Kitrinoviricota	f__unclassified_Kitrinoviricota	g__unclassified_Kitrinoviricota	s__unclassified_Kitrinoviricota	0.8172
Bulk_2	k127_17963	20.56	517	r__Riboviria	k__Orthornavirae	p__Pisuviricota	c__Duplopiviricetes	o__Durnavirales	f__Picobirnaviridae	g__unclassified_Picobirnaviridae	s__Ripichaq_virus	0.8721
Bulk_2	k127_17971	8047.91	516	r__unclassified_Viruses	k__unclassified_Viruses	p__unclassified_Viruses	c__unclassified_Viruses	o__unclassified_Viruses	f__unclassified_Viruses	g__unclassified_Viruses	s__unclassified_Viruses	0.8432
Bulk_2	k127_17988	3307.47	584	r__unclassified_Viruses	k__unclassified_Viruses	p__unclassified_Viruses	c__unclassified_Viruses	o__unclassified_Viruses	f__unclassified_Viruses	g__unclassified_Viruses	s__unclassified_Viruses	0.9287
Bulk_2	k127_17994	9.39	566	r__Riboviria	k__Orthornavirae	p__Duplornaviricota	c__Chrymotiviricetes	o__Ghabrivirales	f__Totiviridae	g__unclassified_Totiviridae	s__Totiviridae_sp.	0.9997
Bulk_2	k127_18035	310.65	650	r__unclassified_Viruses	k__unclassified_Viruses	p__unclassified_Viruses	c__unclassified_Viruses	o__unclassified_Viruses	f__unclassified_Viruses	g__unclassified_Viruses	s__unclassified_Viruses	0.8916
Bulk_2	k127_18098	122.55	542	r__unclassified_Viruses	k__unclassified_Viruses	p__unclassified_Viruses	c__unclassified_Viruses	o__unclassified_Viruses	f__unclassified_Viruses	g__unclassified_Viruses	s__unclassified_Viruses	0.8081
Bulk_2	k127_18125	17.62	603	r__unclassified_Viruses	k__unclassified_Viruses	p__unclassified_Viruses	c__unclassified_Viruses	o__unclassified_Viruses	f__unclassified_Viruses	g__unclassified_Viruses	s__unclassified_Viruses	0.8251
Bulk_2	k127_1817	570.67	568	r__unclassified_Viruses	k__unclassified_Viruses	p__unclassified_Viruses	c__unclassified_Viruses	o__unclassified_Viruses	f__unclassified_Viruses	g__unclassified_Viruses	s__unclassified_Viruses	0.8138
Bulk_2	k127_18246	85.81	805	r__unclassified_Viruses	k__unclassified_Viruses	p__unclassified_Viruses	c__unclassified_Viruses	o__unclassified_Viruses	f__unclassified_Viruses	g__unclassified_Viruses	s__unclassified_Viruses	0.8452
Bulk_2	k127_18294	106.61	947	r__Riboviria	k__Orthornavirae	p__Pisuviricota	c__Duplopiviricetes	o__Durnavirales	f__Picobirnaviridae	g__unclassified_Picobirnaviridae	s__Ripikraj_virus	0.9998
Bulk_2	k127_18352	4164.77	807	r__Riboviria	k__Orthornavirae	p__Duplornaviricota	c__Resentoviricetes	o__Reovirales	f__Spinareoviridae	g__Orthoreovirus	s__Phocid_orthoreovirus_1	0.8123
Bulk_2	k127_18395	3178.47	922	r__unclassified_Viruses	k__unclassified_Viruses	p__unclassified_Viruses	c__unclassified_Viruses	o__unclassified_Viruses	f__unclassified_Viruses	g__unclassified_Viruses	s__unclassified_Viruses	0.7074
Bulk_2	k127_18399	397.87	601	r__unclassified_Viruses	k__unclassified_Viruses	p__unclassified_Viruses	c__unclassified_Viruses	o__unclassified_Viruses	f__unclassified_Viruses	g__unclassified_Viruses	s__unclassified_Viruses	0.7909
Bulk_2	k127_18586	9.7	548	r__unclassified_Viruses	k__unclassified_Viruses	p__unclassified_Viruses	c__unclassified_Viruses	o__unclassified_Viruses	f__unclassified_Viruses	g__unclassified_Viruses	s__unclassified_Viruses	0.8796
Bulk_2	k127_18606	1404.51	1502	r__Riboviria	k__Orthornavirae	p__Kitrinoviricota	c__Tolucaviricetes	o__Tolivirales	f__Tombusviridae	g__unclassified_Tombusviridae	s__unclassified_Tombusviridae	0.8437
Bulk_2	k127_18607	6349.29	585	r__unclassified_Viruses	k__unclassified_Viruses	p__unclassified_Viruses	c__unclassified_Viruses	o__unclassified_Viruses	f__unclassified_Viruses	g__unclassified_Viruses	s__unclassified_Viruses	0.7496
Bulk_2	k127_18611	3438.05	568	r__Monodnaviria	k__Loebvirae	p__Hofneiviricota	c__Faserviricetes	o__Tubulavirales	f__unclassified_Tubulavirales	g__unclassified_Tubulavirales	s__unclassified_Tubulavirales	0.9261
Bulk_2	k127_18697	35.77	520	r__unclassified_Viruses	k__unclassified_Viruses	p__unclassified_Viruses	c__unclassified_Viruses	o__unclassified_Viruses	f__unclassified_Viruses	g__unclassified_Viruses	s__unclassified_Viruses	0.8005
Bulk_2	k127_18711	17300.2	567	r__unclassified_Viruses	k__unclassified_Viruses	p__unclassified_Viruses	c__unclassified_Viruses	o__unclassified_Viruses	f__unclassified_Viruses	g__unclassified_Viruses	s__unclassified_Viruses	0.7781
Bulk_2	k127_18966	20.64	515	r__Riboviria	k__Orthornavirae	p__Pisuviricota	c__Duplopiviricetes	o__Durnavirales	f__unclassified_Durnavirales	g__unclassified_Durnavirales	s__Tuatara_cloaca-associated_durna-like_virus-9	0.8587
Bulk_2	k127_18993	34.96	608	r__Riboviria	k__Orthornavirae	p__Lenarviricota	c__Howeltoviricetes	o__Cryppavirales	f__Mitoviridae	g__unclassified_Mitoviridae	s__Sopagok_virus	0.9998
Bulk_2	k127_19048	1317.71	619	r__unclassified_Viruses	k__unclassified_Viruses	p__unclassified_Viruses	c__unclassified_Viruses	o__unclassified_Viruses	f__unclassified_Viruses	g__unclassified_Viruses	s__unclassified_Viruses	0.7152
Bulk_2	k127_19054	10610.7	789	r__Riboviria	k__Orthornavirae	p__Pisuviricota	c__Pisoniviricetes	o__Picornavirales	f__Picornaviridae	g__Hepatovirus	s__Hepatovirus_sp.	0.7634
Bulk_2	k127_1906	634.92	544	r__Riboviria	k__Orthornavirae	p__Lenarviricota	c__Leviviricetes	o__unclassified_Leviviricetes	f__unclassified_Leviviricetes	g__unclassified_Leviviricetes	s__Ripabiq_virus	0.7763
Bulk_2	k127_19198	79.61	534	r__Riboviria	k__Orthornavirae	p__Kitrinoviricota	c__Alsuviricetes	o__Tymovirales	f__unclassified_Tymovirales	g__unclassified_Tymovirales	s__unclassified_Tymovirales	0.7146
Bulk_2	k127_19250	57.84	689	r__unclassified_Viruses	k__unclassified_Viruses	p__unclassified_Viruses	c__unclassified_Viruses	o__unclassified_Viruses	f__unclassified_Viruses	g__unclassified_Viruses	s__unclassified_Viruses	0.7245
Bulk_2	k127_19378	102.39	519	r__unclassified_Viruses	k__unclassified_Viruses	p__unclassified_Viruses	c__unclassified_Viruses	o__unclassified_Viruses	f__unclassified_Viruses	g__unclassified_Viruses	s__unclassified_Viruses	0.7734
Bulk_2	k127_19403	15.81	504	r__Riboviria	k__Orthornavirae	p__Duplornaviricota	c__Chrymotiviricetes	o__Ghabrivirales	f__Fusagraviridae	g__unclassified_Fusagraviridae	s__Phytophthora_cinnamomi_fusagra-like_virus	0.9995
Bulk_2	k127_19408	2131.25	556	r__Duplodnaviria	k__Heunggongvirae	p__Uroviricota	c__Caudoviricetes	o__unclassified_Caudoviricetes	f__unclassified_Caudoviricetes	g__unclassified_Caudoviricetes	s__Caudoviricetes_sp.	0.7136
Bulk_2	k127_19513	61.57	561	r__unclassified_Viruses	k__unclassified_Viruses	p__unclassified_Viruses	c__unclassified_Viruses	o__unclassified_Viruses	f__unclassified_Viruses	g__unclassified_Viruses	s__unclassified_Viruses	0.776
Bulk_2	k127_1955	7547.79	622	r__Riboviria	k__Orthornavirae	p__Pisuviricota	c__Duplopiviricetes	o__Durnavirales	f__Picobirnaviridae	g__unclassified_Picobirnaviridae	s__Qianjiang_picobirna-like_virus_2	0.7857
Bulk_2	k127_19594	152.53	540	r__Riboviria	k__Orthornavirae	p__Duplornaviricota	c__Chrymotiviricetes	o__Ghabrivirales	f__Orthototiviridae	g__Totivirus	s__Hanko_totivirus_4	0.8339
Bulk_2	k127_19683	19.32	550	r__Riboviria	k__Orthornavirae	p__Lenarviricota	c__Leviviricetes	o__Norzivirales	f__Fiersviridae	g__unclassified_Fiersviridae	s__unclassified_Fiersviridae	0.9994
Bulk_2	k127_19863	662.13	634	r__unclassified_Viruses	k__unclassified_Viruses	p__unclassified_Viruses	c__unclassified_Viruses	o__unclassified_Viruses	f__unclassified_Viruses	g__unclassified_Viruses	s__unclassified_Viruses	0.7125
Bulk_2	k127_19884	1443.35	659	r__unclassified_Viruses	k__unclassified_Viruses	p__unclassified_Viruses	c__unclassified_Viruses	o__unclassified_Viruses	f__unclassified_Viruses	g__unclassified_Viruses	s__unclassified_Viruses	0.7165
Bulk_2	k127_1992	3405.04	554	r__Duplodnaviria	k__Heunggongvirae	p__Uroviricota	c__Caudoviricetes	o__unclassified_Caudoviricetes	f__unclassified_Caudoviricetes	g__unclassified_Caudoviricetes	s__Caudoviricetes_sp.	0.8434
Bulk_2	k127_20040	14356.1	657	r__unclassified_Viruses	k__unclassified_Viruses	p__unclassified_Viruses	c__unclassified_Viruses	o__unclassified_Viruses	f__unclassified_Viruses	g__unclassified_Viruses	s__unclassified_Viruses	0.7782
Bulk_2	k127_20051	10.54	504	r__unclassified_Viruses	k__unclassified_Viruses	p__unclassified_Viruses	c__unclassified_Viruses	o__unclassified_Viruses	f__unclassified_Viruses	g__unclassified_Viruses	s__unclassified_Viruses	0.8956
Bulk_2	k127_20120	20.36	522	r__unclassified_Viruses	k__unclassified_Viruses	p__unclassified_Viruses	c__unclassified_Viruses	o__unclassified_Viruses	f__unclassified_Viruses	g__unclassified_Viruses	s__unclassified_Viruses	0.8675
Bulk_2	k127_20226	47.38	729	r__Riboviria	k__Orthornavirae	p__Pisuviricota	c__Duplopiviricetes	o__Durnavirales	f__Partitiviridae	g__unclassified_Partitiviridae	s__Rosellinia_necatrix_partitivirus_3	0.9996
Bulk_2	k127_20240	36	738	r__Riboviria	k__Orthornavirae	p__Pisuviricota	c__Duplopiviricetes	o__Durnavirales	f__Picobirnaviridae	g__unclassified_Picobirnaviridae	s__unclassified_Picobirnaviridae	0.9222
Bulk_2	k127_20243	69.01	539	r__unclassified_Viruses	k__unclassified_Viruses	p__unclassified_Viruses	c__unclassified_Viruses	o__unclassified_Viruses	f__unclassified_Viruses	g__unclassified_Viruses	s__unclassified_Viruses	0.9465
Bulk_2	k127_20252	1412.13	508	r__unclassified_Viruses	k__unclassified_Viruses	p__unclassified_Viruses	c__unclassified_Viruses	o__unclassified_Viruses	f__unclassified_Viruses	g__unclassified_Viruses	s__unclassified_Viruses	0.7861
Bulk_2	k127_20419	68	547	r__Riboviria	k__Orthornavirae	p__Lenarviricota	c__Howeltoviricetes	o__Cryppavirales	f__Mitoviridae	g__unclassified_Mitoviridae	s__Sonatid_virus	0.9998
Bulk_2	k127_20420	60.47	703	r__unclassified_Viruses	k__unclassified_Viruses	p__unclassified_Viruses	c__unclassified_Viruses	o__unclassified_Viruses	f__unclassified_Viruses	g__unclassified_Viruses	s__unclassified_Viruses	0.9266
Bulk_2	k127_20491	78.85	775	r__Riboviria	k__Orthornavirae	p__Pisuviricota	c__Duplopiviricetes	o__Durnavirales	f__Partitiviridae	g__Gammapartitivirus	s__Pythium_nunn_virus_1	0.9997
Bulk_2	k127_20551	136.15	683	r__unclassified_Viruses	k__unclassified_Viruses	p__unclassified_Viruses	c__unclassified_Viruses	o__unclassified_Viruses	f__unclassified_Viruses	g__unclassified_Viruses	s__unclassified_Viruses	0.775
Bulk_2	k127_20687	128.26	580	r__unclassified_Viruses	k__unclassified_Viruses	p__unclassified_Viruses	c__unclassified_Viruses	o__unclassified_Viruses	f__unclassified_Viruses	g__unclassified_Viruses	s__unclassified_Viruses	0.7004
Bulk_2	k127_20692	9.66	550	r__Riboviria	k__Orthornavirae	p__Lenarviricota	c__Howeltoviricetes	o__Cryppavirales	f__Mitoviridae	g__Mitovirus	s__Mitovirus_sp.	0.9998
Bulk_2	k127_20779	1566.27	553	r__unclassified_Viruses	k__unclassified_Viruses	p__unclassified_Viruses	c__unclassified_Viruses	o__unclassified_Viruses	f__unclassified_Viruses	g__unclassified_Viruses	s__unclassified_Viruses	0.7372
Bulk_2	k127_20780	1630.78	725	r__unclassified_Viruses	k__unclassified_Viruses	p__unclassified_Viruses	c__unclassified_Viruses	o__unclassified_Viruses	f__unclassified_Viruses	g__unclassified_Viruses	s__unclassified_Viruses	0.7378
Bulk_2	k127_20851	10.46	508	r__Riboviria	k__Orthornavirae	p__Pisuviricota	c__Duplopiviricetes	o__Durnavirales	f__Partitiviridae	g__unclassified_Partitiviridae	s__Partitiviridae_sp.	0.9998
Bulk_2	k127_20970	733.11	511	r__unclassified_Viruses	k__unclassified_Viruses	p__unclassified_Viruses	c__unclassified_Viruses	o__unclassified_Viruses	f__unclassified_Viruses	g__unclassified_Viruses	s__unclassified_Viruses	0.7864
Bulk_2	k127_21027	73.93	1186	r__Riboviria	k__Orthornavirae	p__Pisuviricota	c__Duplopiviricetes	o__Durnavirales	f__Picobirnaviridae	g__unclassified_Picobirnaviridae	s__Ripikraj_virus	0.8905
Bulk_2	k127_21089	18476	587	r__Duplodnaviria	k__Heunggongvirae	p__Uroviricota	c__Caudoviricetes	o__unclassified_Caudoviricetes	f__unclassified_Caudoviricetes	g__unclassified_Caudoviricetes	s__Caudoviricetes_sp.	0.7272
Bulk_2	k127_21168	491.45	519	r__unclassified_Viruses	k__unclassified_Viruses	p__unclassified_Viruses	c__unclassified_Viruses	o__unclassified_Viruses	f__unclassified_Viruses	g__unclassified_Viruses	s__unclassified_Viruses	0.7231
Bulk_2	k127_21174	308.05	1104	r__unclassified_Viruses	k__unclassified_Viruses	p__unclassified_Viruses	c__unclassified_Viruses	o__unclassified_Viruses	f__unclassified_Viruses	g__unclassified_Viruses	s__unclassified_Viruses	0.8321
Bulk_2	k127_21184	10.59	502	r__unclassified_Viruses	k__unclassified_Viruses	p__unclassified_Viruses	c__unclassified_Viruses	o__unclassified_Viruses	f__unclassified_Viruses	g__unclassified_Viruses	s__unclassified_Viruses	0.7295
Bulk_2	k127_21188	234.56	589	r__Riboviria	k__Orthornavirae	p__Kitrinoviricota	c__Tolucaviricetes	o__Tolivirales	f__Tombusviridae	g__unclassified_Tombusviridae	s__unclassified_Tombusviridae	0.7022
Bulk_2	k127_21228	298.43	641	r__unclassified_Viruses	k__unclassified_Viruses	p__unclassified_Viruses	c__unclassified_Viruses	o__unclassified_Viruses	f__unclassified_Viruses	g__unclassified_Viruses	s__unclassified_Viruses	0.8389
Bulk_2	k127_21292	111.87	570	r__Riboviria	k__Orthornavirae	p__Kitrinoviricota	c__Tolucaviricetes	o__Tolivirales	f__Tombusviridae	g__unclassified_Tombusviridae	s__unclassified_Tombusviridae	0.7011
Bulk_2	k127_21319	4476.1	628	r__Duplodnaviria	k__Heunggongvirae	p__Uroviricota	c__Caudoviricetes	o__unclassified_Caudoviricetes	f__unclassified_Caudoviricetes	g__unclassified_Caudoviricetes	s__Caudoviricetes_sp.	0.821
Bulk_2	k127_21385	1639.24	919	r__unclassified_Viruses	k__unclassified_Viruses	p__unclassified_Viruses	c__unclassified_Viruses	o__unclassified_Viruses	f__unclassified_Viruses	g__unclassified_Viruses	s__unclassified_Viruses	0.7081
Bulk_2	k127_21406	2461.12	1045	r__Riboviria	k__Orthornavirae	p__Pisuviricota	c__Pisoniviricetes	o__Picornavirales	f__Picornaviridae	g__Hepatovirus	s__Hepatovirus_sp.	0.7364
Bulk_2	k127_21455	145.3	768	r__unclassified_Viruses	k__unclassified_Viruses	p__unclassified_Viruses	c__unclassified_Viruses	o__unclassified_Viruses	f__unclassified_Viruses	g__unclassified_Viruses	s__unclassified_Viruses	0.7956
Bulk_2	k127_21465	6293.7	526	r__Duplodnaviria	k__Heunggongvirae	p__Uroviricota	c__Caudoviricetes	o__unclassified_Caudoviricetes	f__unclassified_Caudoviricetes	g__unclassified_Caudoviricetes	s__Caudoviricetes_sp.	0.858
Bulk_2	k127_21616	1137.2	1035	r__Riboviria	k__Orthornavirae	p__Pisuviricota	c__Pisoniviricetes	o__Picornavirales	f__unclassified_Picornavirales	g__unclassified_Picornavirales	s__unclassified_Picornavirales	0.7269
Bulk_2	k127_21623	32.06	663	r__unclassified_Viruses	k__unclassified_Viruses	p__unclassified_Viruses	c__unclassified_Viruses	o__unclassified_Viruses	f__unclassified_Viruses	g__unclassified_Viruses	s__unclassified_Viruses	0.7145
Bulk_2	k127_21637	692.2	641	r__unclassified_Viruses	k__unclassified_Viruses	p__unclassified_Viruses	c__unclassified_Viruses	o__unclassified_Viruses	f__unclassified_Viruses	g__unclassified_Viruses	s__unclassified_Viruses	0.7041
Bulk_2	k127_2169	907.72	1724	r__Riboviria	k__Orthornavirae	p__Kitrinoviricota	c__Tolucaviricetes	o__Tolivirales	f__Tombusviridae	g__unclassified_Tombusviridae	s__unclassified_Tombusviridae	0.7726
Bulk_2	k127_21699	10.52	505	r__unclassified_Viruses	k__unclassified_Viruses	p__unclassified_Viruses	c__unclassified_Viruses	o__unclassified_Viruses	f__unclassified_Viruses	g__unclassified_Viruses	s__unclassified_Viruses	0.9285
Bulk_2	k127_21724	1320.62	509	r__Duplodnaviria	k__Heunggongvirae	p__Uroviricota	c__Caudoviricetes	o__unclassified_Caudoviricetes	f__unclassified_Caudoviricetes	g__unclassified_Caudoviricetes	s__unclassified_Caudoviricetes	0.7616
Bulk_2	k127_21755	2491.03	865	r__unclassified_Porcellio_scaber_clopovirus	k__unclassified_Porcellio_scaber_clopovirus	p__unclassified_Porcellio_scaber_clopovirus	c__Naldaviricetes	o__unclassified_Naldaviricetes	f__Nimaviridae	g__unclassified_Nimaviridae	s__Porcellio_scaber_clopovirus	0.7651
Bulk_2	k127_21875	56.1	521	r__unclassified_Viruses	k__unclassified_Viruses	p__unclassified_Viruses	c__unclassified_Viruses	o__unclassified_Viruses	f__unclassified_Viruses	g__unclassified_Viruses	s__unclassified_Viruses	0.7541
Bulk_2	k127_2193	3191.27	532	r__unclassified_Viruses	k__unclassified_Viruses	p__unclassified_Viruses	c__unclassified_Viruses	o__unclassified_Viruses	f__unclassified_Viruses	g__unclassified_Viruses	s__unclassified_Viruses	0.7065
Bulk_2	k127_21931	332.77	503	r__Duplodnaviria	k__Heunggongvirae	p__Uroviricota	c__Caudoviricetes	o__unclassified_Caudoviricetes	f__unclassified_Caudoviricetes	g__unclassified_Caudoviricetes	s__unclassified_Caudoviricetes	0.701
Bulk_2	k127_21961	19.15	555	r__Riboviria	k__Orthornavirae	p__Duplornaviricota	c__Resentoviricetes	o__Reovirales	f__unclassified_Reovirales	g__unclassified_Reovirales	s__unclassified_Reovirales	0.9062
Bulk_2	k127_21965	21.31	748	r__Riboviria	k__Orthornavirae	p__Duplornaviricota	c__Chrymotiviricetes	o__Ghabrivirales	f__Totiviridae	g__unclassified_Totiviridae	s__Qianjiang_toti-like_virus_28	0.9994
Bulk_2	k127_2227	1621.08	572	r__unclassified_Viruses	k__unclassified_Viruses	p__unclassified_Viruses	c__unclassified_Viruses	o__unclassified_Viruses	f__unclassified_Viruses	g__unclassified_Viruses	s__unclassified_Viruses	0.8811
Bulk_2	k127_2421	2993.49	592	r__Riboviria	k__Orthornavirae	p__Duplornaviricota	c__Resentoviricetes	o__Reovirales	f__Spinareoviridae	g__Orthoreovirus	s__Phocid_orthoreovirus_1	0.8073
Bulk_2	k127_2450	1173.13	881	r__Riboviria	k__Orthornavirae	p__Lenarviricota	c__Howeltoviricetes	o__Cryppavirales	f__unclassified_Cryppavirales	g__unclassified_Cryppavirales	s__unclassified_Cryppavirales	0.7579
Bulk_2	k127_2660	218.8	595	r__unclassified_Viruses	k__unclassified_Viruses	p__unclassified_Viruses	c__unclassified_Viruses	o__unclassified_Viruses	f__unclassified_Viruses	g__unclassified_Viruses	s__unclassified_Viruses	0.8398
Bulk_2	k127_2727	13805.2	602	r__Riboviria	k__Orthornavirae	p__Pisuviricota	c__Duplopiviricetes	o__Durnavirales	f__Picobirnaviridae	g__unclassified_Picobirnaviridae	s__Qianjiang_picobirna-like_virus_2	0.8434
Bulk_2	k127_2737	378.28	892	r__Riboviria	k__Orthornavirae	p__Duplornaviricota	c__Chrymotiviricetes	o__Ghabrivirales	f__Orthototiviridae	g__Totivirus	s__Hanko_totivirus_4	0.8175
Bulk_2	k127_2793	349.47	593	r__unclassified_Viruses	k__unclassified_Viruses	p__unclassified_Viruses	c__unclassified_Viruses	o__unclassified_Viruses	f__unclassified_Viruses	g__unclassified_Viruses	s__unclassified_Viruses	0.794
Bulk_2	k127_2830	2179.07	506	r__Riboviria	k__Orthornavirae	p__Kitrinoviricota	c__Tolucaviricetes	o__Tolivirales	f__Tombusviridae	g__unclassified_Tombusviridae	s__unclassified_Tombusviridae	0.8847
Bulk_2	k127_290	42.26	503	r__Riboviria	k__Orthornavirae	p__Pisuviricota	c__Duplopiviricetes	o__Durnavirales	f__Picobirnaviridae	g__unclassified_Picobirnaviridae	s__Ripikraj_virus	0.9998
Bulk_2	k127_2929	51.89	512	r__Riboviria	k__Orthornavirae	p__Duplornaviricota	c__Chrymotiviricetes	o__Ghabrivirales	f__Totiviridae	g__unclassified_Totiviridae	s__Ripugrir_virus	0.9997
Bulk_2	k127_2934	2244.17	515	r__Riboviria	k__Orthornavirae	p__Duplornaviricota	c__Chrymotiviricetes	o__Ghabrivirales	f__Orthototiviridae	g__Totivirus	s__Hanko_totivirus_4	0.726
Bulk_2	k127_2981	3831.46	518	r__Duplodnaviria	k__Heunggongvirae	p__Uroviricota	c__Caudoviricetes	o__unclassified_Caudoviricetes	f__unclassified_Caudoviricetes	g__unclassified_Caudoviricetes	s__Caudoviricetes_sp.	0.8113
Bulk_2	k127_2988	10.56	503	r__unclassified_Viruses	k__unclassified_Viruses	p__unclassified_Viruses	c__unclassified_Viruses	o__unclassified_Viruses	f__unclassified_Viruses	g__unclassified_Viruses	s__unclassified_Viruses	0.909
Bulk_2	k127_3064	22136.2	585	r__Riboviria	k__Orthornavirae	p__Pisuviricota	c__Duplopiviricetes	o__Durnavirales	f__Picobirnaviridae	g__unclassified_Picobirnaviridae	s__Qianjiang_picobirna-like_virus_2	0.8158
Bulk_2	k127_3124	13449.2	613	r__unclassified_Viruses	k__unclassified_Viruses	p__unclassified_Viruses	c__unclassified_Viruses	o__unclassified_Viruses	f__unclassified_Viruses	g__unclassified_Viruses	s__unclassified_Viruses	0.7996
Bulk_2	k127_3357	9254.54	596	r__Duplodnaviria	k__Heunggongvirae	p__Uroviricota	c__Caudoviricetes	o__unclassified_Caudoviricetes	f__unclassified_Caudoviricetes	g__unclassified_Caudoviricetes	s__Caudoviricetes_sp.	0.7712
Bulk_2	k127_342	21.64	614	r__Riboviria	k__Orthornavirae	p__Pisuviricota	c__unclassified_Pisuviricota	o__unclassified_Pisuviricota	f__Hadakaviridae	g__Hadakavirus	s__Hadakavirus_nanga	0.9512
Bulk_2	k127_3423	1089.67	612	r__unclassified_Viruses	k__unclassified_Viruses	p__unclassified_Viruses	c__unclassified_Viruses	o__unclassified_Viruses	f__unclassified_Viruses	g__unclassified_Viruses	s__unclassified_Viruses	0.7989
Bulk_2	k127_3448	41.7	892	r__Riboviria	k__unclassified_Riboviria	p__unclassified_Riboviria	c__unclassified_Riboviria	o__unclassified_Riboviria	f__unclassified_Riboviria	g__unclassified_Riboviria	s__Cat_Tien_Hyleoglomeris_arti-like_virus	0.8246
Bulk_2	k127_356	110.14	1182	r__Riboviria	k__Orthornavirae	p__Lenarviricota	c__Miaviricetes	o__Ourlivirales	f__Botourmiaviridae	g__unclassified_Botourmiaviridae	s__unclassified_Botourmiaviridae	0.7684
Bulk_2	k127_3613	2154.94	921	r__unclassified_Viruses	k__unclassified_Viruses	p__unclassified_Viruses	c__unclassified_Viruses	o__unclassified_Viruses	f__unclassified_Viruses	g__unclassified_Viruses	s__unclassified_Viruses	0.8511
Bulk_2	k127_3614	13613.6	565	r__Riboviria	k__Orthornavirae	p__Duplornaviricota	c__Resentoviricetes	o__Reovirales	f__Spinareoviridae	g__unclassified_Spinareoviridae	s__unclassified_Spinareoviridae	0.8492
Bulk_2	k127_369	16.1	660	r__Riboviria	k__Orthornavirae	p__Pisuviricota	c__Duplopiviricetes	o__Durnavirales	f__Picobirnaviridae	g__unclassified_Picobirnaviridae	s__Ripikraj_virus	0.9996
Bulk_2	k127_3829	7342.97	673	r__Riboviria	k__Orthornavirae	p__Lenarviricota	c__Leviviricetes	o__unclassified_Leviviricetes	f__unclassified_Leviviricetes	g__unclassified_Leviviricetes	s__Ripabiq_virus	0.72
Bulk_2	k127_3989	4074.73	639	r__unclassified_Viruses	k__unclassified_Viruses	p__unclassified_Viruses	c__unclassified_Viruses	o__unclassified_Viruses	f__unclassified_Viruses	g__unclassified_Viruses	s__unclassified_Viruses	0.8834
Bulk_2	k127_4002	3428.5	668	r__unclassified_Viruses	k__unclassified_Viruses	p__unclassified_Viruses	c__unclassified_Viruses	o__unclassified_Viruses	f__unclassified_Viruses	g__unclassified_Viruses	s__unclassified_Viruses	0.8131
Bulk_2	k127_4115	79.71	600	r__Riboviria	k__Orthornavirae	p__Lenarviricota	c__Leviviricetes	o__unclassified_Leviviricetes	f__unclassified_Leviviricetes	g__unclassified_Leviviricetes	s__unclassified_Leviviricetes	0.8687
Bulk_2	k127_4291	19.9	534	r__unclassified_Viruses	k__unclassified_Viruses	p__unclassified_Viruses	c__unclassified_Viruses	o__unclassified_Viruses	f__unclassified_Viruses	g__unclassified_Viruses	s__unclassified_Viruses	0.9482
Bulk_2	k127_4321	42.21	1007	r__Riboviria	k__Orthornavirae	p__Duplornaviricota	c__Chrymotiviricetes	o__Ghabrivirales	f__Totiviridae	g__unclassified_Totiviridae	s__Chrocufild_virus	0.9998
Bulk_2	k127_4457	930.69	511	r__Duplodnaviria	k__Heunggongvirae	p__Uroviricota	c__Caudoviricetes	o__unclassified_Caudoviricetes	f__unclassified_Caudoviricetes	g__unclassified_Caudoviricetes	s__Caudoviricetes_sp.	0.7955
Bulk_2	k127_4496	40095.5	757	r__Duplodnaviria	k__Heunggongvirae	p__Uroviricota	c__Caudoviricetes	o__unclassified_Caudoviricetes	f__unclassified_Caudoviricetes	g__unclassified_Caudoviricetes	s__unclassified_Caudoviricetes	0.7842
Bulk_2	k127_4540	2614.97	507	r__unclassified_Viruses	k__unclassified_Viruses	p__unclassified_Viruses	c__unclassified_Viruses	o__unclassified_Viruses	f__unclassified_Viruses	g__unclassified_Viruses	s__unclassified_Viruses	0.8797
Bulk_2	k127_4622	957.08	533	r__unclassified_Viruses	k__unclassified_Viruses	p__unclassified_Viruses	c__unclassified_Viruses	o__unclassified_Viruses	f__unclassified_Viruses	g__unclassified_Viruses	s__unclassified_Viruses	0.7336
Bulk_2	k127_4627	1013.18	986	r__unclassified_Viruses	k__unclassified_Viruses	p__unclassified_Viruses	c__unclassified_Viruses	o__unclassified_Viruses	f__unclassified_Viruses	g__unclassified_Viruses	s__unclassified_Viruses	0.7292
Bulk_2	k127_4693	7391.06	628	r__Monodnaviria	k__Shotokuvirae	p__Cossaviricota	c__Papovaviricetes	o__Zurhausenvirales	f__Papillomaviridae	g__unclassified_Papillomaviridae	s__Human_papillomavirus	0.7032
Bulk_2	k127_4830	673.7	631	r__unclassified_Viruses	k__unclassified_Viruses	p__unclassified_Viruses	c__unclassified_Viruses	o__unclassified_Viruses	f__unclassified_Viruses	g__unclassified_Viruses	s__unclassified_Viruses	0.9285
Bulk_2	k127_4847	37.26	713	r__Riboviria	k__Orthornavirae	p__Pisuviricota	c__Duplopiviricetes	o__Durnavirales	f__Partitiviridae	g__unclassified_Partitiviridae	s__Partitiviridae_sp.	0.9996
Bulk_2	k127_493	14.86	715	r__unclassified_Viruses	k__unclassified_Viruses	p__unclassified_Viruses	c__unclassified_Viruses	o__unclassified_Viruses	f__unclassified_Viruses	g__unclassified_Viruses	s__unclassified_Viruses	0.8025
Bulk_2	k127_5030	26743	519	r__Duplodnaviria	k__Heunggongvirae	p__Uroviricota	c__Caudoviricetes	o__unclassified_Caudoviricetes	f__unclassified_Caudoviricetes	g__unclassified_Caudoviricetes	s__Caudoviricetes_sp.	0.7918
Bulk_2	k127_5114	897.78	583	r__unclassified_Viruses	k__unclassified_Viruses	p__unclassified_Viruses	c__unclassified_Viruses	o__unclassified_Viruses	f__unclassified_Viruses	g__unclassified_Viruses	s__unclassified_Viruses	0.8923
Bulk_2	k127_5138	3766.64	735	r__Riboviria	k__Orthornavirae	p__Duplornaviricota	c__Resentoviricetes	o__Reovirales	f__Spinareoviridae	g__unclassified_Spinareoviridae	s__unclassified_Spinareoviridae	0.7021
Bulk_2	k127_5329	50644	505	r__Riboviria	k__Orthornavirae	p__Pisuviricota	c__Duplopiviricetes	o__Durnavirales	f__Picobirnaviridae	g__unclassified_Picobirnaviridae	s__Qianjiang_picobirna-like_virus_2	0.8322
Bulk_2	k127_534	51.18	571	r__unclassified_Viruses	k__unclassified_Viruses	p__unclassified_Viruses	c__unclassified_Viruses	o__unclassified_Viruses	f__unclassified_Viruses	g__unclassified_Viruses	s__unclassified_Viruses	0.8274
Bulk_2	k127_5377	1226.53	1525	r__unclassified_Porcellio_scaber_clopovirus	k__unclassified_Porcellio_scaber_clopovirus	p__unclassified_Porcellio_scaber_clopovirus	c__Naldaviricetes	o__unclassified_Naldaviricetes	f__Nimaviridae	g__unclassified_Nimaviridae	s__Porcellio_scaber_clopovirus	0.8045
Bulk_2	k127_5888	994.68	601	r__unclassified_Porcellio_scaber_clopovirus	k__unclassified_Porcellio_scaber_clopovirus	p__unclassified_Porcellio_scaber_clopovirus	c__Naldaviricetes	o__unclassified_Naldaviricetes	f__Nimaviridae	g__unclassified_Nimaviridae	s__Porcellio_scaber_clopovirus	0.8347
Bulk_2	k127_5901	9.24	575	r__Riboviria	k__unclassified_Riboviria	p__unclassified_Riboviria	c__unclassified_Riboviria	o__unclassified_Riboviria	f__unclassified_Riboviria	g__unclassified_Riboviria	s__Umbelopsis_gibberispora_virus_2	0.8622
Bulk_2	k127_6060	10.24	519	r__Riboviria	k__Orthornavirae	p__Duplornaviricota	c__Chrymotiviricetes	o__Ghabrivirales	f__Orthototiviridae	g__Totivirus	s__Totivirus_jyuhachi	0.7853
Bulk_2	k127_608	6176.75	508	r__Riboviria	k__Orthornavirae	p__Kitrinoviricota	c__Tolucaviricetes	o__Tolivirales	f__Tombusviridae	g__unclassified_Tombusviridae	s__unclassified_Tombusviridae	0.8073
Bulk_2	k127_6100	9.7	548	r__unclassified_Viruses	k__unclassified_Viruses	p__unclassified_Viruses	c__unclassified_Viruses	o__unclassified_Viruses	f__unclassified_Viruses	g__unclassified_Viruses	s__unclassified_Viruses	0.9399
Bulk_2	k127_6113	63.26	504	r__Riboviria	k__Orthornavirae	p__Lenarviricota	c__Leviviricetes	o__unclassified_Leviviricetes	f__unclassified_Leviviricetes	g__unclassified_Leviviricetes	s__unclassified_Leviviricetes	0.736
Bulk_2	k127_6193	931.44	522	r__unclassified_Viruses	k__unclassified_Viruses	p__unclassified_Viruses	c__unclassified_Viruses	o__unclassified_Viruses	f__unclassified_Viruses	g__unclassified_Viruses	s__unclassified_Viruses	0.7472
Bulk_2	k127_6216	61.18	608	r__Riboviria	k__Orthornavirae	p__Lenarviricota	c__Leviviricetes	o__unclassified_Leviviricetes	f__unclassified_Leviviricetes	g__Sculuvirus	s__Sculuvirus_sp._'humenecus'	0.9997
Bulk_2	k127_6389	20.6	516	r__unclassified_Viruses	k__unclassified_Viruses	p__unclassified_Viruses	c__unclassified_Viruses	o__unclassified_Viruses	f__unclassified_Viruses	g__unclassified_Viruses	s__unclassified_Viruses	0.8694
Bulk_2	k127_6478	62.03	514	r__unclassified_Viruses	k__unclassified_Viruses	p__unclassified_Viruses	c__unclassified_Viruses	o__unclassified_Viruses	f__unclassified_Viruses	g__unclassified_Viruses	s__unclassified_Viruses	0.9236
Bulk_2	k127_6644	20.44	520	r__unclassified_Viruses	k__unclassified_Viruses	p__unclassified_Viruses	c__unclassified_Viruses	o__unclassified_Viruses	f__unclassified_Viruses	g__unclassified_Viruses	s__unclassified_Viruses	0.7733
Bulk_2	k127_6817	212.03	614	r__unclassified_Viruses	k__unclassified_Viruses	p__unclassified_Viruses	c__unclassified_Viruses	o__unclassified_Viruses	f__unclassified_Viruses	g__unclassified_Viruses	s__unclassified_Viruses	0.9118
Bulk_2	k127_6887	363.38	563	r__unclassified_Viruses	k__unclassified_Viruses	p__unclassified_Viruses	c__unclassified_Viruses	o__unclassified_Viruses	f__unclassified_Viruses	g__unclassified_Viruses	s__unclassified_Viruses	0.7534
Bulk_2	k127_7253	299.89	505	r__Duplodnaviria	k__Heunggongvirae	p__Uroviricota	c__Caudoviricetes	o__unclassified_Caudoviricetes	f__unclassified_Caudoviricetes	g__unclassified_Caudoviricetes	s__Caudoviricetes_sp.	0.8768
Bulk_2	k127_729	1089.11	605	r__Duplodnaviria	k__Heunggongvirae	p__Uroviricota	c__Caudoviricetes	o__unclassified_Caudoviricetes	f__unclassified_Caudoviricetes	g__unclassified_Caudoviricetes	s__unclassified_Caudoviricetes	0.8009
Bulk_2	k127_7365	9.97	533	r__unclassified_Viruses	k__unclassified_Viruses	p__unclassified_Viruses	c__unclassified_Viruses	o__unclassified_Viruses	f__unclassified_Viruses	g__unclassified_Viruses	s__unclassified_Viruses	0.8571
Bulk_2	k127_7527	77.34	584	r__Riboviria	k__Orthornavirae	p__Lenarviricota	c__Leviviricetes	o__unclassified_Leviviricetes	f__unclassified_Leviviricetes	g__unclassified_Leviviricetes	s__unclassified_Leviviricetes	0.7286
Bulk_2	k127_7575	147.61	1476	r__unclassified_Viruses	k__unclassified_Viruses	p__unclassified_Viruses	c__unclassified_Viruses	o__unclassified_Viruses	f__unclassified_Viruses	g__unclassified_Viruses	s__unclassified_Viruses	0.8124
Bulk_2	k127_7599	519.57	675	r__Riboviria	k__Orthornavirae	p__Kitrinoviricota	c__Tolucaviricetes	o__Tolivirales	f__Tombusviridae	g__unclassified_Tombusviridae	s__unclassified_Tombusviridae	0.8144
Bulk_2	k127_76	4604.48	884	r__unclassified_Viruses	k__unclassified_Viruses	p__unclassified_Viruses	c__unclassified_Viruses	o__unclassified_Viruses	f__unclassified_Viruses	g__unclassified_Viruses	s__unclassified_Viruses	0.7398
Bulk_2	k127_760	64.06	788	r__unclassified_Viruses	k__unclassified_Viruses	p__unclassified_Viruses	c__unclassified_Viruses	o__unclassified_Viruses	f__unclassified_Viruses	g__unclassified_Viruses	s__unclassified_Viruses	0.821
Bulk_2	k127_7646	3350.16	686	r__Riboviria	k__Orthornavirae	p__Pisuviricota	c__Pisoniviricetes	o__Picornavirales	f__unclassified_Picornavirales	g__unclassified_Picornavirales	s__unclassified_Picornavirales	0.7042
Bulk_2	k127_7670	51.09	1144	r__Riboviria	k__Orthornavirae	p__Pisuviricota	c__Duplopiviricetes	o__Durnavirales	f__Partitiviridae	g__unclassified_Partitiviridae	s__Rosellinia_necatrix_partitivirus_3	0.9997
Bulk_2	k127_776	37.36	569	r__unclassified_Viruses	k__unclassified_Viruses	p__unclassified_Viruses	c__unclassified_Viruses	o__unclassified_Viruses	f__unclassified_Viruses	g__unclassified_Viruses	s__unclassified_Viruses	0.8938
Bulk_2	k127_8074	4634	555	r__unclassified_Porcellio_scaber_clopovirus	k__unclassified_Porcellio_scaber_clopovirus	p__unclassified_Porcellio_scaber_clopovirus	c__Naldaviricetes	o__unclassified_Naldaviricetes	f__Nimaviridae	g__unclassified_Nimaviridae	s__Porcellio_scaber_clopovirus	0.9124
Bulk_2	k127_8103	20.17	527	r__unclassified_Viruses	k__unclassified_Viruses	p__unclassified_Viruses	c__unclassified_Viruses	o__unclassified_Viruses	f__unclassified_Viruses	g__unclassified_Viruses	s__unclassified_Viruses	0.9183
Bulk_2	k127_8230	20.32	523	r__Riboviria	k__Orthornavirae	p__Duplornaviricota	c__Chrymotiviricetes	o__Ghabrivirales	f__Orthototiviridae	g__Totivirus	s__Totivirus_go	0.8949
Bulk_2	k127_8232	46.14	691	r__unclassified_Viruses	k__unclassified_Viruses	p__unclassified_Viruses	c__unclassified_Viruses	o__unclassified_Viruses	f__unclassified_Viruses	g__unclassified_Viruses	s__unclassified_Viruses	0.924
Bulk_2	k127_8325	4559.18	926	r__unclassified_Viruses	k__unclassified_Viruses	p__unclassified_Viruses	c__unclassified_Viruses	o__unclassified_Viruses	f__unclassified_Viruses	g__unclassified_Viruses	s__unclassified_Viruses	0.7308
Bulk_2	k127_8383	17151.8	529	r__Riboviria	k__Orthornavirae	p__Pisuviricota	c__Duplopiviricetes	o__Durnavirales	f__Picobirnaviridae	g__unclassified_Picobirnaviridae	s__Qianjiang_picobirna-like_virus_2	0.7689
Bulk_2	k127_8410	96.18	884	r__Riboviria	k__Orthornavirae	p__Lenarviricota	c__Leviviricetes	o__unclassified_Leviviricetes	f__unclassified_Leviviricetes	g__unclassified_Leviviricetes	s__unclassified_Leviviricetes	0.7587
Bulk_2	k127_8414	72.71	950	r__unclassified_Viruses	k__unclassified_Viruses	p__unclassified_Viruses	c__unclassified_Viruses	o__unclassified_Viruses	f__unclassified_Viruses	g__unclassified_Viruses	s__unclassified_Viruses	0.9442
Bulk_2	k127_8456	115.02	924	r__unclassified_Viruses	k__unclassified_Viruses	p__unclassified_Viruses	c__unclassified_Viruses	o__unclassified_Viruses	f__unclassified_Viruses	g__unclassified_Viruses	s__unclassified_Viruses	0.897
Bulk_2	k127_8563	53.99	689	r__Riboviria	k__Orthornavirae	p__Duplornaviricota	c__Resentoviricetes	o__Reovirales	f__Sedoreoviridae	g__unclassified_Sedoreoviridae	s__Chroculint_virus	0.9253
Bulk_2	k127_8616	45.38	644	r__Riboviria	k__Orthornavirae	p__Pisuviricota	c__Duplopiviricetes	o__Durnavirales	f__Partitiviridae	g__unclassified_Partitiviridae	s__Partitiviridae_sp.	0.9997
Bulk_2	k127_8828	473.47	780	r__Riboviria	k__Orthornavirae	p__Kitrinoviricota	c__unclassified_Kitrinoviricota	o__unclassified_Kitrinoviricota	f__unclassified_Kitrinoviricota	g__unclassified_Kitrinoviricota	s__unclassified_Kitrinoviricota	0.7584
Bulk_2	k127_8883	33	644	r__Riboviria	k__Orthornavirae	p__Pisuviricota	c__Duplopiviricetes	o__Durnavirales	f__Partitiviridae	g__unclassified_Partitiviridae	s__Rosellinia_necatrix_partitivirus_5	0.9998
Bulk_2	k127_9208	38.9	683	r__Riboviria	k__Orthornavirae	p__Pisuviricota	c__unclassified_Pisuviricota	o__unclassified_Pisuviricota	f__Hadakaviridae	g__Hadakavirus	s__Hadakavirus_nanga	0.9311
Bulk_2	k127_9245	25690	795	r__Riboviria	k__Orthornavirae	p__Pisuviricota	c__Duplopiviricetes	o__Durnavirales	f__Picobirnaviridae	g__Orthopicobirnavirus	s__Apodemus_agrarius_picobirnavirus_3	0.7222
Bulk_2	k127_9280	14380	1426	r__Riboviria	k__Orthornavirae	p__Duplornaviricota	c__Resentoviricetes	o__Reovirales	f__Spinareoviridae	g__unclassified_Spinareoviridae	s__unclassified_Spinareoviridae	0.7149
Bulk_2	k127_9289	2497.9	752	r__unclassified_Viruses	k__unclassified_Viruses	p__unclassified_Viruses	c__unclassified_Viruses	o__unclassified_Viruses	f__unclassified_Viruses	g__unclassified_Viruses	s__unclassified_Viruses	0.7251
Bulk_2	k127_932	89.35	565	r__unclassified_Viruses	k__unclassified_Viruses	p__unclassified_Viruses	c__unclassified_Viruses	o__unclassified_Viruses	f__unclassified_Viruses	g__unclassified_Viruses	s__unclassified_Viruses	0.8023
Bulk_2	k127_947	220.42	675	r__unclassified_Viruses	k__unclassified_Viruses	p__unclassified_Viruses	c__unclassified_Viruses	o__unclassified_Viruses	f__unclassified_Viruses	g__unclassified_Viruses	s__unclassified_Viruses	0.728
Bulk_2	k127_9484	2000.53	676	r__unclassified_Viruses	k__unclassified_Viruses	p__unclassified_Viruses	c__unclassified_Viruses	o__unclassified_Viruses	f__unclassified_Viruses	g__unclassified_Viruses	s__unclassified_Viruses	0.852
Bulk_2	k127_9510	3324.59	955	r__unclassified_Viruses	k__unclassified_Viruses	p__unclassified_Viruses	c__unclassified_Viruses	o__unclassified_Viruses	f__unclassified_Viruses	g__unclassified_Viruses	s__unclassified_Viruses	0.737
Bulk_2	k127_956	413.01	624	r__unclassified_Viruses	k__unclassified_Viruses	p__unclassified_Viruses	c__unclassified_Viruses	o__unclassified_Viruses	f__unclassified_Viruses	g__unclassified_Viruses	s__unclassified_Viruses	0.723
Bulk_2	k127_9596	1429.09	1320	r__unclassified_Viruses	k__unclassified_Viruses	p__unclassified_Viruses	c__unclassified_Viruses	o__unclassified_Viruses	f__unclassified_Viruses	g__unclassified_Viruses	s__unclassified_Viruses	0.7695
Bulk_2	k127_9610	1945.04	530	r__unclassified_Viruses	k__unclassified_Viruses	p__unclassified_Viruses	c__unclassified_Viruses	o__unclassified_Viruses	f__unclassified_Viruses	g__unclassified_Viruses	s__unclassified_Viruses	0.8541
Bulk_2	k127_9742	26.48	602	r__unclassified_Viruses	k__unclassified_Viruses	p__unclassified_Viruses	c__unclassified_Viruses	o__unclassified_Viruses	f__unclassified_Viruses	g__unclassified_Viruses	s__unclassified_Viruses	0.9143
Bulk_2	k127_9859	30.83	517	r__unclassified_Viruses	k__unclassified_Viruses	p__unclassified_Viruses	c__unclassified_Viruses	o__unclassified_Viruses	f__unclassified_Viruses	g__unclassified_Viruses	s__unclassified_Viruses	0.9464
Bulk_2	k127_9917	6284.57	572	r__Duplodnaviria	k__Heunggongvirae	p__Uroviricota	c__Caudoviricetes	o__unclassified_Caudoviricetes	f__unclassified_Caudoviricetes	g__unclassified_Caudoviricetes	s__Caudoviricetes_sp.	0.775
Bulk_1	k127_10041	1461.53	1060	r__Riboviria	k__Orthornavirae	p__Duplornaviricota	c__Chrymotiviricetes	o__Ghabrivirales	f__Orthototiviridae	g__Totivirus	s__Hanko_totivirus_4	0.7386
Bulk_1	k127_10088	8597.37	515	r__Monodnaviria	k__Shotokuvirae	p__Cressdnaviricota	c__Repensiviricetes	o__Geplafuvirales	f__Geminiviridae	g__unclassified_Geminiviridae	s__unclassified_Geminiviridae	0.705
Bulk_1	k127_10100	68.41	536	r__unclassified_Viruses	k__unclassified_Viruses	p__unclassified_Viruses	c__unclassified_Viruses	o__unclassified_Viruses	f__unclassified_Viruses	g__unclassified_Viruses	s__unclassified_Viruses	0.9221
Bulk_1	k127_10172	36.09	508	r__unclassified_Viruses	k__unclassified_Viruses	p__unclassified_Viruses	c__unclassified_Viruses	o__unclassified_Viruses	f__unclassified_Viruses	g__unclassified_Viruses	s__unclassified_Viruses	0.8218
Bulk_1	k127_10224	1753.84	507	r__unclassified_Viruses	k__unclassified_Viruses	p__unclassified_Viruses	c__unclassified_Viruses	o__unclassified_Viruses	f__unclassified_Viruses	g__unclassified_Viruses	s__unclassified_Viruses	0.7364
Bulk_1	k127_10245	530.18	536	r__unclassified_Viruses	k__unclassified_Viruses	p__unclassified_Viruses	c__unclassified_Viruses	o__unclassified_Viruses	f__unclassified_Viruses	g__unclassified_Viruses	s__unclassified_Viruses	0.7025
Bulk_1	k127_1027	198.13	694	r__Duplodnaviria	k__Heunggongvirae	p__Uroviricota	c__Caudoviricetes	o__unclassified_Caudoviricetes	f__unclassified_Caudoviricetes	g__unclassified_Caudoviricetes	s__unclassified_Caudoviricetes	0.8269
Bulk_1	k127_10314	32.56	563	r__Duplodnaviria	k__Heunggongvirae	p__Uroviricota	c__Caudoviricetes	o__unclassified_Caudoviricetes	f__unclassified_Caudoviricetes	g__unclassified_Caudoviricetes	s__Caudoviricetes_sp.	0.7312
Bulk_1	k127_10504	59.24	619	r__unclassified_Viruses	k__unclassified_Viruses	p__unclassified_Viruses	c__unclassified_Viruses	o__unclassified_Viruses	f__unclassified_Viruses	g__unclassified_Viruses	s__unclassified_Viruses	0.7393
Bulk_1	k127_10640	673.56	558	r__Riboviria	k__unclassified_Riboviria	p__unclassified_Riboviria	c__unclassified_Riboviria	o__unclassified_Riboviria	f__unclassified_Riboviria	g__unclassified_Riboviria	s__unclassified_Riboviria	0.8741
Bulk_1	k127_10663	36.59	501	r__Duplodnaviria	k__Heunggongvirae	p__Uroviricota	c__Caudoviricetes	o__unclassified_Caudoviricetes	f__unclassified_Caudoviricetes	g__unclassified_Caudoviricetes	s__Caudoviricetes_sp.	0.7003
Bulk_1	k127_10717	2121.83	553	r__unclassified_Viruses	k__unclassified_Viruses	p__unclassified_Viruses	c__unclassified_Viruses	o__unclassified_Viruses	f__unclassified_Viruses	g__unclassified_Viruses	s__unclassified_Viruses	0.7766
Bulk_1	k127_1073	138.32	729	r__Riboviria	k__Orthornavirae	p__Pisuviricota	c__Duplopiviricetes	o__Durnavirales	f__Partitiviridae	g__unclassified_Partitiviridae	s__Plasmopara_viticola_lesion_associated_Partitivirus_7	0.9483
Bulk_1	k127_10825	947.47	1132	r__Riboviria	k__Orthornavirae	p__Kitrinoviricota	c__Tolucaviricetes	o__Tolivirales	f__Tombusviridae	g__unclassified_Tombusviridae	s__unclassified_Tombusviridae	0.7067
Bulk_1	k127_10916	210.25	872	r__unclassified_Viruses	k__unclassified_Viruses	p__unclassified_Viruses	c__unclassified_Viruses	o__unclassified_Viruses	f__unclassified_Viruses	g__unclassified_Viruses	s__unclassified_Viruses	0.8973
Bulk_1	k127_10940	76.01	603	r__Riboviria	k__Orthornavirae	p__Pisuviricota	c__Duplopiviricetes	o__Durnavirales	f__Partitiviridae	g__unclassified_Partitiviridae	s__unclassified_Partitiviridae	0.9997
Bulk_1	k127_11176	36.52	502	r__unclassified_Viruses	k__unclassified_Viruses	p__unclassified_Viruses	c__unclassified_Viruses	o__unclassified_Viruses	f__unclassified_Viruses	g__unclassified_Viruses	s__unclassified_Viruses	0.933
Bulk_1	k127_11184	75.24	731	r__Riboviria	k__Orthornavirae	p__Pisuviricota	c__Duplopiviricetes	o__Durnavirales	f__Partitiviridae	g__unclassified_Partitiviridae	s__Sarcosphaera_coronaria_partitivirus	0.9997
Bulk_1	k127_11318	11933.8	603	r__unclassified_Viruses	k__unclassified_Viruses	p__unclassified_Viruses	c__unclassified_Viruses	o__unclassified_Viruses	f__unclassified_Viruses	g__unclassified_Viruses	s__unclassified_Viruses	0.7713
Bulk_1	k127_11336	34.72	528	r__unclassified_Viruses	k__unclassified_Viruses	p__unclassified_Viruses	c__unclassified_Viruses	o__unclassified_Viruses	f__unclassified_Viruses	g__unclassified_Viruses	s__unclassified_Viruses	0.9648
Bulk_1	k127_11379	411.91	1135	r__unclassified_Viruses	k__unclassified_Viruses	p__unclassified_Viruses	c__unclassified_Viruses	o__unclassified_Viruses	f__unclassified_Viruses	g__unclassified_Viruses	s__unclassified_Viruses	0.7394
Bulk_1	k127_1138	66.55	551	r__unclassified_Viruses	k__unclassified_Viruses	p__unclassified_Viruses	c__unclassified_Viruses	o__unclassified_Viruses	f__unclassified_Viruses	g__unclassified_Viruses	s__unclassified_Viruses	0.8946
Bulk_1	k127_11426	36.52	502	r__Duplodnaviria	k__Heunggongvirae	p__Uroviricota	c__Caudoviricetes	o__unclassified_Caudoviricetes	f__unclassified_Caudoviricetes	g__unclassified_Caudoviricetes	s__unclassified_Caudoviricetes	0.8382
Bulk_1	k127_11600	34.66	529	r__Duplodnaviria	k__Heunggongvirae	p__Uroviricota	c__Caudoviricetes	o__unclassified_Caudoviricetes	f__unclassified_Caudoviricetes	g__unclassified_Caudoviricetes	s__unclassified_Caudoviricetes	0.8696
Bulk_1	k127_11690	189.19	533	r__unclassified_Viruses	k__unclassified_Viruses	p__unclassified_Viruses	c__unclassified_Viruses	o__unclassified_Viruses	f__unclassified_Viruses	g__unclassified_Viruses	s__unclassified_Viruses	0.917
Bulk_1	k127_11743	33.15	553	r__Duplodnaviria	k__Heunggongvirae	p__Uroviricota	c__Caudoviricetes	o__unclassified_Caudoviricetes	f__Peduoviridae	g__Maltschvirus	s__Maltschvirus_maltsch	0.9962
Bulk_1	k127_11924	258.22	710	r__unclassified_Viruses	k__unclassified_Viruses	p__unclassified_Viruses	c__unclassified_Viruses	o__unclassified_Viruses	f__unclassified_Viruses	g__unclassified_Viruses	s__unclassified_Viruses	0.8729
Bulk_1	k127_11957	7777.09	587	r__Duplodnaviria	k__Heunggongvirae	p__Uroviricota	c__Caudoviricetes	o__unclassified_Caudoviricetes	f__unclassified_Caudoviricetes	g__unclassified_Caudoviricetes	s__Caudoviricetes_sp.	0.801
Bulk_1	k127_11993	36.67	500	r__Riboviria	k__unclassified_Riboviria	p__unclassified_Riboviria	c__unclassified_Riboviria	o__unclassified_Riboviria	f__unclassified_Riboviria	g__unclassified_Riboviria	s__Diplodia_mutila_fusagravirus_1	0.9996
Bulk_1	k127_12226	53.4	515	r__Riboviria	k__Orthornavirae	p__Pisuviricota	c__Duplopiviricetes	o__Durnavirales	f__Partitiviridae	g__unclassified_Partitiviridae	s__unclassified_Partitiviridae	0.9996
Bulk_1	k127_12341	13069.2	545	r__Duplodnaviria	k__Heunggongvirae	p__Uroviricota	c__Caudoviricetes	o__unclassified_Caudoviricetes	f__unclassified_Caudoviricetes	g__unclassified_Caudoviricetes	s__Caudoviricetes_sp.	0.7137
Bulk_1	k127_12432	34.99	524	r__unclassified_Viruses	k__unclassified_Viruses	p__unclassified_Viruses	c__unclassified_Viruses	o__unclassified_Viruses	f__unclassified_Viruses	g__unclassified_Viruses	s__unclassified_Viruses	0.8479
Bulk_1	k127_12445	32.92	557	r__Duplodnaviria	k__Heunggongvirae	p__Uroviricota	c__Caudoviricetes	o__unclassified_Caudoviricetes	f__unclassified_Caudoviricetes	g__unclassified_Caudoviricetes	s__Leptolyngbya_phage_Lbo-JY46	0.9995
Bulk_1	k127_12499	36.16	507	r__Duplodnaviria	k__Heunggongvirae	p__Uroviricota	c__Caudoviricetes	o__unclassified_Caudoviricetes	f__unclassified_Caudoviricetes	g__unclassified_Caudoviricetes	s__unclassified_Caudoviricetes	0.7843
Bulk_1	k127_12586	32.45	565	r__unclassified_Viruses	k__unclassified_Viruses	p__unclassified_Viruses	c__unclassified_Viruses	o__unclassified_Viruses	f__unclassified_Viruses	g__unclassified_Viruses	s__unclassified_Viruses	0.8358
Bulk_1	k127_12764	8265.58	539	r__unclassified_Viruses	k__unclassified_Viruses	p__unclassified_Viruses	c__unclassified_Viruses	o__unclassified_Viruses	f__unclassified_Viruses	g__unclassified_Viruses	s__unclassified_Viruses	0.7271
Bulk_1	k127_12844	34.59	530	r__Duplodnaviria	k__Heunggongvirae	p__Uroviricota	c__Caudoviricetes	o__unclassified_Caudoviricetes	f__unclassified_Caudoviricetes	g__unclassified_Caudoviricetes	s__Caudoviricetes_sp.	0.7019
Bulk_1	k127_12950	72.32	507	r__unclassified_Viruses	k__unclassified_Viruses	p__unclassified_Viruses	c__unclassified_Viruses	o__unclassified_Viruses	f__unclassified_Viruses	g__unclassified_Viruses	s__unclassified_Viruses	0.7419
Bulk_1	k127_12968	34.4	533	r__Riboviria	k__Orthornavirae	p__Duplornaviricota	c__Chrymotiviricetes	o__Ghabrivirales	f__Quadriviridae	g__Quadrivirus	s__Quadrivirus_ichi	0.9041
Bulk_1	k127_13029	6093.34	510	r__Duplodnaviria	k__Heunggongvirae	p__Uroviricota	c__Caudoviricetes	o__unclassified_Caudoviricetes	f__unclassified_Caudoviricetes	g__unclassified_Caudoviricetes	s__Caudoviricetes_sp.	0.754
Bulk_1	k127_13074	196.26	1121	r__unclassified_Viruses	k__unclassified_Viruses	p__unclassified_Viruses	c__unclassified_Viruses	o__unclassified_Viruses	f__unclassified_Viruses	g__unclassified_Viruses	s__unclassified_Viruses	0.8245
Bulk_1	k127_13100	3111.37	713	r__unclassified_Viruses	k__unclassified_Viruses	p__unclassified_Viruses	c__unclassified_Viruses	o__unclassified_Viruses	f__unclassified_Viruses	g__unclassified_Viruses	s__unclassified_Viruses	0.7253
Bulk_1	k127_13175	186.72	1571	r__Riboviria	k__Orthornavirae	p__Pisuviricota	c__Duplopiviricetes	o__Durnavirales	f__Partitiviridae	g__unclassified_Partitiviridae	s__Rosellinia_necatrix_partitivirus_3	0.9995
Bulk_1	k127_13332	130.03	564	r__unclassified_Viruses	k__unclassified_Viruses	p__unclassified_Viruses	c__unclassified_Viruses	o__unclassified_Viruses	f__unclassified_Viruses	g__unclassified_Viruses	s__unclassified_Viruses	0.7051
Bulk_1	k127_13340	7748.72	976	r__unclassified_Viruses	k__unclassified_Viruses	p__unclassified_Viruses	c__unclassified_Viruses	o__unclassified_Viruses	f__unclassified_Viruses	g__unclassified_Viruses	s__unclassified_Viruses	0.8675
Bulk_1	k127_134	459.14	579	r__unclassified_Viruses	k__unclassified_Viruses	p__unclassified_Viruses	c__unclassified_Viruses	o__unclassified_Viruses	f__unclassified_Viruses	g__unclassified_Viruses	s__unclassified_Viruses	0.7387
Bulk_1	k127_13400	158.74	924	r__unclassified_Viruses	k__unclassified_Viruses	p__unclassified_Viruses	c__unclassified_Viruses	o__unclassified_Viruses	f__unclassified_Viruses	g__unclassified_Viruses	s__unclassified_Viruses	0.7845
Bulk_1	k127_13469	315.87	1335	r__unclassified_Viruses	k__unclassified_Viruses	p__unclassified_Viruses	c__unclassified_Viruses	o__unclassified_Viruses	f__unclassified_Viruses	g__unclassified_Viruses	s__unclassified_Viruses	0.9058
Bulk_1	k127_13510	35.74	513	r__unclassified_Viruses	k__unclassified_Viruses	p__unclassified_Viruses	c__unclassified_Viruses	o__unclassified_Viruses	f__unclassified_Viruses	g__unclassified_Viruses	s__unclassified_Viruses	0.8663
Bulk_1	k127_13523	36.45	503	r__unclassified_Viruses	k__unclassified_Viruses	p__unclassified_Viruses	c__unclassified_Viruses	o__unclassified_Viruses	f__unclassified_Viruses	g__unclassified_Viruses	s__unclassified_Viruses	0.8302
Bulk_1	k127_13560	34.4	533	r__Duplodnaviria	k__Heunggongvirae	p__Uroviricota	c__Caudoviricetes	o__Crassvirales	f__unclassified_Crassvirales	g__unclassified_Crassvirales	s__unclassified_Crassvirales	0.7716
Bulk_1	k127_13620	84.21	762	r__unclassified_Viruses	k__unclassified_Viruses	p__unclassified_Viruses	c__unclassified_Viruses	o__unclassified_Viruses	f__unclassified_Viruses	g__unclassified_Viruses	s__unclassified_Viruses	0.959
Bulk_1	k127_13642	50.93	540	r__unclassified_Viruses	k__unclassified_Viruses	p__unclassified_Viruses	c__unclassified_Viruses	o__unclassified_Viruses	f__unclassified_Viruses	g__unclassified_Viruses	s__unclassified_Viruses	0.7327
Bulk_1	k127_13749	4080.78	620	r__Monodnaviria	k__Shotokuvirae	p__Cossaviricota	c__Papovaviricetes	o__Zurhausenvirales	f__Papillomaviridae	g__unclassified_Papillomaviridae	s__Human_papillomavirus	0.782
Bulk_1	k127_13906	32.28	568	r__Riboviria	k__Orthornavirae	p__Kitrinoviricota	c__Alsuviricetes	o__Martellivirales	f__Endornaviridae	g__unclassified_Endornaviridae	s__unclassified_Endornaviridae	0.7057
Bulk_1	k127_13943	2256.24	581	r__Riboviria	k__Orthornavirae	p__Pisuviricota	c__Duplopiviricetes	o__Durnavirales	f__Picobirnaviridae	g__unclassified_Picobirnaviridae	s__Qianjiang_picobirna-like_virus_2	0.9212
Bulk_1	k127_1401	16095.1	520	r__Duplodnaviria	k__Heunggongvirae	p__Uroviricota	c__Caudoviricetes	o__unclassified_Caudoviricetes	f__unclassified_Caudoviricetes	g__unclassified_Caudoviricetes	s__Caudoviricetes_sp.	0.707
Bulk_1	k127_14057	49.37	557	r__Riboviria	k__unclassified_Riboviria	p__unclassified_Riboviria	c__unclassified_Riboviria	o__unclassified_Riboviria	f__unclassified_Riboviria	g__unclassified_Riboviria	s__Streptobotrys_caulophylli_fusagravirus_1	0.715
Bulk_1	k127_14071	153.15	838	r__unclassified_Viruses	k__unclassified_Viruses	p__unclassified_Viruses	c__unclassified_Viruses	o__unclassified_Viruses	f__unclassified_Viruses	g__unclassified_Viruses	s__unclassified_Viruses	0.8623
Bulk_1	k127_14085	54852.1	551	r__Duplodnaviria	k__Heunggongvirae	p__Uroviricota	c__Caudoviricetes	o__unclassified_Caudoviricetes	f__unclassified_Caudoviricetes	g__unclassified_Caudoviricetes	s__Caudoviricetes_sp.	0.7212
Bulk_1	k127_14145	1931.81	503	r__Monodnaviria	k__Shotokuvirae	p__Cossaviricota	c__Papovaviricetes	o__Zurhausenvirales	f__Papillomaviridae	g__unclassified_Papillomaviridae	s__Human_papillomavirus	0.7774
Bulk_1	k127_14177	3846.4	541	r__unclassified_Viruses	k__unclassified_Viruses	p__unclassified_Viruses	c__unclassified_Viruses	o__unclassified_Viruses	f__unclassified_Viruses	g__unclassified_Viruses	s__unclassified_Viruses	0.7611
Bulk_1	k127_14491	435.53	1326	r__Riboviria	k__Orthornavirae	p__Kitrinoviricota	c__Tolucaviricetes	o__Tolivirales	f__Tombusviridae	g__unclassified_Tombusviridae	s__unclassified_Tombusviridae	0.7344
Bulk_1	k127_14801	990.1	537	r__Duplodnaviria	k__Heunggongvirae	p__Uroviricota	c__Caudoviricetes	o__unclassified_Caudoviricetes	f__unclassified_Caudoviricetes	g__unclassified_Caudoviricetes	s__unclassified_Caudoviricetes	0.7087
Bulk_1	k127_14819	33.76	543	r__unclassified_Viruses	k__unclassified_Viruses	p__unclassified_Viruses	c__unclassified_Viruses	o__unclassified_Viruses	f__unclassified_Viruses	g__unclassified_Viruses	s__unclassified_Viruses	0.8519
Bulk_1	k127_15000	132.66	691	r__Riboviria	k__Orthornavirae	p__Pisuviricota	c__Duplopiviricetes	o__Durnavirales	f__Partitiviridae	g__Betapartitivirus	s__Qianjiang_betapartitivirus_1	0.8211
Bulk_1	k127_15064	32.8	559	r__Duplodnaviria	k__Heunggongvirae	p__Uroviricota	c__Caudoviricetes	o__unclassified_Caudoviricetes	f__unclassified_Caudoviricetes	g__unclassified_Caudoviricetes	s__unclassified_Caudoviricetes	0.7006
Bulk_1	k127_15111	100.37	548	r__unclassified_Viruses	k__unclassified_Viruses	p__unclassified_Viruses	c__unclassified_Viruses	o__unclassified_Viruses	f__unclassified_Viruses	g__unclassified_Viruses	s__unclassified_Viruses	0.8119
Bulk_1	k127_15123	332.14	552	r__unclassified_Viruses	k__unclassified_Viruses	p__unclassified_Viruses	c__unclassified_Viruses	o__unclassified_Viruses	f__unclassified_Viruses	g__unclassified_Viruses	s__unclassified_Viruses	0.7309
Bulk_1	k127_15133	942.4	535	r__unclassified_Viruses	k__unclassified_Viruses	p__unclassified_Viruses	c__unclassified_Viruses	o__unclassified_Viruses	f__unclassified_Viruses	g__unclassified_Viruses	s__unclassified_Viruses	0.7468
Bulk_1	k127_15239	528.86	520	r__unclassified_Viruses	k__unclassified_Viruses	p__unclassified_Viruses	c__unclassified_Viruses	o__unclassified_Viruses	f__unclassified_Viruses	g__unclassified_Viruses	s__unclassified_Viruses	0.7867
Bulk_1	k127_15276	1739.72	548	r__unclassified_Viruses	k__unclassified_Viruses	p__unclassified_Viruses	c__unclassified_Viruses	o__unclassified_Viruses	f__unclassified_Viruses	g__unclassified_Viruses	s__unclassified_Viruses	0.7294
Bulk_1	k127_15304	34.27	535	r__Duplodnaviria	k__Heunggongvirae	p__Uroviricota	c__Caudoviricetes	o__unclassified_Caudoviricetes	f__unclassified_Caudoviricetes	g__unclassified_Caudoviricetes	s__unclassified_Caudoviricetes	0.9873
Bulk_1	k127_15369	2462.99	629	r__Riboviria	k__Orthornavirae	p__Pisuviricota	c__Duplopiviricetes	o__Durnavirales	f__Picobirnaviridae	g__unclassified_Picobirnaviridae	s__Qianjiang_picobirna-like_virus_2	0.7306
Bulk_1	k127_15408	176.53	727	r__Riboviria	k__Orthornavirae	p__Kitrinoviricota	c__Flasuviricetes	o__Amarillovirales	f__unclassified_Amarillovirales	g__unclassified_Amarillovirales	s__unclassified_Amarillovirales	0.9412
Bulk_1	k127_15499	548.89	1620	r__unclassified_Viruses	k__unclassified_Viruses	p__unclassified_Viruses	c__unclassified_Viruses	o__unclassified_Viruses	f__unclassified_Viruses	g__unclassified_Viruses	s__unclassified_Viruses	0.8231
Bulk_1	k127_15592	33.64	545	r__Duplodnaviria	k__Heunggongvirae	p__Uroviricota	c__Caudoviricetes	o__unclassified_Caudoviricetes	f__unclassified_Caudoviricetes	g__unclassified_Caudoviricetes	s__unclassified_Caudoviricetes	0.7655
Bulk_1	k127_15629	2084.09	607	r__Monodnaviria	k__Loebvirae	p__Hofneiviricota	c__Faserviricetes	o__Tubulavirales	f__unclassified_Tubulavirales	g__unclassified_Tubulavirales	s__unclassified_Tubulavirales	0.7589
Bulk_1	k127_1564	36.23	506	r__Duplodnaviria	k__Heunggongvirae	p__Uroviricota	c__Caudoviricetes	o__unclassified_Caudoviricetes	f__unclassified_Caudoviricetes	g__unclassified_Caudoviricetes	s__unclassified_Caudoviricetes	0.9963
Bulk_1	k127_15738	46.93	586	r__unclassified_Viruses	k__unclassified_Viruses	p__unclassified_Viruses	c__unclassified_Viruses	o__unclassified_Viruses	f__unclassified_Viruses	g__unclassified_Viruses	s__unclassified_Viruses	0.7792
Bulk_1	k127_15794	332.14	552	r__unclassified_Viruses	k__unclassified_Viruses	p__unclassified_Viruses	c__unclassified_Viruses	o__unclassified_Viruses	f__unclassified_Viruses	g__unclassified_Viruses	s__unclassified_Viruses	0.7333
Bulk_1	k127_15835	51.89	530	r__unclassified_Viruses	k__unclassified_Viruses	p__unclassified_Viruses	c__unclassified_Viruses	o__unclassified_Viruses	f__unclassified_Viruses	g__unclassified_Viruses	s__unclassified_Viruses	0.7181
Bulk_1	k127_15849	39.51	696	r__unclassified_Viruses	k__unclassified_Viruses	p__unclassified_Viruses	c__unclassified_Viruses	o__unclassified_Viruses	f__unclassified_Viruses	g__unclassified_Viruses	s__unclassified_Viruses	0.7126
Bulk_1	k127_15867	35.19	521	r__Duplodnaviria	k__Heunggongvirae	p__Uroviricota	c__Caudoviricetes	o__unclassified_Caudoviricetes	f__unclassified_Caudoviricetes	g__unclassified_Caudoviricetes	s__Acinetobacter_phage_MD-2021a	0.9146
Bulk_1	k127_15872	124.3	590	r__unclassified_Viruses	k__unclassified_Viruses	p__unclassified_Viruses	c__unclassified_Viruses	o__unclassified_Viruses	f__unclassified_Viruses	g__unclassified_Viruses	s__unclassified_Viruses	0.7676
Bulk_1	k127_1599	27920.8	1048	r__Duplodnaviria	k__Heunggongvirae	p__Uroviricota	c__Caudoviricetes	o__Pantevenvirales	f__Ackermannviridae	g__unclassified_Ackermannviridae	s__Dickeya_phage_phiDP23.1	0.7387
Bulk_1	k127_15999	134.63	749	r__Riboviria	k__Orthornavirae	p__Pisuviricota	c__Duplopiviricetes	o__Durnavirales	f__Partitiviridae	g__Alphapartitivirus	s__Alphapartitivirus_sp.	0.8643
Bulk_1	k127_16032	4101.28	903	r__unclassified_Porcellio_scaber_clopovirus	k__unclassified_Porcellio_scaber_clopovirus	p__unclassified_Porcellio_scaber_clopovirus	c__Naldaviricetes	o__unclassified_Naldaviricetes	f__Nimaviridae	g__unclassified_Nimaviridae	s__Porcellio_scaber_clopovirus	0.7802
Bulk_1	k127_1606	53.5	514	r__Riboviria	k__Orthornavirae	p__Pisuviricota	c__Duplopiviricetes	o__Durnavirales	f__Partitiviridae	g__unclassified_Partitiviridae	s__Partitiviridae_sp.	0.9491
Bulk_1	k127_16076	35.88	511	r__unclassified_Viruses	k__unclassified_Viruses	p__unclassified_Viruses	c__unclassified_Viruses	o__unclassified_Viruses	f__unclassified_Viruses	g__unclassified_Viruses	s__unclassified_Viruses	0.7506
Bulk_1	k127_16137	34.79	527	r__unclassified_Viruses	k__unclassified_Viruses	p__unclassified_Viruses	c__unclassified_Viruses	o__unclassified_Viruses	f__unclassified_Viruses	g__unclassified_Viruses	s__unclassified_Viruses	0.896
Bulk_1	k127_16222	72.32	507	r__Riboviria	k__Orthornavirae	p__Lenarviricota	c__Howeltoviricetes	o__Cryppavirales	f__Mitoviridae	g__unclassified_Mitoviridae	s__Mitoviridae_sp.	0.7274
Bulk_1	k127_16321	36.02	509	r__unclassified_Viruses	k__unclassified_Viruses	p__unclassified_Viruses	c__unclassified_Viruses	o__unclassified_Viruses	f__unclassified_Viruses	g__unclassified_Viruses	s__unclassified_Viruses	0.95
Bulk_1	k127_16376	33.03	555	r__unclassified_Viruses	k__unclassified_Viruses	p__unclassified_Viruses	c__unclassified_Viruses	o__unclassified_Viruses	f__unclassified_Viruses	g__unclassified_Viruses	s__unclassified_Viruses	0.7172
Bulk_1	k127_16402	35.53	516	r__Duplodnaviria	k__Heunggongvirae	p__Uroviricota	c__Caudoviricetes	o__unclassified_Caudoviricetes	f__unclassified_Caudoviricetes	g__unclassified_Caudoviricetes	s__Caudoviricetes_sp.	0.7423
Bulk_1	k127_16415	121.53	528	r__unclassified_Viruses	k__unclassified_Viruses	p__unclassified_Viruses	c__unclassified_Viruses	o__unclassified_Viruses	f__unclassified_Viruses	g__unclassified_Viruses	s__unclassified_Viruses	0.8648
Bulk_1	k127_16488	18729.7	857	r__unclassified_Viruses	k__unclassified_Viruses	p__unclassified_Viruses	c__unclassified_Viruses	o__unclassified_Viruses	f__unclassified_Viruses	g__unclassified_Viruses	s__unclassified_Viruses	0.7173
Bulk_1	k127_16507	182.61	502	r__unclassified_Viruses	k__unclassified_Viruses	p__unclassified_Viruses	c__unclassified_Viruses	o__unclassified_Viruses	f__unclassified_Viruses	g__unclassified_Viruses	s__unclassified_Viruses	0.7158
Bulk_1	k127_16554	79.12	811	r__Riboviria	k__Orthornavirae	p__Pisuviricota	c__Duplopiviricetes	o__Durnavirales	f__Partitiviridae	g__unclassified_Partitiviridae	s__unclassified_Partitiviridae	0.9997
Bulk_1	k127_16570	153.55	597	r__Riboviria	k__Orthornavirae	p__Pisuviricota	c__Duplopiviricetes	o__Durnavirales	f__Partitiviridae	g__unclassified_Partitiviridae	s__Plasmopara_viticola_lesion_associated_Partitivirus_7	0.912
Bulk_1	k127_16641	34.99	524	r__Duplodnaviria	k__Heunggongvirae	p__Uroviricota	c__Caudoviricetes	o__unclassified_Caudoviricetes	f__unclassified_Caudoviricetes	g__unclassified_Caudoviricetes	s__unclassified_Caudoviricetes	0.8665
Bulk_1	k127_16657	323.24	709	r__unclassified_Porcellio_scaber_clopovirus	k__unclassified_Porcellio_scaber_clopovirus	p__unclassified_Porcellio_scaber_clopovirus	c__Naldaviricetes	o__unclassified_Naldaviricetes	f__Nimaviridae	g__unclassified_Nimaviridae	s__Porcellio_scaber_clopovirus	0.7841
Bulk_1	k127_16687	246.64	892	r__unclassified_Rhizoctonia_fumigata_mycovirus	k__unclassified_Rhizoctonia_fumigata_mycovirus	p__unclassified_Rhizoctonia_fumigata_mycovirus	c__unclassified_Rhizoctonia_fumigata_mycovirus	o__unclassified_Rhizoctonia_fumigata_mycovirus	f__unclassified_Rhizoctonia_fumigata_mycovirus	g__unclassified_Rhizoctonia_fumigata_mycovirus	s__Rhizoctonia_fumigata_mycovirus	0.9058
Bulk_1	k127_16718	36.59	501	r__unclassified_Viruses	k__unclassified_Viruses	p__unclassified_Viruses	c__unclassified_Viruses	o__unclassified_Viruses	f__unclassified_Viruses	g__unclassified_Viruses	s__unclassified_Viruses	0.7427
Bulk_1	k127_16794	65.01	564	r__unclassified_Viruses	k__unclassified_Viruses	p__unclassified_Viruses	c__unclassified_Viruses	o__unclassified_Viruses	f__unclassified_Viruses	g__unclassified_Viruses	s__unclassified_Viruses	0.8797
Bulk_1	k127_17049	14190.7	531	r__Duplodnaviria	k__Heunggongvirae	p__Uroviricota	c__Caudoviricetes	o__unclassified_Caudoviricetes	f__unclassified_Caudoviricetes	g__unclassified_Caudoviricetes	s__unclassified_Caudoviricetes	0.7341
Bulk_1	k127_17053	77.82	589	r__unclassified_Viruses	k__unclassified_Viruses	p__unclassified_Viruses	c__unclassified_Viruses	o__unclassified_Viruses	f__unclassified_Viruses	g__unclassified_Viruses	s__unclassified_Viruses	0.9143
Bulk_1	k127_17103	265.45	518	r__unclassified_Viruses	k__unclassified_Viruses	p__unclassified_Viruses	c__unclassified_Viruses	o__unclassified_Viruses	f__unclassified_Viruses	g__unclassified_Viruses	s__unclassified_Viruses	0.9578
Bulk_1	k127_17168	263.13	1080	r__Riboviria	k__Orthornavirae	p__Pisuviricota	c__Duplopiviricetes	o__Durnavirales	f__Partitiviridae	g__unclassified_Partitiviridae	s__Partitiviridae_sp.	0.9998
Bulk_1	k127_17281	3318.44	500	r__Monodnaviria	k__Shotokuvirae	p__Cossaviricota	c__Papovaviricetes	o__Zurhausenvirales	f__Papillomaviridae	g__unclassified_Papillomaviridae	s__Human_papillomavirus	0.7811
Bulk_1	k127_17337	86.32	531	r__unclassified_Viruses	k__unclassified_Viruses	p__unclassified_Viruses	c__unclassified_Viruses	o__unclassified_Viruses	f__unclassified_Viruses	g__unclassified_Viruses	s__unclassified_Viruses	0.876
Bulk_1	k127_17472	15756.6	690	r__Riboviria	k__Orthornavirae	p__Lenarviricota	c__Howeltoviricetes	o__Cryppavirales	f__unclassified_Cryppavirales	g__unclassified_Cryppavirales	s__unclassified_Cryppavirales	0.7069
Bulk_1	k127_17494	121.76	527	r__unclassified_Viruses	k__unclassified_Viruses	p__unclassified_Viruses	c__unclassified_Viruses	o__unclassified_Viruses	f__unclassified_Viruses	g__unclassified_Viruses	s__unclassified_Viruses	0.8653
Bulk_1	k127_17547	6716.39	606	r__unclassified_Viruses	k__unclassified_Viruses	p__unclassified_Viruses	c__unclassified_Viruses	o__unclassified_Viruses	f__unclassified_Viruses	g__unclassified_Viruses	s__unclassified_Viruses	0.7331
Bulk_1	k127_17651	35.26	520	r__Duplodnaviria	k__Heunggongvirae	p__Uroviricota	c__Caudoviricetes	o__unclassified_Caudoviricetes	f__unclassified_Caudoviricetes	g__unclassified_Caudoviricetes	s__Caudoviricetes_sp.	0.752
Bulk_1	k127_1767	33.46	548	r__Duplodnaviria	k__Heunggongvirae	p__Uroviricota	c__Caudoviricetes	o__unclassified_Caudoviricetes	f__unclassified_Caudoviricetes	g__unclassified_Caudoviricetes	s__Caudoviricetes_sp.	0.8183
Bulk_1	k127_17726	4689.03	608	r__Riboviria	k__Orthornavirae	p__Kitrinoviricota	c__unclassified_Kitrinoviricota	o__unclassified_Kitrinoviricota	f__unclassified_Kitrinoviricota	g__unclassified_Kitrinoviricota	s__unclassified_Kitrinoviricota	0.7051
Bulk_1	k127_17819	35.67	514	r__Riboviria	k__Orthornavirae	p__Duplornaviricota	c__Chrymotiviricetes	o__Ghabrivirales	f__Orthototiviridae	g__Totivirus	s__Utsjoki_toti-like_virus	0.9998
Bulk_1	k127_17823	677.84	568	r__unclassified_Viruses	k__unclassified_Viruses	p__unclassified_Viruses	c__unclassified_Viruses	o__unclassified_Viruses	f__unclassified_Viruses	g__unclassified_Viruses	s__unclassified_Viruses	0.8357
Bulk_1	k127_17859	73.04	502	r__unclassified_Viruses	k__unclassified_Viruses	p__unclassified_Viruses	c__unclassified_Viruses	o__unclassified_Viruses	f__unclassified_Viruses	g__unclassified_Viruses	s__unclassified_Viruses	0.7406
Bulk_1	k127_18010	114.77	639	r__Riboviria	k__Orthornavirae	p__Lenarviricota	c__Miaviricetes	o__Ourlivirales	f__Botourmiaviridae	g__unclassified_Botourmiaviridae	s__unclassified_Botourmiaviridae	0.7837
Bulk_1	k127_18065	33.76	543	r__unclassified_Viruses	k__unclassified_Viruses	p__unclassified_Viruses	c__unclassified_Viruses	o__unclassified_Viruses	f__unclassified_Viruses	g__unclassified_Viruses	s__unclassified_Viruses	0.7543
Bulk_1	k127_18123	121.74	753	r__unclassified_Viruses	k__unclassified_Viruses	p__unclassified_Viruses	c__unclassified_Viruses	o__unclassified_Viruses	f__unclassified_Viruses	g__unclassified_Viruses	s__unclassified_Viruses	0.9078
Bulk_1	k127_18131	107.01	514	r__Riboviria	k__Orthornavirae	p__Pisuviricota	c__Stelpaviricetes	o__Stellavirales	f__Astroviridae	g__Mamastrovirus	s__Mamastrovirus_sp.	0.8872
Bulk_1	k127_18138	3050.1	550	r__unclassified_Porcellio_scaber_clopovirus	k__unclassified_Porcellio_scaber_clopovirus	p__unclassified_Porcellio_scaber_clopovirus	c__Naldaviricetes	o__unclassified_Naldaviricetes	f__Nimaviridae	g__unclassified_Nimaviridae	s__Porcellio_scaber_clopovirus	0.8817
Bulk_1	k127_1835	92.28	596	r__unclassified_Viruses	k__unclassified_Viruses	p__unclassified_Viruses	c__unclassified_Viruses	o__unclassified_Viruses	f__unclassified_Viruses	g__unclassified_Viruses	s__unclassified_Viruses	0.9252
Bulk_1	k127_18382	151.24	1091	r__Riboviria	k__Orthornavirae	p__Pisuviricota	c__Duplopiviricetes	o__Durnavirales	f__Partitiviridae	g__unclassified_Partitiviridae	s__Soybean_leaf-associated_partitivirus_1	0.9998
Bulk_1	k127_18394	33.03	555	r__unclassified_Viruses	k__unclassified_Viruses	p__unclassified_Viruses	c__unclassified_Viruses	o__unclassified_Viruses	f__unclassified_Viruses	g__unclassified_Viruses	s__unclassified_Viruses	0.7358
Bulk_1	k127_18466	36.45	503	r__unclassified_Viruses	k__unclassified_Viruses	p__unclassified_Viruses	c__unclassified_Viruses	o__unclassified_Viruses	f__unclassified_Viruses	g__unclassified_Viruses	s__unclassified_Viruses	0.7737
Bulk_1	k127_18500	404.63	657	r__unclassified_Viruses	k__unclassified_Viruses	p__unclassified_Viruses	c__unclassified_Viruses	o__unclassified_Viruses	f__unclassified_Viruses	g__unclassified_Viruses	s__unclassified_Viruses	0.7408
Bulk_1	k127_18531	79.83	689	r__unclassified_Viruses	k__unclassified_Viruses	p__unclassified_Viruses	c__unclassified_Viruses	o__unclassified_Viruses	f__unclassified_Viruses	g__unclassified_Viruses	s__unclassified_Viruses	0.9119
Bulk_1	k127_18611	231.56	673	r__Riboviria	k__Orthornavirae	p__Pisuviricota	c__Duplopiviricetes	o__Durnavirales	f__Partitiviridae	g__Betapartitivirus	s__Cucurbitaria_piceae_virus_1	0.9998
Bulk_1	k127_18679	193.33	569	r__Riboviria	k__Orthornavirae	p__Kitrinoviricota	c__Tolucaviricetes	o__Tolivirales	f__Tombusviridae	g__unclassified_Tombusviridae	s__unclassified_Tombusviridae	0.8018
Bulk_1	k127_18699	272.83	504	r__Riboviria	k__Orthornavirae	p__Pisuviricota	c__Stelpaviricetes	o__Stellavirales	f__Astroviridae	g__unclassified_Astroviridae	s__unclassified_Astroviridae	0.7374
Bulk_1	k127_18700	431	1106	r__Riboviria	k__unclassified_Riboviria	p__unclassified_Riboviria	c__unclassified_Riboviria	o__unclassified_Riboviria	f__unclassified_Riboviria	g__unclassified_Riboviria	s__Caloscypha_fulgens_mycovirus_1	0.9976
Bulk_1	k127_18715	34.79	527	r__Varidnaviria	k__Bamfordvirae	p__Nucleocytoviricota	c__Megaviricetes	o__unclassified_Megaviricetes	f__unclassified_Megaviricetes	g__unclassified_Megaviricetes	s__unclassified_Megaviricetes	0.7256
Bulk_1	k127_1876	35.88	511	r__Duplodnaviria	k__Heunggongvirae	p__Uroviricota	c__Caudoviricetes	o__unclassified_Caudoviricetes	f__unclassified_Caudoviricetes	g__unclassified_Caudoviricetes	s__Caudoviricetes_sp.	0.7933
Bulk_1	k127_18804	205.82	579	r__unclassified_Viruses	k__unclassified_Viruses	p__unclassified_Viruses	c__unclassified_Viruses	o__unclassified_Viruses	f__unclassified_Viruses	g__unclassified_Viruses	s__unclassified_Viruses	0.7375
Bulk_1	k127_1884	65.38	701	r__Riboviria	k__Orthornavirae	p__Pisuviricota	c__Duplopiviricetes	o__Durnavirales	f__Partitiviridae	g__Gammapartitivirus	s__Gammapartitivirus_sp.	0.9987
Bulk_1	k127_18853	8898.83	547	r__unclassified_Viruses	k__unclassified_Viruses	p__unclassified_Viruses	c__unclassified_Viruses	o__unclassified_Viruses	f__unclassified_Viruses	g__unclassified_Viruses	s__unclassified_Viruses	0.715
Bulk_1	k127_18875	4877.18	515	r__unclassified_Viruses	k__unclassified_Viruses	p__unclassified_Viruses	c__unclassified_Viruses	o__unclassified_Viruses	f__unclassified_Viruses	g__unclassified_Viruses	s__unclassified_Viruses	0.7899
Bulk_1	k127_18912	34.53	531	r__unclassified_Viruses	k__unclassified_Viruses	p__unclassified_Viruses	c__unclassified_Viruses	o__unclassified_Viruses	f__unclassified_Viruses	g__unclassified_Viruses	s__unclassified_Viruses	0.8485
Bulk_1	k127_18941	130.37	1125	r__Riboviria	k__unclassified_Riboviria	p__unclassified_Riboviria	c__unclassified_Riboviria	o__unclassified_Riboviria	f__Polymycoviridae	g__Polymycovirus	s__unclassified_Polymycovirus	0.9314
Bulk_1	k127_18968	36.09	508	r__unclassified_Viruses	k__unclassified_Viruses	p__unclassified_Viruses	c__unclassified_Viruses	o__unclassified_Viruses	f__unclassified_Viruses	g__unclassified_Viruses	s__unclassified_Viruses	0.9257
Bulk_1	k127_19090	155.11	591	r__unclassified_Viruses	k__unclassified_Viruses	p__unclassified_Viruses	c__unclassified_Viruses	o__unclassified_Viruses	f__unclassified_Viruses	g__unclassified_Viruses	s__unclassified_Viruses	0.9475
Bulk_1	k127_19142	32.68	561	r__Riboviria	k__Orthornavirae	p__Pisuviricota	c__unclassified_Pisuviricota	o__unclassified_Pisuviricota	f__unclassified_Pisuviricota	g__unclassified_Pisuviricota	s__unclassified_Pisuviricota	0.7423
Bulk_1	k127_19149	33.7	544	r__Duplodnaviria	k__Heunggongvirae	p__Uroviricota	c__Caudoviricetes	o__unclassified_Caudoviricetes	f__unclassified_Caudoviricetes	g__unclassified_Caudoviricetes	s__unclassified_Caudoviricetes	0.8262
Bulk_1	k127_19209	35.06	523	r__Riboviria	k__Orthornavirae	p__Duplornaviricota	c__Chrymotiviricetes	o__Ghabrivirales	f__unclassified_Ghabrivirales	g__unclassified_Ghabrivirales	s__unclassified_Ghabrivirales	0.7811
Bulk_1	k127_19210	136.59	604	r__unclassified_Viruses	k__unclassified_Viruses	p__unclassified_Viruses	c__unclassified_Viruses	o__unclassified_Viruses	f__unclassified_Viruses	g__unclassified_Viruses	s__unclassified_Viruses	0.8769
Bulk_1	k127_19240	33.64	545	r__Duplodnaviria	k__Heunggongvirae	p__Uroviricota	c__Caudoviricetes	o__unclassified_Caudoviricetes	f__unclassified_Caudoviricetes	g__unclassified_Caudoviricetes	s__unclassified_Caudoviricetes	0.7005
Bulk_1	k127_19308	143.98	573	r__unclassified_Viruses	k__unclassified_Viruses	p__unclassified_Viruses	c__unclassified_Viruses	o__unclassified_Viruses	f__unclassified_Viruses	g__unclassified_Viruses	s__unclassified_Viruses	0.8814
Bulk_1	k127_19345	34.21	536	r__Duplodnaviria	k__Heunggongvirae	p__Uroviricota	c__Caudoviricetes	o__unclassified_Caudoviricetes	f__unclassified_Caudoviricetes	g__unclassified_Caudoviricetes	s__unclassified_Caudoviricetes	0.765
Bulk_1	k127_19346	229.17	680	r__unclassified_Viruses	k__unclassified_Viruses	p__unclassified_Viruses	c__unclassified_Viruses	o__unclassified_Viruses	f__unclassified_Viruses	g__unclassified_Viruses	s__unclassified_Viruses	0.9096
Bulk_1	k127_19382	240.57	724	r__unclassified_Viruses	k__unclassified_Viruses	p__unclassified_Viruses	c__unclassified_Viruses	o__unclassified_Viruses	f__unclassified_Viruses	g__unclassified_Viruses	s__unclassified_Viruses	0.7117
Bulk_1	k127_19496	168.54	1251	r__unclassified_Viruses	k__unclassified_Viruses	p__unclassified_Viruses	c__unclassified_Viruses	o__unclassified_Viruses	f__unclassified_Viruses	g__unclassified_Viruses	s__unclassified_Viruses	0.7226
Bulk_1	k127_19503	3677.22	703	r__Duplodnaviria	k__Heunggongvirae	p__Uroviricota	c__Caudoviricetes	o__unclassified_Caudoviricetes	f__unclassified_Caudoviricetes	g__unclassified_Caudoviricetes	s__Caudoviricetes_sp.	0.7692
Bulk_1	k127_19528	789.03	1034	r__Riboviria	k__Orthornavirae	p__Kitrinoviricota	c__Alsuviricetes	o__Tymovirales	f__Tymoviridae	g__Marafivirus	s__unclassified_Marafivirus	0.7425
Bulk_1	k127_19549	116.17	868	r__unclassified_Viruses	k__unclassified_Viruses	p__unclassified_Viruses	c__unclassified_Viruses	o__unclassified_Viruses	f__unclassified_Viruses	g__unclassified_Viruses	s__unclassified_Viruses	0.8144
Bulk_1	k127_19619	214.97	597	r__Riboviria	k__Orthornavirae	p__Duplornaviricota	c__Chrymotiviricetes	o__Ghabrivirales	f__Orthototiviridae	g__Totivirus	s__Hanko_totivirus_4	0.8307
Bulk_1	k127_19715	226.18	689	r__unclassified_Viruses	k__unclassified_Viruses	p__unclassified_Viruses	c__unclassified_Viruses	o__unclassified_Viruses	f__unclassified_Viruses	g__unclassified_Viruses	s__unclassified_Viruses	0.7446
Bulk_1	k127_19722	5018.42	548	r__Duplodnaviria	k__Heunggongvirae	p__Uroviricota	c__Caudoviricetes	o__unclassified_Caudoviricetes	f__unclassified_Caudoviricetes	g__unclassified_Caudoviricetes	s__unclassified_Caudoviricetes	0.7217
Bulk_1	k127_1988	34.33	534	r__unclassified_Viruses	k__unclassified_Viruses	p__unclassified_Viruses	c__unclassified_Viruses	o__unclassified_Viruses	f__unclassified_Viruses	g__unclassified_Viruses	s__unclassified_Viruses	0.7706
Bulk_1	k127_20006	3710.12	677	r__Duplodnaviria	k__Heunggongvirae	p__Uroviricota	c__Caudoviricetes	o__unclassified_Caudoviricetes	f__unclassified_Caudoviricetes	g__unclassified_Caudoviricetes	s__Caudoviricetes_sp.	0.7715
Bulk_1	k127_20052	35.67	514	r__Duplodnaviria	k__Heunggongvirae	p__Uroviricota	c__Caudoviricetes	o__unclassified_Caudoviricetes	f__unclassified_Caudoviricetes	g__unclassified_Caudoviricetes	s__unclassified_Caudoviricetes	0.953
Bulk_1	k127_20106	170.91	590	r__unclassified_Viruses	k__unclassified_Viruses	p__unclassified_Viruses	c__unclassified_Viruses	o__unclassified_Viruses	f__unclassified_Viruses	g__unclassified_Viruses	s__unclassified_Viruses	0.714
Bulk_1	k127_20139	71.76	511	r__unclassified_Viruses	k__unclassified_Viruses	p__unclassified_Viruses	c__unclassified_Viruses	o__unclassified_Viruses	f__unclassified_Viruses	g__unclassified_Viruses	s__unclassified_Viruses	0.8527
Bulk_1	k127_20159	41.67	660	r__unclassified_Viruses	k__unclassified_Viruses	p__unclassified_Viruses	c__unclassified_Viruses	o__unclassified_Viruses	f__unclassified_Viruses	g__unclassified_Viruses	s__unclassified_Viruses	0.9206
Bulk_1	k127_20178	169.19	596	r__unclassified_Viruses	k__unclassified_Viruses	p__unclassified_Viruses	c__unclassified_Viruses	o__unclassified_Viruses	f__unclassified_Viruses	g__unclassified_Viruses	s__unclassified_Viruses	0.8999
Bulk_1	k127_20193	68.16	538	r__unclassified_Viruses	k__unclassified_Viruses	p__unclassified_Viruses	c__unclassified_Viruses	o__unclassified_Viruses	f__unclassified_Viruses	g__unclassified_Viruses	s__unclassified_Viruses	0.8127
Bulk_1	k127_20218	172.96	530	r__unclassified_Viruses	k__unclassified_Viruses	p__unclassified_Viruses	c__unclassified_Viruses	o__unclassified_Viruses	f__unclassified_Viruses	g__unclassified_Viruses	s__unclassified_Viruses	0.7512
Bulk_1	k127_2022	215.89	552	r__Duplodnaviria	k__Heunggongvirae	p__Uroviricota	c__Caudoviricetes	o__unclassified_Caudoviricetes	f__unclassified_Caudoviricetes	g__unclassified_Caudoviricetes	s__unclassified_Caudoviricetes	0.7837
Bulk_1	k127_2027	102.81	535	r__Riboviria	k__Orthornavirae	p__Lenarviricota	c__Leviviricetes	o__Timlovirales	f__Steitzviridae	g__Hodnevirus	s__Hodnevirus_terrenecus	0.7607
Bulk_1	k127_20352	182.43	804	r__unclassified_Viruses	k__unclassified_Viruses	p__unclassified_Viruses	c__unclassified_Viruses	o__unclassified_Viruses	f__unclassified_Viruses	g__unclassified_Viruses	s__unclassified_Viruses	0.7767
Bulk_1	k127_20504	11626.7	764	r__Duplodnaviria	k__Heunggongvirae	p__Uroviricota	c__Caudoviricetes	o__unclassified_Caudoviricetes	f__unclassified_Caudoviricetes	g__unclassified_Caudoviricetes	s__Caudoviricetes_sp.	0.7504
Bulk_1	k127_2053	9762.87	1123	r__Riboviria	k__Orthornavirae	p__Kitrinoviricota	c__Tolucaviricetes	o__Tolivirales	f__Tombusviridae	g__unclassified_Tombusviridae	s__unclassified_Tombusviridae	0.7464
Bulk_1	k127_20538	152.11	904	r__Riboviria	k__Orthornavirae	p__Pisuviricota	c__Duplopiviricetes	o__Durnavirales	f__Partitiviridae	g__unclassified_Partitiviridae	s__unclassified_Partitiviridae	0.9996
Bulk_1	k127_20573	73.04	502	r__Riboviria	k__Orthornavirae	p__Pisuviricota	c__Duplopiviricetes	o__Durnavirales	f__Partitiviridae	g__unclassified_Partitiviridae	s__Rosellinia_necatrix_partitivirus_5	0.8897
Bulk_1	k127_20576	548.92	501	r__unclassified_Viruses	k__unclassified_Viruses	p__unclassified_Viruses	c__unclassified_Viruses	o__unclassified_Viruses	f__unclassified_Viruses	g__unclassified_Viruses	s__unclassified_Viruses	0.9336
Bulk_1	k127_20713	631.3	697	r__Duplodnaviria	k__Heunggongvirae	p__Uroviricota	c__Caudoviricetes	o__unclassified_Caudoviricetes	f__unclassified_Caudoviricetes	g__unclassified_Caudoviricetes	s__Caudoviricetes_sp.	0.7383
Bulk_1	k127_20714	3227.81	568	r__Duplodnaviria	k__Heunggongvirae	p__Uroviricota	c__Caudoviricetes	o__unclassified_Caudoviricetes	f__unclassified_Caudoviricetes	g__unclassified_Caudoviricetes	s__Caudoviricetes_sp.	0.7002
Bulk_1	k127_20751	34.59	530	r__Duplodnaviria	k__Heunggongvirae	p__Uroviricota	c__Caudoviricetes	o__unclassified_Caudoviricetes	f__unclassified_Caudoviricetes	g__unclassified_Caudoviricetes	s__Caudoviricetes_sp.	0.9549
Bulk_1	k127_20787	2911.49	869	r__Riboviria	k__Orthornavirae	p__Kitrinoviricota	c__Tolucaviricetes	o__Tolivirales	f__Tombusviridae	g__unclassified_Tombusviridae	s__unclassified_Tombusviridae	0.7504
Bulk_1	k127_20823	1381.18	896	r__Riboviria	k__Orthornavirae	p__Pisuviricota	c__Duplopiviricetes	o__Durnavirales	f__Picobirnaviridae	g__unclassified_Picobirnaviridae	s__Qianjiang_picobirna-like_virus_2	0.741
Bulk_1	k127_20873	111.99	573	r__unclassified_Viruses	k__unclassified_Viruses	p__unclassified_Viruses	c__unclassified_Viruses	o__unclassified_Viruses	f__unclassified_Viruses	g__unclassified_Viruses	s__unclassified_Viruses	0.7739
Bulk_1	k127_20897	474.45	541	r__unclassified_Viruses	k__unclassified_Viruses	p__unclassified_Viruses	c__unclassified_Viruses	o__unclassified_Viruses	f__unclassified_Viruses	g__unclassified_Viruses	s__unclassified_Viruses	0.7608
Bulk_1	k127_20900	363.14	1035	r__Riboviria	k__unclassified_Riboviria	p__unclassified_Riboviria	c__unclassified_Riboviria	o__unclassified_Riboviria	f__unclassified_Riboviria	g__unclassified_Riboviria	s__Caloscypha_fulgens_mycovirus_1	0.9998
Bulk_1	k127_20921	35.39	518	r__unclassified_Viruses	k__unclassified_Viruses	p__unclassified_Viruses	c__unclassified_Viruses	o__unclassified_Viruses	f__unclassified_Viruses	g__unclassified_Viruses	s__unclassified_Viruses	0.7269
Bulk_1	k127_20997	42635.9	533	r__Duplodnaviria	k__Heunggongvirae	p__Uroviricota	c__Caudoviricetes	o__unclassified_Caudoviricetes	f__unclassified_Caudoviricetes	g__unclassified_Caudoviricetes	s__Caudoviricetes_sp.	0.7232
Bulk_1	k127_21070	36.09	508	r__unclassified_Viruses	k__unclassified_Viruses	p__unclassified_Viruses	c__unclassified_Viruses	o__unclassified_Viruses	f__unclassified_Viruses	g__unclassified_Viruses	s__unclassified_Viruses	0.7824
Bulk_1	k127_21187	34.72	528	r__unclassified_Viruses	k__unclassified_Viruses	p__unclassified_Viruses	c__unclassified_Viruses	o__unclassified_Viruses	f__unclassified_Viruses	g__unclassified_Viruses	s__unclassified_Viruses	0.779
Bulk_1	k127_21238	152.02	603	r__Riboviria	k__Orthornavirae	p__Lenarviricota	c__Howeltoviricetes	o__Cryppavirales	f__Mitoviridae	g__unclassified_Mitoviridae	s__Sonabos_virus	0.9973
Bulk_1	k127_21270	778.89	612	r__unclassified_Viruses	k__unclassified_Viruses	p__unclassified_Viruses	c__unclassified_Viruses	o__unclassified_Viruses	f__unclassified_Viruses	g__unclassified_Viruses	s__unclassified_Viruses	0.7554
Bulk_1	k127_21441	35.06	523	r__Duplodnaviria	k__Heunggongvirae	p__Uroviricota	c__Caudoviricetes	o__unclassified_Caudoviricetes	f__unclassified_Caudoviricetes	g__unclassified_Caudoviricetes	s__Myxococcus_phage_Mx1	0.996
Bulk_1	k127_21446	162.53	564	r__unclassified_Viruses	k__unclassified_Viruses	p__unclassified_Viruses	c__unclassified_Viruses	o__unclassified_Viruses	f__unclassified_Viruses	g__unclassified_Viruses	s__unclassified_Viruses	0.9996
Bulk_1	k127_21492	3489.76	901	r__unclassified_Porcellio_scaber_clopovirus	k__unclassified_Porcellio_scaber_clopovirus	p__unclassified_Porcellio_scaber_clopovirus	c__Naldaviricetes	o__unclassified_Naldaviricetes	f__Nimaviridae	g__unclassified_Nimaviridae	s__Porcellio_scaber_clopovirus	0.9093
Bulk_1	k127_2150	112.97	568	r__Riboviria	k__unclassified_Riboviria	p__unclassified_Riboviria	c__unclassified_Riboviria	o__unclassified_Riboviria	f__unclassified_Riboviria	g__unclassified_Riboviria	s__Plasmopara_viticola_lesion_associated_polymycovirus_5	0.9998
Bulk_1	k127_21582	336.94	1714	r__Riboviria	k__Orthornavirae	p__Pisuviricota	c__unclassified_Pisuviricota	o__unclassified_Pisuviricota	f__Hadakaviridae	g__Hadakavirus	s__Hadakavirus_nanga	0.8943
Bulk_1	k127_21652	171.67	801	r__unclassified_Viruses	k__unclassified_Viruses	p__unclassified_Viruses	c__unclassified_Viruses	o__unclassified_Viruses	f__unclassified_Viruses	g__unclassified_Viruses	s__unclassified_Viruses	0.8878
Bulk_1	k127_21792	6542.97	538	r__unclassified_Viruses	k__unclassified_Viruses	p__unclassified_Viruses	c__unclassified_Viruses	o__unclassified_Viruses	f__unclassified_Viruses	g__unclassified_Viruses	s__unclassified_Viruses	0.7251
Bulk_1	k127_21808	150.28	610	r__unclassified_Viruses	k__unclassified_Viruses	p__unclassified_Viruses	c__unclassified_Viruses	o__unclassified_Viruses	f__unclassified_Viruses	g__unclassified_Viruses	s__unclassified_Viruses	0.8379
Bulk_1	k127_21820	718.83	1186	r__unclassified_Viruses	k__unclassified_Viruses	p__unclassified_Viruses	c__unclassified_Viruses	o__unclassified_Viruses	f__unclassified_Viruses	g__unclassified_Viruses	s__unclassified_Viruses	0.7163
Bulk_1	k127_21924	35.88	511	r__Duplodnaviria	k__Heunggongvirae	p__Uroviricota	c__Caudoviricetes	o__unclassified_Caudoviricetes	f__Peduoviridae	g__Maltschvirus	s__Maltschvirus_maltsch	0.7629
Bulk_1	k127_21938	35.95	510	r__unclassified_Viruses	k__unclassified_Viruses	p__unclassified_Viruses	c__unclassified_Viruses	o__unclassified_Viruses	f__unclassified_Viruses	g__unclassified_Viruses	s__unclassified_Viruses	0.8002
Bulk_1	k127_22020	370.58	940	r__Riboviria	k__Orthornavirae	p__Pisuviricota	c__Duplopiviricetes	o__Durnavirales	f__Curvulaviridae	g__Orthocurvulavirus	s__Rhizoctonia_cerealis_orthocurvulavirus	0.7699
Bulk_1	k127_22073	34.21	536	r__Duplodnaviria	k__Heunggongvirae	p__Uroviricota	c__Caudoviricetes	o__unclassified_Caudoviricetes	f__unclassified_Caudoviricetes	g__unclassified_Caudoviricetes	s__unclassified_Caudoviricetes	0.8348
Bulk_1	k127_22108	118.58	1005	r__Riboviria	k__Orthornavirae	p__Duplornaviricota	c__Chrymotiviricetes	o__Ghabrivirales	f__Totiviridae	g__unclassified_Totiviridae	s__Cheeloo_toti-like_virus_1	0.72
Bulk_1	k127_22117	455.21	584	r__unclassified_Viruses	k__unclassified_Viruses	p__unclassified_Viruses	c__unclassified_Viruses	o__unclassified_Viruses	f__unclassified_Viruses	g__unclassified_Viruses	s__unclassified_Viruses	0.7868
Bulk_1	k127_22180	73.34	500	r__Riboviria	k__Orthornavirae	p__Pisuviricota	c__Duplopiviricetes	o__Durnavirales	f__Partitiviridae	g__unclassified_Partitiviridae	s__Partitiviridae_sp.	0.9998
Bulk_1	k127_2225	34.4	533	r__Duplodnaviria	k__Heunggongvirae	p__Uroviricota	c__Caudoviricetes	o__unclassified_Caudoviricetes	f__unclassified_Caudoviricetes	g__unclassified_Caudoviricetes	s__Caudoviricetes_sp.	0.7411
Bulk_1	k127_22328	35.39	518	r__Riboviria	k__Orthornavirae	p__Lenarviricota	c__Howeltoviricetes	o__Cryppavirales	f__Mitoviridae	g__unclassified_Mitoviridae	s__unclassified_Mitoviridae	0.7723
Bulk_1	k127_22367	67.24	818	r__Riboviria	k__Orthornavirae	p__Duplornaviricota	c__Resentoviricetes	o__Reovirales	f__Sedoreoviridae	g__unclassified_Sedoreoviridae	s__Chroculint_virus	0.9998
Bulk_1	k127_224	36.3	505	r__unclassified_Viruses	k__unclassified_Viruses	p__unclassified_Viruses	c__unclassified_Viruses	o__unclassified_Viruses	f__unclassified_Viruses	g__unclassified_Viruses	s__unclassified_Viruses	0.7472
Bulk_1	k127_22409	99.64	552	r__unclassified_Viruses	k__unclassified_Viruses	p__unclassified_Viruses	c__unclassified_Viruses	o__unclassified_Viruses	f__unclassified_Viruses	g__unclassified_Viruses	s__unclassified_Viruses	0.7668
Bulk_1	k127_226	4086.05	516	r__Riboviria	k__Orthornavirae	p__Pisuviricota	c__Pisoniviricetes	o__Picornavirales	f__Picornaviridae	g__Hepatovirus	s__Hepatovirus_sp.	0.8766
Bulk_1	k127_22622	71.48	513	r__unclassified_Viruses	k__unclassified_Viruses	p__unclassified_Viruses	c__unclassified_Viruses	o__unclassified_Viruses	f__unclassified_Viruses	g__unclassified_Viruses	s__unclassified_Viruses	0.7486
Bulk_1	k127_22636	8437.01	540	r__unclassified_Porcellio_scaber_clopovirus	k__unclassified_Porcellio_scaber_clopovirus	p__unclassified_Porcellio_scaber_clopovirus	c__Naldaviricetes	o__unclassified_Naldaviricetes	f__Nimaviridae	g__unclassified_Nimaviridae	s__Porcellio_scaber_clopovirus	0.8156
Bulk_1	k127_22639	188.36	730	r__Riboviria	k__Orthornavirae	p__Duplornaviricota	c__Chrymotiviricetes	o__Ghabrivirales	f__Totiviridae	g__unclassified_Totiviridae	s__Ripugrir_virus	0.9997
Bulk_1	k127_22703	13672.5	1823	r__Riboviria	k__Orthornavirae	p__Duplornaviricota	c__Resentoviricetes	o__Reovirales	f__Spinareoviridae	g__unclassified_Spinareoviridae	s__unclassified_Spinareoviridae	0.8033
Bulk_1	k127_22760	205.18	1251	r__unclassified_Porcellio_scaber_clopovirus	k__unclassified_Porcellio_scaber_clopovirus	p__unclassified_Porcellio_scaber_clopovirus	c__Naldaviricetes	o__unclassified_Naldaviricetes	f__Nimaviridae	g__unclassified_Nimaviridae	s__Porcellio_scaber_clopovirus	0.7228
Bulk_1	k127_22777	53.09	518	r__Duplodnaviria	k__Heunggongvirae	p__Uroviricota	c__Caudoviricetes	o__unclassified_Caudoviricetes	f__unclassified_Caudoviricetes	g__unclassified_Caudoviricetes	s__unclassified_Caudoviricetes	0.8408
Bulk_1	k127_22809	200.37	549	r__unclassified_Viruses	k__unclassified_Viruses	p__unclassified_Viruses	c__unclassified_Viruses	o__unclassified_Viruses	f__unclassified_Viruses	g__unclassified_Viruses	s__unclassified_Viruses	0.7878
Bulk_1	k127_23079	35.19	521	r__unclassified_Viruses	k__unclassified_Viruses	p__unclassified_Viruses	c__unclassified_Viruses	o__unclassified_Viruses	f__unclassified_Viruses	g__unclassified_Viruses	s__unclassified_Viruses	0.9157
Bulk_1	k127_234	45490.5	559	r__Riboviria	k__Orthornavirae	p__Pisuviricota	c__Pisoniviricetes	o__Picornavirales	f__Picornaviridae	g__Hepatovirus	s__Hepatovirus_sp.	0.7223
Bulk_1	k127_23419	93.07	788	r__unclassified_Viruses	k__unclassified_Viruses	p__unclassified_Viruses	c__unclassified_Viruses	o__unclassified_Viruses	f__unclassified_Viruses	g__unclassified_Viruses	s__unclassified_Viruses	0.8784
Bulk_1	k127_23432	1035.75	770	r__unclassified_Viruses	k__unclassified_Viruses	p__unclassified_Viruses	c__unclassified_Viruses	o__unclassified_Viruses	f__unclassified_Viruses	g__unclassified_Viruses	s__unclassified_Viruses	0.8896
Bulk_1	k127_23552	5900.41	623	r__Duplodnaviria	k__Heunggongvirae	p__Uroviricota	c__Caudoviricetes	o__unclassified_Caudoviricetes	f__unclassified_Caudoviricetes	g__unclassified_Caudoviricetes	s__unclassified_Caudoviricetes	0.7042
Bulk_1	k127_23580	36.45	503	r__Riboviria	k__Orthornavirae	p__unclassified_Orthornavirae	c__unclassified_Orthornavirae	o__unclassified_Orthornavirae	f__unclassified_Orthornavirae	g__unclassified_Orthornavirae	s__unclassified_Orthornavirae	0.9433
Bulk_1	k127_23699	790.49	2041	r__Riboviria	k__Orthornavirae	p__Pisuviricota	c__Pisoniviricetes	o__Picornavirales	f__unclassified_Picornavirales	g__unclassified_Picornavirales	s__unclassified_Picornavirales	0.7419
Bulk_1	k127_23839	36.09	508	r__Duplodnaviria	k__Heunggongvirae	p__Uroviricota	c__Caudoviricetes	o__unclassified_Caudoviricetes	f__unclassified_Caudoviricetes	g__unclassified_Caudoviricetes	s__unclassified_Caudoviricetes	0.8745
Bulk_1	k127_23892	2065.61	679	r__unclassified_Viruses	k__unclassified_Viruses	p__unclassified_Viruses	c__unclassified_Viruses	o__unclassified_Viruses	f__unclassified_Viruses	g__unclassified_Viruses	s__unclassified_Viruses	0.7201
Bulk_1	k127_2404	71.34	514	r__Riboviria	k__unclassified_Riboviria	p__unclassified_Riboviria	c__unclassified_Riboviria	o__unclassified_Riboviria	f__unclassified_Riboviria	g__unclassified_Riboviria	s__unclassified_Riboviria	0.9308
Bulk_1	k127_24046	34.33	534	r__Duplodnaviria	k__Heunggongvirae	p__Uroviricota	c__Caudoviricetes	o__unclassified_Caudoviricetes	f__unclassified_Caudoviricetes	g__unclassified_Caudoviricetes	s__Caudoviricetes_sp.	0.7759
Bulk_1	k127_24065	100.19	549	r__unclassified_Viruses	k__unclassified_Viruses	p__unclassified_Viruses	c__unclassified_Viruses	o__unclassified_Viruses	f__unclassified_Viruses	g__unclassified_Viruses	s__unclassified_Viruses	0.7697
Bulk_1	k127_2411	317.05	665	r__unclassified_Viruses	k__unclassified_Viruses	p__unclassified_Viruses	c__unclassified_Viruses	o__unclassified_Viruses	f__unclassified_Viruses	g__unclassified_Viruses	s__unclassified_Viruses	0.7916
Bulk_1	k127_24154	36.59	501	r__Duplodnaviria	k__Heunggongvirae	p__Uroviricota	c__Caudoviricetes	o__unclassified_Caudoviricetes	f__unclassified_Caudoviricetes	g__unclassified_Caudoviricetes	s__Caudoviricetes_sp.	0.7267
Bulk_1	k127_24170	77.29	1186	r__Riboviria	k__Orthornavirae	p__Duplornaviricota	c__Chrymotiviricetes	o__Ghabrivirales	f__Totiviridae	g__unclassified_Totiviridae	s__Sonukit_virus	0.8967
Bulk_1	k127_24308	202.21	544	r__unclassified_Viruses	k__unclassified_Viruses	p__unclassified_Viruses	c__unclassified_Viruses	o__unclassified_Viruses	f__unclassified_Viruses	g__unclassified_Viruses	s__unclassified_Viruses	0.7038
Bulk_1	k127_24326	103.19	533	r__Duplodnaviria	k__Heunggongvirae	p__Uroviricota	c__Caudoviricetes	o__unclassified_Caudoviricetes	f__unclassified_Caudoviricetes	g__unclassified_Caudoviricetes	s__Caudoviricetes_sp.	0.9663
Bulk_1	k127_24378	156.26	880	r__Duplodnaviria	k__Heunggongvirae	p__Uroviricota	c__Caudoviricetes	o__unclassified_Caudoviricetes	f__unclassified_Caudoviricetes	g__unclassified_Caudoviricetes	s__unclassified_Caudoviricetes	0.9165
Bulk_1	k127_24463	131.19	559	r__unclassified_Viruses	k__unclassified_Viruses	p__unclassified_Viruses	c__unclassified_Viruses	o__unclassified_Viruses	f__unclassified_Viruses	g__unclassified_Viruses	s__unclassified_Viruses	0.7898
Bulk_1	k127_24527	2353.35	744	r__unclassified_Viruses	k__unclassified_Viruses	p__unclassified_Viruses	c__unclassified_Viruses	o__unclassified_Viruses	f__unclassified_Viruses	g__unclassified_Viruses	s__unclassified_Viruses	0.8643
Bulk_1	k127_24533	322.78	852	r__unclassified_Viruses	k__unclassified_Viruses	p__unclassified_Viruses	c__unclassified_Viruses	o__unclassified_Viruses	f__unclassified_Viruses	g__unclassified_Viruses	s__unclassified_Viruses	0.7056
Bulk_1	k127_24553	78.08	587	r__Riboviria	k__Orthornavirae	p__Pisuviricota	c__Duplopiviricetes	o__Durnavirales	f__Partitiviridae	g__unclassified_Partitiviridae	s__Partitiviridae_sp.	0.9997
Bulk_1	k127_24554	600.64	641	r__Duplodnaviria	k__Heunggongvirae	p__Uroviricota	c__Caudoviricetes	o__unclassified_Caudoviricetes	f__unclassified_Caudoviricetes	g__unclassified_Caudoviricetes	s__Caudoviricetes_sp.	0.7723
Bulk_1	k127_24678	52.18	527	r__Riboviria	k__Orthornavirae	p__Duplornaviricota	c__Chrymotiviricetes	o__Ghabrivirales	f__Totiviridae	g__unclassified_Totiviridae	s__Sonukit_virus	0.9465
Bulk_1	k127_24726	271.75	506	r__unclassified_Viruses	k__unclassified_Viruses	p__unclassified_Viruses	c__unclassified_Viruses	o__unclassified_Viruses	f__unclassified_Viruses	g__unclassified_Viruses	s__unclassified_Viruses	0.8645
Bulk_1	k127_24787	1121.2	1022	r__unclassified_Viruses	k__unclassified_Viruses	p__unclassified_Viruses	c__unclassified_Viruses	o__unclassified_Viruses	f__unclassified_Viruses	g__unclassified_Viruses	s__unclassified_Viruses	0.8545
Bulk_1	k127_25103	110.83	579	r__unclassified_Viruses	k__unclassified_Viruses	p__unclassified_Viruses	c__unclassified_Viruses	o__unclassified_Viruses	f__unclassified_Viruses	g__unclassified_Viruses	s__unclassified_Viruses	0.8998
Bulk_1	k127_25174	211.67	563	r__Riboviria	k__Orthornavirae	p__Pisuviricota	c__Duplopiviricetes	o__Durnavirales	f__Partitiviridae	g__unclassified_Partitiviridae	s__Sarcosphaera_coronaria_partitivirus	0.9997
Bulk_1	k127_25206	137.33	534	r__Riboviria	k__Orthornavirae	p__Duplornaviricota	c__Chrymotiviricetes	o__Ghabrivirales	f__Orthototiviridae	g__Totivirus	s__Hanko_totivirus_4	0.7828
Bulk_1	k127_25228	81.02	792	r__Riboviria	k__Orthornavirae	p__Pisuviricota	c__Duplopiviricetes	o__Durnavirales	f__Partitiviridae	g__unclassified_Partitiviridae	s__Rosellinia_necatrix_partitivirus_5	0.8148
Bulk_1	k127_25235	35.74	513	r__Duplodnaviria	k__Heunggongvirae	p__Uroviricota	c__Caudoviricetes	o__unclassified_Caudoviricetes	f__unclassified_Caudoviricetes	g__unclassified_Caudoviricetes	s__unclassified_Caudoviricetes	0.8649
Bulk_1	k127_25313	35.53	516	r__unclassified_Viruses	k__unclassified_Viruses	p__unclassified_Viruses	c__unclassified_Viruses	o__unclassified_Viruses	f__unclassified_Viruses	g__unclassified_Viruses	s__unclassified_Viruses	0.7539
Bulk_1	k127_25443	70.42	781	r__Riboviria	k__Orthornavirae	p__Duplornaviricota	c__Resentoviricetes	o__Reovirales	f__unclassified_Reovirales	g__unclassified_Reovirales	s__unclassified_Reovirales	0.9207
Bulk_1	k127_25485	35.74	513	r__unclassified_Viruses	k__unclassified_Viruses	p__unclassified_Viruses	c__unclassified_Viruses	o__unclassified_Viruses	f__unclassified_Viruses	g__unclassified_Viruses	s__unclassified_Viruses	0.8377
Bulk_1	k127_25537	129.57	566	r__Riboviria	k__Orthornavirae	p__Pisuviricota	c__Duplopiviricetes	o__Durnavirales	f__Partitiviridae	g__unclassified_Partitiviridae	s__Sarcosphaera_coronaria_partitivirus	0.9998
Bulk_1	k127_2560	34.92	525	r__unclassified_Pithovirus_LCPAC404	k__unclassified_Pithovirus_LCPAC404	p__unclassified_Pithovirus_LCPAC404	c__unclassified_Pithovirus_LCPAC404	o__unclassified_Pithovirus_LCPAC404	f__unclassified_Pithovirus_LCPAC404	g__unclassified_Pithovirus_LCPAC404	s__Pithovirus_LCPAC404	0.7665
Bulk_1	k127_25691	6861.08	648	r__Riboviria	k__Orthornavirae	p__Pisuviricota	c__Duplopiviricetes	o__Durnavirales	f__Picobirnaviridae	g__unclassified_Picobirnaviridae	s__Qianjiang_picobirna-like_virus_2	0.7787
Bulk_1	k127_25700	84.23	653	r__unclassified_Viruses	k__unclassified_Viruses	p__unclassified_Viruses	c__unclassified_Viruses	o__unclassified_Viruses	f__unclassified_Viruses	g__unclassified_Viruses	s__unclassified_Viruses	0.8122
Bulk_1	k127_25701	34.92	525	r__Duplodnaviria	k__Heunggongvirae	p__Uroviricota	c__Caudoviricetes	o__unclassified_Caudoviricetes	f__unclassified_Caudoviricetes	g__unclassified_Caudoviricetes	s__Caudoviricetes_sp.	0.8209
Bulk_1	k127_25714	129.34	567	r__Riboviria	k__Orthornavirae	p__Pisuviricota	c__unclassified_Pisuviricota	o__unclassified_Pisuviricota	f__Hadakaviridae	g__Hadakavirus	s__Hadakavirus_nanga	0.8744
Bulk_1	k127_25751	2003.07	778	r__unclassified_Viruses	k__unclassified_Viruses	p__unclassified_Viruses	c__unclassified_Viruses	o__unclassified_Viruses	f__unclassified_Viruses	g__unclassified_Viruses	s__unclassified_Viruses	0.7659
Bulk_1	k127_25846	36.3	505	r__Duplodnaviria	k__Heunggongvirae	p__Uroviricota	c__Caudoviricetes	o__unclassified_Caudoviricetes	f__unclassified_Caudoviricetes	g__unclassified_Caudoviricetes	s__Caudoviricetes_sp.	0.826
Bulk_1	k127_25898	2479.87	536	r__Duplodnaviria	k__Heunggongvirae	p__Uroviricota	c__Caudoviricetes	o__unclassified_Caudoviricetes	f__unclassified_Caudoviricetes	g__unclassified_Caudoviricetes	s__Caudoviricetes_sp.	0.84
Bulk_1	k127_25925	94.78	677	r__unclassified_Viruses	k__unclassified_Viruses	p__unclassified_Viruses	c__unclassified_Viruses	o__unclassified_Viruses	f__unclassified_Viruses	g__unclassified_Viruses	s__unclassified_Viruses	0.7134
Bulk_1	k127_26038	306.08	599	r__unclassified_Viruses	k__unclassified_Viruses	p__unclassified_Viruses	c__unclassified_Viruses	o__unclassified_Viruses	f__unclassified_Viruses	g__unclassified_Viruses	s__unclassified_Viruses	0.8934
Bulk_1	k127_26241	91.95	997	r__Riboviria	k__Orthornavirae	p__unclassified_Orthornavirae	c__unclassified_Orthornavirae	o__unclassified_Orthornavirae	f__unclassified_Orthornavirae	g__unclassified_Orthornavirae	s__unclassified_Orthornavirae	0.9427
Bulk_1	k127_26339	34.21	536	r__Duplodnaviria	k__Heunggongvirae	p__Uroviricota	c__Caudoviricetes	o__unclassified_Caudoviricetes	f__unclassified_Caudoviricetes	g__unclassified_Caudoviricetes	s__unclassified_Caudoviricetes	0.8596
Bulk_1	k127_26528	5851.92	589	r__Monodnaviria	k__Loebvirae	p__Hofneiviricota	c__Faserviricetes	o__Tubulavirales	f__unclassified_Tubulavirales	g__unclassified_Tubulavirales	s__unclassified_Tubulavirales	0.8511
Bulk_1	k127_26566	167.28	548	r__unclassified_Viruses	k__unclassified_Viruses	p__unclassified_Viruses	c__unclassified_Viruses	o__unclassified_Viruses	f__unclassified_Viruses	g__unclassified_Viruses	s__unclassified_Viruses	0.9076
Bulk_1	k127_26628	10289.8	645	r__Duplodnaviria	k__Heunggongvirae	p__Uroviricota	c__Caudoviricetes	o__unclassified_Caudoviricetes	f__unclassified_Caudoviricetes	g__unclassified_Caudoviricetes	s__Caudoviricetes_sp.	0.7858
Bulk_1	k127_26665	3607.22	554	r__unclassified_Viruses	k__unclassified_Viruses	p__unclassified_Viruses	c__unclassified_Viruses	o__unclassified_Viruses	f__unclassified_Viruses	g__unclassified_Viruses	s__unclassified_Viruses	0.7278
Bulk_1	k127_26714	35.33	519	r__unclassified_Viruses	k__unclassified_Viruses	p__unclassified_Viruses	c__unclassified_Viruses	o__unclassified_Viruses	f__unclassified_Viruses	g__unclassified_Viruses	s__unclassified_Viruses	0.7777
Bulk_1	k127_26753	141.68	647	r__unclassified_Viruses	k__unclassified_Viruses	p__unclassified_Viruses	c__unclassified_Viruses	o__unclassified_Viruses	f__unclassified_Viruses	g__unclassified_Viruses	s__unclassified_Viruses	0.809
Bulk_1	k127_26761	35.39	518	r__Duplodnaviria	k__Heunggongvirae	p__Uroviricota	c__Caudoviricetes	o__unclassified_Caudoviricetes	f__unclassified_Caudoviricetes	g__unclassified_Caudoviricetes	s__unclassified_Caudoviricetes	0.7251
Bulk_1	k127_2687	3069.67	654	r__Riboviria	k__Orthornavirae	p__Pisuviricota	c__Pisoniviricetes	o__Picornavirales	f__Picornaviridae	g__Hepatovirus	s__Hepatovirus_sp.	0.7327
Bulk_1	k127_26906	64.1	572	r__Duplodnaviria	k__Heunggongvirae	p__Uroviricota	c__Caudoviricetes	o__unclassified_Caudoviricetes	f__unclassified_Caudoviricetes	g__unclassified_Caudoviricetes	s__Caudoviricetes_sp.	0.9394
Bulk_1	k127_26946	54.14	508	r__Duplodnaviria	k__Heunggongvirae	p__Uroviricota	c__Caudoviricetes	o__unclassified_Caudoviricetes	f__unclassified_Caudoviricetes	g__unclassified_Caudoviricetes	s__unclassified_Caudoviricetes	0.8208
Bulk_1	k127_27034	226.13	527	r__unclassified_Viruses	k__unclassified_Viruses	p__unclassified_Viruses	c__unclassified_Viruses	o__unclassified_Viruses	f__unclassified_Viruses	g__unclassified_Viruses	s__unclassified_Viruses	0.763
Bulk_1	k127_27043	91.67	600	r__Riboviria	k__Orthornavirae	p__Pisuviricota	c__Duplopiviricetes	o__Durnavirales	f__Partitiviridae	g__unclassified_Partitiviridae	s__Leucocybe_candicans_partitivirus_1	0.9406
Bulk_1	k127_27059	768.38	513	r__unclassified_Viruses	k__unclassified_Viruses	p__unclassified_Viruses	c__unclassified_Viruses	o__unclassified_Viruses	f__unclassified_Viruses	g__unclassified_Viruses	s__unclassified_Viruses	0.8327
Bulk_1	k127_27072	61.94	592	r__Duplodnaviria	k__Heunggongvirae	p__Uroviricota	c__Caudoviricetes	o__unclassified_Caudoviricetes	f__unclassified_Caudoviricetes	g__unclassified_Caudoviricetes	s__unclassified_Caudoviricetes	0.9953
Bulk_1	k127_27155	68.54	535	r__unclassified_Viruses	k__unclassified_Viruses	p__unclassified_Viruses	c__unclassified_Viruses	o__unclassified_Viruses	f__unclassified_Viruses	g__unclassified_Viruses	s__unclassified_Viruses	0.9213
Bulk_1	k127_27191	7627.07	506	r__unclassified_Viruses	k__unclassified_Viruses	p__unclassified_Viruses	c__unclassified_Viruses	o__unclassified_Viruses	f__unclassified_Viruses	g__unclassified_Viruses	s__unclassified_Viruses	0.9316
Bulk_1	k127_27283	36.16	507	r__Duplodnaviria	k__Heunggongvirae	p__Uroviricota	c__Caudoviricetes	o__unclassified_Caudoviricetes	f__unclassified_Caudoviricetes	g__unclassified_Caudoviricetes	s__Caudoviricetes_sp.	0.8283
Bulk_1	k127_27396	203.44	766	r__Riboviria	k__unclassified_Riboviria	p__unclassified_Riboviria	c__unclassified_Riboviria	o__unclassified_Riboviria	f__Polymycoviridae	g__Polymycovirus	s__Talaromyces_amestolkiae_polymycovirus_1	0.8434
Bulk_1	k127_27419	629.11	510	r__Duplodnaviria	k__Heunggongvirae	p__Uroviricota	c__Caudoviricetes	o__unclassified_Caudoviricetes	f__unclassified_Caudoviricetes	g__unclassified_Caudoviricetes	s__Caudoviricetes_sp.	0.8012
Bulk_1	k127_27436	35.6	515	r__unclassified_Viruses	k__unclassified_Viruses	p__unclassified_Viruses	c__unclassified_Viruses	o__unclassified_Viruses	f__unclassified_Viruses	g__unclassified_Viruses	s__unclassified_Viruses	0.7815
Bulk_1	k127_27618	35.33	519	r__Duplodnaviria	k__Heunggongvirae	p__Uroviricota	c__Caudoviricetes	o__unclassified_Caudoviricetes	f__unclassified_Caudoviricetes	g__unclassified_Caudoviricetes	s__uncultured_Mediterranean_phage_uvMED	0.9982
Bulk_1	k127_2765	35.6	515	r__unclassified_Viruses	k__unclassified_Viruses	p__unclassified_Viruses	c__unclassified_Viruses	o__unclassified_Viruses	f__unclassified_Viruses	g__unclassified_Viruses	s__unclassified_Viruses	0.7833
Bulk_1	k127_27696	36.23	506	r__Duplodnaviria	k__Heunggongvirae	p__Uroviricota	c__Caudoviricetes	o__unclassified_Caudoviricetes	f__unclassified_Caudoviricetes	g__unclassified_Caudoviricetes	s__unclassified_Caudoviricetes	0.8265
Bulk_1	k127_27718	2692.71	623	r__Riboviria	k__Orthornavirae	p__Pisuviricota	c__Duplopiviricetes	o__Durnavirales	f__Picobirnaviridae	g__unclassified_Picobirnaviridae	s__Qianjiang_picobirna-like_virus_2	0.7449
Bulk_1	k127_27777	70.11	523	r__unclassified_Viruses	k__unclassified_Viruses	p__unclassified_Viruses	c__unclassified_Viruses	o__unclassified_Viruses	f__unclassified_Viruses	g__unclassified_Viruses	s__unclassified_Viruses	0.9209
Bulk_1	k127_27779	2956.55	555	r__unclassified_Viruses	k__unclassified_Viruses	p__unclassified_Viruses	c__unclassified_Viruses	o__unclassified_Viruses	f__unclassified_Viruses	g__unclassified_Viruses	s__unclassified_Viruses	0.8335
Bulk_1	k127_27819	126.94	1011	r__Riboviria	k__Orthornavirae	p__Pisuviricota	c__Duplopiviricetes	o__Durnavirales	f__Partitiviridae	g__unclassified_Partitiviridae	s__Sclerotinia_sclerotiorum_partitivirus_S	0.91
Bulk_1	k127_27873	220.89	747	r__Riboviria	k__unclassified_Riboviria	p__unclassified_Riboviria	c__unclassified_Riboviria	o__unclassified_Riboviria	f__Polymycoviridae	g__Polymycovirus	s__Beauveria_bassiana_polymycovirus_4	0.7548
Bulk_1	k127_2788	108.48	507	r__Riboviria	k__Orthornavirae	p__Pisuviricota	c__Duplopiviricetes	o__Durnavirales	f__Partitiviridae	g__unclassified_Partitiviridae	s__Partitiviridae_sp.	0.9996
Bulk_1	k127_27904	185.7	543	r__unclassified_Porcellio_scaber_clopovirus	k__unclassified_Porcellio_scaber_clopovirus	p__unclassified_Porcellio_scaber_clopovirus	c__Naldaviricetes	o__unclassified_Naldaviricetes	f__Nimaviridae	g__unclassified_Nimaviridae	s__Porcellio_scaber_clopovirus	0.8055
Bulk_1	k127_27973	36.52	502	r__Duplodnaviria	k__Heunggongvirae	p__Uroviricota	c__Caudoviricetes	o__unclassified_Caudoviricetes	f__unclassified_Caudoviricetes	g__unclassified_Caudoviricetes	s__Caudoviricetes_sp.	0.8072
Bulk_1	k127_28061	32.39	566	r__Duplodnaviria	k__Heunggongvirae	p__Uroviricota	c__Caudoviricetes	o__unclassified_Caudoviricetes	f__unclassified_Caudoviricetes	g__unclassified_Caudoviricetes	s__unclassified_Caudoviricetes	0.7173
Bulk_1	k127_2807	35.67	514	r__Duplodnaviria	k__Heunggongvirae	p__Uroviricota	c__Caudoviricetes	o__unclassified_Caudoviricetes	f__unclassified_Caudoviricetes	g__unclassified_Caudoviricetes	s__Caudoviricetes_sp.	0.9968
Bulk_1	k127_2814	621.76	575	r__Duplodnaviria	k__Heunggongvirae	p__Uroviricota	c__Caudoviricetes	o__unclassified_Caudoviricetes	f__unclassified_Caudoviricetes	g__unclassified_Caudoviricetes	s__unclassified_Caudoviricetes	0.8485
Bulk_1	k127_28169	136.31	538	r__unclassified_Viruses	k__unclassified_Viruses	p__unclassified_Viruses	c__unclassified_Viruses	o__unclassified_Viruses	f__unclassified_Viruses	g__unclassified_Viruses	s__unclassified_Viruses	0.779
Bulk_1	k127_28191	237.87	501	r__unclassified_Viruses	k__unclassified_Viruses	p__unclassified_Viruses	c__unclassified_Viruses	o__unclassified_Viruses	f__unclassified_Viruses	g__unclassified_Viruses	s__unclassified_Viruses	0.936
Bulk_1	k127_28209	10364	582	r__Riboviria	k__Orthornavirae	p__Kitrinoviricota	c__Tolucaviricetes	o__Tolivirales	f__Tombusviridae	g__unclassified_Tombusviridae	s__unclassified_Tombusviridae	0.8365
Bulk_1	k127_28220	67.28	545	r__unclassified_Viruses	k__unclassified_Viruses	p__unclassified_Viruses	c__unclassified_Viruses	o__unclassified_Viruses	f__unclassified_Viruses	g__unclassified_Viruses	s__unclassified_Viruses	0.9375
Bulk_1	k127_28316	156.48	703	r__unclassified_Viruses	k__unclassified_Viruses	p__unclassified_Viruses	c__unclassified_Viruses	o__unclassified_Viruses	f__unclassified_Viruses	g__unclassified_Viruses	s__unclassified_Viruses	0.8368
Bulk_1	k127_28324	49.28	558	r__Riboviria	k__Orthornavirae	p__Kitrinoviricota	c__Alsuviricetes	o__Martellivirales	f__Endornaviridae	g__Alphaendornavirus	s__unclassified_Alphaendornavirus	0.9966
Bulk_1	k127_2843	252.56	980	r__Riboviria	k__Orthornavirae	p__Duplornaviricota	c__Chrymotiviricetes	o__Ghabrivirales	f__Orthototiviridae	g__Totivirus	s__Hanko_totivirus_4	0.7386
Bulk_1	k127_28563	154.21	535	r__Riboviria	k__Orthornavirae	p__Pisuviricota	c__Duplopiviricetes	o__Durnavirales	f__Partitiviridae	g__unclassified_Partitiviridae	s__Sclerotinia_sclerotiorum_partitivirus_S	0.9423
Bulk_1	k127_28565	2423.76	677	r__Riboviria	k__Orthornavirae	p__Pisuviricota	c__Duplopiviricetes	o__Durnavirales	f__Picobirnaviridae	g__unclassified_Picobirnaviridae	s__Qianjiang_picobirna-like_virus_2	0.7461
Bulk_1	k127_2869	34.01	539	r__unclassified_Viruses	k__unclassified_Viruses	p__unclassified_Viruses	c__unclassified_Viruses	o__unclassified_Viruses	f__unclassified_Viruses	g__unclassified_Viruses	s__unclassified_Viruses	0.774
Bulk_1	k127_28712	34.01	539	r__Duplodnaviria	k__Heunggongvirae	p__Uroviricota	c__Caudoviricetes	o__unclassified_Caudoviricetes	f__unclassified_Caudoviricetes	g__unclassified_Caudoviricetes	s__Caudoviricetes_sp.	0.9004
Bulk_1	k127_28719	298.92	552	r__Riboviria	k__Orthornavirae	p__Pisuviricota	c__Duplopiviricetes	o__Durnavirales	f__Curvulaviridae	g__Orthocurvulavirus	s__Rhizoctonia_cerealis_orthocurvulavirus	0.8024
Bulk_1	k127_28886	4975.66	748	r__Monodnaviria	k__Shotokuvirae	p__Cressdnaviricota	c__Repensiviricetes	o__Geplafuvirales	f__Geminiviridae	g__unclassified_Geminiviridae	s__unclassified_Geminiviridae	0.8538
Bulk_1	k127_2893	4753.24	1296	r__Riboviria	k__Orthornavirae	p__Duplornaviricota	c__Chrymotiviricetes	o__Ghabrivirales	f__Orthototiviridae	g__Totivirus	s__Hanko_totivirus_4	0.8289
Bulk_1	k127_29184	105.37	522	r__Riboviria	k__Orthornavirae	p__Pisuviricota	c__Duplopiviricetes	o__Durnavirales	f__Partitiviridae	g__unclassified_Partitiviridae	s__unclassified_Partitiviridae	0.8273
Bulk_1	k127_29310	196.61	746	r__unclassified_Viruses	k__unclassified_Viruses	p__unclassified_Viruses	c__unclassified_Viruses	o__unclassified_Viruses	f__unclassified_Viruses	g__unclassified_Viruses	s__unclassified_Viruses	0.8853
Bulk_1	k127_29353	134.22	683	r__Riboviria	k__Orthornavirae	p__Pisuviricota	c__Duplopiviricetes	o__Durnavirales	f__Partitiviridae	g__unclassified_Partitiviridae	s__unclassified_Partitiviridae	0.9998
Bulk_1	k127_29424	87.81	522	r__unclassified_Viruses	k__unclassified_Viruses	p__unclassified_Viruses	c__unclassified_Viruses	o__unclassified_Viruses	f__unclassified_Viruses	g__unclassified_Viruses	s__unclassified_Viruses	0.8436
Bulk_1	k127_29838	35.33	519	r__Riboviria	k__Orthornavirae	p__Pisuviricota	c__Duplopiviricetes	o__Durnavirales	f__Partitiviridae	g__unclassified_Partitiviridae	s__Partitiviridae_sp.	0.9997
Bulk_1	k127_29844	87.64	523	r__unclassified_Viruses	k__unclassified_Viruses	p__unclassified_Viruses	c__unclassified_Viruses	o__unclassified_Viruses	f__unclassified_Viruses	g__unclassified_Viruses	s__unclassified_Viruses	0.8825
Bulk_1	k127_29925	809.18	1654	r__unclassified_Viruses	k__unclassified_Viruses	p__unclassified_Viruses	c__unclassified_Viruses	o__unclassified_Viruses	f__unclassified_Viruses	g__unclassified_Viruses	s__unclassified_Viruses	0.7293
Bulk_1	k127_29995	35.95	510	r__Duplodnaviria	k__Heunggongvirae	p__Uroviricota	c__Caudoviricetes	o__unclassified_Caudoviricetes	f__unclassified_Caudoviricetes	g__unclassified_Caudoviricetes	s__Caudoviricetes_sp.	0.7663
Bulk_1	k127_30246	33.64	545	r__unclassified_Viruses	k__unclassified_Viruses	p__unclassified_Viruses	c__unclassified_Viruses	o__unclassified_Viruses	f__unclassified_Viruses	g__unclassified_Viruses	s__unclassified_Viruses	0.7069
Bulk_1	k127_30273	827.1	532	r__unclassified_Viruses	k__unclassified_Viruses	p__unclassified_Viruses	c__unclassified_Viruses	o__unclassified_Viruses	f__unclassified_Viruses	g__unclassified_Viruses	s__unclassified_Viruses	0.7511
Bulk_1	k127_30435	862.24	606	r__Riboviria	k__Orthornavirae	p__Lenarviricota	c__Howeltoviricetes	o__Cryppavirales	f__Mitoviridae	g__Mitovirus	s__Mitovirus_sp.	0.802
Bulk_1	k127_30493	313.53	614	r__Riboviria	k__Orthornavirae	p__Kitrinoviricota	c__Tolucaviricetes	o__Tolivirales	f__Tombusviridae	g__unclassified_Tombusviridae	s__unclassified_Tombusviridae	0.7103
Bulk_1	k127_30829	33.58	546	r__Riboviria	k__Pararnavirae	p__Artverviricota	c__Revtraviricetes	o__Ortervirales	f__Caulimoviridae	g__Badnavirus	s__Ambrosia_asymptomatic_virus_2_UKM-2007	0.7697
Bulk_1	k127_30839	36.23	506	r__Duplodnaviria	k__Heunggongvirae	p__Uroviricota	c__Caudoviricetes	o__unclassified_Caudoviricetes	f__unclassified_Caudoviricetes	g__unclassified_Caudoviricetes	s__Caudoviricetes_sp.	0.9301
Bulk_1	k127_30887	1019.55	2032	r__Riboviria	k__Orthornavirae	p__Kitrinoviricota	c__Tolucaviricetes	o__Tolivirales	f__Tombusviridae	g__unclassified_Tombusviridae	s__unclassified_Tombusviridae	0.7826
Bulk_1	k127_30919	34.99	524	r__Varidnaviria	k__Bamfordvirae	p__Nucleocytoviricota	c__unclassified_Nucleocytoviricota	o__unclassified_Nucleocytoviricota	f__unclassified_Nucleocytoviricota	g__unclassified_Nucleocytoviricota	s__Ushikuvirus_sp._F10	0.9367
Bulk_1	k127_30980	58.02	632	r__Riboviria	k__Orthornavirae	p__Pisuviricota	c__Duplopiviricetes	o__Durnavirales	f__Partitiviridae	g__unclassified_Partitiviridae	s__Verticillium_dahliae_partitivirus_1	0.8483
Bulk_1	k127_30993	63.11	581	r__Riboviria	k__Orthornavirae	p__Kitrinoviricota	c__Flasuviricetes	o__Amarillovirales	f__unclassified_Amarillovirales	g__unclassified_Amarillovirales	s__unclassified_Amarillovirales	0.9594
Bulk_1	k127_30996	35.46	517	r__Duplodnaviria	k__Heunggongvirae	p__Uroviricota	c__Caudoviricetes	o__unclassified_Caudoviricetes	f__Peduoviridae	g__Maltschvirus	s__Maltschvirus_maltsch	0.9958
Bulk_1	k127_31092	309.58	533	r__unclassified_Viruses	k__unclassified_Viruses	p__unclassified_Viruses	c__unclassified_Viruses	o__unclassified_Viruses	f__unclassified_Viruses	g__unclassified_Viruses	s__unclassified_Viruses	0.8459
Bulk_1	k127_31189	515.96	533	r__Riboviria	k__Orthornavirae	p__Pisuviricota	c__Duplopiviricetes	o__Durnavirales	f__Picobirnaviridae	g__unclassified_Picobirnaviridae	s__Qianjiang_picobirna-like_virus_2	0.7252
Bulk_1	k127_31415	33.46	548	r__Duplodnaviria	k__Heunggongvirae	p__Uroviricota	c__Caudoviricetes	o__unclassified_Caudoviricetes	f__Peduoviridae	g__Maltschvirus	s__Maltschvirus_maltsch	0.7151
Bulk_1	k127_3142	34.46	532	r__Duplodnaviria	k__Heunggongvirae	p__Uroviricota	c__Caudoviricetes	o__unclassified_Caudoviricetes	f__unclassified_Caudoviricetes	g__unclassified_Caudoviricetes	s__unclassified_Caudoviricetes	0.7399
Bulk_1	k127_31431	34.92	525	r__unclassified_Viruses	k__unclassified_Viruses	p__unclassified_Viruses	c__unclassified_Viruses	o__unclassified_Viruses	f__unclassified_Viruses	g__unclassified_Viruses	s__unclassified_Viruses	0.731
Bulk_1	k127_31433	32.8	559	r__Duplodnaviria	k__Heunggongvirae	p__Uroviricota	c__Caudoviricetes	o__unclassified_Caudoviricetes	f__unclassified_Caudoviricetes	g__unclassified_Caudoviricetes	s__unclassified_Caudoviricetes	0.9297
Bulk_1	k127_31465	4127.74	704	r__Riboviria	k__Orthornavirae	p__Kitrinoviricota	c__unclassified_Kitrinoviricota	o__unclassified_Kitrinoviricota	f__unclassified_Kitrinoviricota	g__unclassified_Kitrinoviricota	s__unclassified_Kitrinoviricota	0.7108
Bulk_1	k127_31500	1933.52	531	r__unclassified_Viruses	k__unclassified_Viruses	p__unclassified_Viruses	c__unclassified_Viruses	o__unclassified_Viruses	f__unclassified_Viruses	g__unclassified_Viruses	s__unclassified_Viruses	0.71
Bulk_1	k127_31663	5172.03	514	r__unclassified_Viruses	k__unclassified_Viruses	p__unclassified_Viruses	c__unclassified_Viruses	o__unclassified_Viruses	f__unclassified_Viruses	g__unclassified_Viruses	s__unclassified_Viruses	0.7653
Bulk_1	k127_31680	55	500	r__unclassified_Viruses	k__unclassified_Viruses	p__unclassified_Viruses	c__unclassified_Viruses	o__unclassified_Viruses	f__unclassified_Viruses	g__unclassified_Viruses	s__unclassified_Viruses	0.8541
Bulk_1	k127_31715	36.3	505	r__Duplodnaviria	k__Heunggongvirae	p__Uroviricota	c__Caudoviricetes	o__unclassified_Caudoviricetes	f__unclassified_Caudoviricetes	g__unclassified_Caudoviricetes	s__unclassified_Caudoviricetes	0.7866
Bulk_1	k127_31744	32.8	559	r__Duplodnaviria	k__Heunggongvirae	p__Uroviricota	c__Caudoviricetes	o__unclassified_Caudoviricetes	f__unclassified_Caudoviricetes	g__unclassified_Caudoviricetes	s__Caudoviricetes_sp.	0.7518
Bulk_1	k127_31748	36.02	509	r__Duplodnaviria	k__Heunggongvirae	p__Uroviricota	c__Caudoviricetes	o__unclassified_Caudoviricetes	f__unclassified_Caudoviricetes	g__unclassified_Caudoviricetes	s__unclassified_Caudoviricetes	0.8551
Bulk_1	k127_31760	527.55	1477	r__unclassified_Viruses	k__unclassified_Viruses	p__unclassified_Viruses	c__unclassified_Viruses	o__unclassified_Viruses	f__unclassified_Viruses	g__unclassified_Viruses	s__unclassified_Viruses	0.9241
Bulk_1	k127_31776	1916.73	550	r__unclassified_Viruses	k__unclassified_Viruses	p__unclassified_Viruses	c__unclassified_Viruses	o__unclassified_Viruses	f__unclassified_Viruses	g__unclassified_Viruses	s__unclassified_Viruses	0.8459
Bulk_1	k127_31793	36.09	508	r__unclassified_Viruses	k__unclassified_Viruses	p__unclassified_Viruses	c__unclassified_Viruses	o__unclassified_Viruses	f__unclassified_Viruses	g__unclassified_Viruses	s__unclassified_Viruses	0.8912
Bulk_1	k127_31848	278.84	1052	r__unclassified_Viruses	k__unclassified_Viruses	p__unclassified_Viruses	c__unclassified_Viruses	o__unclassified_Viruses	f__unclassified_Viruses	g__unclassified_Viruses	s__unclassified_Viruses	0.755
Bulk_1	k127_31856	1155.04	500	r__Riboviria	k__Orthornavirae	p__Kitrinoviricota	c__unclassified_Kitrinoviricota	o__unclassified_Kitrinoviricota	f__unclassified_Kitrinoviricota	g__unclassified_Kitrinoviricota	s__unclassified_Kitrinoviricota	0.8007
Bulk_1	k127_31858	3784.28	671	r__Riboviria	k__Orthornavirae	p__Kitrinoviricota	c__unclassified_Kitrinoviricota	o__unclassified_Kitrinoviricota	f__unclassified_Kitrinoviricota	g__unclassified_Kitrinoviricota	s__unclassified_Kitrinoviricota	0.8171
Bulk_1	k127_3190	109.32	587	r__Riboviria	k__unclassified_Riboviria	p__unclassified_Riboviria	c__unclassified_Riboviria	o__unclassified_Riboviria	f__unclassified_Riboviria	g__unclassified_Riboviria	s__Bremia_lactucae_associated_ssRNA_virus_1	0.9665
Bulk_1	k127_3196	20411	587	r__Riboviria	k__Orthornavirae	p__Pisuviricota	c__Duplopiviricetes	o__Durnavirales	f__Picobirnaviridae	g__unclassified_Picobirnaviridae	s__Qianjiang_picobirna-like_virus_2	0.8985
Bulk_1	k127_31967	35.06	523	r__unclassified_Viruses	k__unclassified_Viruses	p__unclassified_Viruses	c__unclassified_Viruses	o__unclassified_Viruses	f__unclassified_Viruses	g__unclassified_Viruses	s__unclassified_Viruses	0.8941
Bulk_1	k127_31972	144.65	507	r__unclassified_Viruses	k__unclassified_Viruses	p__unclassified_Viruses	c__unclassified_Viruses	o__unclassified_Viruses	f__unclassified_Viruses	g__unclassified_Viruses	s__unclassified_Viruses	0.7507
Bulk_1	k127_31974	218.52	839	r__unclassified_Viruses	k__unclassified_Viruses	p__unclassified_Viruses	c__unclassified_Viruses	o__unclassified_Viruses	f__unclassified_Viruses	g__unclassified_Viruses	s__unclassified_Viruses	0.8997
Bulk_1	k127_32036	36.3	505	r__Riboviria	k__Orthornavirae	p__Pisuviricota	c__Duplopiviricetes	o__Durnavirales	f__Partitiviridae	g__unclassified_Partitiviridae	s__Fusarium_solani_partitivirus_3	0.8117
Bulk_1	k127_32052	34.08	538	r__unclassified_Viruses	k__unclassified_Viruses	p__unclassified_Viruses	c__unclassified_Viruses	o__unclassified_Viruses	f__unclassified_Viruses	g__unclassified_Viruses	s__unclassified_Viruses	0.7258
Bulk_1	k127_32054	124.72	588	r__Riboviria	k__unclassified_Riboviria	p__unclassified_Riboviria	c__unclassified_Riboviria	o__unclassified_Riboviria	f__unclassified_Riboviria	g__unclassified_Riboviria	s__Calla_Lily_Valley_virus	0.9044
Bulk_1	k127_32108	205.61	1070	r__Riboviria	k__Orthornavirae	p__Pisuviricota	c__Duplopiviricetes	o__Durnavirales	f__unclassified_Durnavirales	g__unclassified_Durnavirales	s__Tuatara_cloaca-associated_durna-like_virus-9	0.9998
Bulk_1	k127_32111	20819.3	568	r__unclassified_Porcellio_scaber_clopovirus	k__unclassified_Porcellio_scaber_clopovirus	p__unclassified_Porcellio_scaber_clopovirus	c__Naldaviricetes	o__unclassified_Naldaviricetes	f__Nimaviridae	g__unclassified_Nimaviridae	s__Porcellio_scaber_clopovirus	0.8034
Bulk_1	k127_32191	259.6	565	r__Duplodnaviria	k__Heunggongvirae	p__Uroviricota	c__Caudoviricetes	o__unclassified_Caudoviricetes	f__unclassified_Caudoviricetes	g__unclassified_Caudoviricetes	s__unclassified_Caudoviricetes	0.8306
Bulk_1	k127_32200	241.24	532	r__unclassified_Viruses	k__unclassified_Viruses	p__unclassified_Viruses	c__unclassified_Viruses	o__unclassified_Viruses	f__unclassified_Viruses	g__unclassified_Viruses	s__unclassified_Viruses	0.9044
Bulk_1	k127_32276	2667.88	591	r__Duplodnaviria	k__Heunggongvirae	p__Uroviricota	c__Caudoviricetes	o__unclassified_Caudoviricetes	f__unclassified_Caudoviricetes	g__Casadabanvirus	s__Pseudomonas_phage_ZCPA1	0.8173
Bulk_1	k127_32293	491.09	616	r__Riboviria	k__Orthornavirae	p__Kitrinoviricota	c__Tolucaviricetes	o__Tolivirales	f__Tombusviridae	g__unclassified_Tombusviridae	s__unclassified_Tombusviridae	0.9307
Bulk_1	k127_32312	1056.42	538	r__Duplodnaviria	k__Heunggongvirae	p__Uroviricota	c__Caudoviricetes	o__unclassified_Caudoviricetes	f__unclassified_Caudoviricetes	g__unclassified_Caudoviricetes	s__Paenibacillus_phage_Pd_22F	0.8549
Bulk_1	k127_32321	50.09	549	r__Riboviria	k__Orthornavirae	p__Kitrinoviricota	c__Flasuviricetes	o__Amarillovirales	f__unclassified_Amarillovirales	g__unclassified_Amarillovirales	s__unclassified_Amarillovirales	0.9998
Bulk_1	k127_32338	33.46	548	r__unclassified_Viruses	k__unclassified_Viruses	p__unclassified_Viruses	c__unclassified_Viruses	o__unclassified_Viruses	f__unclassified_Viruses	g__unclassified_Viruses	s__unclassified_Viruses	0.8889
Bulk_1	k127_32420	36.67	500	r__unclassified_Viruses	k__unclassified_Viruses	p__unclassified_Viruses	c__unclassified_Viruses	o__unclassified_Viruses	f__unclassified_Viruses	g__unclassified_Viruses	s__unclassified_Viruses	0.8348
Bulk_1	k127_32464	152.78	600	r__unclassified_Viruses	k__unclassified_Viruses	p__unclassified_Viruses	c__unclassified_Viruses	o__unclassified_Viruses	f__unclassified_Viruses	g__unclassified_Viruses	s__unclassified_Viruses	0.7028
Bulk_1	k127_32524	33.46	548	r__Duplodnaviria	k__Heunggongvirae	p__Uroviricota	c__Caudoviricetes	o__unclassified_Caudoviricetes	f__unclassified_Caudoviricetes	g__unclassified_Caudoviricetes	s__unclassified_Caudoviricetes	0.7006
Bulk_1	k127_32613	297.55	1602	r__Riboviria	k__Orthornavirae	p__Duplornaviricota	c__Chrymotiviricetes	o__Ghabrivirales	f__Totiviridae	g__unclassified_Totiviridae	s__unclassified_Totiviridae	0.9998
Bulk_1	k127_32691	84.88	540	r__unclassified_Viruses	k__unclassified_Viruses	p__unclassified_Viruses	c__unclassified_Viruses	o__unclassified_Viruses	f__unclassified_Viruses	g__unclassified_Viruses	s__unclassified_Viruses	0.7691
Bulk_1	k127_327	321.08	571	r__unclassified_Viruses	k__unclassified_Viruses	p__unclassified_Viruses	c__unclassified_Viruses	o__unclassified_Viruses	f__unclassified_Viruses	g__unclassified_Viruses	s__unclassified_Viruses	0.7611
Bulk_1	k127_32750	3841.65	692	r__Riboviria	k__Orthornavirae	p__Pisuviricota	c__Duplopiviricetes	o__Durnavirales	f__Picobirnaviridae	g__unclassified_Picobirnaviridae	s__Qianjiang_picobirna-like_virus_2	0.7992
Bulk_1	k127_32759	34.33	534	r__Duplodnaviria	k__Heunggongvirae	p__Uroviricota	c__Caudoviricetes	o__unclassified_Caudoviricetes	f__unclassified_Caudoviricetes	g__unclassified_Caudoviricetes	s__Caudoviricetes_sp.	0.9315
Bulk_1	k127_32771	80.55	569	r__unclassified_Viruses	k__unclassified_Viruses	p__unclassified_Viruses	c__unclassified_Viruses	o__unclassified_Viruses	f__unclassified_Viruses	g__unclassified_Viruses	s__unclassified_Viruses	0.8028
Bulk_1	k127_3281	2808.38	519	r__Duplodnaviria	k__Heunggongvirae	p__Uroviricota	c__Caudoviricetes	o__unclassified_Caudoviricetes	f__unclassified_Caudoviricetes	g__unclassified_Caudoviricetes	s__Caudoviricetes_sp.	0.742
Bulk_1	k127_32930	312.39	851	r__unclassified_Viruses	k__unclassified_Viruses	p__unclassified_Viruses	c__unclassified_Viruses	o__unclassified_Viruses	f__unclassified_Viruses	g__unclassified_Viruses	s__unclassified_Viruses	0.8059
Bulk_1	k127_3300	4807.4	1003	r__unclassified_Porcellio_scaber_clopovirus	k__unclassified_Porcellio_scaber_clopovirus	p__unclassified_Porcellio_scaber_clopovirus	c__Naldaviricetes	o__unclassified_Naldaviricetes	f__Nimaviridae	g__unclassified_Nimaviridae	s__Porcellio_scaber_clopovirus	0.8038
Bulk_1	k127_33049	71.06	645	r__Duplodnaviria	k__Heunggongvirae	p__Uroviricota	c__Caudoviricetes	o__unclassified_Caudoviricetes	f__unclassified_Caudoviricetes	g__unclassified_Caudoviricetes	s__Caudoviricetes_sp.	0.9953
Bulk_1	k127_33056	77.47	710	r__unclassified_Viruses	k__unclassified_Viruses	p__unclassified_Viruses	c__unclassified_Viruses	o__unclassified_Viruses	f__unclassified_Viruses	g__unclassified_Viruses	s__unclassified_Viruses	0.9181
Bulk_1	k127_33093	158.47	752	r__unclassified_Viruses	k__unclassified_Viruses	p__unclassified_Viruses	c__unclassified_Viruses	o__unclassified_Viruses	f__unclassified_Viruses	g__unclassified_Viruses	s__unclassified_Viruses	0.9032
Bulk_1	k127_33154	186.81	687	r__Duplodnaviria	k__Heunggongvirae	p__Uroviricota	c__Caudoviricetes	o__unclassified_Caudoviricetes	f__unclassified_Caudoviricetes	g__unclassified_Caudoviricetes	s__unclassified_Caudoviricetes	0.7131
Bulk_1	k127_33187	34.53	531	r__Duplodnaviria	k__Heunggongvirae	p__Uroviricota	c__Caudoviricetes	o__unclassified_Caudoviricetes	f__unclassified_Caudoviricetes	g__unclassified_Caudoviricetes	s__unclassified_Caudoviricetes	0.9079
Bulk_1	k127_33253	86.97	527	r__Riboviria	k__Orthornavirae	p__Duplornaviricota	c__Resentoviricetes	o__Reovirales	f__unclassified_Reovirales	g__unclassified_Reovirales	s__unclassified_Reovirales	0.7587
Bulk_1	k127_33288	63.22	725	r__unclassified_Viruses	k__unclassified_Viruses	p__unclassified_Viruses	c__unclassified_Viruses	o__unclassified_Viruses	f__unclassified_Viruses	g__unclassified_Viruses	s__unclassified_Viruses	0.7456
Bulk_1	k127_3329	126.07	509	r__Riboviria	k__Orthornavirae	p__Pisuviricota	c__unclassified_Pisuviricota	o__unclassified_Pisuviricota	f__Hadakaviridae	g__Hadakavirus	s__Hadakavirus_nanga	0.9225
Bulk_1	k127_33297	107.85	510	r__unclassified_Viruses	k__unclassified_Viruses	p__unclassified_Viruses	c__unclassified_Viruses	o__unclassified_Viruses	f__unclassified_Viruses	g__unclassified_Viruses	s__unclassified_Viruses	0.9025
Bulk_1	k127_33331	6133.78	816	r__unclassified_Viruses	k__unclassified_Viruses	p__unclassified_Viruses	c__unclassified_Viruses	o__unclassified_Viruses	f__unclassified_Viruses	g__unclassified_Viruses	s__unclassified_Viruses	0.7064
Bulk_1	k127_33361	31.61	580	r__Duplodnaviria	k__Heunggongvirae	p__Uroviricota	c__Caudoviricetes	o__unclassified_Caudoviricetes	f__unclassified_Caudoviricetes	g__unclassified_Caudoviricetes	s__Caudoviricetes_sp.	0.7217
Bulk_1	k127_33367	35.39	518	r__unclassified_Viruses	k__unclassified_Viruses	p__unclassified_Viruses	c__unclassified_Viruses	o__unclassified_Viruses	f__unclassified_Viruses	g__unclassified_Viruses	s__unclassified_Viruses	0.8667
Bulk_1	k127_33374	3641.67	584	r__Duplodnaviria	k__Heunggongvirae	p__Uroviricota	c__Caudoviricetes	o__unclassified_Caudoviricetes	f__unclassified_Caudoviricetes	g__unclassified_Caudoviricetes	s__Caudoviricetes_sp.	0.7834
Bulk_1	k127_33493	69.32	529	r__Duplodnaviria	k__Heunggongvirae	p__Uroviricota	c__Caudoviricetes	o__unclassified_Caudoviricetes	f__unclassified_Caudoviricetes	g__unclassified_Caudoviricetes	s__Caudoviricetes_sp.	0.9136
Bulk_1	k127_33552	2857.94	510	r__Duplodnaviria	k__Heunggongvirae	p__Uroviricota	c__Caudoviricetes	o__unclassified_Caudoviricetes	f__unclassified_Caudoviricetes	g__unclassified_Caudoviricetes	s__unclassified_Caudoviricetes	0.7544
Bulk_1	k127_33605	87.97	521	r__Duplodnaviria	k__Heunggongvirae	p__Uroviricota	c__Caudoviricetes	o__unclassified_Caudoviricetes	f__unclassified_Caudoviricetes	g__unclassified_Caudoviricetes	s__unclassified_Caudoviricetes	0.8012
Bulk_1	k127_33679	59.33	618	r__unclassified_Viruses	k__unclassified_Viruses	p__unclassified_Viruses	c__unclassified_Viruses	o__unclassified_Viruses	f__unclassified_Viruses	g__unclassified_Viruses	s__unclassified_Viruses	0.7045
Bulk_1	k127_33722	3344.71	518	r__unclassified_Viruses	k__unclassified_Viruses	p__unclassified_Viruses	c__unclassified_Viruses	o__unclassified_Viruses	f__unclassified_Viruses	g__unclassified_Viruses	s__unclassified_Viruses	0.7174
Bulk_1	k127_33875	34.86	526	r__Riboviria	k__Orthornavirae	p__Kitrinoviricota	c__Flasuviricetes	o__Amarillovirales	f__unclassified_Amarillovirales	g__unclassified_Amarillovirales	s__unclassified_Amarillovirales	0.9227
Bulk_1	k127_33895	87.41	839	r__Riboviria	k__Orthornavirae	p__Pisuviricota	c__unclassified_Pisuviricota	o__unclassified_Pisuviricota	f__Hadakaviridae	g__Hadakavirus	s__Hadakavirus_nanga	0.9998
Bulk_1	k127_33914	130.96	560	r__unclassified_Viruses	k__unclassified_Viruses	p__unclassified_Viruses	c__unclassified_Viruses	o__unclassified_Viruses	f__unclassified_Viruses	g__unclassified_Viruses	s__unclassified_Viruses	0.8473
Bulk_1	k127_33987	32.45	565	r__unclassified_Viruses	k__unclassified_Viruses	p__unclassified_Viruses	c__unclassified_Viruses	o__unclassified_Viruses	f__unclassified_Viruses	g__unclassified_Viruses	s__unclassified_Viruses	0.7628
Bulk_1	k127_34164	239.35	766	r__Riboviria	k__unclassified_Riboviria	p__unclassified_Riboviria	c__unclassified_Riboviria	o__unclassified_Riboviria	f__unclassified_Riboviria	g__unclassified_Riboviria	s__Cat_Tien_Hyleoglomeris_arti-like_virus	0.9997
Bulk_1	k127_34230	32.56	563	r__unclassified_Viruses	k__unclassified_Viruses	p__unclassified_Viruses	c__unclassified_Viruses	o__unclassified_Viruses	f__unclassified_Viruses	g__unclassified_Viruses	s__unclassified_Viruses	0.7111
Bulk_1	k127_34246	165.29	721	r__unclassified_Porcellio_scaber_clopovirus	k__unclassified_Porcellio_scaber_clopovirus	p__unclassified_Porcellio_scaber_clopovirus	c__Naldaviricetes	o__unclassified_Naldaviricetes	f__Nimaviridae	g__unclassified_Nimaviridae	s__Porcellio_scaber_clopovirus	0.8479
Bulk_1	k127_34274	400.84	526	r__unclassified_Viruses	k__unclassified_Viruses	p__unclassified_Viruses	c__unclassified_Viruses	o__unclassified_Viruses	f__unclassified_Viruses	g__unclassified_Viruses	s__unclassified_Viruses	0.9096
Bulk_1	k127_34307	35.67	514	r__unclassified_Bacteriophage_sp.	k__unclassified_Bacteriophage_sp.	p__unclassified_Bacteriophage_sp.	c__unclassified_Bacteriophage_sp.	o__unclassified_Bacteriophage_sp.	f__unclassified_Bacteriophage_sp.	g__unclassified_Bacteriophage_sp.	s__Bacteriophage_sp.	0.7033
Bulk_1	k127_34334	6537.55	509	r__Monodnaviria	k__Shotokuvirae	p__Cossaviricota	c__Papovaviricetes	o__Zurhausenvirales	f__Papillomaviridae	g__unclassified_Papillomaviridae	s__Human_papillomavirus	0.7945
Bulk_1	k127_34339	112.82	650	r__unclassified_Viruses	k__unclassified_Viruses	p__unclassified_Viruses	c__unclassified_Viruses	o__unclassified_Viruses	f__unclassified_Viruses	g__unclassified_Viruses	s__unclassified_Viruses	0.941
Bulk_1	k127_34390	51.79	708	r__unclassified_Viruses	k__unclassified_Viruses	p__unclassified_Viruses	c__unclassified_Viruses	o__unclassified_Viruses	f__unclassified_Viruses	g__unclassified_Viruses	s__unclassified_Viruses	0.8727
Bulk_1	k127_34532	456.52	502	r__unclassified_Viruses	k__unclassified_Viruses	p__unclassified_Viruses	c__unclassified_Viruses	o__unclassified_Viruses	f__unclassified_Viruses	g__unclassified_Viruses	s__unclassified_Viruses	0.7335
Bulk_1	k127_34541	33.58	546	r__unclassified_Viruses	k__unclassified_Viruses	p__unclassified_Viruses	c__unclassified_Viruses	o__unclassified_Viruses	f__unclassified_Viruses	g__unclassified_Viruses	s__unclassified_Viruses	0.8694
Bulk_1	k127_34600	67.16	546	r__unclassified_Viruses	k__unclassified_Viruses	p__unclassified_Viruses	c__unclassified_Viruses	o__unclassified_Viruses	f__unclassified_Viruses	g__unclassified_Viruses	s__unclassified_Viruses	0.8177
Bulk_1	k127_34603	33.95	540	r__unclassified_Viruses	k__unclassified_Viruses	p__unclassified_Viruses	c__unclassified_Viruses	o__unclassified_Viruses	f__unclassified_Viruses	g__unclassified_Viruses	s__unclassified_Viruses	0.7624
Bulk_1	k127_34703	5843.74	571	r__unclassified_Viruses	k__unclassified_Viruses	p__unclassified_Viruses	c__unclassified_Viruses	o__unclassified_Viruses	f__unclassified_Viruses	g__unclassified_Viruses	s__unclassified_Viruses	0.859
Bulk_1	k127_34709	34.99	524	r__unclassified_Viruses	k__unclassified_Viruses	p__unclassified_Viruses	c__unclassified_Viruses	o__unclassified_Viruses	f__unclassified_Viruses	g__unclassified_Viruses	s__unclassified_Viruses	0.7057
Bulk_1	k127_34722	94.4	874	r__Riboviria	k__unclassified_Riboviria	p__unclassified_Riboviria	c__unclassified_Riboviria	o__unclassified_Riboviria	f__unclassified_Riboviria	g__unclassified_Riboviria	s__Plasmopara_viticola_lesion_associated_polymycovirus_5	0.7808
Bulk_1	k127_34741	584	518	r__unclassified_Viruses	k__unclassified_Viruses	p__unclassified_Viruses	c__unclassified_Viruses	o__unclassified_Viruses	f__unclassified_Viruses	g__unclassified_Viruses	s__unclassified_Viruses	0.7
Bulk_1	k127_34852	46211.8	681	r__Riboviria	k__Orthornavirae	p__Pisuviricota	c__Duplopiviricetes	o__Durnavirales	f__Picobirnaviridae	g__unclassified_Picobirnaviridae	s__Qianjiang_picobirna-like_virus_2	0.8969
Bulk_1	k127_34945	1790.42	640	r__Monodnaviria	k__Shotokuvirae	p__Cossaviricota	c__Papovaviricetes	o__Zurhausenvirales	f__Papillomaviridae	g__unclassified_Papillomaviridae	s__Human_papillomavirus	0.9149
Bulk_1	k127_34952	2968.77	633	r__unclassified_Viruses	k__unclassified_Viruses	p__unclassified_Viruses	c__unclassified_Viruses	o__unclassified_Viruses	f__unclassified_Viruses	g__unclassified_Viruses	s__unclassified_Viruses	0.7081
Bulk_1	k127_35026	2475.25	537	r__unclassified_Viruses	k__unclassified_Viruses	p__unclassified_Viruses	c__unclassified_Viruses	o__unclassified_Viruses	f__unclassified_Viruses	g__unclassified_Viruses	s__unclassified_Viruses	0.7122
Bulk_1	k127_35067	87.3	735	r__unclassified_Viruses	k__unclassified_Viruses	p__unclassified_Viruses	c__unclassified_Viruses	o__unclassified_Viruses	f__unclassified_Viruses	g__unclassified_Viruses	s__unclassified_Viruses	0.9763
Bulk_1	k127_35121	35.95	510	r__Duplodnaviria	k__Heunggongvirae	p__Uroviricota	c__Caudoviricetes	o__unclassified_Caudoviricetes	f__Peduoviridae	g__Maltschvirus	s__Maltschvirus_maltsch	0.9997
Bulk_1	k127_35169	9662.87	647	r__Duplodnaviria	k__Heunggongvirae	p__Uroviricota	c__Caudoviricetes	o__unclassified_Caudoviricetes	f__unclassified_Caudoviricetes	g__unclassified_Caudoviricetes	s__Caudoviricetes_sp.	0.8294
Bulk_1	k127_35200	1082.71	508	r__Duplodnaviria	k__Heunggongvirae	p__Uroviricota	c__Caudoviricetes	o__unclassified_Caudoviricetes	f__unclassified_Caudoviricetes	g__unclassified_Caudoviricetes	s__Caudoviricetes_sp.	0.7048
Bulk_1	k127_35211	122.41	674	r__unclassified_Viruses	k__unclassified_Viruses	p__unclassified_Viruses	c__unclassified_Viruses	o__unclassified_Viruses	f__unclassified_Viruses	g__unclassified_Viruses	s__unclassified_Viruses	0.8313
Bulk_1	k127_35215	226.74	566	r__unclassified_Viruses	k__unclassified_Viruses	p__unclassified_Viruses	c__unclassified_Viruses	o__unclassified_Viruses	f__unclassified_Viruses	g__unclassified_Viruses	s__unclassified_Viruses	0.7049
Bulk_1	k127_35247	35.19	521	r__unclassified_Viruses	k__unclassified_Viruses	p__unclassified_Viruses	c__unclassified_Viruses	o__unclassified_Viruses	f__unclassified_Viruses	g__unclassified_Viruses	s__unclassified_Viruses	0.8788
Bulk_1	k127_35336	148.92	554	r__Riboviria	k__Orthornavirae	p__Pisuviricota	c__Duplopiviricetes	o__Durnavirales	f__Partitiviridae	g__Betapartitivirus	s__Qianjiang_betapartitivirus_1	0.9998
Bulk_1	k127_35350	464.6	513	r__unclassified_Viruses	k__unclassified_Viruses	p__unclassified_Viruses	c__unclassified_Viruses	o__unclassified_Viruses	f__unclassified_Viruses	g__unclassified_Viruses	s__unclassified_Viruses	0.8445
Bulk_1	k127_35471	943.43	583	r__unclassified_Viruses	k__unclassified_Viruses	p__unclassified_Viruses	c__unclassified_Viruses	o__unclassified_Viruses	f__unclassified_Viruses	g__unclassified_Viruses	s__unclassified_Viruses	0.7205
Bulk_1	k127_35501	5285.46	555	r__unclassified_Porcellio_scaber_clopovirus	k__unclassified_Porcellio_scaber_clopovirus	p__unclassified_Porcellio_scaber_clopovirus	c__Naldaviricetes	o__unclassified_Naldaviricetes	f__Nimaviridae	g__unclassified_Nimaviridae	s__Porcellio_scaber_clopovirus	0.7587
Bulk_1	k127_35520	11820.6	532	r__Duplodnaviria	k__Heunggongvirae	p__Uroviricota	c__Caudoviricetes	o__unclassified_Caudoviricetes	f__unclassified_Caudoviricetes	g__unclassified_Caudoviricetes	s__Caudoviricetes_sp.	0.718
Bulk_1	k127_35528	35.06	523	r__unclassified_Viruses	k__unclassified_Viruses	p__unclassified_Viruses	c__unclassified_Viruses	o__unclassified_Viruses	f__unclassified_Viruses	g__unclassified_Viruses	s__unclassified_Viruses	0.8215
Bulk_1	k127_3560	1213.81	506	r__Duplodnaviria	k__Heunggongvirae	p__Uroviricota	c__Caudoviricetes	o__unclassified_Caudoviricetes	f__unclassified_Caudoviricetes	g__unclassified_Caudoviricetes	s__Caudoviricetes_sp.	0.7993
Bulk_1	k127_35636	123.67	593	r__unclassified_Viruses	k__unclassified_Viruses	p__unclassified_Viruses	c__unclassified_Viruses	o__unclassified_Viruses	f__unclassified_Viruses	g__unclassified_Viruses	s__unclassified_Viruses	0.8095
Bulk_1	k127_3570	89.87	612	r__unclassified_Viruses	k__unclassified_Viruses	p__unclassified_Viruses	c__unclassified_Viruses	o__unclassified_Viruses	f__unclassified_Viruses	g__unclassified_Viruses	s__unclassified_Viruses	0.7427
Bulk_1	k127_35763	35.46	517	r__Duplodnaviria	k__Heunggongvirae	p__Uroviricota	c__Caudoviricetes	o__unclassified_Caudoviricetes	f__unclassified_Caudoviricetes	g__unclassified_Caudoviricetes	s__unclassified_Caudoviricetes	0.8807
Bulk_1	k127_358	98.22	560	r__unclassified_Viruses	k__unclassified_Viruses	p__unclassified_Viruses	c__unclassified_Viruses	o__unclassified_Viruses	f__unclassified_Viruses	g__unclassified_Viruses	s__unclassified_Viruses	0.9572
Bulk_1	k127_35854	36.3	505	r__unclassified_Viruses	k__unclassified_Viruses	p__unclassified_Viruses	c__unclassified_Viruses	o__unclassified_Viruses	f__unclassified_Viruses	g__unclassified_Viruses	s__unclassified_Viruses	0.8904
Bulk_1	k127_35862	5891.91	571	r__unclassified_Viruses	k__unclassified_Viruses	p__unclassified_Viruses	c__unclassified_Viruses	o__unclassified_Viruses	f__unclassified_Viruses	g__unclassified_Viruses	s__unclassified_Viruses	0.7576
Bulk_1	k127_35893	32.92	557	r__Duplodnaviria	k__Heunggongvirae	p__Uroviricota	c__Caudoviricetes	o__unclassified_Caudoviricetes	f__unclassified_Caudoviricetes	g__unclassified_Caudoviricetes	s__unclassified_Caudoviricetes	0.8658
Bulk_1	k127_35934	35.33	519	r__unclassified_Viruses	k__unclassified_Viruses	p__unclassified_Viruses	c__unclassified_Viruses	o__unclassified_Viruses	f__unclassified_Viruses	g__unclassified_Viruses	s__unclassified_Viruses	0.9863
Bulk_1	k127_35956	61.25	898	r__unclassified_Viruses	k__unclassified_Viruses	p__unclassified_Viruses	c__unclassified_Viruses	o__unclassified_Viruses	f__unclassified_Viruses	g__unclassified_Viruses	s__unclassified_Viruses	0.7115
Bulk_1	k127_36084	832.56	1046	r__Riboviria	k__unclassified_Riboviria	p__unclassified_Riboviria	c__unclassified_Riboviria	o__unclassified_Riboviria	f__unclassified_Riboviria	g__unclassified_Riboviria	s__Caloscypha_fulgens_mycovirus_1	0.9998
Bulk_1	k127_36096	456.59	522	r__unclassified_Viruses	k__unclassified_Viruses	p__unclassified_Viruses	c__unclassified_Viruses	o__unclassified_Viruses	f__unclassified_Viruses	g__unclassified_Viruses	s__unclassified_Viruses	0.7763
Bulk_1	k127_36122	230.06	518	r__unclassified_Viruses	k__unclassified_Viruses	p__unclassified_Viruses	c__unclassified_Viruses	o__unclassified_Viruses	f__unclassified_Viruses	g__unclassified_Viruses	s__unclassified_Viruses	0.798
Bulk_1	k127_36143	133.1	551	r__unclassified_Viruses	k__unclassified_Viruses	p__unclassified_Viruses	c__unclassified_Viruses	o__unclassified_Viruses	f__unclassified_Viruses	g__unclassified_Viruses	s__unclassified_Viruses	0.8175
Bulk_1	k127_36148	72.64	631	r__Riboviria	k__Orthornavirae	p__Duplornaviricota	c__Chrymotiviricetes	o__Ghabrivirales	f__Totiviridae	g__unclassified_Totiviridae	s__Cheeloo_toti-like_virus_1	0.7268
Bulk_1	k127_36186	32.33	567	r__unclassified_Streptomyces_phage_GiJojo	k__unclassified_Streptomyces_phage_GiJojo	p__unclassified_Streptomyces_phage_GiJojo	c__unclassified_Streptomyces_phage_GiJojo	o__unclassified_Streptomyces_phage_GiJojo	f__unclassified_Streptomyces_phage_GiJojo	g__unclassified_Streptomyces_phage_GiJojo	s__Streptomyces_phage_GiJojo	0.8746
Bulk_1	k127_36293	33.7	544	r__unclassified_Viruses	k__unclassified_Viruses	p__unclassified_Viruses	c__unclassified_Viruses	o__unclassified_Viruses	f__unclassified_Viruses	g__unclassified_Viruses	s__unclassified_Viruses	0.885
Bulk_1	k127_36475	327	841	r__Riboviria	k__Orthornavirae	p__Pisuviricota	c__Duplopiviricetes	o__Durnavirales	f__Partitiviridae	g__unclassified_Partitiviridae	s__unclassified_Partitiviridae	0.9998
Bulk_1	k127_36506	34.72	528	r__Duplodnaviria	k__Heunggongvirae	p__Uroviricota	c__Caudoviricetes	o__unclassified_Caudoviricetes	f__unclassified_Caudoviricetes	g__unclassified_Caudoviricetes	s__Caudoviricetes_sp.	0.7629
Bulk_1	k127_36531	156.92	701	r__unclassified_Viruses	k__unclassified_Viruses	p__unclassified_Viruses	c__unclassified_Viruses	o__unclassified_Viruses	f__unclassified_Viruses	g__unclassified_Viruses	s__unclassified_Viruses	0.8749
Bulk_1	k127_36663	120.76	835	r__Riboviria	k__Orthornavirae	p__Pisuviricota	c__Duplopiviricetes	o__Durnavirales	f__Partitiviridae	g__unclassified_Partitiviridae	s__Rosellinia_necatrix_partitivirus_5	0.9184
Bulk_1	k127_36749	111.62	657	r__Riboviria	k__Orthornavirae	p__Lenarviricota	c__Howeltoviricetes	o__Cryppavirales	f__Mitoviridae	g__unclassified_Mitoviridae	s__Mitoviridae_sp.	0.9997
Bulk_1	k127_36769	4797.05	558	r__Riboviria	k__Orthornavirae	p__Duplornaviricota	c__Resentoviricetes	o__Reovirales	f__Spinareoviridae	g__Orthoreovirus	s__Phocid_orthoreovirus_1	0.7494
Bulk_1	k127_36792	2669.25	601	r__Riboviria	k__Orthornavirae	p__Pisuviricota	c__Pisoniviricetes	o__Picornavirales	f__unclassified_Picornavirales	g__unclassified_Picornavirales	s__unclassified_Picornavirales	0.8222
Bulk_1	k127_3684	3319.37	533	r__Monodnaviria	k__Shotokuvirae	p__Cossaviricota	c__Papovaviricetes	o__Zurhausenvirales	f__Papillomaviridae	g__unclassified_Papillomaviridae	s__Human_papillomavirus	0.8799
Bulk_1	k127_36912	3221.29	535	r__unclassified_Viruses	k__unclassified_Viruses	p__unclassified_Viruses	c__unclassified_Viruses	o__unclassified_Viruses	f__unclassified_Viruses	g__unclassified_Viruses	s__unclassified_Viruses	0.7813
Bulk_1	k127_36913	184.39	696	r__unclassified_Viruses	k__unclassified_Viruses	p__unclassified_Viruses	c__unclassified_Viruses	o__unclassified_Viruses	f__unclassified_Viruses	g__unclassified_Viruses	s__unclassified_Viruses	0.9502
Bulk_1	k127_36925	137.85	532	r__Varidnaviria	k__Bamfordvirae	p__Nucleocytoviricota	c__Megaviricetes	o__Imitervirales	f__Mimiviridae	g__Mimivirus	s__unclassified_Mimivirus	0.7938
Bulk_1	k127_372	296.58	680	r__unclassified_Viruses	k__unclassified_Viruses	p__unclassified_Viruses	c__unclassified_Viruses	o__unclassified_Viruses	f__unclassified_Viruses	g__unclassified_Viruses	s__unclassified_Viruses	0.9291
Bulk_1	k127_3792	77.14	713	r__unclassified_Viruses	k__unclassified_Viruses	p__unclassified_Viruses	c__unclassified_Viruses	o__unclassified_Viruses	f__unclassified_Viruses	g__unclassified_Viruses	s__unclassified_Viruses	0.8749
Bulk_1	k127_3854	11431.5	506	r__Duplodnaviria	k__Heunggongvirae	p__Uroviricota	c__Caudoviricetes	o__unclassified_Caudoviricetes	f__unclassified_Caudoviricetes	g__unclassified_Caudoviricetes	s__Caudoviricetes_sp.	0.7174
Bulk_1	k127_3898	244.92	524	r__unclassified_Viruses	k__unclassified_Viruses	p__unclassified_Viruses	c__unclassified_Viruses	o__unclassified_Viruses	f__unclassified_Viruses	g__unclassified_Viruses	s__unclassified_Viruses	0.7552
Bulk_1	k127_3988	131.74	835	r__unclassified_Viruses	k__unclassified_Viruses	p__unclassified_Viruses	c__unclassified_Viruses	o__unclassified_Viruses	f__unclassified_Viruses	g__unclassified_Viruses	s__unclassified_Viruses	0.9553
Bulk_1	k127_4064	35.6	515	r__Riboviria	k__Orthornavirae	p__Duplornaviricota	c__Chrymotiviricetes	o__Ghabrivirales	f__Orthototiviridae	g__Totivirus	s__Conidiobolus_lamprauges_totivirus_2	0.7118
Bulk_1	k127_4087	36.3	505	r__unclassified_Viruses	k__unclassified_Viruses	p__unclassified_Viruses	c__unclassified_Viruses	o__unclassified_Viruses	f__unclassified_Viruses	g__unclassified_Viruses	s__unclassified_Viruses	0.7371
Bulk_1	k127_4221	3230.14	718	r__Duplodnaviria	k__Heunggongvirae	p__Uroviricota	c__Caudoviricetes	o__unclassified_Caudoviricetes	f__unclassified_Caudoviricetes	g__unclassified_Caudoviricetes	s__Caudoviricetes_sp.	0.7974
Bulk_1	k127_428	70.24	522	r__unclassified_Viruses	k__unclassified_Viruses	p__unclassified_Viruses	c__unclassified_Viruses	o__unclassified_Viruses	f__unclassified_Viruses	g__unclassified_Viruses	s__unclassified_Viruses	0.938
Bulk_1	k127_4444	33.95	540	r__unclassified_Viruses	k__unclassified_Viruses	p__unclassified_Viruses	c__unclassified_Viruses	o__unclassified_Viruses	f__unclassified_Viruses	g__unclassified_Viruses	s__unclassified_Viruses	0.8292
Bulk_1	k127_4503	414.42	553	r__unclassified_Porcellio_scaber_clopovirus	k__unclassified_Porcellio_scaber_clopovirus	p__unclassified_Porcellio_scaber_clopovirus	c__Naldaviricetes	o__unclassified_Naldaviricetes	f__Nimaviridae	g__unclassified_Nimaviridae	s__Porcellio_scaber_clopovirus	0.7081
Bulk_1	k127_4506	35.6	515	r__Duplodnaviria	k__Heunggongvirae	p__Uroviricota	c__Caudoviricetes	o__unclassified_Caudoviricetes	f__unclassified_Caudoviricetes	g__Kelleziovirus	s__unclassified_Kelleziovirus	0.9989
Bulk_1	k127_4551	35.6	515	r__Duplodnaviria	k__Heunggongvirae	p__Uroviricota	c__Caudoviricetes	o__unclassified_Caudoviricetes	f__unclassified_Caudoviricetes	g__unclassified_Caudoviricetes	s__Caudoviricetes_sp.	0.9313
Bulk_1	k127_4552	104.49	1316	r__Riboviria	k__Orthornavirae	p__Pisuviricota	c__Duplopiviricetes	o__Durnavirales	f__Partitiviridae	g__Alphapartitivirus	s__Alphapartitivirus_sp.	0.9998
Bulk_1	k127_4593	848.96	1015	r__unclassified_Porcellio_scaber_clopovirus	k__unclassified_Porcellio_scaber_clopovirus	p__unclassified_Porcellio_scaber_clopovirus	c__Naldaviricetes	o__unclassified_Naldaviricetes	f__Nimaviridae	g__unclassified_Nimaviridae	s__Porcellio_scaber_clopovirus	0.7004
Bulk_1	k127_470	121.88	1053	r__unclassified_Viruses	k__unclassified_Viruses	p__unclassified_Viruses	c__unclassified_Viruses	o__unclassified_Viruses	f__unclassified_Viruses	g__unclassified_Viruses	s__unclassified_Viruses	0.9243
Bulk_1	k127_4736	374.16	637	r__Riboviria	k__Orthornavirae	p__Pisuviricota	c__Pisoniviricetes	o__Picornavirales	f__unclassified_Picornavirales	g__unclassified_Picornavirales	s__unclassified_Picornavirales	0.9066
Bulk_1	k127_4781	1352.1	739	r__unclassified_Porcellio_scaber_clopovirus	k__unclassified_Porcellio_scaber_clopovirus	p__unclassified_Porcellio_scaber_clopovirus	c__Naldaviricetes	o__unclassified_Naldaviricetes	f__Nimaviridae	g__unclassified_Nimaviridae	s__Porcellio_scaber_clopovirus	0.7322
Bulk_1	k127_5025	2689.64	743	r__Duplodnaviria	k__Heunggongvirae	p__Uroviricota	c__Caudoviricetes	o__unclassified_Caudoviricetes	f__unclassified_Caudoviricetes	g__unclassified_Caudoviricetes	s__Caudoviricetes_sp.	0.7002
Bulk_1	k127_5147	315.53	1104	r__Riboviria	k__Orthornavirae	p__Pisuviricota	c__Duplopiviricetes	o__Durnavirales	f__Partitiviridae	g__unclassified_Partitiviridae	s__Plasmopara_viticola_lesion_associated_Partitivirus_7	0.8158
Bulk_1	k127_5203	6619.01	644	r__unclassified_Viruses	k__unclassified_Viruses	p__unclassified_Viruses	c__unclassified_Viruses	o__unclassified_Viruses	f__unclassified_Viruses	g__unclassified_Viruses	s__unclassified_Viruses	0.7116
Bulk_1	k127_5219	105.02	611	r__Riboviria	k__Orthornavirae	p__Pisuviricota	c__unclassified_Pisuviricota	o__unclassified_Pisuviricota	f__Hadakaviridae	g__Hadakavirus	s__Hadakavirus_nanga	0.8736
Bulk_1	k127_523	147.59	559	r__unclassified_Viruses	k__unclassified_Viruses	p__unclassified_Viruses	c__unclassified_Viruses	o__unclassified_Viruses	f__unclassified_Viruses	g__unclassified_Viruses	s__unclassified_Viruses	0.7872
Bulk_1	k127_5246	34.33	534	r__unclassified_Viruses	k__unclassified_Viruses	p__unclassified_Viruses	c__unclassified_Viruses	o__unclassified_Viruses	f__unclassified_Viruses	g__unclassified_Viruses	s__unclassified_Viruses	0.7593
Bulk_1	k127_5250	172.31	532	r__Riboviria	k__Orthornavirae	p__Kitrinoviricota	c__Flasuviricetes	o__Amarillovirales	f__unclassified_Amarillovirales	g__unclassified_Amarillovirales	s__unclassified_Amarillovirales	0.7829
Bulk_1	k127_5316	138.63	529	r__unclassified_Viruses	k__unclassified_Viruses	p__unclassified_Viruses	c__unclassified_Viruses	o__unclassified_Viruses	f__unclassified_Viruses	g__unclassified_Viruses	s__unclassified_Viruses	0.7518
Bulk_1	k127_5478	35.39	518	r__Duplodnaviria	k__Heunggongvirae	p__Uroviricota	c__Caudoviricetes	o__unclassified_Caudoviricetes	f__unclassified_Caudoviricetes	g__unclassified_Caudoviricetes	s__Microcystis_phage_MaAM05	0.8243
Bulk_1	k127_5569	35.88	511	r__unclassified_Viruses	k__unclassified_Viruses	p__unclassified_Viruses	c__unclassified_Viruses	o__unclassified_Viruses	f__unclassified_Viruses	g__unclassified_Viruses	s__unclassified_Viruses	0.7142
Bulk_1	k127_5594	414.42	553	r__unclassified_Viruses	k__unclassified_Viruses	p__unclassified_Viruses	c__unclassified_Viruses	o__unclassified_Viruses	f__unclassified_Viruses	g__unclassified_Viruses	s__unclassified_Viruses	0.8693
Bulk_1	k127_5595	57.56	637	r__Duplodnaviria	k__Heunggongvirae	p__Uroviricota	c__Caudoviricetes	o__unclassified_Caudoviricetes	f__unclassified_Caudoviricetes	g__unclassified_Caudoviricetes	s__unclassified_Caudoviricetes	0.7118
Bulk_1	k127_567	47.09	584	r__unclassified_Viruses	k__unclassified_Viruses	p__unclassified_Viruses	c__unclassified_Viruses	o__unclassified_Viruses	f__unclassified_Viruses	g__unclassified_Viruses	s__unclassified_Viruses	0.7085
Bulk_1	k127_5722	36.09	508	r__unclassified_Bacteriophage_sp.	k__unclassified_Bacteriophage_sp.	p__unclassified_Bacteriophage_sp.	c__unclassified_Bacteriophage_sp.	o__unclassified_Bacteriophage_sp.	f__unclassified_Bacteriophage_sp.	g__unclassified_Bacteriophage_sp.	s__Bacteriophage_sp.	0.9923
Bulk_1	k127_5732	34.66	529	r__Duplodnaviria	k__Heunggongvirae	p__Uroviricota	c__Caudoviricetes	o__unclassified_Caudoviricetes	f__unclassified_Caudoviricetes	g__unclassified_Caudoviricetes	s__unclassified_Caudoviricetes	0.7575
Bulk_1	k127_5758	1515.8	508	r__Riboviria	k__Orthornavirae	p__Pisuviricota	c__Duplopiviricetes	o__Durnavirales	f__Picobirnaviridae	g__Orthopicobirnavirus	s__Apodemus_agrarius_picobirnavirus_3	0.9387
Bulk_1	k127_5899	171.2	589	r__Riboviria	k__unclassified_Riboviria	p__unclassified_Riboviria	c__unclassified_Riboviria	o__unclassified_Riboviria	f__unclassified_Riboviria	g__unclassified_Riboviria	s__Caloscypha_fulgens_mycovirus_1	0.9988
Bulk_1	k127_5900	906.24	526	r__Duplodnaviria	k__Heunggongvirae	p__Uroviricota	c__Caudoviricetes	o__unclassified_Caudoviricetes	f__unclassified_Caudoviricetes	g__unclassified_Caudoviricetes	s__Paenibacillus_phage_Pd_22F	0.8467
Bulk_1	k127_6008	107.49	597	r__Riboviria	k__Orthornavirae	p__Kitrinoviricota	c__Alsuviricetes	o__Martellivirales	f__Endornaviridae	g__unclassified_Endornaviridae	s__Rhizoctonia_solani_endornavirus_9	0.9477
Bulk_1	k127_6036	36.09	508	r__Duplodnaviria	k__Heunggongvirae	p__Uroviricota	c__Caudoviricetes	o__unclassified_Caudoviricetes	f__unclassified_Caudoviricetes	g__unclassified_Caudoviricetes	s__unclassified_Caudoviricetes	0.8054
Bulk_1	k127_6038	6547.84	637	r__Riboviria	k__Orthornavirae	p__Pisuviricota	c__Duplopiviricetes	o__Durnavirales	f__Picobirnaviridae	g__unclassified_Picobirnaviridae	s__Qianjiang_picobirna-like_virus_2	0.8307
Bulk_1	k127_6051	141.47	972	r__unclassified_Viruses	k__unclassified_Viruses	p__unclassified_Viruses	c__unclassified_Viruses	o__unclassified_Viruses	f__unclassified_Viruses	g__unclassified_Viruses	s__unclassified_Viruses	0.7754
Bulk_1	k127_6072	3679.31	1171	r__unclassified_Viruses	k__unclassified_Viruses	p__unclassified_Viruses	c__unclassified_Viruses	o__unclassified_Viruses	f__unclassified_Viruses	g__unclassified_Viruses	s__unclassified_Viruses	0.7278
Bulk_1	k127_6198	1152.49	692	r__Duplodnaviria	k__Heunggongvirae	p__Uroviricota	c__Caudoviricetes	o__unclassified_Caudoviricetes	f__unclassified_Caudoviricetes	g__unclassified_Caudoviricetes	s__Paenibacillus_phage_Pd_22F	0.8112
Bulk_1	k127_6273	85.04	539	r__Riboviria	k__Orthornavirae	p__Pisuviricota	c__Duplopiviricetes	o__Durnavirales	f__Partitiviridae	g__unclassified_Partitiviridae	s__unclassified_Partitiviridae	0.9998
Bulk_1	k127_6275	7136.7	745	r__Duplodnaviria	k__Heunggongvirae	p__Uroviricota	c__Caudoviricetes	o__unclassified_Caudoviricetes	f__unclassified_Caudoviricetes	g__unclassified_Caudoviricetes	s__Caudoviricetes_sp.	0.7789
Bulk_1	k127_6362	68.03	539	r__Duplodnaviria	k__Heunggongvirae	p__Uroviricota	c__Caudoviricetes	o__unclassified_Caudoviricetes	f__Peduoviridae	g__Maltschvirus	s__Maltschvirus_maltsch	0.9875
Bulk_1	k127_6519	34.86	526	r__Duplodnaviria	k__Heunggongvirae	p__Uroviricota	c__Caudoviricetes	o__unclassified_Caudoviricetes	f__unclassified_Caudoviricetes	g__unclassified_Caudoviricetes	s__Caudoviricetes_sp.	0.8055
Bulk_1	k127_6575	35.67	514	r__Duplodnaviria	k__Heunggongvirae	p__Uroviricota	c__Caudoviricetes	o__unclassified_Caudoviricetes	f__unclassified_Caudoviricetes	g__unclassified_Caudoviricetes	s__unclassified_Caudoviricetes	0.9221
Bulk_1	k127_6584	132.26	901	r__Riboviria	k__Orthornavirae	p__Pisuviricota	c__Duplopiviricetes	o__Durnavirales	f__Partitiviridae	g__unclassified_Partitiviridae	s__unclassified_Partitiviridae	0.9132
Bulk_1	k127_6588	250.77	658	r__unclassified_Viruses	k__unclassified_Viruses	p__unclassified_Viruses	c__unclassified_Viruses	o__unclassified_Viruses	f__unclassified_Viruses	g__unclassified_Viruses	s__unclassified_Viruses	0.7443
Bulk_1	k127_6641	36.52	502	r__Duplodnaviria	k__Heunggongvirae	p__Uroviricota	c__Caudoviricetes	o__unclassified_Caudoviricetes	f__unclassified_Caudoviricetes	g__unclassified_Caudoviricetes	s__Caudoviricetes_sp.	0.8719
Bulk_1	k127_6676	33.95	540	r__unclassified_Viruses	k__unclassified_Viruses	p__unclassified_Viruses	c__unclassified_Viruses	o__unclassified_Viruses	f__unclassified_Viruses	g__unclassified_Viruses	s__unclassified_Viruses	0.8323
Bulk_1	k127_6680	402.4	934	r__unclassified_Viruses	k__unclassified_Viruses	p__unclassified_Viruses	c__unclassified_Viruses	o__unclassified_Viruses	f__unclassified_Viruses	g__unclassified_Viruses	s__unclassified_Viruses	0.7499
Bulk_1	k127_6698	209.25	1139	r__Riboviria	k__Orthornavirae	p__Pisuviricota	c__Duplopiviricetes	o__Durnavirales	f__Partitiviridae	g__unclassified_Partitiviridae	s__unclassified_Partitiviridae	0.9998
Bulk_1	k127_679	180.45	508	r__Riboviria	k__Orthornavirae	p__Pisuviricota	c__Duplopiviricetes	o__Durnavirales	f__unclassified_Durnavirales	g__unclassified_Durnavirales	s__Tuatara_cloaca-associated_durna-like_virus-9	0.8944
Bulk_1	k127_6910	156.26	528	r__unclassified_Viruses	k__unclassified_Viruses	p__unclassified_Viruses	c__unclassified_Viruses	o__unclassified_Viruses	f__unclassified_Viruses	g__unclassified_Viruses	s__unclassified_Viruses	0.9014
Bulk_1	k127_7173	35.53	516	r__unclassified_Viruses	k__unclassified_Viruses	p__unclassified_Viruses	c__unclassified_Viruses	o__unclassified_Viruses	f__unclassified_Viruses	g__unclassified_Viruses	s__unclassified_Viruses	0.8195
Bulk_1	k127_7378	65.71	558	r__unclassified_Viruses	k__unclassified_Viruses	p__unclassified_Viruses	c__unclassified_Viruses	o__unclassified_Viruses	f__unclassified_Viruses	g__unclassified_Viruses	s__unclassified_Viruses	0.8204
Bulk_1	k127_743	8179.23	529	r__unclassified_Viruses	k__unclassified_Viruses	p__unclassified_Viruses	c__unclassified_Viruses	o__unclassified_Viruses	f__unclassified_Viruses	g__unclassified_Viruses	s__unclassified_Viruses	0.7061
Bulk_1	k127_7451	1799.91	657	r__Riboviria	k__Orthornavirae	p__Kitrinoviricota	c__Tolucaviricetes	o__Tolivirales	f__Tombusviridae	g__unclassified_Tombusviridae	s__unclassified_Tombusviridae	0.8929
Bulk_1	k127_7484	3379.63	1245	r__Riboviria	k__Orthornavirae	p__Pisuviricota	c__Pisoniviricetes	o__Picornavirales	f__unclassified_Picornavirales	g__unclassified_Picornavirales	s__unclassified_Picornavirales	0.7042
Bulk_1	k127_7598	47.25	582	r__unclassified_Viruses	k__unclassified_Viruses	p__unclassified_Viruses	c__unclassified_Viruses	o__unclassified_Viruses	f__unclassified_Viruses	g__unclassified_Viruses	s__unclassified_Viruses	0.8848
Bulk_1	k127_7620	1103.02	615	r__Monodnaviria	k__Shotokuvirae	p__Cossaviricota	c__Papovaviricetes	o__Zurhausenvirales	f__Papillomaviridae	g__unclassified_Papillomaviridae	s__Human_papillomavirus	0.8937
Bulk_1	k127_7640	32.62	562	r__unclassified_Viruses	k__unclassified_Viruses	p__unclassified_Viruses	c__unclassified_Viruses	o__unclassified_Viruses	f__unclassified_Viruses	g__unclassified_Viruses	s__unclassified_Viruses	0.8284
Bulk_1	k127_7681	33.09	554	r__Riboviria	k__Orthornavirae	p__Duplornaviricota	c__Chrymotiviricetes	o__Ghabrivirales	f__unclassified_Ghabrivirales	g__unclassified_Ghabrivirales	s__unclassified_Ghabrivirales	0.9998
Bulk_1	k127_773	421.1	566	r__Riboviria	k__Orthornavirae	p__Duplornaviricota	c__Chrymotiviricetes	o__Ghabrivirales	f__Orthototiviridae	g__Totivirus	s__Hanko_totivirus_4	0.7475
Bulk_1	k127_7762	36.09	508	r__unclassified_Viruses	k__unclassified_Viruses	p__unclassified_Viruses	c__unclassified_Viruses	o__unclassified_Viruses	f__unclassified_Viruses	g__unclassified_Viruses	s__unclassified_Viruses	0.7169
Bulk_1	k127_7904	4498.53	2158	r__Riboviria	k__Orthornavirae	p__Lenarviricota	c__Howeltoviricetes	o__Cryppavirales	f__Mitoviridae	g__Mitovirus	s__Mitovirus_sp.	0.7387
Bulk_1	k127_793	187.76	830	r__Riboviria	k__unclassified_Riboviria	p__unclassified_Riboviria	c__unclassified_Riboviria	o__unclassified_Riboviria	f__unclassified_Riboviria	g__unclassified_Riboviria	s__Caloscypha_fulgens_mycovirus_1	0.9995
Bulk_1	k127_7936	67.7	677	r__Riboviria	k__Orthornavirae	p__Pisuviricota	c__Duplopiviricetes	o__Durnavirales	f__Partitiviridae	g__Alphapartitivirus	s__Alphapartitivirus_sp.	0.7869
Bulk_1	k127_7972	69.55	659	r__Duplodnaviria	k__Heunggongvirae	p__Uroviricota	c__Caudoviricetes	o__unclassified_Caudoviricetes	f__unclassified_Caudoviricetes	g__unclassified_Caudoviricetes	s__Caudoviricetes_sp.	0.9988
Bulk_1	k127_7981	36.59	501	r__unclassified_Viruses	k__unclassified_Viruses	p__unclassified_Viruses	c__unclassified_Viruses	o__unclassified_Viruses	f__unclassified_Viruses	g__unclassified_Viruses	s__unclassified_Viruses	0.8457
Bulk_1	k127_805	21522.5	575	r__Duplodnaviria	k__Heunggongvirae	p__Uroviricota	c__Caudoviricetes	o__unclassified_Caudoviricetes	f__unclassified_Caudoviricetes	g__unclassified_Caudoviricetes	s__Caudoviricetes_sp.	0.7042
Bulk_1	k127_8053	31.77	577	r__Duplodnaviria	k__Heunggongvirae	p__Uroviricota	c__Caudoviricetes	o__unclassified_Caudoviricetes	f__unclassified_Caudoviricetes	g__unclassified_Caudoviricetes	s__unclassified_Caudoviricetes	0.8966
Bulk_1	k127_8071	302.91	575	r__unclassified_Viruses	k__unclassified_Viruses	p__unclassified_Viruses	c__unclassified_Viruses	o__unclassified_Viruses	f__unclassified_Viruses	g__unclassified_Viruses	s__unclassified_Viruses	0.7197
Bulk_1	k127_8095	56.76	646	r__unclassified_Viruses	k__unclassified_Viruses	p__unclassified_Viruses	c__unclassified_Viruses	o__unclassified_Viruses	f__unclassified_Viruses	g__unclassified_Viruses	s__unclassified_Viruses	0.7454
Bulk_1	k127_8097	32.62	562	r__Duplodnaviria	k__Heunggongvirae	p__Uroviricota	c__Caudoviricetes	o__unclassified_Caudoviricetes	f__unclassified_Caudoviricetes	g__unclassified_Caudoviricetes	s__Caudoviricetes_sp.	0.7779
Bulk_1	k127_8100	35047.5	611	r__Duplodnaviria	k__Heunggongvirae	p__Uroviricota	c__Caudoviricetes	o__unclassified_Caudoviricetes	f__unclassified_Caudoviricetes	g__unclassified_Caudoviricetes	s__Caudoviricetes_sp.	0.7241
Bulk_1	k127_8121	36.02	509	r__Duplodnaviria	k__Heunggongvirae	p__Uroviricota	c__Caudoviricetes	o__unclassified_Caudoviricetes	f__unclassified_Caudoviricetes	g__unclassified_Caudoviricetes	s__Caudoviricetes_sp.	0.8197
Bulk_1	k127_8229	25266.8	636	r__Duplodnaviria	k__Heunggongvirae	p__Uroviricota	c__Caudoviricetes	o__unclassified_Caudoviricetes	f__unclassified_Caudoviricetes	g__unclassified_Caudoviricetes	s__Caudoviricetes_sp.	0.8753
Bulk_1	k127_8298	1573.66	600	r__unclassified_Viruses	k__unclassified_Viruses	p__unclassified_Viruses	c__unclassified_Viruses	o__unclassified_Viruses	f__unclassified_Viruses	g__unclassified_Viruses	s__unclassified_Viruses	0.8375
Bulk_1	k127_831	117.96	544	r__Riboviria	k__Orthornavirae	p__Duplornaviricota	c__Chrymotiviricetes	o__Ghabrivirales	f__Totiviridae	g__unclassified_Totiviridae	s__Ripufip_virus	0.7703
Bulk_1	k127_8312	1139.4	708	r__Riboviria	k__Orthornavirae	p__Pisuviricota	c__Pisoniviricetes	o__Picornavirales	f__unclassified_Picornavirales	g__unclassified_Picornavirales	s__unclassified_Picornavirales	0.7687
Bulk_1	k127_8319	35.53	516	r__unclassified_Viruses	k__unclassified_Viruses	p__unclassified_Viruses	c__unclassified_Viruses	o__unclassified_Viruses	f__unclassified_Viruses	g__unclassified_Viruses	s__unclassified_Viruses	0.8449
Bulk_1	k127_838	36.09	508	r__Duplodnaviria	k__Heunggongvirae	p__Uroviricota	c__Caudoviricetes	o__unclassified_Caudoviricetes	f__unclassified_Caudoviricetes	g__unclassified_Caudoviricetes	s__Caudoviricetes_sp.	0.7621
Bulk_1	k127_8512	28651.3	510	r__Duplodnaviria	k__Heunggongvirae	p__Uroviricota	c__Caudoviricetes	o__unclassified_Caudoviricetes	f__unclassified_Caudoviricetes	g__unclassified_Caudoviricetes	s__Caudoviricetes_sp.	0.8131
Bulk_1	k127_8539	229.17	1040	r__unclassified_Viruses	k__unclassified_Viruses	p__unclassified_Viruses	c__unclassified_Viruses	o__unclassified_Viruses	f__unclassified_Viruses	g__unclassified_Viruses	s__unclassified_Viruses	0.7199
Bulk_1	k127_87	8259.27	1121	r__unclassified_Porcellio_scaber_clopovirus	k__unclassified_Porcellio_scaber_clopovirus	p__unclassified_Porcellio_scaber_clopovirus	c__Naldaviricetes	o__unclassified_Naldaviricetes	f__Nimaviridae	g__unclassified_Nimaviridae	s__Porcellio_scaber_clopovirus	0.8133
Bulk_1	k127_8704	1506.09	773	r__Duplodnaviria	k__Heunggongvirae	p__Uroviricota	c__Caudoviricetes	o__unclassified_Caudoviricetes	f__unclassified_Caudoviricetes	g__unclassified_Caudoviricetes	s__Caudoviricetes_sp.	0.7218
Bulk_1	k127_8791	135.06	543	r__unclassified_Viruses	k__unclassified_Viruses	p__unclassified_Viruses	c__unclassified_Viruses	o__unclassified_Viruses	f__unclassified_Viruses	g__unclassified_Viruses	s__unclassified_Viruses	0.8116
Bulk_1	k127_8799	4338.34	617	r__Duplodnaviria	k__Heunggongvirae	p__Uroviricota	c__Caudoviricetes	o__unclassified_Caudoviricetes	f__unclassified_Caudoviricetes	g__unclassified_Caudoviricetes	s__Caudoviricetes_sp.	0.8055
Bulk_1	k127_888	1638.86	688	r__Riboviria	k__Orthornavirae	p__Pisuviricota	c__Duplopiviricetes	o__Durnavirales	f__Picobirnaviridae	g__unclassified_Picobirnaviridae	s__Qianjiang_picobirna-like_virus_2	0.7152
Bulk_1	k127_8963	1105.11	506	r__Monodnaviria	k__Loebvirae	p__Hofneiviricota	c__Faserviricetes	o__Tubulavirales	f__unclassified_Tubulavirales	g__unclassified_Tubulavirales	s__unclassified_Tubulavirales	0.8719
Bulk_1	k127_9071	249.78	734	r__unclassified_Rhizoctonia_fumigata_mycovirus	k__unclassified_Rhizoctonia_fumigata_mycovirus	p__unclassified_Rhizoctonia_fumigata_mycovirus	c__unclassified_Rhizoctonia_fumigata_mycovirus	o__unclassified_Rhizoctonia_fumigata_mycovirus	f__unclassified_Rhizoctonia_fumigata_mycovirus	g__unclassified_Rhizoctonia_fumigata_mycovirus	s__Rhizoctonia_fumigata_mycovirus	0.8591
Bulk_1	k127_9107	788.75	523	r__Riboviria	k__Orthornavirae	p__Pisuviricota	c__Pisoniviricetes	o__Picornavirales	f__unclassified_Picornavirales	g__unclassified_Picornavirales	s__unclassified_Picornavirales	0.9028
Bulk_1	k127_9227	1228.03	530	r__Duplodnaviria	k__Heunggongvirae	p__Uroviricota	c__Caudoviricetes	o__unclassified_Caudoviricetes	f__unclassified_Caudoviricetes	g__unclassified_Caudoviricetes	s__Caudoviricetes_sp.	0.7894
Bulk_1	k127_9416	36.3	505	r__Duplodnaviria	k__Heunggongvirae	p__Uroviricota	c__Caudoviricetes	o__unclassified_Caudoviricetes	f__unclassified_Caudoviricetes	g__unclassified_Caudoviricetes	s__Caudoviricetes_sp.	0.7004
Bulk_1	k127_9439	81	679	r__Duplodnaviria	k__Heunggongvirae	p__Uroviricota	c__Caudoviricetes	o__unclassified_Caudoviricetes	f__unclassified_Caudoviricetes	g__unclassified_Caudoviricetes	s__unclassified_Caudoviricetes	0.8996
Bulk_1	k127_9517	36.67	500	r__unclassified_Viruses	k__unclassified_Viruses	p__unclassified_Viruses	c__unclassified_Viruses	o__unclassified_Viruses	f__unclassified_Viruses	g__unclassified_Viruses	s__unclassified_Viruses	0.8993
Bulk_1	k127_9527	440.92	894	r__Riboviria	k__Orthornavirae	p__Kitrinoviricota	c__Alsuviricetes	o__Tymovirales	f__unclassified_Tymovirales	g__unclassified_Tymovirales	s__unclassified_Tymovirales	0.9024
Bulk_1	k127_9666	46.22	595	r__unclassified_Viruses	k__unclassified_Viruses	p__unclassified_Viruses	c__unclassified_Viruses	o__unclassified_Viruses	f__unclassified_Viruses	g__unclassified_Viruses	s__unclassified_Viruses	0.8464
Bulk_1	k127_9761	6795.65	576	r__unclassified_Viruses	k__unclassified_Viruses	p__unclassified_Viruses	c__unclassified_Viruses	o__unclassified_Viruses	f__unclassified_Viruses	g__unclassified_Viruses	s__unclassified_Viruses	0.78
Bulk_1	k127_9821	351.45	626	r__unclassified_Viruses	k__unclassified_Viruses	p__unclassified_Viruses	c__unclassified_Viruses	o__unclassified_Viruses	f__unclassified_Viruses	g__unclassified_Viruses	s__unclassified_Viruses	0.7133
Bulk_1	k127_999	189.01	776	r__Riboviria	k__Orthornavirae	p__Pisuviricota	c__Duplopiviricetes	o__Durnavirales	f__Partitiviridae	g__unclassified_Partitiviridae	s__unclassified_Partitiviridae	0.9998
Bulk_1	k127_9997	33.89	541	r__Duplodnaviria	k__Heunggongvirae	p__Uroviricota	c__Caudoviricetes	o__unclassified_Caudoviricetes	f__unclassified_Caudoviricetes	g__unclassified_Caudoviricetes	s__unclassified_Caudoviricetes	0.7114
Rhizo_4	k127_10024	205.76	587	r__unclassified_Viruses	k__unclassified_Viruses	p__unclassified_Viruses	c__unclassified_Viruses	o__unclassified_Viruses	f__unclassified_Viruses	g__unclassified_Viruses	s__unclassified_Viruses	0.8939
Rhizo_4	k127_10053	157.57	511	r__Duplodnaviria	k__Heunggongvirae	p__Uroviricota	c__Caudoviricetes	o__unclassified_Caudoviricetes	f__unclassified_Caudoviricetes	g__unclassified_Caudoviricetes	s__Caudoviricetes_sp.	0.7304
Rhizo_4	k127_10072	721.51	558	r__unclassified_Viruses	k__unclassified_Viruses	p__unclassified_Viruses	c__unclassified_Viruses	o__unclassified_Viruses	f__unclassified_Viruses	g__unclassified_Viruses	s__unclassified_Viruses	0.8839
Rhizo_4	k127_10149	540.41	596	r__Riboviria	k__Orthornavirae	p__Kitrinoviricota	c__Alsuviricetes	o__Tymovirales	f__Betaflexiviridae	g__Trichovirus	s__Trichovirus_pinovitis	0.8777
Rhizo_4	k127_10209	155.15	519	r__Riboviria	k__Orthornavirae	p__Duplornaviricota	c__Chrymotiviricetes	o__Ghabrivirales	f__Totiviridae	g__unclassified_Totiviridae	s__Totiviridae_sp.	0.9998
Rhizo_4	k127_1025	146.4	550	r__Riboviria	k__Orthornavirae	p__Pisuviricota	c__unclassified_Pisuviricota	o__Yadokarivirales	f__Yadokariviridae	g__unclassified_Yadokariviridae	s__Rhizoctonia_zeae_yadokarivirus_2	0.8205
Rhizo_4	k127_10296	398.62	808	r__Riboviria	k__unclassified_Riboviria	p__unclassified_Riboviria	c__unclassified_Riboviria	o__unclassified_Riboviria	f__unclassified_Riboviria	g__unclassified_Riboviria	s__Uromyces_fabae_virus	0.9023
Rhizo_4	k127_10325	367.67	657	r__Riboviria	k__Orthornavirae	p__Duplornaviricota	c__Chrymotiviricetes	o__Ghabrivirales	f__Totiviridae	g__unclassified_Totiviridae	s__XiangYun_toti-like_virus_3	0.9352
Rhizo_4	k127_10334	151.93	530	r__unclassified_Viruses	k__unclassified_Viruses	p__unclassified_Viruses	c__unclassified_Viruses	o__unclassified_Viruses	f__unclassified_Viruses	g__unclassified_Viruses	s__unclassified_Viruses	0.8738
Rhizo_4	k127_10396	2377.58	508	r__Riboviria	k__Orthornavirae	p__Kitrinoviricota	c__Magsaviricetes	o__Nodamuvirales	f__Nodaviridae	g__unclassified_Nodaviridae	s__unclassified_Nodaviridae	0.8755
Rhizo_4	k127_10408	238.7	506	r__Riboviria	k__Orthornavirae	p__Duplornaviricota	c__Chrymotiviricetes	o__Ghabrivirales	f__unclassified_Ghabrivirales	g__unclassified_Ghabrivirales	s__unclassified_Ghabrivirales	0.8729
Rhizo_4	k127_1041	1530.01	1342	r__Riboviria	k__Orthornavirae	p__Pisuviricota	c__Duplopiviricetes	o__Durnavirales	f__Partitiviridae	g__unclassified_Partitiviridae	s__Partitiviridae_sp.	0.9185
Rhizo_4	k127_1046	160.72	501	r__unclassified_Viruses	k__unclassified_Viruses	p__unclassified_Viruses	c__unclassified_Viruses	o__unclassified_Viruses	f__unclassified_Viruses	g__unclassified_Viruses	s__unclassified_Viruses	0.8837
Rhizo_4	k127_10460	423.05	571	r__Riboviria	k__Orthornavirae	p__Duplornaviricota	c__Chrymotiviricetes	o__Ghabrivirales	f__Totiviridae	g__unclassified_Totiviridae	s__XiangYun_toti-like_virus_3	0.8729
Rhizo_4	k127_10507	9559.53	657	r__unclassified_Porcellio_scaber_clopovirus	k__unclassified_Porcellio_scaber_clopovirus	p__unclassified_Porcellio_scaber_clopovirus	c__Naldaviricetes	o__unclassified_Naldaviricetes	f__Nimaviridae	g__unclassified_Nimaviridae	s__Porcellio_scaber_clopovirus	0.793
Rhizo_4	k127_10512	285.53	564	r__Riboviria	k__Orthornavirae	p__Kitrinoviricota	c__Alsuviricetes	o__Tymovirales	f__Betaflexiviridae	g__Foveavirus	s__Foveavirus_rupestris	0.9068
Rhizo_4	k127_10530	150.23	536	r__Riboviria	k__Orthornavirae	p__Duplornaviricota	c__Chrymotiviricetes	o__Ghabrivirales	f__Totiviridae	g__unclassified_Totiviridae	s__Porphyridium_purpureum_toti-like_virus_1	0.9997
Rhizo_4	k127_10569	943.27	939	r__Riboviria	k__Orthornavirae	p__Duplornaviricota	c__Resentoviricetes	o__Reovirales	f__unclassified_Reovirales	g__unclassified_Reovirales	s__unclassified_Reovirales	0.9343
Rhizo_4	k127_10575	9093.4	549	r__unclassified_Porcellio_scaber_clopovirus	k__unclassified_Porcellio_scaber_clopovirus	p__unclassified_Porcellio_scaber_clopovirus	c__Naldaviricetes	o__unclassified_Naldaviricetes	f__Nimaviridae	g__unclassified_Nimaviridae	s__Porcellio_scaber_clopovirus	0.7208
Rhizo_4	k127_1061	630.05	639	r__unclassified_Viruses	k__unclassified_Viruses	p__unclassified_Viruses	c__unclassified_Viruses	o__unclassified_Viruses	f__unclassified_Viruses	g__unclassified_Viruses	s__unclassified_Viruses	0.8963
Rhizo_4	k127_10625	3689.98	611	r__unclassified_Viruses	k__unclassified_Viruses	p__unclassified_Viruses	c__unclassified_Viruses	o__unclassified_Viruses	f__unclassified_Viruses	g__unclassified_Viruses	s__unclassified_Viruses	0.7233
Rhizo_4	k127_1064	159.45	505	r__Riboviria	k__Orthornavirae	p__Duplornaviricota	c__Chrymotiviricetes	o__Ghabrivirales	f__Alternaviridae	g__Alternavirus	s__Ilyonectria_crassa_alternavirus_1	0.9167
Rhizo_4	k127_10648	5638.03	507	r__Riboviria	k__Orthornavirae	p__Pisuviricota	c__Stelpaviricetes	o__Stellavirales	f__Astroviridae	g__Mamastrovirus	s__Mamastrovirus_sp.	0.7938
Rhizo_4	k127_10690	153.08	526	r__unclassified_Viruses	k__unclassified_Viruses	p__unclassified_Viruses	c__unclassified_Viruses	o__unclassified_Viruses	f__unclassified_Viruses	g__unclassified_Viruses	s__unclassified_Viruses	0.9365
Rhizo_4	k127_10725	330.91	730	r__unclassified_Viruses	k__unclassified_Viruses	p__unclassified_Viruses	c__unclassified_Viruses	o__unclassified_Viruses	f__unclassified_Viruses	g__unclassified_Viruses	s__unclassified_Viruses	0.9268
Rhizo_4	k127_10737	310.29	519	r__Riboviria	k__Orthornavirae	p__Duplornaviricota	c__Resentoviricetes	o__Reovirales	f__Sedoreoviridae	g__unclassified_Sedoreoviridae	s__Chroculint_virus	0.8309
Rhizo_4	k127_10763	12168	761	r__Riboviria	k__Orthornavirae	p__Kitrinoviricota	c__Tolucaviricetes	o__Tolivirales	f__Tombusviridae	g__unclassified_Tombusviridae	s__unclassified_Tombusviridae	0.8723
Rhizo_4	k127_10789	1210.54	1031	r__unclassified_Viruses	k__unclassified_Viruses	p__unclassified_Viruses	c__unclassified_Viruses	o__unclassified_Viruses	f__unclassified_Viruses	g__unclassified_Viruses	s__unclassified_Viruses	0.9489
Rhizo_4	k127_10793	691.97	640	r__unclassified_Viruses	k__unclassified_Viruses	p__unclassified_Viruses	c__unclassified_Viruses	o__unclassified_Viruses	f__unclassified_Viruses	g__unclassified_Viruses	s__unclassified_Viruses	0.8892
Rhizo_4	k127_10806	307.33	524	r__Riboviria	k__Orthornavirae	p__Pisuviricota	c__Duplopiviricetes	o__Durnavirales	f__Partitiviridae	g__unclassified_Partitiviridae	s__Rose_partitivirus	0.9572
Rhizo_4	k127_10817	144.04	559	r__unclassified_Viruses	k__unclassified_Viruses	p__unclassified_Viruses	c__unclassified_Viruses	o__unclassified_Viruses	f__unclassified_Viruses	g__unclassified_Viruses	s__unclassified_Viruses	0.9479
Rhizo_4	k127_10822	1866.91	1488	r__Riboviria	k__Orthornavirae	p__Lenarviricota	c__Leviviricetes	o__Norzivirales	f__Fiersviridae	g__Andhaxevirus	s__Andhaxevirus_chorovicinum	0.9994
Rhizo_4	k127_10833	233.73	689	r__Riboviria	k__Orthornavirae	p__Pisuviricota	c__Duplopiviricetes	o__Durnavirales	f__Partitiviridae	g__unclassified_Partitiviridae	s__Trioza_erytreae_associated_partitivirus_1	0.9997
Rhizo_4	k127_10840	155.15	519	r__unclassified_Viruses	k__unclassified_Viruses	p__unclassified_Viruses	c__unclassified_Viruses	o__unclassified_Viruses	f__unclassified_Viruses	g__unclassified_Viruses	s__unclassified_Viruses	0.7142
Rhizo_4	k127_10905	720.77	782	r__Riboviria	k__Orthornavirae	p__Duplornaviricota	c__Chrymotiviricetes	o__Ghabrivirales	f__Totiviridae	g__unclassified_Totiviridae	s__XiangYun_toti-like_virus_3	0.9994
Rhizo_4	k127_1093	440.81	548	r__Riboviria	k__Orthornavirae	p__Duplornaviricota	c__Resentoviricetes	o__Reovirales	f__unclassified_Reovirales	g__unclassified_Reovirales	s__Qianjiang_reo-like_virus_2	0.9995
Rhizo_4	k127_10938	471.57	683	r__Riboviria	k__unclassified_Riboviria	p__unclassified_Riboviria	c__unclassified_Riboviria	o__unclassified_Riboviria	f__unclassified_Riboviria	g__unclassified_Riboviria	s__Capillidibolus_rugosus_virus_1	0.9998
Rhizo_4	k127_10942	159.45	505	r__unclassified_Viruses	k__unclassified_Viruses	p__unclassified_Viruses	c__unclassified_Viruses	o__unclassified_Viruses	f__unclassified_Viruses	g__unclassified_Viruses	s__unclassified_Viruses	0.8581
Rhizo_4	k127_1100	220.91	729	r__unclassified_Viruses	k__unclassified_Viruses	p__unclassified_Viruses	c__unclassified_Viruses	o__unclassified_Viruses	f__unclassified_Viruses	g__unclassified_Viruses	s__unclassified_Viruses	0.903
Rhizo_4	k127_11004	215.68	560	r__Riboviria	k__Orthornavirae	p__Lenarviricota	c__Leviviricetes	o__unclassified_Leviviricetes	f__unclassified_Leviviricetes	g__unclassified_Leviviricetes	s__Macrobrachium_rosenbergii_levi-like_virus_1	0.9997
Rhizo_4	k127_11010	151.93	530	r__unclassified_Viruses	k__unclassified_Viruses	p__unclassified_Viruses	c__unclassified_Viruses	o__unclassified_Viruses	f__unclassified_Viruses	g__unclassified_Viruses	s__unclassified_Viruses	0.876
Rhizo_4	k127_11011	685.7	822	r__unclassified_Viruses	k__unclassified_Viruses	p__unclassified_Viruses	c__unclassified_Viruses	o__unclassified_Viruses	f__unclassified_Viruses	g__unclassified_Viruses	s__unclassified_Viruses	0.9056
Rhizo_4	k127_11013	499.35	645	r__unclassified_Viruses	k__unclassified_Viruses	p__unclassified_Viruses	c__unclassified_Viruses	o__unclassified_Viruses	f__unclassified_Viruses	g__unclassified_Viruses	s__unclassified_Viruses	0.7527
Rhizo_4	k127_11038	154.85	520	r__Riboviria	k__Orthornavirae	p__Duplornaviricota	c__Chrymotiviricetes	o__Ghabrivirales	f__Orthototiviridae	g__Totivirus	s__Poaceae_Liege_totivirus_16	0.8176
Rhizo_4	k127_11067	436.6	1291	r__unclassified_Viruses	k__unclassified_Viruses	p__unclassified_Viruses	c__unclassified_Viruses	o__unclassified_Viruses	f__unclassified_Viruses	g__unclassified_Viruses	s__unclassified_Viruses	0.8062
Rhizo_4	k127_11072	263.57	611	r__Riboviria	k__unclassified_Riboviria	p__unclassified_Riboviria	c__unclassified_Riboviria	o__unclassified_Riboviria	f__unclassified_Riboviria	g__unclassified_Riboviria	s__Cat_Tien_Hyleoglomeris_arti-like_virus	0.939
Rhizo_4	k127_11112	309.69	520	r__unclassified_Viruses	k__unclassified_Viruses	p__unclassified_Viruses	c__unclassified_Viruses	o__unclassified_Viruses	f__unclassified_Viruses	g__unclassified_Viruses	s__unclassified_Viruses	0.9012
Rhizo_4	k127_11117	157.88	510	r__unclassified_Viruses	k__unclassified_Viruses	p__unclassified_Viruses	c__unclassified_Viruses	o__unclassified_Viruses	f__unclassified_Viruses	g__unclassified_Viruses	s__unclassified_Viruses	0.7685
Rhizo_4	k127_11130	456.93	793	r__Riboviria	k__Orthornavirae	p__Duplornaviricota	c__Chrymotiviricetes	o__Ghabrivirales	f__Pseudototiviridae	g__Victorivirus	s__Corynespora_cassiicola_victorivirus_1	0.9989
Rhizo_4	k127_11131	624	1613	r__unclassified_Viruses	k__unclassified_Viruses	p__unclassified_Viruses	c__unclassified_Viruses	o__unclassified_Viruses	f__unclassified_Viruses	g__unclassified_Viruses	s__unclassified_Viruses	0.8289
Rhizo_4	k127_11149	222.74	723	r__unclassified_Viruses	k__unclassified_Viruses	p__unclassified_Viruses	c__unclassified_Viruses	o__unclassified_Viruses	f__unclassified_Viruses	g__unclassified_Viruses	s__unclassified_Viruses	0.9451
Rhizo_4	k127_11157	158.51	508	r__unclassified_Viruses	k__unclassified_Viruses	p__unclassified_Viruses	c__unclassified_Viruses	o__unclassified_Viruses	f__unclassified_Viruses	g__unclassified_Viruses	s__unclassified_Viruses	0.8884
Rhizo_4	k127_11229	394.71	612	r__Riboviria	k__Orthornavirae	p__Pisuviricota	c__Duplopiviricetes	o__Durnavirales	f__Picobirnaviridae	g__unclassified_Picobirnaviridae	s__Ripikraj_virus	0.9997
Rhizo_4	k127_1123	1477.44	1199	r__Riboviria	k__Orthornavirae	p__Lenarviricota	c__Howeltoviricetes	o__Cryppavirales	f__Mitoviridae	g__unclassified_Mitoviridae	s__Sonatid_virus	0.9995
Rhizo_4	k127_11243	2564.11	1052	r__Riboviria	k__Orthornavirae	p__Pisuviricota	c__Pisoniviricetes	o__Picornavirales	f__unclassified_Picornavirales	g__unclassified_Picornavirales	s__unclassified_Picornavirales	0.8133
Rhizo_4	k127_11269	381.01	634	r__Duplodnaviria	k__Heunggongvirae	p__Uroviricota	c__Caudoviricetes	o__unclassified_Caudoviricetes	f__unclassified_Caudoviricetes	g__unclassified_Caudoviricetes	s__unclassified_Caudoviricetes	0.9027
Rhizo_4	k127_11277	281.54	715	r__unclassified_Viruses	k__unclassified_Viruses	p__unclassified_Viruses	c__unclassified_Viruses	o__unclassified_Viruses	f__unclassified_Viruses	g__unclassified_Viruses	s__unclassified_Viruses	0.8477
Rhizo_4	k127_11347	601.9	602	r__unclassified_Viruses	k__unclassified_Viruses	p__unclassified_Viruses	c__unclassified_Viruses	o__unclassified_Viruses	f__unclassified_Viruses	g__unclassified_Viruses	s__unclassified_Viruses	0.8743
Rhizo_4	k127_11369	194.49	621	r__Riboviria	k__Orthornavirae	p__Kitrinoviricota	c__Alsuviricetes	o__Martellivirales	f__Endornaviridae	g__Alphaendornavirus	s__Alphaendornavirus_sp.	0.9998
Rhizo_4	k127_11371	388.36	622	r__unclassified_Viruses	k__unclassified_Viruses	p__unclassified_Viruses	c__unclassified_Viruses	o__unclassified_Viruses	f__unclassified_Viruses	g__unclassified_Viruses	s__unclassified_Viruses	0.8456
Rhizo_4	k127_11482	159.76	504	r__Duplodnaviria	k__Heunggongvirae	p__Uroviricota	c__Caudoviricetes	o__unclassified_Caudoviricetes	f__unclassified_Caudoviricetes	g__unclassified_Caudoviricetes	s__unclassified_Caudoviricetes	0.7348
Rhizo_4	k127_1149	158.51	508	r__Riboviria	k__Orthornavirae	p__Pisuviricota	c__Duplopiviricetes	o__Durnavirales	f__Partitiviridae	g__Alphapartitivirus	s__Tulasnella_partitivirus_2	0.9989
Rhizo_4	k127_11505	159.45	505	r__Duplodnaviria	k__Heunggongvirae	p__Uroviricota	c__Caudoviricetes	o__unclassified_Caudoviricetes	f__unclassified_Caudoviricetes	g__unclassified_Caudoviricetes	s__unclassified_Caudoviricetes	0.7795
Rhizo_4	k127_11513	158.51	508	r__Duplodnaviria	k__Heunggongvirae	p__Uroviricota	c__Caudoviricetes	o__unclassified_Caudoviricetes	f__unclassified_Caudoviricetes	g__unclassified_Caudoviricetes	s__Mycobacterium_phage_prophiGD11-1	0.913
Rhizo_4	k127_1158	103073	507	r__Monodnaviria	k__Loebvirae	p__Hofneiviricota	c__Faserviricetes	o__Tubulavirales	f__unclassified_Tubulavirales	g__unclassified_Tubulavirales	s__unclassified_Tubulavirales	0.9008
Rhizo_4	k127_11599	384.65	628	r__unclassified_Viruses	k__unclassified_Viruses	p__unclassified_Viruses	c__unclassified_Viruses	o__unclassified_Viruses	f__unclassified_Viruses	g__unclassified_Viruses	s__unclassified_Viruses	0.9845
Rhizo_4	k127_11619	145.61	553	r__Riboviria	k__Orthornavirae	p__Kitrinoviricota	c__Alsuviricetes	o__Martellivirales	f__unclassified_Martellivirales	g__unclassified_Martellivirales	s__unclassified_Martellivirales	0.7713
Rhizo_4	k127_11645	267.51	602	r__Riboviria	k__Orthornavirae	p__Duplornaviricota	c__Chrymotiviricetes	o__Ghabrivirales	f__Orthototiviridae	g__Totivirus	s__Poaceae_Liege_totivirus_15	0.9998
Rhizo_4	k127_11654	591.19	681	r__Riboviria	k__Orthornavirae	p__Duplornaviricota	c__Chrymotiviricetes	o__Ghabrivirales	f__Orthototiviridae	g__Totivirus	s__Erysiphales_associated_totivirus_24	0.9998
Rhizo_4	k127_11700	1051.65	2029	r__unclassified_Viruses	k__unclassified_Viruses	p__unclassified_Viruses	c__unclassified_Viruses	o__unclassified_Viruses	f__unclassified_Viruses	g__unclassified_Viruses	s__unclassified_Viruses	0.9802
Rhizo_4	k127_11706	155.15	519	r__unclassified_Viruses	k__unclassified_Viruses	p__unclassified_Viruses	c__unclassified_Viruses	o__unclassified_Viruses	f__unclassified_Viruses	g__unclassified_Viruses	s__unclassified_Viruses	0.9112
Rhizo_4	k127_11718	230.28	1049	r__unclassified_Viruses	k__unclassified_Viruses	p__unclassified_Viruses	c__unclassified_Viruses	o__unclassified_Viruses	f__unclassified_Viruses	g__unclassified_Viruses	s__unclassified_Viruses	0.9414
Rhizo_4	k127_11726	399.94	604	r__Riboviria	k__Orthornavirae	p__Pisuviricota	c__Duplopiviricetes	o__Durnavirales	f__Partitiviridae	g__unclassified_Partitiviridae	s__unclassified_Partitiviridae	0.8575
Rhizo_4	k127_11737	275.76	584	r__unclassified_Viruses	k__unclassified_Viruses	p__unclassified_Viruses	c__unclassified_Viruses	o__unclassified_Viruses	f__unclassified_Viruses	g__unclassified_Viruses	s__unclassified_Viruses	0.8127
Rhizo_4	k127_11763	152.21	529	r__Riboviria	k__Orthornavirae	p__Kitrinoviricota	c__Flasuviricetes	o__Amarillovirales	f__unclassified_Amarillovirales	g__unclassified_Amarillovirales	s__unclassified_Amarillovirales	0.9998
Rhizo_4	k127_11852	464.77	693	r__Riboviria	k__Orthornavirae	p__Pisuviricota	c__Duplopiviricetes	o__Durnavirales	f__Picobirnaviridae	g__Orthopicobirnavirus	s__Picobirnavirus_sp.	0.7221
Rhizo_4	k127_11870	141.51	569	r__unclassified_Viruses	k__unclassified_Viruses	p__unclassified_Viruses	c__unclassified_Viruses	o__unclassified_Viruses	f__unclassified_Viruses	g__unclassified_Viruses	s__unclassified_Viruses	0.9143
Rhizo_4	k127_11927	158.19	509	r__Duplodnaviria	k__Heunggongvirae	p__Uroviricota	c__Caudoviricetes	o__unclassified_Caudoviricetes	f__unclassified_Caudoviricetes	g__unclassified_Caudoviricetes	s__unclassified_Caudoviricetes	0.8057
Rhizo_4	k127_11943	991.86	1786	r__Riboviria	k__Orthornavirae	p__Pisuviricota	c__Duplopiviricetes	o__Durnavirales	f__Partitiviridae	g__unclassified_Partitiviridae	s__unclassified_Partitiviridae	0.9998
Rhizo_4	k127_11960	681.8	1181	r__unclassified_Viruses	k__unclassified_Viruses	p__unclassified_Viruses	c__unclassified_Viruses	o__unclassified_Viruses	f__unclassified_Viruses	g__unclassified_Viruses	s__unclassified_Viruses	0.839
Rhizo_4	k127_11974	424.54	569	r__unclassified_Viruses	k__unclassified_Viruses	p__unclassified_Viruses	c__unclassified_Viruses	o__unclassified_Viruses	f__unclassified_Viruses	g__unclassified_Viruses	s__unclassified_Viruses	0.7807
Rhizo_4	k127_11978	311.49	517	r__unclassified_Viruses	k__unclassified_Viruses	p__unclassified_Viruses	c__unclassified_Viruses	o__unclassified_Viruses	f__unclassified_Viruses	g__unclassified_Viruses	s__unclassified_Viruses	0.9225
Rhizo_4	k127_12026	332.73	726	r__unclassified_Viruses	k__unclassified_Viruses	p__unclassified_Viruses	c__unclassified_Viruses	o__unclassified_Viruses	f__unclassified_Viruses	g__unclassified_Viruses	s__unclassified_Viruses	0.9252
Rhizo_4	k127_12069	154.55	521	r__Riboviria	k__Orthornavirae	p__Duplornaviricota	c__Chrymotiviricetes	o__Ghabrivirales	f__Orthototiviridae	g__Totivirus	s__Erysiphales_associated_totivirus_24	0.8746
Rhizo_4	k127_12081	764.97	1421	r__unclassified_Viruses	k__unclassified_Viruses	p__unclassified_Viruses	c__unclassified_Viruses	o__unclassified_Viruses	f__unclassified_Viruses	g__unclassified_Viruses	s__unclassified_Viruses	0.8799
Rhizo_4	k127_12082	155.45	518	r__Riboviria	k__Orthornavirae	p__Pisuviricota	c__Duplopiviricetes	o__Durnavirales	f__unclassified_Durnavirales	g__unclassified_Durnavirales	s__Tuatara_cloaca-associated_durna-like_virus-9	0.9998
Rhizo_4	k127_12094	631.18	893	r__Duplodnaviria	k__Heunggongvirae	p__Uroviricota	c__Caudoviricetes	o__unclassified_Caudoviricetes	f__unclassified_Caudoviricetes	g__unclassified_Caudoviricetes	s__unclassified_Caudoviricetes	0.9317
Rhizo_4	k127_12099	284.53	566	r__unclassified_Viruses	k__unclassified_Viruses	p__unclassified_Viruses	c__unclassified_Viruses	o__unclassified_Viruses	f__unclassified_Viruses	g__unclassified_Viruses	s__unclassified_Viruses	0.9342
Rhizo_4	k127_12103	955.87	1769	r__Riboviria	k__Orthornavirae	p__Lenarviricota	c__Leviviricetes	o__Norzivirales	f__Fiersviridae	g__Sholavirus	s__unclassified_Sholavirus	0.9973
Rhizo_4	k127_12121	504.04	639	r__unclassified_Viruses	k__unclassified_Viruses	p__unclassified_Viruses	c__unclassified_Viruses	o__unclassified_Viruses	f__unclassified_Viruses	g__unclassified_Viruses	s__unclassified_Viruses	0.8858
Rhizo_4	k127_12122	159.45	505	r__unclassified_Viruses	k__unclassified_Viruses	p__unclassified_Viruses	c__unclassified_Viruses	o__unclassified_Viruses	f__unclassified_Viruses	g__unclassified_Viruses	s__unclassified_Viruses	0.7121
Rhizo_4	k127_12137	815.69	691	r__unclassified_Viruses	k__unclassified_Viruses	p__unclassified_Viruses	c__unclassified_Viruses	o__unclassified_Viruses	f__unclassified_Viruses	g__unclassified_Viruses	s__unclassified_Viruses	0.7695
Rhizo_4	k127_12139	6023.68	655	r__unclassified_Viruses	k__unclassified_Viruses	p__unclassified_Viruses	c__unclassified_Viruses	o__unclassified_Viruses	f__unclassified_Viruses	g__unclassified_Viruses	s__unclassified_Viruses	0.7443
Rhizo_4	k127_12169	306.75	525	r__Riboviria	k__unclassified_Riboviria	p__unclassified_Riboviria	c__unclassified_Riboviria	o__unclassified_Riboviria	f__unclassified_Riboviria	g__unclassified_Riboviria	s__Bremia_lactucae_associated_dsRNA_virus_1	0.8455
Rhizo_4	k127_12185	145.34	554	r__Riboviria	k__Orthornavirae	p__Pisuviricota	c__Duplopiviricetes	o__Durnavirales	f__Hypoviridae	g__unclassified_Hypoviridae	s__Ripidost_virus	0.9997
Rhizo_4	k127_12188	843.78	668	r__unclassified_Viruses	k__unclassified_Viruses	p__unclassified_Viruses	c__unclassified_Viruses	o__unclassified_Viruses	f__unclassified_Viruses	g__unclassified_Viruses	s__unclassified_Viruses	0.8603
Rhizo_4	k127_12207	240.6	502	r__unclassified_Viruses	k__unclassified_Viruses	p__unclassified_Viruses	c__unclassified_Viruses	o__unclassified_Viruses	f__unclassified_Viruses	g__unclassified_Viruses	s__unclassified_Viruses	0.8583
Rhizo_4	k127_12225	498.41	727	r__Riboviria	k__Orthornavirae	p__Duplornaviricota	c__Chrymotiviricetes	o__Ghabrivirales	f__Chrysoviridae	g__Alphachrysovirus	s__Alphachrysovirus_isariae	0.8412
Rhizo_4	k127_12257	67217.2	575	r__Monodnaviria	k__Shotokuvirae	p__Cossaviricota	c__Papovaviricetes	o__Zurhausenvirales	f__Papillomaviridae	g__unclassified_Papillomaviridae	s__Human_papillomavirus	0.7019
Rhizo_4	k127_12346	151.93	530	r__Riboviria	k__unclassified_Riboviria	p__unclassified_Riboviria	c__unclassified_Riboviria	o__unclassified_Riboviria	f__unclassified_Riboviria	g__unclassified_Riboviria	s__unclassified_Riboviria	0.9622
Rhizo_4	k127_12355	282.03	571	r__unclassified_Viruses	k__unclassified_Viruses	p__unclassified_Viruses	c__unclassified_Viruses	o__unclassified_Viruses	f__unclassified_Viruses	g__unclassified_Viruses	s__unclassified_Viruses	0.7519
Rhizo_4	k127_12370	377.68	533	r__unclassified_Viruses	k__unclassified_Viruses	p__unclassified_Viruses	c__unclassified_Viruses	o__unclassified_Viruses	f__unclassified_Viruses	g__unclassified_Viruses	s__unclassified_Viruses	0.9345
Rhizo_4	k127_12378	510.43	631	r__unclassified_Viruses	k__unclassified_Viruses	p__unclassified_Viruses	c__unclassified_Viruses	o__unclassified_Viruses	f__unclassified_Viruses	g__unclassified_Viruses	s__unclassified_Viruses	0.7775
Rhizo_4	k127_12380	582.88	967	r__unclassified_Viruses	k__unclassified_Viruses	p__unclassified_Viruses	c__unclassified_Viruses	o__unclassified_Viruses	f__unclassified_Viruses	g__unclassified_Viruses	s__unclassified_Viruses	0.9506
Rhizo_4	k127_12388	156.35	515	r__Riboviria	k__Orthornavirae	p__Duplornaviricota	c__Chrymotiviricetes	o__Ghabrivirales	f__Totiviridae	g__unclassified_Totiviridae	s__Ripugrir_virus	0.9997
Rhizo_4	k127_12449	144.82	556	r__Riboviria	k__Orthornavirae	p__Kitrinoviricota	c__Alsuviricetes	o__Martellivirales	f__Endornaviridae	g__Alphaendornavirus	s__unclassified_Alphaendornavirus	0.8733
Rhizo_4	k127_1245	526.97	764	r__Riboviria	k__Orthornavirae	p__Duplornaviricota	c__Chrymotiviricetes	o__Ghabrivirales	f__Orthototiviridae	g__Totivirus	s__Erysiphales_associated_totivirus_24	0.9998
Rhizo_4	k127_12456	157.27	512	r__unclassified_Viruses	k__unclassified_Viruses	p__unclassified_Viruses	c__unclassified_Viruses	o__unclassified_Viruses	f__unclassified_Viruses	g__unclassified_Viruses	s__unclassified_Viruses	0.8407
Rhizo_4	k127_12469	140.77	572	r__unclassified_Aphanizomenon_phage_Yong-DA	k__unclassified_Aphanizomenon_phage_Yong-DA	p__unclassified_Aphanizomenon_phage_Yong-DA	c__unclassified_Aphanizomenon_phage_Yong-DA	o__unclassified_Aphanizomenon_phage_Yong-DA	f__unclassified_Aphanizomenon_phage_Yong-DA	g__unclassified_Aphanizomenon_phage_Yong-DA	s__Aphanizomenon_phage_Yong-DA	0.828
Rhizo_4	k127_12495	158.82	507	r__unclassified_Viruses	k__unclassified_Viruses	p__unclassified_Viruses	c__unclassified_Viruses	o__unclassified_Viruses	f__unclassified_Viruses	g__unclassified_Viruses	s__unclassified_Viruses	0.7283
Rhizo_4	k127_12498	944.92	1193	r__unclassified_Viruses	k__unclassified_Viruses	p__unclassified_Viruses	c__unclassified_Viruses	o__unclassified_Viruses	f__unclassified_Viruses	g__unclassified_Viruses	s__unclassified_Viruses	0.7527
Rhizo_4	k127_12502	286.04	563	r__Riboviria	k__Orthornavirae	p__Duplornaviricota	c__Resentoviricetes	o__Reovirales	f__unclassified_Reovirales	g__unclassified_Reovirales	s__unclassified_Reovirales	0.8922
Rhizo_4	k127_12531	425.28	568	r__Riboviria	k__Orthornavirae	p__Duplornaviricota	c__Resentoviricetes	o__Reovirales	f__Spinareoviridae	g__Cypovirus	s__Cypovirus_trichoplusiae	0.939
Rhizo_4	k127_12537	143.53	561	r__Duplodnaviria	k__Heunggongvirae	p__Uroviricota	c__Caudoviricetes	o__unclassified_Caudoviricetes	f__unclassified_Caudoviricetes	g__unclassified_Caudoviricetes	s__unclassified_Caudoviricetes	0.763
Rhizo_4	k127_12546	183.42	878	r__Riboviria	k__Orthornavirae	p__Duplornaviricota	c__Chrymotiviricetes	o__Ghabrivirales	f__Totiviridae	g__unclassified_Totiviridae	s__XiangYun_toti-like_virus_3	0.9997
Rhizo_4	k127_12558	533.75	2112	r__unclassified_Viruses	k__unclassified_Viruses	p__unclassified_Viruses	c__unclassified_Viruses	o__unclassified_Viruses	f__unclassified_Viruses	g__unclassified_Viruses	s__unclassified_Viruses	0.9497
Rhizo_4	k127_12595	5211.93	533	r__Duplodnaviria	k__Heunggongvirae	p__Uroviricota	c__Caudoviricetes	o__unclassified_Caudoviricetes	f__unclassified_Caudoviricetes	g__unclassified_Caudoviricetes	s__Caudoviricetes_sp.	0.8453
Rhizo_4	k127_12601	386.29	938	r__Riboviria	k__unclassified_Riboviria	p__unclassified_Riboviria	c__unclassified_Riboviria	o__unclassified_Riboviria	f__unclassified_Riboviria	g__unclassified_Riboviria	s__Cat_Tien_Hyleoglomeris_arti-like_virus	0.9997
Rhizo_4	k127_12630	305.47	659	r__Riboviria	k__Orthornavirae	p__Duplornaviricota	c__Chrymotiviricetes	o__Ghabrivirales	f__unclassified_Ghabrivirales	g__unclassified_Ghabrivirales	s__unclassified_Ghabrivirales	0.8608
Rhizo_4	k127_12636	269.3	598	r__unclassified_Viruses	k__unclassified_Viruses	p__unclassified_Viruses	c__unclassified_Viruses	o__unclassified_Viruses	f__unclassified_Viruses	g__unclassified_Viruses	s__unclassified_Viruses	0.898
Rhizo_4	k127_12650	140.77	572	r__unclassified_Viruses	k__unclassified_Viruses	p__unclassified_Viruses	c__unclassified_Viruses	o__unclassified_Viruses	f__unclassified_Viruses	g__unclassified_Viruses	s__unclassified_Viruses	0.8795
Rhizo_4	k127_12657	357.55	563	r__unclassified_Viruses	k__unclassified_Viruses	p__unclassified_Viruses	c__unclassified_Viruses	o__unclassified_Viruses	f__unclassified_Viruses	g__unclassified_Viruses	s__unclassified_Viruses	0.954
Rhizo_4	k127_12671	225.23	715	r__Riboviria	k__Orthornavirae	p__Duplornaviricota	c__Chrymotiviricetes	o__Ghabrivirales	f__Orthototiviridae	g__Totivirus	s__Erysiphales_associated_totivirus_24	0.8037
Rhizo_4	k127_12676	264.87	608	r__Riboviria	k__Orthornavirae	p__Duplornaviricota	c__Chrymotiviricetes	o__Ghabrivirales	f__Chrysoviridae	g__unclassified_Chrysoviridae	s__Ilyonectria_pseudodestructans_chrysovirus_1	0.9998
Rhizo_4	k127_12693	458.25	615	r__Riboviria	k__Orthornavirae	p__Pisuviricota	c__Duplopiviricetes	o__Durnavirales	f__Picobirnaviridae	g__unclassified_Picobirnaviridae	s__Ripikraj_virus	0.8195
Rhizo_4	k127_12719	236.83	510	r__Riboviria	k__Orthornavirae	p__Duplornaviricota	c__Resentoviricetes	o__Reovirales	f__Sedoreoviridae	g__unclassified_Sedoreoviridae	s__Chroculint_virus	0.8227
Rhizo_4	k127_12728	449.84	537	r__unclassified_Viruses	k__unclassified_Viruses	p__unclassified_Viruses	c__unclassified_Viruses	o__unclassified_Viruses	f__unclassified_Viruses	g__unclassified_Viruses	s__unclassified_Viruses	0.8795
Rhizo_4	k127_12741	523.54	769	r__Riboviria	k__Orthornavirae	p__Pisuviricota	c__Duplopiviricetes	o__Durnavirales	f__Partitiviridae	g__unclassified_Partitiviridae	s__unclassified_Partitiviridae	0.9998
Rhizo_4	k127_12759	399.8	1007	r__Riboviria	k__Orthornavirae	p__Duplornaviricota	c__Chrymotiviricetes	o__Ghabrivirales	f__Totiviridae	g__unclassified_Totiviridae	s__XiangYun_toti-like_virus_3	0.9998
Rhizo_4	k127_12761	156.35	515	r__Riboviria	k__Orthornavirae	p__Kitrinoviricota	c__Alsuviricetes	o__Tymovirales	f__Betaflexiviridae	g__Foveavirus	s__Foveavirus_rupestris	0.8332
Rhizo_4	k127_1277	341.19	708	r__Riboviria	k__Orthornavirae	p__Pisuviricota	c__Duplopiviricetes	o__Durnavirales	f__Picobirnaviridae	g__unclassified_Picobirnaviridae	s__Ripichaq_virus	0.9998
Rhizo_4	k127_12772	178.14	678	r__Duplodnaviria	k__Heunggongvirae	p__Uroviricota	c__Caudoviricetes	o__unclassified_Caudoviricetes	f__unclassified_Caudoviricetes	g__Phrappuccinovirus	s__Phrappuccinovirus_phrappuccino	0.738
Rhizo_4	k127_12801	16378.3	558	r__unclassified_Viruses	k__unclassified_Viruses	p__unclassified_Viruses	c__unclassified_Viruses	o__unclassified_Viruses	f__unclassified_Viruses	g__unclassified_Viruses	s__unclassified_Viruses	0.8449
Rhizo_4	k127_12826	378.92	850	r__Riboviria	k__Orthornavirae	p__Duplornaviricota	c__Chrymotiviricetes	o__Ghabrivirales	f__Orthototiviridae	g__Totivirus	s__Totivirus_go	0.9075
Rhizo_4	k127_12829	152.79	527	r__unclassified_Viruses	k__unclassified_Viruses	p__unclassified_Viruses	c__unclassified_Viruses	o__unclassified_Viruses	f__unclassified_Viruses	g__unclassified_Viruses	s__unclassified_Viruses	0.763
Rhizo_4	k127_12841	392.15	616	r__unclassified_Viruses	k__unclassified_Viruses	p__unclassified_Viruses	c__unclassified_Viruses	o__unclassified_Viruses	f__unclassified_Viruses	g__unclassified_Viruses	s__unclassified_Viruses	0.8637
Rhizo_4	k127_12863	247.76	975	r__unclassified_Viruses	k__unclassified_Viruses	p__unclassified_Viruses	c__unclassified_Viruses	o__unclassified_Viruses	f__unclassified_Viruses	g__unclassified_Viruses	s__unclassified_Viruses	0.9996
Rhizo_4	k127_12890	161.04	500	r__unclassified_Viruses	k__unclassified_Viruses	p__unclassified_Viruses	c__unclassified_Viruses	o__unclassified_Viruses	f__unclassified_Viruses	g__unclassified_Viruses	s__unclassified_Viruses	0.9466
Rhizo_4	k127_12901	291.21	553	r__Riboviria	k__unclassified_Riboviria	p__unclassified_Riboviria	c__unclassified_Riboviria	o__unclassified_Riboviria	f__unclassified_Riboviria	g__unclassified_Riboviria	s__Capillidibolus_rugosus_virus_1	0.8004
Rhizo_4	k127_12916	143.53	561	r__unclassified_Viruses	k__unclassified_Viruses	p__unclassified_Viruses	c__unclassified_Viruses	o__unclassified_Viruses	f__unclassified_Viruses	g__unclassified_Viruses	s__unclassified_Viruses	0.886
Rhizo_4	k127_12922	472.26	682	r__unclassified_Viruses	k__unclassified_Viruses	p__unclassified_Viruses	c__unclassified_Viruses	o__unclassified_Viruses	f__unclassified_Viruses	g__unclassified_Viruses	s__unclassified_Viruses	0.7112
Rhizo_4	k127_12923	344.11	819	r__Riboviria	k__Orthornavirae	p__Duplornaviricota	c__Chrymotiviricetes	o__Ghabrivirales	f__Totiviridae	g__unclassified_Totiviridae	s__Qianjiang_toti-like_virus_8	0.9677
Rhizo_4	k127_12931	2602.02	851	r__Riboviria	k__Orthornavirae	p__Duplornaviricota	c__Chrymotiviricetes	o__Ghabrivirales	f__Orthototiviridae	g__Totivirus	s__Hanko_totivirus_4	0.7078
Rhizo_4	k127_1298	574.33	701	r__Riboviria	k__Orthornavirae	p__Duplornaviricota	c__Chrymotiviricetes	o__Ghabrivirales	f__unclassified_Ghabrivirales	g__unclassified_Ghabrivirales	s__unclassified_Ghabrivirales	0.7943
Rhizo_4	k127_13012	452.93	800	r__unclassified_Viruses	k__unclassified_Viruses	p__unclassified_Viruses	c__unclassified_Viruses	o__unclassified_Viruses	f__unclassified_Viruses	g__unclassified_Viruses	s__unclassified_Viruses	0.8775
Rhizo_4	k127_1334	3051.15	541	r__Riboviria	k__Orthornavirae	p__Lenarviricota	c__Leviviricetes	o__unclassified_Leviviricetes	f__unclassified_Leviviricetes	g__unclassified_Leviviricetes	s__Ripabiq_virus	0.7619
Rhizo_4	k127_1361	442.42	546	r__unclassified_clirnapec_virus_12	k__unclassified_clirnapec_virus_12	p__unclassified_clirnapec_virus_12	c__unclassified_clirnapec_virus_12	o__unclassified_clirnapec_virus_12	f__unclassified_clirnapec_virus_12	g__unclassified_clirnapec_virus_12	s__clirnapec_virus_12	0.9997
Rhizo_4	k127_1368	351.11	688	r__Riboviria	k__Orthornavirae	p__Duplornaviricota	c__Chrymotiviricetes	o__Ghabrivirales	f__Totiviridae	g__unclassified_Totiviridae	s__XiangYun_toti-like_virus_3	0.912
Rhizo_4	k127_1406	149.95	537	r__unclassified_Viruses	k__unclassified_Viruses	p__unclassified_Viruses	c__unclassified_Viruses	o__unclassified_Viruses	f__unclassified_Viruses	g__unclassified_Viruses	s__unclassified_Viruses	0.8175
Rhizo_4	k127_1412	227.89	530	r__Riboviria	k__Orthornavirae	p__Duplornaviricota	c__Chrymotiviricetes	o__Ghabrivirales	f__Totiviridae	g__unclassified_Totiviridae	s__Sonutin_virus	0.8399
Rhizo_4	k127_1416	365.45	661	r__unclassified_Viruses	k__unclassified_Viruses	p__unclassified_Viruses	c__unclassified_Viruses	o__unclassified_Viruses	f__unclassified_Viruses	g__unclassified_Viruses	s__unclassified_Viruses	0.9456
Rhizo_4	k127_1452	428.3	846	r__Riboviria	k__Orthornavirae	p__Duplornaviricota	c__Chrymotiviricetes	o__Ghabrivirales	f__Totiviridae	g__unclassified_Totiviridae	s__XiangYun_toti-like_virus_3	0.9239
Rhizo_4	k127_1454	147.47	546	r__Riboviria	k__Orthornavirae	p__Pisuviricota	c__Duplopiviricetes	o__Durnavirales	f__Partitiviridae	g__unclassified_Partitiviridae	s__unclassified_Partitiviridae	0.8625
Rhizo_4	k127_1485	328.66	735	r__Riboviria	k__Orthornavirae	p__Duplornaviricota	c__Chrymotiviricetes	o__Ghabrivirales	f__Totiviridae	g__unclassified_Totiviridae	s__XiangYun_toti-like_virus_3	0.7542
Rhizo_4	k127_1493	1168.85	620	r__unclassified_Viruses	k__unclassified_Viruses	p__unclassified_Viruses	c__unclassified_Viruses	o__unclassified_Viruses	f__unclassified_Viruses	g__unclassified_Viruses	s__unclassified_Viruses	0.853
Rhizo_4	k127_1504	267.07	603	r__Riboviria	k__Orthornavirae	p__Duplornaviricota	c__Chrymotiviricetes	o__Ghabrivirales	f__Totiviridae	g__unclassified_Totiviridae	s__Ripusesk_virus	0.9995
Rhizo_4	k127_1610	548.69	587	r__unclassified_Viruses	k__unclassified_Viruses	p__unclassified_Viruses	c__unclassified_Viruses	o__unclassified_Viruses	f__unclassified_Viruses	g__unclassified_Viruses	s__unclassified_Viruses	0.9614
Rhizo_4	k127_1615	160.4	502	r__unclassified_Viruses	k__unclassified_Viruses	p__unclassified_Viruses	c__unclassified_Viruses	o__unclassified_Viruses	f__unclassified_Viruses	g__unclassified_Viruses	s__unclassified_Viruses	0.8937
Rhizo_4	k127_1658	668.43	783	r__unclassified_Viruses	k__unclassified_Viruses	p__unclassified_Viruses	c__unclassified_Viruses	o__unclassified_Viruses	f__unclassified_Viruses	g__unclassified_Viruses	s__unclassified_Viruses	0.8905
Rhizo_4	k127_1704	1229.85	1735	r__Riboviria	k__Orthornavirae	p__Pisuviricota	c__Duplopiviricetes	o__Durnavirales	f__Partitiviridae	g__unclassified_Partitiviridae	s__Rhizoctonia_solani_partitivirus_20	0.9998
Rhizo_4	k127_1816	888.1	680	r__Riboviria	k__Orthornavirae	p__Duplornaviricota	c__Chrymotiviricetes	o__Ghabrivirales	f__Orthototiviridae	g__Totivirus	s__Hanko_totivirus_4	0.8568
Rhizo_4	k127_1838	348.57	693	r__Riboviria	k__Orthornavirae	p__Duplornaviricota	c__Chrymotiviricetes	o__Ghabrivirales	f__Orthototiviridae	g__Totivirus	s__Grapevine_wood_holobiome_associated_totivirus	0.9997
Rhizo_4	k127_1885	280.07	575	r__Riboviria	k__Orthornavirae	p__Lenarviricota	c__Leviviricetes	o__unclassified_Leviviricetes	f__unclassified_Leviviricetes	g__unclassified_Leviviricetes	s__Chrocacirb_virus	0.9998
Rhizo_4	k127_1889	262.28	1228	r__Riboviria	k__Orthornavirae	p__Duplornaviricota	c__Chrymotiviricetes	o__Ghabrivirales	f__Orthototiviridae	g__Totivirus	s__unclassified_Totivirus	0.9997
Rhizo_4	k127_1900	289.12	557	r__Riboviria	k__Orthornavirae	p__Duplornaviricota	c__Chrymotiviricetes	o__Ghabrivirales	f__Orthototiviridae	g__Totivirus	s__Totivirus_sanjyu	0.9995
Rhizo_4	k127_192	895.78	809	r__unclassified_Viruses	k__unclassified_Viruses	p__unclassified_Viruses	c__unclassified_Viruses	o__unclassified_Viruses	f__unclassified_Viruses	g__unclassified_Viruses	s__unclassified_Viruses	0.8039
Rhizo_4	k127_1937	336.91	717	r__Riboviria	k__Orthornavirae	p__Duplornaviricota	c__Resentoviricetes	o__Reovirales	f__Spinareoviridae	g__Idnoreovirus	s__Idnoreovirus_diadromi	0.7006
Rhizo_4	k127_1939	141.26	570	r__Riboviria	k__Orthornavirae	p__unclassified_Orthornavirae	c__unclassified_Orthornavirae	o__unclassified_Orthornavirae	f__unclassified_Orthornavirae	g__unclassified_Orthornavirae	s__unclassified_Orthornavirae	0.9336
Rhizo_4	k127_1943	471.43	854	r__unclassified_Viruses	k__unclassified_Viruses	p__unclassified_Viruses	c__unclassified_Viruses	o__unclassified_Viruses	f__unclassified_Viruses	g__unclassified_Viruses	s__unclassified_Viruses	0.8274
Rhizo_4	k127_1956	146.14	551	r__Riboviria	k__Orthornavirae	p__Lenarviricota	c__Leviviricetes	o__Norzivirales	f__Fiersviridae	g__unclassified_Fiersviridae	s__Leviviridae_sp.	0.9998
Rhizo_4	k127_1965	151.64	531	r__Riboviria	k__Orthornavirae	p__Duplornaviricota	c__Chrymotiviricetes	o__Ghabrivirales	f__unclassified_Ghabrivirales	g__unclassified_Ghabrivirales	s__unclassified_Ghabrivirales	0.7042
Rhizo_4	k127_1974	402.6	600	r__Riboviria	k__Orthornavirae	p__Duplornaviricota	c__Chrymotiviricetes	o__Ghabrivirales	f__Totiviridae	g__unclassified_Totiviridae	s__Pisingos_virus	0.7941
Rhizo_4	k127_2006	233.39	690	r__Riboviria	k__Orthornavirae	p__Duplornaviricota	c__Chrymotiviricetes	o__Ghabrivirales	f__unclassified_Ghabrivirales	g__unclassified_Ghabrivirales	s__unclassified_Ghabrivirales	0.7303
Rhizo_4	k127_2008	345.09	700	r__unclassified_Viruses	k__unclassified_Viruses	p__unclassified_Viruses	c__unclassified_Viruses	o__unclassified_Viruses	f__unclassified_Viruses	g__unclassified_Viruses	s__unclassified_Viruses	0.9118
Rhizo_4	k127_2020	2274.98	584	r__unclassified_Viruses	k__unclassified_Viruses	p__unclassified_Viruses	c__unclassified_Viruses	o__unclassified_Viruses	f__unclassified_Viruses	g__unclassified_Viruses	s__unclassified_Viruses	0.7677
Rhizo_4	k127_2053	225.55	714	r__unclassified_Viruses	k__unclassified_Viruses	p__unclassified_Viruses	c__unclassified_Viruses	o__unclassified_Viruses	f__unclassified_Viruses	g__unclassified_Viruses	s__unclassified_Viruses	0.9433
Rhizo_4	k127_2092	200.05	805	r__Riboviria	k__Orthornavirae	p__Pisuviricota	c__Duplopiviricetes	o__Durnavirales	f__Partitiviridae	g__unclassified_Partitiviridae	s__Lichen_partiti-like_RNA_virus_1	0.9239
Rhizo_4	k127_2107	320.8	502	r__unclassified_Viruses	k__unclassified_Viruses	p__unclassified_Viruses	c__unclassified_Viruses	o__unclassified_Viruses	f__unclassified_Viruses	g__unclassified_Viruses	s__unclassified_Viruses	0.8863
Rhizo_4	k127_2141	336.3	838	r__Riboviria	k__Orthornavirae	p__Pisuviricota	c__Duplopiviricetes	o__Durnavirales	f__Partitiviridae	g__unclassified_Partitiviridae	s__Diaphorina_citri_associated_partitivirus	0.759
Rhizo_4	k127_2164	679.09	830	r__Riboviria	k__Orthornavirae	p__Duplornaviricota	c__Chrymotiviricetes	o__Ghabrivirales	f__Orthototiviridae	g__Totivirus	s__Erysiphales_associated_totivirus_24	0.9998
Rhizo_4	k127_2179	331.36	729	r__Riboviria	k__unclassified_Riboviria	p__unclassified_Riboviria	c__unclassified_Riboviria	o__unclassified_Riboviria	f__unclassified_Riboviria	g__unclassified_Riboviria	s__Cat_Tien_Hyleoglomeris_arti-like_virus	0.9331
Rhizo_4	k127_2207	635.39	1394	r__Riboviria	k__Orthornavirae	p__Pisuviricota	c__Duplopiviricetes	o__Durnavirales	f__Partitiviridae	g__unclassified_Partitiviridae	s__Partitiviridae_sp.	0.8088
Rhizo_4	k127_2216	958.58	672	r__unclassified_Viruses	k__unclassified_Viruses	p__unclassified_Viruses	c__unclassified_Viruses	o__unclassified_Viruses	f__unclassified_Viruses	g__unclassified_Viruses	s__unclassified_Viruses	0.8992
Rhizo_4	k127_228	154.25	522	r__unclassified_Viruses	k__unclassified_Viruses	p__unclassified_Viruses	c__unclassified_Viruses	o__unclassified_Viruses	f__unclassified_Viruses	g__unclassified_Viruses	s__unclassified_Viruses	0.9037
Rhizo_4	k127_2288	627.98	577	r__unclassified_Viruses	k__unclassified_Viruses	p__unclassified_Viruses	c__unclassified_Viruses	o__unclassified_Viruses	f__unclassified_Viruses	g__unclassified_Viruses	s__unclassified_Viruses	0.7853
Rhizo_4	k127_2298	159.76	504	r__unclassified_Viruses	k__unclassified_Viruses	p__unclassified_Viruses	c__unclassified_Viruses	o__unclassified_Viruses	f__unclassified_Viruses	g__unclassified_Viruses	s__unclassified_Viruses	0.914
Rhizo_4	k127_232	293.87	548	r__Riboviria	k__Orthornavirae	p__Pisuviricota	c__Duplopiviricetes	o__Durnavirales	f__Partitiviridae	g__unclassified_Partitiviridae	s__Partitiviridae_sp.	0.7794
Rhizo_4	k127_2365	158.19	509	r__Riboviria	k__unclassified_Riboviria	p__unclassified_Riboviria	c__unclassified_Riboviria	o__unclassified_Riboviria	f__unclassified_Riboviria	g__unclassified_Riboviria	s__Capillidibolus_rugosus_virus_1	0.9558
Rhizo_4	k127_2398	37915.1	515	r__Riboviria	k__Orthornavirae	p__Pisuviricota	c__Duplopiviricetes	o__Durnavirales	f__Picobirnaviridae	g__unclassified_Picobirnaviridae	s__Qianjiang_picobirna-like_virus_2	0.8278
Rhizo_4	k127_2426	385.64	522	r__Riboviria	k__Orthornavirae	p__Duplornaviricota	c__Resentoviricetes	o__Reovirales	f__Spinareoviridae	g__Idnoreovirus	s__Idnoreovirus_diadromi	0.8879
Rhizo_4	k127_2432	7198.44	632	r__Duplodnaviria	k__Heunggongvirae	p__Uroviricota	c__Caudoviricetes	o__unclassified_Caudoviricetes	f__unclassified_Caudoviricetes	g__unclassified_Caudoviricetes	s__Caudoviricetes_sp.	0.8876
Rhizo_4	k127_2456	153.67	524	r__Riboviria	k__Orthornavirae	p__Pisuviricota	c__Duplopiviricetes	o__Durnavirales	f__Partitiviridae	g__unclassified_Partitiviridae	s__unclassified_Partitiviridae	0.9435
Rhizo_4	k127_2476	34328	509	r__unclassified_Porcellio_scaber_clopovirus	k__unclassified_Porcellio_scaber_clopovirus	p__unclassified_Porcellio_scaber_clopovirus	c__Naldaviricetes	o__unclassified_Naldaviricetes	f__Nimaviridae	g__unclassified_Nimaviridae	s__Porcellio_scaber_clopovirus	0.7447
Rhizo_4	k127_2522	1429.81	535	r__unclassified_Viruses	k__unclassified_Viruses	p__unclassified_Viruses	c__unclassified_Viruses	o__unclassified_Viruses	f__unclassified_Viruses	g__unclassified_Viruses	s__unclassified_Viruses	0.7215
Rhizo_4	k127_2563	16476.4	584	r__Riboviria	k__Orthornavirae	p__Duplornaviricota	c__Resentoviricetes	o__Reovirales	f__Spinareoviridae	g__Orthoreovirus	s__Phocid_orthoreovirus_1	0.7763
Rhizo_4	k127_2604	431.36	560	r__unclassified_Virus_sp.	k__unclassified_Virus_sp.	p__unclassified_Virus_sp.	c__unclassified_Virus_sp.	o__unclassified_Virus_sp.	f__unclassified_Virus_sp.	g__unclassified_Virus_sp.	s__Virus_sp.	0.9593
Rhizo_4	k127_2627	661.55	852	r__unclassified_Viruses	k__unclassified_Viruses	p__unclassified_Viruses	c__unclassified_Viruses	o__unclassified_Viruses	f__unclassified_Viruses	g__unclassified_Viruses	s__unclassified_Viruses	0.9435
Rhizo_4	k127_2647	790.83	560	r__Riboviria	k__Orthornavirae	p__Duplornaviricota	c__Chrymotiviricetes	o__Ghabrivirales	f__Totiviridae	g__unclassified_Totiviridae	s__Qianjiang_toti-like_virus_8	0.8886
Rhizo_4	k127_2650	571.07	564	r__unclassified_Viruses	k__unclassified_Viruses	p__unclassified_Viruses	c__unclassified_Viruses	o__unclassified_Viruses	f__unclassified_Viruses	g__unclassified_Viruses	s__unclassified_Viruses	0.8263
Rhizo_4	k127_2658	1637.09	664	r__unclassified_Viruses	k__unclassified_Viruses	p__unclassified_Viruses	c__unclassified_Viruses	o__unclassified_Viruses	f__unclassified_Viruses	g__unclassified_Viruses	s__unclassified_Viruses	0.9025
Rhizo_4	k127_2681	4209.73	526	r__unclassified_Viruses	k__unclassified_Viruses	p__unclassified_Viruses	c__unclassified_Viruses	o__unclassified_Viruses	f__unclassified_Viruses	g__unclassified_Viruses	s__unclassified_Viruses	0.7626
Rhizo_4	k127_2685	670.21	841	r__Riboviria	k__Orthornavirae	p__Lenarviricota	c__Leviviricetes	o__Norzivirales	f__Fiersviridae	g__Sholavirus	s__Sholavirus_caenivivens	0.9994
Rhizo_4	k127_2721	2615.34	508	r__unclassified_Viruses	k__unclassified_Viruses	p__unclassified_Viruses	c__unclassified_Viruses	o__unclassified_Viruses	f__unclassified_Viruses	g__unclassified_Viruses	s__unclassified_Viruses	0.7972
Rhizo_4	k127_2739	539.2	896	r__Riboviria	k__Orthornavirae	p__Pisuviricota	c__Duplopiviricetes	o__Durnavirales	f__Partitiviridae	g__Alphapartitivirus	s__Heterobasidion_partitivirus_20	0.9982
Rhizo_4	k127_2759	152.5	528	r__unclassified_Viruses	k__unclassified_Viruses	p__unclassified_Viruses	c__unclassified_Viruses	o__unclassified_Viruses	f__unclassified_Viruses	g__unclassified_Viruses	s__unclassified_Viruses	0.9532
Rhizo_4	k127_281	305.58	527	r__unclassified_Viruses	k__unclassified_Viruses	p__unclassified_Viruses	c__unclassified_Viruses	o__unclassified_Viruses	f__unclassified_Viruses	g__unclassified_Viruses	s__unclassified_Viruses	0.7082
Rhizo_4	k127_2902	627.84	513	r__Riboviria	k__Orthornavirae	p__Kitrinoviricota	c__Alsuviricetes	o__Tymovirales	f__Betaflexiviridae	g__Foveavirus	s__Foveavirus_rupestris	0.9998
Rhizo_4	k127_2919	149.67	538	r__Riboviria	k__unclassified_Riboviria	p__unclassified_Riboviria	c__unclassified_Riboviria	o__unclassified_Riboviria	f__unclassified_Riboviria	g__unclassified_Riboviria	s__unclassified_Riboviria	0.9997
Rhizo_4	k127_294	514.92	1251	r__Riboviria	k__Orthornavirae	p__Pisuviricota	c__Duplopiviricetes	o__Durnavirales	f__Partitiviridae	g__Gammapartitivirus	s__Gammapartitivirus_sp.	0.9998
Rhizo_4	k127_3010	442.42	546	r__unclassified_Viruses	k__unclassified_Viruses	p__unclassified_Viruses	c__unclassified_Viruses	o__unclassified_Viruses	f__unclassified_Viruses	g__unclassified_Viruses	s__unclassified_Viruses	0.7062
Rhizo_4	k127_3075	736.19	875	r__Riboviria	k__Orthornavirae	p__Pisuviricota	c__Duplopiviricetes	o__Durnavirales	f__Partitiviridae	g__unclassified_Partitiviridae	s__Partitiviridae_sp.	0.9315
Rhizo_4	k127_3081	294.95	546	r__Riboviria	k__Orthornavirae	p__Pisuviricota	c__unclassified_Pisuviricota	o__Yadokarivirales	f__Yadokariviridae	g__Alphayadokarivirus	s__Alphayadokarivirus_yonbani	0.8164
Rhizo_4	k127_3169	4909.79	574	r__unclassified_Viruses	k__unclassified_Viruses	p__unclassified_Viruses	c__unclassified_Viruses	o__unclassified_Viruses	f__unclassified_Viruses	g__unclassified_Viruses	s__unclassified_Viruses	0.8969
Rhizo_4	k127_3295	217.62	555	r__Riboviria	k__Orthornavirae	p__Duplornaviricota	c__Chrymotiviricetes	o__Ghabrivirales	f__Orthototiviridae	g__Totivirus	s__Erysiphales_associated_totivirus_24	0.9998
Rhizo_4	k127_334	601.43	1138	r__Riboviria	k__Orthornavirae	p__Pisuviricota	c__Duplopiviricetes	o__Durnavirales	f__Partitiviridae	g__unclassified_Partitiviridae	s__Lwood_partitivirus_4	0.9998
Rhizo_4	k127_3360	300.45	536	r__unclassified_Viruses	k__unclassified_Viruses	p__unclassified_Viruses	c__unclassified_Viruses	o__unclassified_Viruses	f__unclassified_Viruses	g__unclassified_Viruses	s__unclassified_Viruses	0.9488
Rhizo_4	k127_3394	586.03	687	r__Riboviria	k__Orthornavirae	p__Kitrinoviricota	c__Flasuviricetes	o__Amarillovirales	f__Flaviviridae	g__unclassified_Flaviviridae	s__Myzus_persicae_flavivirus	0.7316
Rhizo_4	k127_3409	410.12	1178	r__Riboviria	k__Orthornavirae	p__Duplornaviricota	c__Chrymotiviricetes	o__Ghabrivirales	f__unclassified_Ghabrivirales	g__unclassified_Ghabrivirales	s__unclassified_Ghabrivirales	0.7878
Rhizo_4	k127_3470	8459.36	514	r__unclassified_Viruses	k__unclassified_Viruses	p__unclassified_Viruses	c__unclassified_Viruses	o__unclassified_Viruses	f__unclassified_Viruses	g__unclassified_Viruses	s__unclassified_Viruses	0.866
Rhizo_4	k127_3482	384.35	838	r__Riboviria	k__unclassified_Riboviria	p__unclassified_Riboviria	c__unclassified_Riboviria	o__unclassified_Riboviria	f__unclassified_Riboviria	g__unclassified_Riboviria	s__unclassified_Riboviria	0.8837
Rhizo_4	k127_3506	151.07	533	r__Duplodnaviria	k__Heunggongvirae	p__Uroviricota	c__Caudoviricetes	o__unclassified_Caudoviricetes	f__unclassified_Caudoviricetes	g__unclassified_Caudoviricetes	s__Caudoviricetes_sp.	0.9997
Rhizo_4	k127_3556	449.84	537	r__Varidnaviria	k__Bamfordvirae	p__Nucleocytoviricota	c__Megaviricetes	o__unclassified_Megaviricetes	f__unclassified_Megaviricetes	g__unclassified_Megaviricetes	s__unclassified_Megaviricetes	0.8601
Rhizo_4	k127_3562	154.55	521	r__Duplodnaviria	k__Heunggongvirae	p__Uroviricota	c__Caudoviricetes	o__unclassified_Caudoviricetes	f__unclassified_Caudoviricetes	g__unclassified_Caudoviricetes	s__unclassified_Caudoviricetes	0.7051
Rhizo_4	k127_3574	153.37	525	r__Duplodnaviria	k__Heunggongvirae	p__Uroviricota	c__Caudoviricetes	o__unclassified_Caudoviricetes	f__unclassified_Caudoviricetes	g__unclassified_Caudoviricetes	s__unclassified_Caudoviricetes	0.8253
Rhizo_4	k127_3577	1015.58	1665	r__Riboviria	k__Orthornavirae	p__Pisuviricota	c__Duplopiviricetes	o__Durnavirales	f__Picobirnaviridae	g__unclassified_Picobirnaviridae	s__Ripikraj_virus	0.9998
Rhizo_4	k127_3583	300.45	536	r__Riboviria	k__Orthornavirae	p__Duplornaviricota	c__Chrymotiviricetes	o__Ghabrivirales	f__Totiviridae	g__unclassified_Totiviridae	s__unclassified_Totiviridae	0.9515
Rhizo_4	k127_3587	187.26	645	r__unclassified_Viruses	k__unclassified_Viruses	p__unclassified_Viruses	c__unclassified_Viruses	o__unclassified_Viruses	f__unclassified_Viruses	g__unclassified_Viruses	s__unclassified_Viruses	0.855
Rhizo_4	k127_3597	271.11	594	r__unclassified_Viruses	k__unclassified_Viruses	p__unclassified_Viruses	c__unclassified_Viruses	o__unclassified_Viruses	f__unclassified_Viruses	g__unclassified_Viruses	s__unclassified_Viruses	0.997
Rhizo_4	k127_3648	731.53	1541	r__unclassified_Viruses	k__unclassified_Viruses	p__unclassified_Viruses	c__unclassified_Viruses	o__unclassified_Viruses	f__unclassified_Viruses	g__unclassified_Viruses	s__unclassified_Viruses	0.8482
Rhizo_4	k127_373	297.34	677	r__Riboviria	k__Orthornavirae	p__Duplornaviricota	c__Chrymotiviricetes	o__Ghabrivirales	f__Totiviridae	g__unclassified_Totiviridae	s__Totiviridae_sp.	0.8784
Rhizo_4	k127_3764	301.01	535	r__unclassified_Viruses	k__unclassified_Viruses	p__unclassified_Viruses	c__unclassified_Viruses	o__unclassified_Viruses	f__unclassified_Viruses	g__unclassified_Viruses	s__unclassified_Viruses	0.9083
Rhizo_4	k127_3821	419.92	767	r__Riboviria	k__Orthornavirae	p__unclassified_Orthornavirae	c__unclassified_Orthornavirae	o__unclassified_Orthornavirae	f__unclassified_Orthornavirae	g__unclassified_Orthornavirae	s__unclassified_Orthornavirae	0.9538
Rhizo_4	k127_3842	316.18	764	r__unclassified_Viruses	k__unclassified_Viruses	p__unclassified_Viruses	c__unclassified_Viruses	o__unclassified_Viruses	f__unclassified_Viruses	g__unclassified_Viruses	s__unclassified_Viruses	0.9049
Rhizo_4	k127_3858	299.33	538	r__unclassified_Viruses	k__unclassified_Viruses	p__unclassified_Viruses	c__unclassified_Viruses	o__unclassified_Viruses	f__unclassified_Viruses	g__unclassified_Viruses	s__unclassified_Viruses	0.8362
Rhizo_4	k127_3865	379.22	637	r__Riboviria	k__Orthornavirae	p__Lenarviricota	c__Leviviricetes	o__Timlovirales	f__Steitzviridae	g__Molucevirus	s__Molucevirus_chthonohabitans	0.9997
Rhizo_4	k127_3868	500.13	644	r__Riboviria	k__Orthornavirae	p__Duplornaviricota	c__Chrymotiviricetes	o__Ghabrivirales	f__Orthototiviridae	g__Totivirus	s__Erysiphales_associated_totivirus_24	0.9057
Rhizo_4	k127_3888	303.28	531	r__Riboviria	k__Orthornavirae	p__Duplornaviricota	c__Chrymotiviricetes	o__Ghabrivirales	f__Totiviridae	g__unclassified_Totiviridae	s__Ripulilt_virus	0.9977
Rhizo_4	k127_390	651.7	556	r__Riboviria	k__Orthornavirae	p__Pisuviricota	c__Duplopiviricetes	o__Durnavirales	f__Partitiviridae	g__unclassified_Partitiviridae	s__unclassified_Partitiviridae	0.9998
Rhizo_4	k127_3912	399.28	605	r__Riboviria	k__Orthornavirae	p__Duplornaviricota	c__Chrymotiviricetes	o__Ghabrivirales	f__Totiviridae	g__unclassified_Totiviridae	s__Sonutin_virus	0.952
Rhizo_4	k127_3915	493.49	979	r__Duplodnaviria	k__Heunggongvirae	p__Uroviricota	c__Caudoviricetes	o__unclassified_Caudoviricetes	f__unclassified_Caudoviricetes	g__unclassified_Caudoviricetes	s__unclassified_Caudoviricetes	0.9041
Rhizo_4	k127_398	315.77	510	r__unclassified_Viruses	k__unclassified_Viruses	p__unclassified_Viruses	c__unclassified_Viruses	o__unclassified_Viruses	f__unclassified_Viruses	g__unclassified_Viruses	s__unclassified_Viruses	0.7366
Rhizo_4	k127_4031	160.08	503	r__Riboviria	k__Orthornavirae	p__Duplornaviricota	c__Chrymotiviricetes	o__Ghabrivirales	f__Totiviridae	g__unclassified_Totiviridae	s__Ripujof_virus	0.9997
Rhizo_4	k127_4040	689.39	584	r__unclassified_Viruses	k__unclassified_Viruses	p__unclassified_Viruses	c__unclassified_Viruses	o__unclassified_Viruses	f__unclassified_Viruses	g__unclassified_Viruses	s__unclassified_Viruses	0.9626
Rhizo_4	k127_4055	356.81	677	r__unclassified_Viruses	k__unclassified_Viruses	p__unclassified_Viruses	c__unclassified_Viruses	o__unclassified_Viruses	f__unclassified_Viruses	g__unclassified_Viruses	s__unclassified_Viruses	0.9394
Rhizo_4	k127_4077	378.39	532	r__unclassified_Viruses	k__unclassified_Viruses	p__unclassified_Viruses	c__unclassified_Viruses	o__unclassified_Viruses	f__unclassified_Viruses	g__unclassified_Viruses	s__unclassified_Viruses	0.7986
Rhizo_4	k127_412	6697.07	517	r__Duplodnaviria	k__Heunggongvirae	p__Uroviricota	c__Caudoviricetes	o__unclassified_Caudoviricetes	f__unclassified_Caudoviricetes	g__unclassified_Caudoviricetes	s__Caudoviricetes_sp.	0.7971
Rhizo_4	k127_4120	1753.38	597	r__unclassified_Porcellio_scaber_clopovirus	k__unclassified_Porcellio_scaber_clopovirus	p__unclassified_Porcellio_scaber_clopovirus	c__Naldaviricetes	o__unclassified_Naldaviricetes	f__Nimaviridae	g__unclassified_Nimaviridae	s__Porcellio_scaber_clopovirus	0.9017
Rhizo_4	k127_4128	645.64	873	r__Riboviria	k__Orthornavirae	p__Pisuviricota	c__unclassified_Pisuviricota	o__unclassified_Pisuviricota	f__Hadakaviridae	g__Hadakavirus	s__Hadakavirus_nanga	0.9101
Rhizo_4	k127_4134	144.82	556	r__Varidnaviria	k__Bamfordvirae	p__Nucleocytoviricota	c__Megaviricetes	o__Algavirales	f__Phycodnaviridae	g__Chlorovirus	s__Paramecium_bursaria_Chlorella_virus_CVK2	0.9555
Rhizo_4	k127_4219	415.05	582	r__unclassified_Viruses	k__unclassified_Viruses	p__unclassified_Viruses	c__unclassified_Viruses	o__unclassified_Viruses	f__unclassified_Viruses	g__unclassified_Viruses	s__unclassified_Viruses	0.9165
Rhizo_4	k127_427	281.05	573	r__Riboviria	k__Orthornavirae	p__Pisuviricota	c__Duplopiviricetes	o__Durnavirales	f__Partitiviridae	g__unclassified_Partitiviridae	s__Partitiviridae_sp.	0.9997
Rhizo_4	k127_4295	2574.02	610	r__Riboviria	k__Orthornavirae	p__Kitrinoviricota	c__Alsuviricetes	o__Tymovirales	f__unclassified_Tymovirales	g__unclassified_Tymovirales	s__unclassified_Tymovirales	0.7634
Rhizo_4	k127_4300	331.7	971	r__Riboviria	k__Orthornavirae	p__Lenarviricota	c__Howeltoviricetes	o__Cryppavirales	f__Mitoviridae	g__unclassified_Mitoviridae	s__unclassified_Mitoviridae	0.9413
Rhizo_4	k127_4301	718.93	896	r__Riboviria	k__Orthornavirae	p__Pisuviricota	c__Duplopiviricetes	o__Durnavirales	f__Partitiviridae	g__unclassified_Partitiviridae	s__Plasmopara_viticola_lesion_associated_Partitivirus_7	0.85
Rhizo_4	k127_431	158.51	508	r__unclassified_Viruses	k__unclassified_Viruses	p__unclassified_Viruses	c__unclassified_Viruses	o__unclassified_Viruses	f__unclassified_Viruses	g__unclassified_Viruses	s__unclassified_Viruses	0.8654
Rhizo_4	k127_4333	519.01	543	r__Riboviria	k__Orthornavirae	p__Kitrinoviricota	c__Flasuviricetes	o__Amarillovirales	f__unclassified_Amarillovirales	g__unclassified_Amarillovirales	s__unclassified_Amarillovirales	0.7184
Rhizo_4	k127_4351	235.1	685	r__Riboviria	k__Orthornavirae	p__Duplornaviricota	c__Chrymotiviricetes	o__Ghabrivirales	f__Totiviridae	g__unclassified_Totiviridae	s__XiangYun_toti-like_virus_3	0.9986
Rhizo_4	k127_4355	687.04	586	r__Riboviria	k__Orthornavirae	p__Pisuviricota	c__Pisoniviricetes	o__Picornavirales	f__unclassified_Picornavirales	g__unclassified_Picornavirales	s__unclassified_Picornavirales	0.7576
Rhizo_4	k127_4402	153.96	523	r__Riboviria	k__Orthornavirae	p__Kitrinoviricota	c__Alsuviricetes	o__Tymovirales	f__Betaflexiviridae	g__Foveavirus	s__Foveavirus_rupestris	0.9998
Rhizo_4	k127_4412	901.35	536	r__unclassified_Viruses	k__unclassified_Viruses	p__unclassified_Viruses	c__unclassified_Viruses	o__unclassified_Viruses	f__unclassified_Viruses	g__unclassified_Viruses	s__unclassified_Viruses	0.9594
Rhizo_4	k127_4417	1207.28	767	r__Riboviria	k__Orthornavirae	p__Pisuviricota	c__Duplopiviricetes	o__Durnavirales	f__Partitiviridae	g__Gammapartitivirus	s__Gammapartitivirus_gremmeniellae	0.809
Rhizo_4	k127_4428	154.55	521	r__unclassified_Viruses	k__unclassified_Viruses	p__unclassified_Viruses	c__unclassified_Viruses	o__unclassified_Viruses	f__unclassified_Viruses	g__unclassified_Viruses	s__unclassified_Viruses	0.9266
Rhizo_4	k127_4443	8837.63	738	r__Riboviria	k__Orthornavirae	p__Pisuviricota	c__Pisoniviricetes	o__Picornavirales	f__unclassified_Picornavirales	g__unclassified_Picornavirales	s__unclassified_Picornavirales	0.7592
Rhizo_4	k127_4461	538.6	897	r__Riboviria	k__unclassified_Riboviria	p__unclassified_Riboviria	c__unclassified_Riboviria	o__unclassified_Riboviria	f__unclassified_Riboviria	g__unclassified_Riboviria	s__Caloscypha_fulgens_mycovirus_A	0.7355
Rhizo_4	k127_4473	681.42	709	r__unclassified_Viruses	k__unclassified_Viruses	p__unclassified_Viruses	c__unclassified_Viruses	o__unclassified_Viruses	f__unclassified_Viruses	g__unclassified_Viruses	s__unclassified_Viruses	0.9257
Rhizo_4	k127_4478	637.97	1767	r__Riboviria	k__Orthornavirae	p__Duplornaviricota	c__Resentoviricetes	o__Reovirales	f__unclassified_Reovirales	g__unclassified_Reovirales	s__Reoviridae_sp.	0.9998
Rhizo_4	k127_4488	418.83	769	r__Riboviria	k__Orthornavirae	p__Duplornaviricota	c__Chrymotiviricetes	o__Ghabrivirales	f__Totiviridae	g__unclassified_Totiviridae	s__XiangYun_toti-like_virus_3	0.8705
Rhizo_4	k127_4494	610	792	r__unclassified_Viruses	k__unclassified_Viruses	p__unclassified_Viruses	c__unclassified_Viruses	o__unclassified_Viruses	f__unclassified_Viruses	g__unclassified_Viruses	s__unclassified_Viruses	0.913
Rhizo_4	k127_4536	318.89	505	r__Riboviria	k__Orthornavirae	p__unclassified_Orthornavirae	c__unclassified_Orthornavirae	o__unclassified_Orthornavirae	f__unclassified_Orthornavirae	g__unclassified_Orthornavirae	s__unclassified_Orthornavirae	0.8751
Rhizo_4	k127_4538	32706.3	970	r__Duplodnaviria	k__Heunggongvirae	p__Uroviricota	c__Caudoviricetes	o__unclassified_Caudoviricetes	f__unclassified_Caudoviricetes	g__unclassified_Caudoviricetes	s__Caudoviricetes_sp.	0.7019
Rhizo_4	k127_4543	327.32	738	r__Riboviria	k__Orthornavirae	p__Kitrinoviricota	c__Alsuviricetes	o__Martellivirales	f__Endornaviridae	g__Alphaendornavirus	s__Alphaendornavirus_helianthi	0.9998
Rhizo_4	k127_4565	155.75	517	r__unclassified_Viruses	k__unclassified_Viruses	p__unclassified_Viruses	c__unclassified_Viruses	o__unclassified_Viruses	f__unclassified_Viruses	g__unclassified_Viruses	s__unclassified_Viruses	0.7764
Rhizo_4	k127_4597	144.04	559	r__Riboviria	k__Orthornavirae	p__Pisuviricota	c__Duplopiviricetes	o__Durnavirales	f__Partitiviridae	g__unclassified_Partitiviridae	s__Leucocybe_candicans_partitivirus_1	0.9998
Rhizo_4	k127_4612	445.69	1084	r__Riboviria	k__Orthornavirae	p__Duplornaviricota	c__Chrymotiviricetes	o__Ghabrivirales	f__Totiviridae	g__unclassified_Totiviridae	s__XiangYun_toti-like_virus_3	0.7948
Rhizo_4	k127_4632	235.44	684	r__Riboviria	k__Orthornavirae	p__Duplornaviricota	c__Chrymotiviricetes	o__Ghabrivirales	f__Totiviridae	g__unclassified_Totiviridae	s__Qianjiang_toti-like_virus_8	0.9998
Rhizo_4	k127_4636	393.94	511	r__unclassified_Viruses	k__unclassified_Viruses	p__unclassified_Viruses	c__unclassified_Viruses	o__unclassified_Viruses	f__unclassified_Viruses	g__unclassified_Viruses	s__unclassified_Viruses	0.8057
Rhizo_4	k127_4671	149.11	540	r__Riboviria	k__Orthornavirae	p__Duplornaviricota	c__Chrymotiviricetes	o__Ghabrivirales	f__Chrysoviridae	g__Alphachrysovirus	s__Aspergillus_terreus_chrysovirus_1	0.8184
Rhizo_4	k127_4743	303.28	531	r__Riboviria	k__Orthornavirae	p__Duplornaviricota	c__Resentoviricetes	o__Reovirales	f__unclassified_Reovirales	g__unclassified_Reovirales	s__unclassified_Reovirales	0.8272
Rhizo_4	k127_4768	1747	507	r__unclassified_Viruses	k__unclassified_Viruses	p__unclassified_Viruses	c__unclassified_Viruses	o__unclassified_Viruses	f__unclassified_Viruses	g__unclassified_Viruses	s__unclassified_Viruses	0.8997
Rhizo_4	k127_4787	592.79	815	r__Riboviria	k__Orthornavirae	p__Pisuviricota	c__Duplopiviricetes	o__Durnavirales	f__Partitiviridae	g__unclassified_Partitiviridae	s__Macrophomina_phaseolina_partitivirus_2	0.8206
Rhizo_4	k127_4801	320.8	502	r__Riboviria	k__Orthornavirae	p__Kitrinoviricota	c__Alsuviricetes	o__Martellivirales	f__Endornaviridae	g__Alphaendornavirus	s__unclassified_Alphaendornavirus	0.9997
Rhizo_4	k127_4841	389.62	620	r__Riboviria	k__Orthornavirae	p__Duplornaviricota	c__Chrymotiviricetes	o__Ghabrivirales	f__Totiviridae	g__unclassified_Totiviridae	s__Ripulilt_virus	0.9997
Rhizo_4	k127_4872	146.94	548	r__Riboviria	k__unclassified_Riboviria	p__unclassified_Riboviria	c__unclassified_Riboviria	o__unclassified_Riboviria	f__unclassified_Riboviria	g__unclassified_Riboviria	s__Erysiphe_necator_associated_abispo_virus_2	0.9356
Rhizo_4	k127_4892	391.42	720	r__Riboviria	k__Orthornavirae	p__Pisuviricota	c__Duplopiviricetes	o__Durnavirales	f__Partitiviridae	g__unclassified_Partitiviridae	s__Gaeumannomyces_tritici_partitivirus_2	0.961
Rhizo_4	k127_4927	144.82	556	r__Riboviria	k__Orthornavirae	p__Duplornaviricota	c__Chrymotiviricetes	o__Ghabrivirales	f__Orthototiviridae	g__Totivirus	s__Conidiobolus_lamprauges_totivirus_2	0.8463
Rhizo_4	k127_4961	371.41	542	r__unclassified_Viruses	k__unclassified_Viruses	p__unclassified_Viruses	c__unclassified_Viruses	o__unclassified_Viruses	f__unclassified_Viruses	g__unclassified_Viruses	s__unclassified_Viruses	0.9434
Rhizo_4	k127_4963	274.81	586	r__Riboviria	k__Orthornavirae	p__Pisuviricota	c__Duplopiviricetes	o__Durnavirales	f__Partitiviridae	g__unclassified_Partitiviridae	s__Ceratobasidium_partitivirus_CP-f	0.9101
Rhizo_4	k127_4967	231.71	695	r__unclassified_Viruses	k__unclassified_Viruses	p__unclassified_Viruses	c__unclassified_Viruses	o__unclassified_Viruses	f__unclassified_Viruses	g__unclassified_Viruses	s__unclassified_Viruses	0.8495
Rhizo_4	k127_4985	145.34	554	r__Riboviria	k__Orthornavirae	p__Kitrinoviricota	c__Alsuviricetes	o__Martellivirales	f__Endornaviridae	g__unclassified_Endornaviridae	s__brine_shrimp_endornavirus_1	0.8911
Rhizo_4	k127_5046	158.19	509	r__Duplodnaviria	k__Heunggongvirae	p__Uroviricota	c__Caudoviricetes	o__unclassified_Caudoviricetes	f__unclassified_Caudoviricetes	g__unclassified_Caudoviricetes	s__unclassified_Caudoviricetes	0.9139
Rhizo_4	k127_5048	428.3	564	r__Riboviria	k__Orthornavirae	p__Pisuviricota	c__Duplopiviricetes	o__Durnavirales	f__Partitiviridae	g__unclassified_Partitiviridae	s__unclassified_Partitiviridae	0.7798
Rhizo_4	k127_5073	328.66	735	r__unclassified_Viruses	k__unclassified_Viruses	p__unclassified_Viruses	c__unclassified_Viruses	o__unclassified_Viruses	f__unclassified_Viruses	g__unclassified_Viruses	s__unclassified_Viruses	0.9609
Rhizo_4	k127_5081	888.91	1087	r__unclassified_Viruses	k__unclassified_Viruses	p__unclassified_Viruses	c__unclassified_Viruses	o__unclassified_Viruses	f__unclassified_Viruses	g__unclassified_Viruses	s__unclassified_Viruses	0.7083
Rhizo_4	k127_5112	15964	517	r__Duplodnaviria	k__Heunggongvirae	p__Uroviricota	c__Caudoviricetes	o__unclassified_Caudoviricetes	f__unclassified_Caudoviricetes	g__unclassified_Caudoviricetes	s__Caudoviricetes_sp.	0.9022
Rhizo_4	k127_5138	734.68	548	r__Riboviria	k__Orthornavirae	p__Duplornaviricota	c__Chrymotiviricetes	o__Ghabrivirales	f__Totiviridae	g__unclassified_Totiviridae	s__XiangYun_toti-like_virus_3	0.8115
Rhizo_4	k127_5196	378.03	1065	r__Riboviria	k__Orthornavirae	p__Duplornaviricota	c__Chrymotiviricetes	o__Ghabrivirales	f__Orthototiviridae	g__Totivirus	s__Erysiphales_associated_totivirus_24	0.8513
Rhizo_4	k127_5238	432.91	558	r__Riboviria	k__Orthornavirae	p__Pisuviricota	c__Duplopiviricetes	o__Durnavirales	f__Picobirnaviridae	g__unclassified_Picobirnaviridae	s__unclassified_Picobirnaviridae	0.8471
Rhizo_4	k127_5239	157.27	512	r__Riboviria	k__Orthornavirae	p__Lenarviricota	c__Howeltoviricetes	o__Cryppavirales	f__Mitoviridae	g__unclassified_Mitoviridae	s__Chronavysc_virus	0.9998
Rhizo_4	k127_5258	153.96	523	r__Duplodnaviria	k__Heunggongvirae	p__Uroviricota	c__Caudoviricetes	o__unclassified_Caudoviricetes	f__unclassified_Caudoviricetes	g__unclassified_Caudoviricetes	s__unclassified_Caudoviricetes	0.8605
Rhizo_4	k127_5285	292.27	551	r__unclassified_Viruses	k__unclassified_Viruses	p__unclassified_Viruses	c__unclassified_Viruses	o__unclassified_Viruses	f__unclassified_Viruses	g__unclassified_Viruses	s__unclassified_Viruses	0.8063
Rhizo_4	k127_5364	794	862	r__Riboviria	k__Orthornavirae	p__Kitrinoviricota	c__Alsuviricetes	o__Tymovirales	f__unclassified_Tymovirales	g__unclassified_Tymovirales	s__unclassified_Tymovirales	0.8036
Rhizo_4	k127_5374	150.23	536	r__Riboviria	k__unclassified_Riboviria	p__unclassified_Riboviria	c__unclassified_Riboviria	o__unclassified_Riboviria	f__unclassified_Riboviria	g__unclassified_Riboviria	s__Uromyces_fabae_virus	0.8046
Rhizo_4	k127_5376	403.95	598	r__unclassified_Viruses	k__unclassified_Viruses	p__unclassified_Viruses	c__unclassified_Viruses	o__unclassified_Viruses	f__unclassified_Viruses	g__unclassified_Viruses	s__unclassified_Viruses	0.9162
Rhizo_4	k127_5409	618.71	911	r__Riboviria	k__Orthornavirae	p__Pisuviricota	c__Duplopiviricetes	o__Durnavirales	f__Partitiviridae	g__unclassified_Partitiviridae	s__Soybean_leaf-associated_partitivirus_1	0.9998
Rhizo_4	k127_5414	945.91	681	r__unclassified_Viruses	k__unclassified_Viruses	p__unclassified_Viruses	c__unclassified_Viruses	o__unclassified_Viruses	f__unclassified_Viruses	g__unclassified_Viruses	s__unclassified_Viruses	0.7481
Rhizo_4	k127_547	263.14	612	r__Riboviria	k__unclassified_Riboviria	p__unclassified_Riboviria	c__unclassified_Riboviria	o__unclassified_Riboviria	f__unclassified_Riboviria	g__unclassified_Riboviria	s__Pythium_ultimum_RNA_virus_1	0.9998
Rhizo_4	k127_5477	310.29	519	r__unclassified_Viruses	k__unclassified_Viruses	p__unclassified_Viruses	c__unclassified_Viruses	o__unclassified_Viruses	f__unclassified_Viruses	g__unclassified_Viruses	s__unclassified_Viruses	0.935
Rhizo_4	k127_5483	272.95	590	r__Riboviria	k__Orthornavirae	p__Duplornaviricota	c__Resentoviricetes	o__Reovirales	f__unclassified_Reovirales	g__unclassified_Reovirales	s__Reovirales_sp.	0.9276
Rhizo_4	k127_5526	636.81	569	r__unclassified_Viruses	k__unclassified_Viruses	p__unclassified_Viruses	c__unclassified_Viruses	o__unclassified_Viruses	f__unclassified_Viruses	g__unclassified_Viruses	s__unclassified_Viruses	0.9425
Rhizo_4	k127_5604	1392.93	896	r__unclassified_Viruses	k__unclassified_Viruses	p__unclassified_Viruses	c__unclassified_Viruses	o__unclassified_Viruses	f__unclassified_Viruses	g__unclassified_Viruses	s__unclassified_Viruses	0.834
Rhizo_4	k127_563	409.98	982	r__unclassified_Viruses	k__unclassified_Viruses	p__unclassified_Viruses	c__unclassified_Viruses	o__unclassified_Viruses	f__unclassified_Viruses	g__unclassified_Viruses	s__unclassified_Viruses	0.8463
Rhizo_4	k127_5640	155.45	518	r__unclassified_Viruses	k__unclassified_Viruses	p__unclassified_Viruses	c__unclassified_Viruses	o__unclassified_Viruses	f__unclassified_Viruses	g__unclassified_Viruses	s__unclassified_Viruses	0.9452
Rhizo_4	k127_5643	445.09	995	r__Riboviria	k__Orthornavirae	p__Duplornaviricota	c__Chrymotiviricetes	o__Ghabrivirales	f__Totiviridae	g__unclassified_Totiviridae	s__XiangYun_toti-like_virus_3	0.9242
Rhizo_4	k127_5663	260.16	619	r__Riboviria	k__Orthornavirae	p__Kitrinoviricota	c__unclassified_Kitrinoviricota	o__unclassified_Kitrinoviricota	f__unclassified_Kitrinoviricota	g__unclassified_Kitrinoviricota	s__unclassified_Kitrinoviricota	0.8995
Rhizo_4	k127_5670	271.11	594	r__Riboviria	k__Orthornavirae	p__Pisuviricota	c__unclassified_Pisuviricota	o__unclassified_Pisuviricota	f__Hadakaviridae	g__Hadakavirus	s__Hadakavirus_nanga	0.9996
Rhizo_4	k127_5673	337.75	596	r__Riboviria	k__Orthornavirae	p__Duplornaviricota	c__Chrymotiviricetes	o__Ghabrivirales	f__Orthototiviridae	g__Totivirus	s__Grapevine_wood_holobiome_associated_totivirus	0.9995
Rhizo_4	k127_5719	1581.65	840	r__unclassified_Viruses	k__unclassified_Viruses	p__unclassified_Viruses	c__unclassified_Viruses	o__unclassified_Viruses	f__unclassified_Viruses	g__unclassified_Viruses	s__unclassified_Viruses	0.8443
Rhizo_4	k127_5746	245.12	657	r__unclassified_Viruses	k__unclassified_Viruses	p__unclassified_Viruses	c__unclassified_Viruses	o__unclassified_Viruses	f__unclassified_Viruses	g__unclassified_Viruses	s__unclassified_Viruses	0.7024
Rhizo_4	k127_5753	370.04	1088	r__Riboviria	k__Orthornavirae	p__Pisuviricota	c__Duplopiviricetes	o__Durnavirales	f__Partitiviridae	g__unclassified_Partitiviridae	s__Partitiviridae_sp.	0.9998
Rhizo_4	k127_5772	281.54	572	r__unclassified_Viruses	k__unclassified_Viruses	p__unclassified_Viruses	c__unclassified_Viruses	o__unclassified_Viruses	f__unclassified_Viruses	g__unclassified_Viruses	s__unclassified_Viruses	0.9244
Rhizo_4	k127_5778	208.06	774	r__Riboviria	k__Orthornavirae	p__Duplornaviricota	c__Chrymotiviricetes	o__Ghabrivirales	f__Orthototiviridae	g__Totivirus	s__Conidiobolus_adiaeretus_totivirus_2	0.9651
Rhizo_4	k127_581	337.19	597	r__Riboviria	k__Orthornavirae	p__Duplornaviricota	c__Chrymotiviricetes	o__Ghabrivirales	f__Totiviridae	g__unclassified_Totiviridae	s__Totiviridae_sp.	0.8934
Rhizo_4	k127_5810	491.84	1719	r__Riboviria	k__Orthornavirae	p__Duplornaviricota	c__Chrymotiviricetes	o__Ghabrivirales	f__Totiviridae	g__unclassified_Totiviridae	s__Qianjiang_toti-like_virus_8	0.9998
Rhizo_4	k127_5815	300.45	536	r__unclassified_Viruses	k__unclassified_Viruses	p__unclassified_Viruses	c__unclassified_Viruses	o__unclassified_Viruses	f__unclassified_Viruses	g__unclassified_Viruses	s__unclassified_Viruses	0.9391
Rhizo_4	k127_5834	604.85	1065	r__Riboviria	k__Orthornavirae	p__Pisuviricota	c__Duplopiviricetes	o__Durnavirales	f__Partitiviridae	g__unclassified_Partitiviridae	s__unclassified_Partitiviridae	0.9998
Rhizo_4	k127_5857	2822.93	599	r__unclassified_Viruses	k__unclassified_Viruses	p__unclassified_Viruses	c__unclassified_Viruses	o__unclassified_Viruses	f__unclassified_Viruses	g__unclassified_Viruses	s__unclassified_Viruses	0.7366
Rhizo_4	k127_5884	315.77	510	r__Riboviria	k__Orthornavirae	p__Duplornaviricota	c__Resentoviricetes	o__Reovirales	f__Sedoreoviridae	g__unclassified_Sedoreoviridae	s__Chroculint_virus	0.9997
Rhizo_4	k127_5896	159.76	504	r__Riboviria	k__Orthornavirae	p__unclassified_Orthornavirae	c__unclassified_Orthornavirae	o__unclassified_Orthornavirae	f__unclassified_Orthornavirae	g__unclassified_Orthornavirae	s__unclassified_Orthornavirae	0.8768
Rhizo_4	k127_5906	501.37	803	r__Riboviria	k__Orthornavirae	p__Duplornaviricota	c__Chrymotiviricetes	o__Ghabrivirales	f__Totiviridae	g__unclassified_Totiviridae	s__XiangYun_toti-like_virus_3	0.9907
Rhizo_4	k127_5924	158.82	507	r__unclassified_Viruses	k__unclassified_Viruses	p__unclassified_Viruses	c__unclassified_Viruses	o__unclassified_Viruses	f__unclassified_Viruses	g__unclassified_Viruses	s__unclassified_Viruses	0.9082
Rhizo_4	k127_5927	2768.39	509	r__Riboviria	k__Orthornavirae	p__Kitrinoviricota	c__Alsuviricetes	o__Martellivirales	f__Virgaviridae	g__Tobamovirus	s__Tobamovirus_fructirugosum	0.9997
Rhizo_4	k127_5955	297.86	811	r__Riboviria	k__Orthornavirae	p__unclassified_Orthornavirae	c__unclassified_Orthornavirae	o__unclassified_Orthornavirae	f__unclassified_Orthornavirae	g__unclassified_Orthornavirae	s__unclassified_Orthornavirae	0.9998
Rhizo_4	k127_5956	201.3	600	r__Riboviria	k__Orthornavirae	p__Duplornaviricota	c__Chrymotiviricetes	o__Ghabrivirales	f__Orthototiviridae	g__Totivirus	s__Grapevine_wood_holobiome_associated_totivirus	0.9998
Rhizo_4	k127_6017	30721	536	r__Duplodnaviria	k__Heunggongvirae	p__Uroviricota	c__Caudoviricetes	o__unclassified_Caudoviricetes	f__unclassified_Caudoviricetes	g__unclassified_Caudoviricetes	s__Caudoviricetes_sp.	0.8211
Rhizo_4	k127_6085	6027.46	521	r__Duplodnaviria	k__Heunggongvirae	p__Uroviricota	c__Caudoviricetes	o__unclassified_Caudoviricetes	f__unclassified_Caudoviricetes	g__unclassified_Caudoviricetes	s__Caudoviricetes_sp.	0.7683
Rhizo_4	k127_6098	947.5	2422	r__Riboviria	k__Orthornavirae	p__Duplornaviricota	c__Chrymotiviricetes	o__Ghabrivirales	f__Totiviridae	g__unclassified_Totiviridae	s__XiangYun_toti-like_virus_3	0.8844
Rhizo_4	k127_610	563.87	714	r__unclassified_Viruses	k__unclassified_Viruses	p__unclassified_Viruses	c__unclassified_Viruses	o__unclassified_Viruses	f__unclassified_Viruses	g__unclassified_Viruses	s__unclassified_Viruses	0.9243
Rhizo_4	k127_6136	156.96	513	r__unclassified_Vaccinium-associated_virus_C	k__unclassified_Vaccinium-associated_virus_C	p__unclassified_Vaccinium-associated_virus_C	c__unclassified_Vaccinium-associated_virus_C	o__unclassified_Vaccinium-associated_virus_C	f__unclassified_Vaccinium-associated_virus_C	g__unclassified_Vaccinium-associated_virus_C	s__Vaccinium-associated_virus_C	0.7931
Rhizo_4	k127_6215	156.05	516	r__unclassified_Viruses	k__unclassified_Viruses	p__unclassified_Viruses	c__unclassified_Viruses	o__unclassified_Viruses	f__unclassified_Viruses	g__unclassified_Viruses	s__unclassified_Viruses	0.9176
Rhizo_4	k127_6263	13595.4	536	r__Duplodnaviria	k__Heunggongvirae	p__Uroviricota	c__Caudoviricetes	o__unclassified_Caudoviricetes	f__unclassified_Caudoviricetes	g__unclassified_Caudoviricetes	s__Caudoviricetes_sp.	0.7773
Rhizo_4	k127_6319	296.03	544	r__Riboviria	k__Orthornavirae	p__Duplornaviricota	c__Chrymotiviricetes	o__Ghabrivirales	f__Orthototiviridae	g__Totivirus	s__Austropuccinia_psidii_associated_totivirus_1	0.8791
Rhizo_4	k127_6326	150.23	536	r__Riboviria	k__Orthornavirae	p__Pisuviricota	c__Duplopiviricetes	o__Durnavirales	f__Partitiviridae	g__unclassified_Partitiviridae	s__Partitiviridae_sp.	0.9998
Rhizo_4	k127_6328	246.62	653	r__Riboviria	k__Orthornavirae	p__Kitrinoviricota	c__Tolucaviricetes	o__Tolivirales	f__unclassified_Tolivirales	g__unclassified_Tolivirales	s__Tolivirales_sp.	0.7273
Rhizo_4	k127_6371	196.87	818	r__Riboviria	k__Orthornavirae	p__Kitrinoviricota	c__Alsuviricetes	o__Tymovirales	f__Betaflexiviridae	g__Trichovirus	s__Trichovirus_pinovitis	0.7111
Rhizo_4	k127_6374	150.51	535	r__Riboviria	k__Orthornavirae	p__Duplornaviricota	c__Chrymotiviricetes	o__Ghabrivirales	f__Orthototiviridae	g__Totivirus	s__Conidiobolus_chlamydosporus_totivirus_3	0.9997
Rhizo_4	k127_639	467.24	517	r__unclassified_Viruses	k__unclassified_Viruses	p__unclassified_Viruses	c__unclassified_Viruses	o__unclassified_Viruses	f__unclassified_Viruses	g__unclassified_Viruses	s__unclassified_Viruses	0.8778
Rhizo_4	k127_6427	428.3	564	r__Riboviria	k__Orthornavirae	p__Duplornaviricota	c__Chrymotiviricetes	o__Ghabrivirales	f__Totiviridae	g__unclassified_Totiviridae	s__XiangYun_toti-like_virus_3	0.9768
Rhizo_4	k127_6449	1070.04	602	r__Riboviria	k__Orthornavirae	p__Pisuviricota	c__unclassified_Pisuviricota	o__unclassified_Pisuviricota	f__Hadakaviridae	g__Hadakavirus	s__Hadakavirus_nanga	0.8072
Rhizo_4	k127_6468	156.35	515	r__Duplodnaviria	k__Heunggongvirae	p__Uroviricota	c__Caudoviricetes	o__unclassified_Caudoviricetes	f__unclassified_Caudoviricetes	g__unclassified_Caudoviricetes	s__unclassified_Caudoviricetes	0.8043
Rhizo_4	k127_6520	550.88	877	r__unclassified_Viruses	k__unclassified_Viruses	p__unclassified_Viruses	c__unclassified_Viruses	o__unclassified_Viruses	f__unclassified_Viruses	g__unclassified_Viruses	s__unclassified_Viruses	0.8628
Rhizo_4	k127_6586	217.33	741	r__unclassified_Viruses	k__unclassified_Viruses	p__unclassified_Viruses	c__unclassified_Viruses	o__unclassified_Viruses	f__unclassified_Viruses	g__unclassified_Viruses	s__unclassified_Viruses	0.9566
Rhizo_4	k127_6592	29543.8	958	r__Riboviria	k__Orthornavirae	p__Pisuviricota	c__Duplopiviricetes	o__Durnavirales	f__Partitiviridae	g__Gammapartitivirus	s__Gammapartitivirus_gremmeniellae	0.8131
Rhizo_4	k127_66	432.13	559	r__unclassified_Viruses	k__unclassified_Viruses	p__unclassified_Viruses	c__unclassified_Viruses	o__unclassified_Viruses	f__unclassified_Viruses	g__unclassified_Viruses	s__unclassified_Viruses	0.9119
Rhizo_4	k127_6646	467.6	861	r__Riboviria	k__Orthornavirae	p__Duplornaviricota	c__Chrymotiviricetes	o__Ghabrivirales	f__Totiviridae	g__unclassified_Totiviridae	s__XiangYun_toti-like_virus_3	0.9997
Rhizo_4	k127_6680	148.29	543	r__Riboviria	k__unclassified_Riboviria	p__unclassified_Riboviria	c__unclassified_Riboviria	o__unclassified_Riboviria	f__Polymycoviridae	g__Polymycovirus	s__unclassified_Polymycovirus	0.7762
Rhizo_4	k127_6689	154.25	522	r__unclassified_Viruses	k__unclassified_Viruses	p__unclassified_Viruses	c__unclassified_Viruses	o__unclassified_Viruses	f__unclassified_Viruses	g__unclassified_Viruses	s__unclassified_Viruses	0.8539
Rhizo_4	k127_6705	364.35	663	r__Riboviria	k__Orthornavirae	p__Pisuviricota	c__Duplopiviricetes	o__Durnavirales	f__Partitiviridae	g__unclassified_Partitiviridae	s__unclassified_Partitiviridae	0.8624
Rhizo_4	k127_6714	276.23	583	r__unclassified_Viruses	k__unclassified_Viruses	p__unclassified_Viruses	c__unclassified_Viruses	o__unclassified_Viruses	f__unclassified_Viruses	g__unclassified_Viruses	s__unclassified_Viruses	0.9142
Rhizo_4	k127_6748	231.38	696	r__Riboviria	k__Orthornavirae	p__Duplornaviricota	c__Chrymotiviricetes	o__Ghabrivirales	f__Totiviridae	g__unclassified_Totiviridae	s__Riputaz_virus	0.9972
Rhizo_4	k127_6774	232.38	693	r__unclassified_Rhizoctonia_fumigata_mycovirus	k__unclassified_Rhizoctonia_fumigata_mycovirus	p__unclassified_Rhizoctonia_fumigata_mycovirus	c__unclassified_Rhizoctonia_fumigata_mycovirus	o__unclassified_Rhizoctonia_fumigata_mycovirus	f__unclassified_Rhizoctonia_fumigata_mycovirus	g__unclassified_Rhizoctonia_fumigata_mycovirus	s__Rhizoctonia_fumigata_mycovirus	0.8995
Rhizo_4	k127_6783	265.31	607	r__unclassified_Viruses	k__unclassified_Viruses	p__unclassified_Viruses	c__unclassified_Viruses	o__unclassified_Viruses	f__unclassified_Viruses	g__unclassified_Viruses	s__unclassified_Viruses	0.8044
Rhizo_4	k127_6799	13090	1667	r__Duplodnaviria	k__Heunggongvirae	p__Uroviricota	c__Caudoviricetes	o__unclassified_Caudoviricetes	f__unclassified_Caudoviricetes	g__unclassified_Caudoviricetes	s__unclassified_Caudoviricetes	0.7131
Rhizo_4	k127_6844	156.65	514	r__unclassified_Viruses	k__unclassified_Viruses	p__unclassified_Viruses	c__unclassified_Viruses	o__unclassified_Viruses	f__unclassified_Viruses	g__unclassified_Viruses	s__unclassified_Viruses	0.9928
Rhizo_4	k127_693	798.82	504	r__unclassified_Viruses	k__unclassified_Viruses	p__unclassified_Viruses	c__unclassified_Viruses	o__unclassified_Viruses	f__unclassified_Viruses	g__unclassified_Viruses	s__unclassified_Viruses	0.7744
Rhizo_4	k127_6933	994.08	567	r__Riboviria	k__Orthornavirae	p__Kitrinoviricota	c__Alsuviricetes	o__Tymovirales	f__unclassified_Tymovirales	g__unclassified_Tymovirales	s__unclassified_Tymovirales	0.7334
Rhizo_4	k127_6936	1488.5	568	r__unclassified_Viruses	k__unclassified_Viruses	p__unclassified_Viruses	c__unclassified_Viruses	o__unclassified_Viruses	f__unclassified_Viruses	g__unclassified_Viruses	s__unclassified_Viruses	0.869
Rhizo_4	k127_6998	143.53	561	r__unclassified_Viruses	k__unclassified_Viruses	p__unclassified_Viruses	c__unclassified_Viruses	o__unclassified_Viruses	f__unclassified_Viruses	g__unclassified_Viruses	s__unclassified_Viruses	0.8787
Rhizo_4	k127_701	962.75	920	r__Duplodnaviria	k__Heunggongvirae	p__Uroviricota	c__Caudoviricetes	o__unclassified_Caudoviricetes	f__unclassified_Caudoviricetes	g__unclassified_Caudoviricetes	s__Caudoviricetes_sp.	0.7162
Rhizo_4	k127_7028	276.7	582	r__Riboviria	k__Orthornavirae	p__Duplornaviricota	c__Chrymotiviricetes	o__Ghabrivirales	f__Chrysoviridae	g__Betachrysovirus	s__Betachrysovirus_secupenicillii	0.9998
Rhizo_4	k127_7036	42475	509	r__Riboviria	k__Orthornavirae	p__Duplornaviricota	c__Resentoviricetes	o__Reovirales	f__Spinareoviridae	g__unclassified_Spinareoviridae	s__unclassified_Spinareoviridae	0.8108
Rhizo_4	k127_7062	1052.96	1300	r__unclassified_Viruses	k__unclassified_Viruses	p__unclassified_Viruses	c__unclassified_Viruses	o__unclassified_Viruses	f__unclassified_Viruses	g__unclassified_Viruses	s__unclassified_Viruses	0.8427
Rhizo_4	k127_7080	10244.2	562	r__unclassified_Viruses	k__unclassified_Viruses	p__unclassified_Viruses	c__unclassified_Viruses	o__unclassified_Viruses	f__unclassified_Viruses	g__unclassified_Viruses	s__unclassified_Viruses	0.8581
Rhizo_4	k127_7082	414.34	583	r__Riboviria	k__Orthornavirae	p__Pisuviricota	c__Duplopiviricetes	o__Durnavirales	f__Curvulaviridae	g__Orthocurvulavirus	s__Orthocurvulavirus_trichodermae	0.9998
Rhizo_4	k127_7222	3348.38	505	r__unclassified_Viruses	k__unclassified_Viruses	p__unclassified_Viruses	c__unclassified_Viruses	o__unclassified_Viruses	f__unclassified_Viruses	g__unclassified_Viruses	s__unclassified_Viruses	0.8364
Rhizo_4	k127_7228	685.87	587	r__unclassified_Viruses	k__unclassified_Viruses	p__unclassified_Viruses	c__unclassified_Viruses	o__unclassified_Viruses	f__unclassified_Viruses	g__unclassified_Viruses	s__unclassified_Viruses	0.8966
Rhizo_4	k127_7266	157.88	510	r__Duplodnaviria	k__Heunggongvirae	p__Uroviricota	c__Caudoviricetes	o__unclassified_Caudoviricetes	f__unclassified_Caudoviricetes	g__unclassified_Caudoviricetes	s__unclassified_Caudoviricetes	0.8588
Rhizo_4	k127_7267	732.01	660	r__unclassified_Viruses	k__unclassified_Viruses	p__unclassified_Viruses	c__unclassified_Viruses	o__unclassified_Viruses	f__unclassified_Viruses	g__unclassified_Viruses	s__unclassified_Viruses	0.9421
Rhizo_4	k127_7316	4377.82	1030	r__Riboviria	k__Orthornavirae	p__Kitrinoviricota	c__Alsuviricetes	o__Martellivirales	f__Kitaviridae	g__unclassified_Kitaviridae	s__unclassified_Kitaviridae	0.814
Rhizo_4	k127_7324	557.24	867	r__Riboviria	k__Orthornavirae	p__Duplornaviricota	c__Chrymotiviricetes	o__Ghabrivirales	f__Chrysoviridae	g__unclassified_Chrysoviridae	s__unclassified_Chrysoviridae	0.9997
Rhizo_4	k127_7360	698.96	1440	r__Riboviria	k__Orthornavirae	p__Pisuviricota	c__Duplopiviricetes	o__Durnavirales	f__Partitiviridae	g__unclassified_Partitiviridae	s__Leucocybe_candicans_partitivirus_1	0.9998
Rhizo_4	k127_7382	151.07	533	r__unclassified_Viruses	k__unclassified_Viruses	p__unclassified_Viruses	c__unclassified_Viruses	o__unclassified_Viruses	f__unclassified_Viruses	g__unclassified_Viruses	s__unclassified_Viruses	0.9426
Rhizo_4	k127_7398	237.29	509	r__Riboviria	k__Orthornavirae	p__Duplornaviricota	c__Resentoviricetes	o__Reovirales	f__unclassified_Reovirales	g__unclassified_Reovirales	s__unclassified_Reovirales	0.8414
Rhizo_4	k127_7419	547.76	1029	r__unclassified_Viruses	k__unclassified_Viruses	p__unclassified_Viruses	c__unclassified_Viruses	o__unclassified_Viruses	f__unclassified_Viruses	g__unclassified_Viruses	s__unclassified_Viruses	0.964
Rhizo_4	k127_7474	150.79	534	r__Riboviria	k__Orthornavirae	p__Duplornaviricota	c__Chrymotiviricetes	o__Ghabrivirales	f__Quadriviridae	g__Quadrivirus	s__Quadrivirus_ichi	0.8976
Rhizo_4	k127_7517	465.82	605	r__Riboviria	k__Orthornavirae	p__Pisuviricota	c__Duplopiviricetes	o__Durnavirales	f__Partitiviridae	g__unclassified_Partitiviridae	s__Partitiviridae_sp.	0.7111
Rhizo_4	k127_7531	156.96	513	r__unclassified_Viruses	k__unclassified_Viruses	p__unclassified_Viruses	c__unclassified_Viruses	o__unclassified_Viruses	f__unclassified_Viruses	g__unclassified_Viruses	s__unclassified_Viruses	0.8698
Rhizo_4	k127_7572	33906.5	678	r__Monodnaviria	k__Loebvirae	p__Hofneiviricota	c__Faserviricetes	o__Tubulavirales	f__unclassified_Tubulavirales	g__unclassified_Tubulavirales	s__unclassified_Tubulavirales	0.7832
Rhizo_4	k127_7623	294.41	547	r__unclassified_Viruses	k__unclassified_Viruses	p__unclassified_Viruses	c__unclassified_Viruses	o__unclassified_Viruses	f__unclassified_Viruses	g__unclassified_Viruses	s__unclassified_Viruses	0.8934
Rhizo_4	k127_7665	553.58	800	r__Riboviria	k__Orthornavirae	p__Pisuviricota	c__Duplopiviricetes	o__Durnavirales	f__Partitiviridae	g__Gammapartitivirus	s__Gammapartitivirus_sp.	0.9998
Rhizo_4	k127_767	785.02	718	r__Riboviria	k__Orthornavirae	p__Duplornaviricota	c__Chrymotiviricetes	o__Ghabrivirales	f__Totiviridae	g__unclassified_Totiviridae	s__Helianthus_annuus_leaf-associated_totivirus_6	0.8518
Rhizo_4	k127_7697	269.17	1047	r__unclassified_Viruses	k__unclassified_Viruses	p__unclassified_Viruses	c__unclassified_Viruses	o__unclassified_Viruses	f__unclassified_Viruses	g__unclassified_Viruses	s__unclassified_Viruses	0.7895
Rhizo_4	k127_771	264.44	609	r__Riboviria	k__Orthornavirae	p__Duplornaviricota	c__Chrymotiviricetes	o__Ghabrivirales	f__Totiviridae	g__unclassified_Totiviridae	s__XiangYun_toti-like_virus_3	0.877
Rhizo_4	k127_7715	303.28	531	r__unclassified_Viruses	k__unclassified_Viruses	p__unclassified_Viruses	c__unclassified_Viruses	o__unclassified_Viruses	f__unclassified_Viruses	g__unclassified_Viruses	s__unclassified_Viruses	0.9027
Rhizo_4	k127_7739	486.37	745	r__unclassified_Viruses	k__unclassified_Viruses	p__unclassified_Viruses	c__unclassified_Viruses	o__unclassified_Viruses	f__unclassified_Viruses	g__unclassified_Viruses	s__unclassified_Viruses	0.9449
Rhizo_4	k127_7771	148.56	542	r__Riboviria	k__Orthornavirae	p__Pisuviricota	c__Duplopiviricetes	o__Durnavirales	f__Partitiviridae	g__Alphapartitivirus	s__Sclerotinia_sclerotiorum_alphapartitivirus_2	0.9091
Rhizo_4	k127_7801	225.76	535	r__unclassified_Viruses	k__unclassified_Viruses	p__unclassified_Viruses	c__unclassified_Viruses	o__unclassified_Viruses	f__unclassified_Viruses	g__unclassified_Viruses	s__unclassified_Viruses	0.7862
Rhizo_4	k127_782	14534.4	554	r__Duplodnaviria	k__Heunggongvirae	p__Uroviricota	c__Caudoviricetes	o__unclassified_Caudoviricetes	f__unclassified_Caudoviricetes	g__unclassified_Caudoviricetes	s__Caudoviricetes_sp.	0.7567
Rhizo_4	k127_7831	296.03	680	r__Riboviria	k__Orthornavirae	p__Pisuviricota	c__Duplopiviricetes	o__Durnavirales	f__Picobirnaviridae	g__unclassified_Picobirnaviridae	s__Ripikraj_virus	0.9998
Rhizo_4	k127_7863	456.56	970	r__Riboviria	k__Orthornavirae	p__Pisuviricota	c__Duplopiviricetes	o__Durnavirales	f__Picobirnaviridae	g__unclassified_Picobirnaviridae	s__Ripikraj_virus	0.8721
Rhizo_4	k127_7893	783.51	668	r__Riboviria	k__Orthornavirae	p__Duplornaviricota	c__Chrymotiviricetes	o__Ghabrivirales	f__Orthototiviridae	g__Totivirus	s__Hanko_totivirus_4	0.7697
Rhizo_4	k127_79	156.96	513	r__unclassified_Viruses	k__unclassified_Viruses	p__unclassified_Viruses	c__unclassified_Viruses	o__unclassified_Viruses	f__unclassified_Viruses	g__unclassified_Viruses	s__unclassified_Viruses	0.8244
Rhizo_4	k127_793	388.99	828	r__unclassified_Viruses	k__unclassified_Viruses	p__unclassified_Viruses	c__unclassified_Viruses	o__unclassified_Viruses	f__unclassified_Viruses	g__unclassified_Viruses	s__unclassified_Viruses	0.9315
Rhizo_4	k127_7945	156.96	513	r__Riboviria	k__Orthornavirae	p__Duplornaviricota	c__Chrymotiviricetes	o__Ghabrivirales	f__Orthototiviridae	g__Totivirus	s__Conidiobolus_lamprauges_totivirus_2	0.9642
Rhizo_4	k127_7959	243.63	661	r__Riboviria	k__Orthornavirae	p__Pisuviricota	c__Duplopiviricetes	o__Durnavirales	f__Partitiviridae	g__unclassified_Partitiviridae	s__unclassified_Partitiviridae	0.9998
Rhizo_4	k127_8004	246.49	980	r__Riboviria	k__Orthornavirae	p__Duplornaviricota	c__Chrymotiviricetes	o__Ghabrivirales	f__Totiviridae	g__unclassified_Totiviridae	s__Totiviridae_sp.	0.7965
Rhizo_4	k127_8025	185.53	651	r__unclassified_Virus_sp.	k__unclassified_Virus_sp.	p__unclassified_Virus_sp.	c__unclassified_Virus_sp.	o__unclassified_Virus_sp.	f__unclassified_Virus_sp.	g__unclassified_Virus_sp.	s__Virus_sp.	0.9996
Rhizo_4	k127_8059	9510.31	635	r__unclassified_Viruses	k__unclassified_Viruses	p__unclassified_Viruses	c__unclassified_Viruses	o__unclassified_Viruses	f__unclassified_Viruses	g__unclassified_Viruses	s__unclassified_Viruses	0.8484
Rhizo_4	k127_8061	4247.65	654	r__unclassified_Viruses	k__unclassified_Viruses	p__unclassified_Viruses	c__unclassified_Viruses	o__unclassified_Viruses	f__unclassified_Viruses	g__unclassified_Viruses	s__unclassified_Viruses	0.7903
Rhizo_4	k127_8095	59548.8	574	r__Riboviria	k__Orthornavirae	p__Pisuviricota	c__Duplopiviricetes	o__Durnavirales	f__Partitiviridae	g__Gammapartitivirus	s__Gammapartitivirus_gremmeniellae	0.8735
Rhizo_4	k127_8104	854.58	848	r__Riboviria	k__Orthornavirae	p__Duplornaviricota	c__Resentoviricetes	o__Reovirales	f__unclassified_Reovirales	g__unclassified_Reovirales	s__Reoviridae_sp.	0.9998
Rhizo_4	k127_8105	260.16	619	r__Riboviria	k__unclassified_Riboviria	p__unclassified_Riboviria	c__unclassified_Riboviria	o__unclassified_Riboviria	f__unclassified_Riboviria	g__unclassified_Riboviria	s__Cat_Tien_Hyleoglomeris_arti-like_virus	0.9996
Rhizo_4	k127_8116	201.05	801	r__Riboviria	k__Orthornavirae	p__Duplornaviricota	c__Chrymotiviricetes	o__Ghabrivirales	f__Totiviridae	g__unclassified_Totiviridae	s__XiangYun_toti-like_virus_3	0.7749
Rhizo_4	k127_8158	173.54	928	r__Riboviria	k__Orthornavirae	p__Pisuviricota	c__Pisoniviricetes	o__Picornavirales	f__unclassified_Picornavirales	g__unclassified_Picornavirales	s__Qianjiang_picorna-like_virus_15	0.8416
Rhizo_4	k127_8169	296.58	543	r__unclassified_Viruses	k__unclassified_Viruses	p__unclassified_Viruses	c__unclassified_Viruses	o__unclassified_Viruses	f__unclassified_Viruses	g__unclassified_Viruses	s__unclassified_Viruses	0.7932
Rhizo_4	k127_8201	298.78	539	r__Riboviria	k__Orthornavirae	p__unclassified_Orthornavirae	c__unclassified_Orthornavirae	o__unclassified_Orthornavirae	f__unclassified_Orthornavirae	g__unclassified_Orthornavirae	s__unclassified_Orthornavirae	0.9353
Rhizo_4	k127_8202	805.21	750	r__Riboviria	k__Orthornavirae	p__Pisuviricota	c__Duplopiviricetes	o__Durnavirales	f__Partitiviridae	g__unclassified_Partitiviridae	s__Partitiviridae_sp.	0.8163
Rhizo_4	k127_8260	6290.67	576	r__unclassified_Viruses	k__unclassified_Viruses	p__unclassified_Viruses	c__unclassified_Viruses	o__unclassified_Viruses	f__unclassified_Viruses	g__unclassified_Viruses	s__unclassified_Viruses	0.724
Rhizo_4	k127_8263	433.57	650	r__Riboviria	k__unclassified_Riboviria	p__unclassified_Riboviria	c__unclassified_Riboviria	o__unclassified_Riboviria	f__unclassified_Riboviria	g__unclassified_Riboviria	s__Cat_Tien_Hyleoglomeris_arti-like_virus	0.9996
Rhizo_4	k127_828	500.13	805	r__Riboviria	k__Orthornavirae	p__Duplornaviricota	c__Chrymotiviricetes	o__Ghabrivirales	f__Totiviridae	g__unclassified_Totiviridae	s__Red_algae_totivirus_1	0.9998
Rhizo_4	k127_8312	140.28	574	r__Riboviria	k__Orthornavirae	p__Duplornaviricota	c__Chrymotiviricetes	o__Ghabrivirales	f__unclassified_Ghabrivirales	g__unclassified_Ghabrivirales	s__unclassified_Ghabrivirales	0.9997
Rhizo_4	k127_8344	789.92	1580	r__unclassified_Viruses	k__unclassified_Viruses	p__unclassified_Viruses	c__unclassified_Viruses	o__unclassified_Viruses	f__unclassified_Viruses	g__unclassified_Viruses	s__unclassified_Viruses	0.9457
Rhizo_4	k127_8352	823.17	538	r__unclassified_Viruses	k__unclassified_Viruses	p__unclassified_Viruses	c__unclassified_Viruses	o__unclassified_Viruses	f__unclassified_Viruses	g__unclassified_Viruses	s__unclassified_Viruses	0.8515
Rhizo_4	k127_8366	787.87	511	r__unclassified_Viruses	k__unclassified_Viruses	p__unclassified_Viruses	c__unclassified_Viruses	o__unclassified_Viruses	f__unclassified_Viruses	g__unclassified_Viruses	s__unclassified_Viruses	0.8654
Rhizo_4	k127_8386	315.77	510	r__Riboviria	k__Orthornavirae	p__Duplornaviricota	c__Resentoviricetes	o__Reovirales	f__unclassified_Reovirales	g__unclassified_Reovirales	s__unclassified_Reovirales	0.9098
Rhizo_4	k127_8389	160.08	503	r__unclassified_Viruses	k__unclassified_Viruses	p__unclassified_Viruses	c__unclassified_Viruses	o__unclassified_Viruses	f__unclassified_Viruses	g__unclassified_Viruses	s__unclassified_Viruses	0.8858
Rhizo_4	k127_8466	143.02	563	r__Riboviria	k__Orthornavirae	p__Pisuviricota	c__Duplopiviricetes	o__Durnavirales	f__Partitiviridae	g__unclassified_Partitiviridae	s__Aspergillus_ochraceopetaliformis_partitivirus_1	0.8609
Rhizo_4	k127_8482	516.82	779	r__unclassified_Viruses	k__unclassified_Viruses	p__unclassified_Viruses	c__unclassified_Viruses	o__unclassified_Viruses	f__unclassified_Viruses	g__unclassified_Viruses	s__unclassified_Viruses	0.9152
Rhizo_4	k127_8486	849.82	758	r__unclassified_Viruses	k__unclassified_Viruses	p__unclassified_Viruses	c__unclassified_Viruses	o__unclassified_Viruses	f__unclassified_Viruses	g__unclassified_Viruses	s__unclassified_Viruses	0.8629
Rhizo_4	k127_854	7660.87	741	r__Riboviria	k__Orthornavirae	p__Duplornaviricota	c__Chrymotiviricetes	o__Ghabrivirales	f__Orthototiviridae	g__Totivirus	s__Hanko_totivirus_4	0.7347
Rhizo_4	k127_8567	158.51	508	r__unclassified_Viruses	k__unclassified_Viruses	p__unclassified_Viruses	c__unclassified_Viruses	o__unclassified_Viruses	f__unclassified_Viruses	g__unclassified_Viruses	s__unclassified_Viruses	0.8521
Rhizo_4	k127_8578	1569.47	590	r__Riboviria	k__Orthornavirae	p__Kitrinoviricota	c__Tolucaviricetes	o__Tolivirales	f__Tombusviridae	g__unclassified_Tombusviridae	s__unclassified_Tombusviridae	0.7864
Rhizo_4	k127_8601	157.57	511	r__Riboviria	k__Orthornavirae	p__Duplornaviricota	c__Chrymotiviricetes	o__Ghabrivirales	f__unclassified_Ghabrivirales	g__unclassified_Ghabrivirales	s__unclassified_Ghabrivirales	0.9198
Rhizo_4	k127_8639	153.96	523	r__Riboviria	k__Orthornavirae	p__Negarnaviricota	c__unclassified_Negarnaviricota	o__unclassified_Negarnaviricota	f__unclassified_Negarnaviricota	g__unclassified_Negarnaviricota	s__Negarnaviricota_sp.	0.7525
Rhizo_4	k127_8651	913.28	529	r__Riboviria	k__Orthornavirae	p__Duplornaviricota	c__Resentoviricetes	o__Reovirales	f__unclassified_Reovirales	g__unclassified_Reovirales	s__Reoviridae_sp.	0.8661
Rhizo_4	k127_8679	409.77	786	r__Riboviria	k__Orthornavirae	p__Duplornaviricota	c__Chrymotiviricetes	o__Ghabrivirales	f__Pseudototiviridae	g__Victorivirus	s__Sclerotinia_sclerotiorum_victorivirus_1	0.7733
Rhizo_4	k127_8692	616.23	784	r__unclassified_Viruses	k__unclassified_Viruses	p__unclassified_Viruses	c__unclassified_Viruses	o__unclassified_Viruses	f__unclassified_Viruses	g__unclassified_Viruses	s__unclassified_Viruses	0.9409
Rhizo_4	k127_8701	350.09	690	r__Riboviria	k__Orthornavirae	p__Pisuviricota	c__Duplopiviricetes	o__Durnavirales	f__Partitiviridae	g__unclassified_Partitiviridae	s__unclassified_Partitiviridae	0.9448
[truncated: 1,065 more rows]
