# Supplementary material for: SS-VIME: a single-source virome-microbiome extraction protocol toward comprehensive soil community analysis
Source: Microbiol Spectr. 2026 Mar 24;14(5):e03323-25. doi: 10.1128/spectrum.03323-25 (PMC13141886; doi:10.1128/spectrum.03323-25)
Supplement: Tables S1 to S4 — Table S1: Physicochemical properties of the Frelighsburg vineyard soil samples. Table S2: Primers used for 16S rRNA and ITS amplicon sequencing. Table S3: Primers used for the PCR-based validation of the synthetic ToBRFV dsRNA spike-in. Table S4: Summary of sequencing data and NCBI accession numbers for all samples. [file spectrum.03323-25-s0007.xlsx]

## Sheet: Suppl. Table 1
SS-VIME: A Single-Source Virome-Microbiome Extraction Protocol Toward Comprehensive Soil Community Analysis
Abdonaser Poursalavati, Isabelle Laforest-Lapointe and Mamadou Lamine Fall
Supplementary Table 1. Physicochemical properties of the Frelighsburg vineyard soil samples
Values represent the mean of bulk and rhizosphere samples.
Property	Unit	Bulk	Rhizosphere
General
pH	-	5.79	5.86
Moisture	%	26.5	15.9
Temperature	°C	21.9	21.3
Organic Composition
Organic Matter (MO)	%	8.01	7.46
Total Carbon (C)	%	3.72	3.12
Total Nitrogen (N)	%	0.35	0.3
C:N Ratio	-	10.7	10.3
Minerals (mg/kg)
Aluminum (Al)	mg/kg	1013.5	1034.5
Calcium (Ca)	mg/kg	1359	933
Iron (Fe)	mg/kg	216	331.5
Potassium (K)	mg/kg	111	107.5
Magnesium (Mg)	mg/kg	85	53
Manganese (Mn)	mg/kg	58	53
Phosphorus (P)	mg/kg	20	24
Copper (Cu)	mg/kg	3.5	7.05
Zinc (Zn)	mg/kg	2.45	4

## Sheet: Suppl. Table 2
SS-VIME: A Single-Source Virome-Microbiome Extraction Protocol Toward Comprehensive Soil Community Analysis
Abdonaser Poursalavati, Isabelle Laforest-Lapointe and Mamadou Lamine Fall
Supplementary Table 2. Primers used for 16S rRNA and ITS amplicon sequencing
Primer Name	Targeted region	Sequence 5’-3’	Amplicon size	Reference
515F-Y	rRNA-16S-V4-V5	GTGYCAGCMGCCGCGGTAA	~412	Parada et al., 2015
926R		CCGYCAATTYMTTTRAGTTT		Quince et al., 2011
ITS5	rRNA-ITS1	GGAAGTAAAAGTCGTAACAAGG	~300	Martin & Rygiewicz 2005
ITS2		GCTGCGTTCTTCATCGATGC

## Sheet: Suppl. Table 3
SS-VIME: A Single-Source Virome-Microbiome Extraction Protocol Toward Comprehensive Soil Community Analysis
Abdonaser Poursalavati, Isabelle Laforest-Lapointe and Mamadou Lamine Fall
Supplementary Table 3. Primers used for the PCR-based validation of the synthetic ToBRFV dsRNA spike-in
Primer Name	Sequence 5’-3’	Amplicon size	Reference
ToBRFV-F3_NheI	CCAGCTAGCGAAGTCCCGATGTCTGTAAGG	567	Ling et al., 2019
ToBRFV-R3_NheI	CCAGCTAGCCACCGTTGCGTCATCTACTC		Dong et al., Unpublished data

## Sheet: Suppl. Table 4
SS-VIME: A Single-Source Virome-Microbiome Extraction Protocol Toward Comprehensive Soil Community Analysis
Abdonaser Poursalavati, Isabelle Laforest-Lapointe and Mamadou Lamine Fall
Supplementary Table 4. Summary of sequencing data and NCBI accession numbers for all samples
Sample ID	Data Type	SRA Accession	BioSample Accession	Description
Bulk_ITS_1	ITS	SRR34980215	SAMN50606438	ITS region amplicon sequencing of Bulk_1
Bulk_16S_1	16S	SRR34980148		16S rRNA gene amplicon sequencing of Bulk_1
Bulk_Virome_1	Metavirome	SRR34979167		Shotgun metaviromic sequencing of Bulk_1
Bulk_ITS_2	ITS	SRR34980214	SAMN50606439	ITS region amplicon sequencing of Bulk_2
Bulk_16S_2	16S	SRR34980147		16S rRNA gene amplicon sequencing of Bulk_2
Bulk_Virome_2	Metavirome	SRR34979166		Shotgun metaviromic sequencing of Bulk_2
Bulk_ITS_3	ITS	SRR34980213	SAMN50606440	ITS region amplicon sequencing of Bulk_3
Bulk_16S_3	16S	SRR34980146		16S rRNA gene amplicon sequencing of Bulk_3
Bulk_Virome_3	Metavirome	SRR34979164		Shotgun metaviromic sequencing of Bulk_3
Bulk_ITS_4	ITS	SRR34980212	SAMN50606441	ITS region amplicon sequencing of Bulk_4
Bulk_16S_4	16S	SRR34980145		16S rRNA gene amplicon sequencing of Bulk_4
Bulk_Virome_4	Metavirome	SRR34979163		Shotgun metaviromic sequencing of Bulk_4
Rhizo_ITS_1	ITS	SRR34980211	SAMN50606442	ITS region amplicon sequencing of Rhizo_1
Rhizo_16S_1	16S	SRR34980144		16S rRNA gene amplicon sequencing of Rhizo_1
Rhizo_Virome_1	Metavirome	SRR34979162		Shotgun metaviromic sequencing of Rhizo_1
Rhizo_ITS_2	ITS	SRR34980210	SAMN50606443	ITS region amplicon sequencing of Rhizo_2
Rhizo_16S_2	16S	SRR34980143		16S rRNA gene amplicon sequencing of Rhizo_2
Rhizo_Virome_2	Metavirome	SRR34979161		Shotgun metaviromic sequencing of Rhizo_2
Rhizo_ITS_3	ITS	SRR34980209	SAMN50606444	ITS region amplicon sequencing of Rhizo_3
Rhizo_16S_3	16S	SRR34980142		16S rRNA gene amplicon sequencing of Rhizo_3
Rhizo_Virome_3	Metavirome	SRR34979160		Shotgun metaviromic sequencing of Rhizo_3
Rhizo_ITS_4	ITS	SRR34980208	SAMN50606445	ITS region amplicon sequencing of Rhizo_4
Rhizo_16S_4	16S	SRR34980141		16S rRNA gene amplicon sequencing of Rhizo_4
Rhizo_Virome_4	Metavirome	SRR34979159		Shotgun metaviromic sequencing of Rhizo_4
Raw_Input	Raw Input	SRR34979158	SAMN50606446	Shotgun metaviromic sequencing of Raw_Input
Control1_Mock_ITS	ITS	SRR34980207	SAMN50606447	ITS region amplicon sequencing of Mock1_ITS
Control1_Mock_16S	16S	SRR34980140		16S rRNA gene amplicon sequencing of Mock1_16S
Control1_Spiked_Virome	Metavirome	SRR34979157		Shotgun metaviromic sequencing of Spiked1_virome
Control2_Mock_ITS	ITS	SRR34980206	SAMN50606448	ITS region amplicon sequencing of Mock2_ITS
Control2_Mock_16S	16S	SRR34980139		16S rRNA gene amplicon sequencing of Mock2_16S
Control2_Spiked_Virome	Metavirome	SRR34979165		Shotgun metaviromic sequencing of Spiked2_virome
